# Supplementary material for: Dynamic transcriptome changes during adipose tissue energy expenditure reveal critical roles for long noncoding RNA regulators
Source: PLoS Biol. 2017 Aug 1;15(8):e2002176. doi: 10.1371/journal.pbio.2002176 (PMC5538645; doi:10.1371/journal.pbio.2002176)
Supplement: S1 Data — (XLSX) [file pbio.2002176.s008.xlsx]

## Sheet: File 1 mRNA expression_fp
mRNA expression across multiple studies as determined by analysis of RNASeq data. Values are expressed as FPKM (Fragments per Kilobase exon per Million reads)
GeneID	GeneName	WAT_CNT_1	WAT_CNT_2	WAT_BETA_1	WAT_BETA_2	WAT_COLD_1	WAT_COLD_2	WAT_SWIM_1	WAT_SWIM_2	BAT_CNTinact_1	BAT_CNTinact_2	BAT_30oC_1	BAT_30oC_2	BAT_CNTact_1	BAT_CNTact_2	BAT_CNTact_3	BAT_COLD_1	BAT_COLD_2	BAT_COLD_3	BAT_shCNT_1	BATshLNC10_1	WAT_shCNT_1	WAT_shLNC10_1	BAT_LNC10OECNT_1	BAT_LNC10OE_1			Legend	Description
ENSMUSG00000000001	Gnai3	21.6013	17.3876	17.7615	13.9084	18.8473	19.5151	16.5703	14.4422	18.6497	17.4604	17.1748	15.2338	13.7602	14.67	12.6729	21.2392	20.2569	20.9553	27.8905	26.1053	35.1178	32.8087	31.7096	30.5038			WAT_CNT_1	Control WAT samples, replicate 1
ENSMUSG00000000003	Pbsn	0	0	0	0	0	0	0	0	0	0	0	0	0	0	0	0	0	0	0	0	0	0	0	0			WAT_CNT_2	Control WAT samples, replicate 2
ENSMUSG00000000028	Cdc45	2.19084	2.69596	3.97711	5.65578	2.72343	4.13311	4.08944	4.3324	3.71639	6.48573	2.73931	3.27582	2.20451	4.36134	4.45117	2.30301	2.89949	1.90599	4.38834	2.94035	3.09486	2.1406	3.08272	3.03992			WAT_COLD_1	WAT from animals exposed to cold (4oC), replicate 1
ENSMUSG00000000031	H19	2.55198	3.78213	2.38599	3.052	0.23353	0.667018	3.94955	6.83141	26.2432	42.3498	18.7167	23.4979	1.37902	4.52794	7.49454	6.15963	20.2814	16.5119	18.7897	26.2742	138.776	145.358	20.978	19.4356			WAT_COLD_2	WAT from animals exposed to cold (4oC), replicate 2
ENSMUSG00000000037	Scml2	0.0489042	0.206626	0.0699829	0.0502146	0.100668	0.0238034	0.0211147	0.0383634	0	0.0800522	0.0540803	0.212339	0.16814	0.166958	0.336045	0.0448908	0	0.0747927	0.252667	0.122693	0.222455	0.320129	0.545306	0.828774			WAT_BETA_1	WAT from animals treated with b-adrenergic agonist, CL316243, replicate 1
ENSMUSG00000000049	Apoh	0.0388221	0.0701264	0.185483	0	0	0	0.175115	0.0436748	0.361488	0.0640444	0.0406826	0	0.0673448	0.154399	0	0	0.570965	0.103352	0	0.278168	0	0.0769584	0.0280939	0.162562			WAT_BETA_2	WAT from animals treated with b-adrenergic agonist, CL316243, replicate 2
ENSMUSG00000000056	Narf	5.03069	5.2978	7.61601	7.23911	4.70892	6.82391	6.32031	5.89843	9.85669	12.1594	6.145	8.09839	6.0074	7.48491	7.39925	6.4128	7.4517	8.62049	29.7316	24.8085	31.0884	29.1256	32.7513	31.9761			WAT_SWIM_1	WAT from animals subjected to swimming, replicate 1
ENSMUSG00000000058	Cav2	72.0605	49.8374	84.462	60.2336	147.203	91.0519	91.1111	61.7889	77.9752	52.54	132.826	97.2152	68.7112	52.056	46.3663	64.7568	46.4147	46.1455	169.467	124.573	128.563	103.071	165.42	155.987			WAT_SWIM_2	WAT from animals subjected to swimming, replicate 2
ENSMUSG00000000078	Klf6	17.106	13.9101	11.1438	9.97665	13.9587	9.94575	11.9805	10.2216	11.5813	11.6601	16.6065	14.7226	10.1073	10.1171	11.1602	18.6028	12.5185	14.7502	24.7105	23.8152	22.9106	24.2867	20.2268	20.117			BAT_CNTinact_1	Control BAT samples from BAT inactivation study, replicate 1
ENSMUSG00000000085	Scmh1	9.68174	10.4522	6.7826	7.53176	6.94477	10.8178	7.11948	8.59588	4.15557	6.68646	5.85589	7.94738	6.02409	5.26745	6.07076	5.51185	5.13116	10.1808	5.39975	7.98995	5.77576	6.82096	6.21407	5.25368			BAT_CNTinact_2	Control BAT samples from BAT inactivation study, replicate 2
ENSMUSG00000000088	Cox5a	192.518	179.681	868.941	862.947	1101.73	1481.88	665.202	642.948	1305.13	1436.89	1210.69	1402.69	1107.54	1178.67	1122.48	1376.83	1341.88	1350.76	1402.3	1292.31	995.933	841.632	1414.45	1394.78			BAT_30oC_1	BAT from animals exposed to thermoneutrality (30oC), replicate 1
ENSMUSG00000000093	Tbx2	2.52578	3.40843	2.03114	2.67886	1.53639	2.22512	3.00783	2.85199	1.91787	1.82258	2.54373	2.67296	2.97776	2.63936	3.39823	2.0858	2.38008	1.78926	1.25359	2.40078	0.512994	0.448005	1.12188	2.00623			BAT_30oC_2	BAT from animals exposed to thermoneutrality (30oC), replicate 2
ENSMUSG00000000094	Tbx4	0	0.0128987	0	0.0383295	0.0088387	0	0.047404	0.0160472	0	0.211629	0.0922938	0.0271482	0	0.0275393	0	0.0207391	0	0	0.086729	0.0791936	0.226437	0.382235	0.0470833	0			BAT_CNTact_1	Control BAT samples from BAT activation study, replicate 1
ENSMUSG00000000103	Zfy2	0	0	0	0	0	0	0	0	0	0	0	0	0	0	0	0	0	0	0	0	0	0	0	0			BAT_CNTact_2	Control BAT samples from BAT activation study, replicate 2
ENSMUSG00000000120	Ngfr	1.15912	1.40725	0.381407	0.457288	0.351898	0.340322	0.59963	0.861469	0.138829	0.16021	0.393587	0.76278	1.57535	1.80273	2.13112	0.504369	0.448572	0.535086	5.32355	6.59324	8.32246	4.87535	4.98781	5.5409			BAT_CNTact_3	Control BAT samples from BAT activation study, replicate 3
ENSMUSG00000000125	Wnt3	0.0675171	0.0495548	0.0155359	0.0184006	0	0.0383991	0	0.0154102	0	0	0	0	0	0	0	0	0	0	0	0	0	0	0	0			BAT_COLD_1	BAT from animals exposed to cold (4oC), replicate 1
ENSMUSG00000000126	Wnt9a	0.784747	0.697817	0.460848	0.798657	0.750349	1.13363	0.599438	0.611832	0.366051	0.562651	0.74452	1.05844	0.512295	0.658137	0.811659	0.311192	0.404714	0.52413	0.914875	0.937063	0.664337	0.820141	0.82756	0.657739			BAT_COLD_2	BAT from animals exposed to cold (4oC), replicate 2
ENSMUSG00000000127	Fer	2.5577	2.27259	2.73958	2.61793	3.43353	4.05632	3.47058	3.05611	2.59739	3.20488	4.0549	5.24496	3.89568	4.20564	3.96742	2.54679	2.48676	2.61169	9.19409	9.51669	8.36763	9.53068	9.94183	8.26435			BAT_COLD_3	BAT from animals exposed to cold (4oC), replicate 3
ENSMUSG00000000131	Xpo6	26.6304	32.853	17.5173	30.6791	12.5804	13.3722	26.0954	34.3659	8.43584	13.9237	10.1391	15.7602	10.5997	14.0786	10.2148	7.7801	11.5603	10.6858	9.31284	11.3899	11.738	11.1799	10.3971	10.435			BAT_shCNT_1	BAT controls for shRNA mediated lncBATE10 knockdown
ENSMUSG00000000134	Tfe3	12.014	13.084	11.5202	14.7988	12.775	18.0876	11.8124	13.7031	13.0079	17.3199	11.6129	14.8496	8.28868	11.6228	12.347	13.7442	13.3518	17.9049	14.1588	16.746	14.5094	14.9297	13.7169	13.9575			BATshLNC10_1	BAT from shRNA mediated lncBATE10 knockdown
ENSMUSG00000000142	Axin2	4.46079	4.99807	4.11127	4.16787	6.17135	10.4804	3.36504	4.62459	4.70553	6.359	5.84968	7.51114	4.74136	6.3221	8.15614	3.77137	3.75108	4.16367	1.52877	1.40501	0.522748	0.382325	0.768697	0.893658			WAT_shCNT_1	WAT controls for shRNA mediated lncBATE10 knockdown
ENSMUSG00000000148	Brat1	6.50302	8.04339	4.3318	6.39049	4.07401	5.22894	5.52174	6.91583	3.20959	5.24025	4.04893	5.57986	3.19543	4.64518	4.81135	1.95054	3.09638	3.32091	6.67407	7.25866	6.61993	7.78684	6.76347	7.87563			WAT_shLNC10_1	WAT from shRNA mediated lncBATE10 knockdown
ENSMUSG00000000149	Gna12	16.6672	19.0508	19.9863	26.4701	28.6304	32.0475	18.3904	20.4932	19.7565	23.3437	23.19	29.8837	34.8055	37.3606	45.8177	32.2778	40.6573	36.7255	32.4281	28.606	38.9594	32.8758	34.1694	35.5326			BAT_LNC10OECNT_1	BAT controls for lncBATE10 overexpression
ENSMUSG00000000154	Slc22a18	3.27214	3.04037	2.35548	2.85737	3.26784	2.51709	4.69002	5.0553	1.16007	0.434555	1.9633	1.82909	0.568904	0.613951	0.551592	0.277057	0.146431	0.231514	0.934349	0.515226	0.416804	1.01163	0.682002	0			BAT_LNC10OE_1	BAT from lncBATE10 overexpression
ENSMUSG00000000157	Itgb2l	0.0423403	0.0149135	0.0903247	0.0221479	0	0.0231706	0.0317915	0.0185557	0	0	0.0299349	0.174065	0	0	0	0	0	0	0	0	0	0	0	0
ENSMUSG00000000159	Igsf5	0	0.0250613	0	0.038423	0	0	0.0336768	0.0952016	0.0420652	0.344791	0.0308209	0	0	0	0	0	0	0	0	0	0	0	0	0
ENSMUSG00000000167	Pih1d2	0.686154	0.778547	0.613699	0.808034	1.03732	1.42319	0.435372	0.755337	1.02433	1.38119	0.444291	0.776394	0.865076	0.374534	0.645846	0.831035	0.202684	0.678158	2.00654	1.14335	1.36623	1.15749	1.177	0.953155
ENSMUSG00000000168	Dlat	42.8872	51.0088	200.195	246.476	284.088	576.013	142.223	158.385	283.608	357.933	196.927	242.273	199.583	333.497	270.102	217.436	275.289	320.758	305.642	272.092	319.009	282.374	315.46	332.684
ENSMUSG00000000171	Sdhd	108.343	95.8894	430.368	454.127	492.668	670.76	272.907	267.037	704.022	777.403	630.99	730.17	487.971	516.768	471.953	518.325	528.929	546.506	639.957	631.314	563.481	463.802	664.703	663.801
ENSMUSG00000000182	Fgf23	0.0763634	0.0436716	0	0	0	0	0	0.0271805	0	0	0	0	0	0	0	0	0	0	0.111891	0.307704	0.602359	0.501841	0.0227581	0.289771
ENSMUSG00000000183	Fgf6	0.0711145	0.0336801	0.0418796	0.0499136	0	0	0	0.125883	0	0	0.0376109	0	0	0	0	0	0.0939744	0	0	0	0	0	0	0
ENSMUSG00000000184	Ccnd2	22.7279	21.1791	21.182	22.0566	20.047	22.5327	21.2037	21.2983	7.99356	9.71049	15.0464	16.9966	6.08535	6.69414	6.73962	6.72655	7.2538	7.66864	84.0947	84.2624	88.476	100.121	71.9127	71.6956
ENSMUSG00000000194	Gpr107	9.33774	10.5852	9.1018	10.3085	10.4483	11.623	8.91345	11.882	9.49773	13.5137	8.74244	8.71497	11.9363	11.3425	10.9061	13.3887	15.2741	16.382	12.384	11.8019	14.4988	14.452	11.6487	11.176
ENSMUSG00000000197	Nalcn	0.014468	0.00519515	0	0	0	0	0	0	0	0	0.00688308	0	0.0114122	0.0219542	0.0162731	0	0.0280819	0	0	0.0162284	0	0.0261148	0.00473485	0.0121499
ENSMUSG00000000202	Btbd17	0.0861402	0.0834632	0.0321301	0.0689066	0.0209463	0.256724	0.142873	0.104348	0.366892	0.0423161	0.133787	0	0	0	0.0370399	0.158861	0	0	0.0879677	0	0	0	0	0
ENSMUSG00000000204	Slfn4	0.73647	0.703033	0.486466	0.381088	0.115296	0.126162	0.147711	0.165682	0.334121	0.604538	1.60831	1.90831	0.0422173	0.0433789	0.0642208	0.739958	0.499417	0.729479	0	0.0302908	0.00997849	0.0192093	0.00886013	0
ENSMUSG00000000214	Th	0	0	0	0	0	0	0	0	0.0932172	0.208722	0.0347082	0	0	0	0	0	0	0.0627591	0	0	0	0	0	0
ENSMUSG00000000215	Ins2	0	0	0	0	0	0	0	0	0	0	0	0	0.298799	0	0	0	0	0	0	0	0	0	0	0
ENSMUSG00000000216	Scnn1g	0.0138738	0.0127605	0.0984012	0.094761	0	0.0989134	0.0789465	0.0317463	0.0809719	0.209241	0.0297448	0.0268472	0.0249003	0.0544774	0.0201482	0.427065	0.27822	0.402718	0	0	0	0	0	0
ENSMUSG00000000223	Drp2	2.04575	1.89152	0.761423	0.845011	1.35427	1.50811	0.697258	0.857264	0.254048	0.386597	0.214488	0.380298	0.114642	0.299527	0.106688	0.111134	0.0995166	0.129495	0.182545	0.240125	0.170602	0.054174	0.0831251	0.138459
ENSMUSG00000000244	Tspan32	19.2258	19.4396	7.26174	10.8362	0.53589	0.9259	6.79832	7.1721	0.419789	0.487956	1.35092	0.923972	0.472072	0.639222	0.457674	0.288505	0.290352	0.287624	0	0	0.0876643	0.0288541	0.0282979	0.0719573
ENSMUSG00000000247	Lhx2	0.0162668	0.0808805	0	0.209291	0.02051	0	0.0569452	0.0874358	0	0	0	0	0	0.43587	0.305036	0	0	0	0	0	0.102116	0.0999038	0	0.0691356
ENSMUSG00000000248	Clec2g	0.216836	0.532491	0.299169	0.0477919	0.0395769	0.103188	0.0291711	0	0	0	0	0	0	0	0	0	0.567711	0	0	0	0	0	0	0
ENSMUSG00000000253	Gmpr	3.53927	5.15055	6.15266	10.3152	32.5051	73.6483	7.99437	9.9428	137.034	180.949	43.8065	65.449	48.9493	65.6889	79.9536	1049.47	1918.58	1709.97	3.71255	4.31302	4.72857	4.1666	2.96902	3.4509
ENSMUSG00000000263	Glra1	0.0692636	0.0161981	0.0271374	0.0480983	0.0273722	0	0.0792288	0.137314	0	0	0	0.0465894	0	0	0	0	0	0	0	0.0577197	0.0208491	0.0198536	0	0.0455547
ENSMUSG00000000266	Mid2	2.18918	1.83963	2.46933	1.95899	3.16131	3.2445	3.16417	2.11525	2.02685	2.27032	3.42434	2.70737	2.7104	2.88885	2.4121	1.88019	1.98339	2.0427	8.35024	6.17949	4.10079	6.64174	6.83329	6.88067
ENSMUSG00000000275	Trim25	15.5464	15.8425	10.4558	13.02	7.19078	8.95962	10.3107	11.566	7.55904	9.20373	6.97427	7.75074	6.5024	7.97324	7.21237	6.33463	6.62862	6.12108	7.58932	8.41773	12.2715	13.5878	8.74924	7.74344
ENSMUSG00000000276	Dgke	3.3638	2.76807	3.05017	2.75013	3.56316	3.67241	3.48187	3.22721	2.33379	2.27628	2.55348	2.18761	1.63907	1.5222	1.30194	0.98587	1.20096	0.794998	2.15999	2.2457	1.8618	1.70006	2.71874	2.37404
ENSMUSG00000000278	Scpep1	30.4741	31.122	23.4602	28.0656	29.8883	34.185	24.83	27.6845	37.1493	50.1148	40.4367	47.7796	28.3408	33.1427	33.1567	33.8601	44.6584	41.2206	86.2965	87.644	111.576	123.983	94.2783	94.8428
ENSMUSG00000000282	Mnt	5.82458	8.27273	3.16332	4.08401	3.18103	2.48011	4.82599	5.25627	2.47464	3.54715	2.63759	3.15143	2.70035	3.75322	4.75689	1.96363	2.34412	2.37349	3.15064	2.88957	6.0281	6.74767	3.58182	3.50357
ENSMUSG00000000290	Itgb2	24.4909	30.1671	10.5597	13.9124	2.40824	2.14613	9.51141	11.6419	2.2266	2.92928	3.74902	5.60602	1.60109	2.54405	2.63088	4.01599	4.081	3.75951	0.0249941	0.0861167	0.387762	0.3073	0.0480895	0.0332734
ENSMUSG00000000295	Hddc2	9.43163	8.8475	11.2887	13.9161	12.3998	19.0419	12.3229	18.1709	13.2696	18.5142	18.8767	26.251	10.4777	12.2629	15.7101	7.45816	8.59608	8.42909	16.6354	13.6775	16.0119	16.1129	15.5226	15.2684
ENSMUSG00000000296	Tpd52l1	0.525651	0.717556	0.738939	1.06353	1.16128	2.06092	0.910445	1.34086	3.35306	5.00417	2.52464	5.25703	3.91777	5.15143	4.63096	2.21984	2.63598	2.3011	0.561004	0.434128	0.360575	0.258691	0.315886	0.402553
ENSMUSG00000000301	Pemt	5.28182	4.9296	9.35384	12.2053	8.1556	11.7851	8.44917	8.17905	8.29248	8.91125	8.4765	11.6132	2.84647	4.84053	5.82047	4.79914	5.44723	6.01769	9.44726	8.47201	6.49318	9.0127	9.07467	6.46882
ENSMUSG00000000303	Cdh1	0.408707	0.431523	0.190012	0.226302	0.0816973	0.195971	0.23688	0.105217	0.130409	0.323565	0.0402012	0.122117	0.0302689	0	0	0	0.032323	0	0	0	0.00781378	0.0314936	0	0
ENSMUSG00000000305	Cdh4	0.193211	0.214241	0.0921812	0.0172455	0.026459	0.0268075	0.0621554	0.237512	0.0915516	0.0211216	0.0371728	0.0365161	0.0604014	0.146679	0.110344	0.0514419	0.172622	0.016506	0.01204	0	0.00597319	0	0.0148744	0
ENSMUSG00000000308	Ckmt1	0.0725138	0	0	0	0.0145264	0.240747	0.0614596	0.222724	0	0	0	0	0	0.117868	0.0852367	0.178071	0	0.207129	0.828598	0	0	0.0685997	0	0
ENSMUSG00000000317	Bcl6b	2.1968	1.96511	4.11156	4.80169	11.4951	11.77	4.76852	3.84053	2.51815	2.82963	9.56832	8.86875	5.26578	4.88672	7.6426	6.51524	6.09628	5.74794	0.281917	0.313314	0.109417	0.0928906	0.113988	0.115904
ENSMUSG00000000318	Clec10a	38.1487	43.1028	20.8391	28.3075	17.732	16.046	13.7459	18.489	9.08209	11.7672	16.6189	24.8548	9.05444	9.55627	10.8922	4.3017	8.40456	9.56381	0.575966	0.940936	0.752692	0.378917	0.583647	0.514392
ENSMUSG00000000320	Alox12	0.360756	0.510081	0.360792	0.528797	1.32756	2.14753	0.639998	0.764465	0.310106	0.315517	0.328809	0.177686	0.660995	0.722703	1.07545	0.195467	0.34655	0.1824	0	0.0344095	0.0143576	0.034723	0.0204484	0.0521609
ENSMUSG00000000325	Arvcf	1.95782	2.55748	1.35296	1.6115	2.03432	1.88527	1.40428	2.18925	0.919923	1.58273	1.2267	1.76415	0.859667	1.3329	3.2015	0.595803	1.0612	0.933295	3.11443	3.13858	4.56902	5.26429	3.2688	3.0057
ENSMUSG00000000326	Comt	83.0903	97.063	199.87	275.81	320.753	604.825	230.308	302.089	186.275	269.871	146.68	211.318	127.456	202.957	186.103	132.79	154.609	179.613	150.006	183.73	115.124	125.471	146.265	146.565
ENSMUSG00000000339	Rtca	6.66306	8.24074	9.77007	11.8048	12.0008	12.846	10.2779	10.4907	13.4257	16.0742	10.8521	13.8824	7.73193	11.9466	11.6316	14.7204	14.9769	14.8069	23.8657	20.6259	18.4815	17.5749	22.374	20.8847
ENSMUSG00000000340	Dbt	21.0957	18.0631	29.7362	29.5862	49.3739	75.457	19.8911	19.6874	58.4168	61.4449	48.1631	47.2386	45.3791	53.2469	41.7067	59.8728	68.1928	67.1914	103.909	70.2798	87.5477	73.9817	99.6653	99.5624
ENSMUSG00000000346	Dazap2	107.452	87.0613	96.397	84.5365	89.3622	93.2014	93.1319	86.0265	83.6265	82.2069	85.5217	87.1527	73.0178	68.6694	61.761	61.3053	55.1385	55.7701	92.5628	80.5311	114.861	105.008	91.8855	92.2072
ENSMUSG00000000355	Mcts1	36.9928	25.9139	71.9778	54.3312	67.2335	88.1413	57.9864	48.4137	91.8082	79.338	74.1827	69.2443	31.5398	35.2478	33.0795	43.01	42.8606	46.3322	101.132	71.1447	96.3912	81.0106	88.5847	87.4957
ENSMUSG00000000359	Rem1	2.06313	2.97619	1.21777	1.3018	1.08348	1.51289	0.94996	1.76458	0.929823	1.27005	1.45291	1.95262	1.57945	1.7418	2.20595	1.53043	2.95322	1.556	0.440387	0.600989	0.200853	0.319237	0.320767	0.398749
ENSMUSG00000000365	Rnf17	0.0508001	0.00724345	0.023941	0.0430572	0.0801011	0.100546	0.0218332	0.0270199	0.0908965	0.0659403	0.0741589	0.0304123	0.014724	0	0.0113694	0.0119222	0	0	0.320082	0.460801	0.30171	0.291022	0.423973	0.360635
ENSMUSG00000000374	Trappc10	9.2804	10.777	9.77042	12.3683	10.4746	13.0894	8.83294	9.80674	11.0417	13.1351	7.87918	9.88502	9.99893	12.4374	11.952	11.2028	14.2984	14.2224	14.5245	13.2483	12.0703	9.87522	15.3378	15.0243
ENSMUSG00000000378	Ccm2	42.4154	51.4069	32.0224	41.9223	16.5068	16.8183	33.3127	42.9951	21.872	30.0162	22.5391	31.1385	12.8003	15.5414	20.3747	13.3529	16.3677	22.2786	19.527	25.0815	29.909	28.9715	19.6697	23.6216
ENSMUSG00000000381	Wap	0	0	0	0.13581	0	0.3088	0.11802	0.124642	0	0	0	0	0	0	0	0	0	0	0.275284	0	0	0	0	0
ENSMUSG00000000384	Tbrg4	18.1662	19.7434	31.0163	45.6581	35.5772	48.6335	20.7581	22.6959	43.2516	59.0668	27.5068	31.7068	34.713	37.2563	46.2908	55.8921	70.9926	65.9355	47.031	43.331	33.2233	30.1831	47.9674	50.0339
ENSMUSG00000000385	Tmprss2	0	0	0	0.0178922	0	0	0	0.0149835	0.0372702	0.0658353	0.0273642	0	0.0241721	0	0	0	0	0	0	0	0	0	0	0
ENSMUSG00000000386	Mx1	5.69366	6.47334	5.94816	7.07559	0.320205	0.406381	2.34035	3.11889	0.362347	0.483687	0.649194	0.742366	0.371785	0.108197	0.108559	0.181319	0.275882	0.279727	0.0861046	0.321139	0.124593	0.0904892	0.119674	0
ENSMUSG00000000392	Fap	5.28218	4.8264	2.75865	2.71263	3.67582	3.44118	3.81166	3.38964	2.37647	2.49975	3.51658	4.14115	1.74468	2.82866	2.39034	0.892669	1.67195	1.10416	1.01068	1.10339	5.36867	5.17235	0.456402	0.588083
ENSMUSG00000000394	Gcg	0	0.077802	0.0568159	0.0576196	0.0256573	0	0.0744827	0	0.0688301	0	0	0	0	0	0	0	0	0	0	0	0	0	0	0
ENSMUSG00000000399	Ndufa9	80.2799	81.1334	327.412	361.459	319.899	474.064	208.534	218.418	401.941	461.11	300.606	365.387	283.702	339.681	322.027	292.164	352.007	366.961	408.31	407.998	365.525	327.126	409.949	401.866
ENSMUSG00000000402	Egfl6	0.0977157	0.099397	0	0.0843453	0.0083841	0	0	0.0353302	0.022174	0	0.0482999	0.0896762	0.0262147	0	0.0224551	0	0	0	0.156361	0.110107	1.58406	0.847407	0.0975148	0.168944
ENSMUSG00000000409	Lck	41.801	51.1413	21.1231	34.2676	0.28106	0.411929	16.0677	21.0671	1.00132	1.04356	1.44684	1.01331	0.446143	1.17112	0.283488	0.0537076	0.501965	0.266946	0.122386	0.166809	0.0745938	0.25772	0.048425	0.117935
ENSMUSG00000000411	Tssk3	0	0.0322379	0	0.0477834	0	0	0	0	0	0	0	0	0	0	0	0	0	0	0	0	0.0307303	0	0	0
ENSMUSG00000000416	Cttnbp2	0.37766	0.548934	0.314694	0.276198	0.33696	0.238075	0.611397	0.11055	0.0911068	0.153707	0.0942017	0.042909	0.225316	0.37125	0.671694	0.14113	0.404303	0.0253823	0.634382	0.313241	0.00938489	0	0	0.0377717
ENSMUSG00000000420	Galnt1	25.2536	20.4614	20.9353	20.0836	29.6166	32.8616	24.3872	19.8041	25.8727	28.4511	22.7127	24.653	16.9151	18.6639	19.8246	21.5293	19.3288	23.4398	26.0648	18.0777	25.0863	22.4813	26.2916	24.0289
ENSMUSG00000000435	Myf5	0	0	0	0	0	0	0.0318743	0	0.159935	0.171236	0.058484	0.0792261	0.0515078	0	0.0298506	0	0	0.0542841	0	0	0	0	0.0614737	0
ENSMUSG00000000439	Mkrn2	7.69122	7.51935	6.86333	8.37835	8.73585	11.0588	10.488	11.885	8.95867	10.9219	9.93335	12.8113	9.48867	14.2493	13.6954	6.32012	8.08719	8.66767	19.8549	22.2849	20.9695	23.0723	21.8932	20.6313
ENSMUSG00000000440	Pparg	71.2373	69.4834	70.248	84.9359	102.991	121.74	88.1352	100.892	163.459	193.701	117.891	147.401	119.221	124.549	140.596	124.526	154.619	162.463	193.758	195.478	105.245	111.867	206.894	193.004
ENSMUSG00000000441	Raf1	26.6222	26.8747	22.9159	28.1414	33.8878	59.144	27.9381	30.3418	35.994	47.6235	30.3161	37.22	22.4696	34.7569	31.6542	33.4241	47.4912	50.4678	45.0503	48.2955	29.7463	28.825	48.8827	46.0394
ENSMUSG00000000486	2001-09-01	61.4996	67.1477	30.2234	39.5742	5.46379	6.74255	25.4723	32.3664	4.0976	5.27032	5.49659	9.48813	5.47697	6.4033	5.84731	2.30587	2.44681	6.52594	0.946008	2.32945	3.4446	2.991	1.60542	1.29112
ENSMUSG00000000489	Pdgfb	10.7381	12.6266	9.73578	13.4226	15.5455	16.7985	12.2236	15.5278	13.7027	15.0589	7.55751	10.0323	5.70416	7.80425	8.42034	18.8879	21.8552	17.3312	0.321209	0.720302	0.327133	0.0523254	0.33452	0.58324
ENSMUSG00000000530	Acvrl1	12.3539	14.3993	7.58563	10.5035	10.8414	10.8853	9.49502	11.5018	6.64394	11.011	6.16547	8.36845	5.85588	7.38199	9.29139	9.72637	13.0165	13.1054	4.65477	5.93661	8.8348	10.6305	4.34039	3.8063
ENSMUSG00000000531	Grasp	4.21752	5.00944	2.67407	3.64513	3.0455	3.71004	4.09855	3.95417	1.98735	2.20369	3.77906	3.98868	2.63363	3.23328	3.28616	2.51805	3.05084	2.2553	1.28308	1.07342	3.00309	2.73573	0.829587	0.898175
ENSMUSG00000000532	Acvr1b	7.01611	7.46582	3.53946	4.02464	4.0525	2.84586	4.51296	4.70064	2.13458	2.26326	3.57379	3.33069	2.2454	2.8564	2.93716	3.55034	3.34839	2.93621	4.56523	4.87991	5.46683	6.08292	4.31135	4.17804
ENSMUSG00000000538	Tom1l2	14.868	15.759	16.7127	20.7376	16.0432	19.4825	15.9407	19.452	14.6204	19.1288	14.9608	20.1259	18.2906	19.8328	20.093	13.8737	12.9095	14.2376	16.4797	17.2779	14.4144	15.9546	16.3064	17.0941
ENSMUSG00000000544	Gpa33	0	0.0174736	0	0	0	0	0	0	0	0	0	0	0	0	0	0	0	0	0	0	0	0	0	0
ENSMUSG00000000552	Zfp385a	11.8064	16.7977	10.9927	15.2997	18.8244	19.153	10.8196	14.0258	6.29742	8.77526	8.35324	9.60923	5.54444	7.05942	7.52777	6.42069	9.5145	8.89597	22.7309	27.5735	28.5213	29.019	24.4958	26.5689
ENSMUSG00000000555	Itga5	3.76527	4.48723	2.1415	3.39734	4.12177	4.66804	2.3049	3.43961	2.43477	4.41307	3.92009	5.77371	1.44711	2.30837	3.14972	6.94122	7.3176	7.67572	8.94232	14.0996	9.54377	10.7231	7.52526	6.73579
ENSMUSG00000000560	Gabra2	0.0492236	0.0323672	0.029777	0.0240276	0.0870448	0.125851	0	0	0.232589	0.0589967	0.0954758	0.136383	0.805866	0.659425	0.436009	0.161942	0.1771	0.0932493	0	0	0	0	0	0
ENSMUSG00000000561	Wdr77	18.3569	17.6906	15.8469	20.2317	11.396	15.2302	14.3664	17.8919	18.4021	22.6018	12.7835	18.3855	10.5526	12.9069	14.3792	21.3693	23.7826	26.135	12.0252	12.7895	17.7266	12.7013	14.6515	15.4669
ENSMUSG00000000562	Adora3	0.238168	0.170506	0.174508	0.151032	0.187322	0.152547	0.163055	0.087301	0	0.124856	0.563373	0.144694	0.0936764	0.0350596	0.0259073	0.0738105	0.0951717	0.100405	0	0	0	0	0	0
ENSMUSG00000000563	Atp5f1	117.217	108.074	339.011	337.615	399.273	610.856	261.932	252.236	545.223	553.408	494.716	552.013	319.608	386.534	338.008	364.503	405.609	409.783	662.903	590.302	602.207	552.751	684.196	650.968
ENSMUSG00000000567	Sox9	0.181643	0.145423	0.158129	0.0810255	0.214914	0.224677	0.103308	0.146938	0.267894	0.16552	0.249218	0.190944	0.315479	0.212358	0.357361	0.233224	0.345386	0.389423	4.04357	4.7559	2.12012	2.24086	3.78054	2.94446
ENSMUSG00000000568	Hnrnpd	45.9998	50.642	38.2845	49.5524	30.1792	45.149	39.3384	44.7931	24.4861	32.2229	26.4128	33.4883	31.9236	52.535	42.353	34.3004	52.7462	53.5082	37.1804	35.8871	43.6823	40.4779	41.9228	41.6595
ENSMUSG00000000579	Dynlt1c	10.2727	8.6012	3.57037	4.68216	3.00992	3.6089	3.6825	4.49696	2.62638	2.80946	3.17976	1.68735	2.90055	3.06106	3.05095	2.11475	2.02852	2.26956	0.824718	1.18657	0.700149	0.271034	1.01395	1.04794
ENSMUSG00000000581	C1d	22.0238	21.7786	23.3368	26.5556	18.5244	28.5269	21.3663	25.0662	18.7493	30.7908	23.3221	38.0692	14.7702	25.2617	24.2904	24.7474	31.5085	24.5148	39.0066	29.7371	36.9764	32.1368	26.9483	24.2922
ENSMUSG00000000594	Gm2a	46.4897	41.5201	51.5203	55.3437	34.802	40.2005	57.6102	57.3986	17.71	21.5278	24.0161	27.5516	18.5081	22.0529	20.3967	17.0987	14.956	19.2507	25.096	28.3567	35.3556	33.8838	25.4141	23.8235
ENSMUSG00000000600	Krit1	5.0042	3.46293	4.96413	3.073	4.48002	5.09154	4.0726	2.84483	6.2687	5.24864	4.36165	3.60009	3.46087	3.77648	2.97096	4.89145	3.3774	3.65953	7.73838	6.84721	5.58276	5.80763	6.69846	5.92005
ENSMUSG00000000605	Clcn4-2	12.9508	12.4711	13.1252	14.1566	14.563	17.6608	12.6185	12.4571	15.6429	18.0925	12.5764	13.3614	9.55914	10.6	10.3947	12.9451	12.7062	15.8433	13.8276	14.7188	10.1458	8.96674	12.6087	13.9102
ENSMUSG00000000606	Vmn2r88	0	0	0	0	0	0	0	0	0	0	0	0	0	0	0	0	0	0	0	0	0	0	0	0
ENSMUSG00000000617	Grm6	0.292961	0.259538	0.140961	0.197138	0	0	0.0761504	0.128572	0	0	0	0	0	0	0	0	0	0	0	0	0	0	0	0
ENSMUSG00000000627	Sema4f	1.31563	1.44477	0.597387	0.710975	0.0669521	0.127972	0.805335	0.778194	0.115545	0.0837936	0.0202839	0.839899	0.0879669	0.117295	0.101322	0.238033	0.152012	0.131445	0.348963	0.388807	0.119537	0.167941	0.421857	0.493399
ENSMUSG00000000628	Hk2	22.87	18.6979	69.2872	65.6789	103.76	164.881	49.1743	43.2826	86.3474	95.3828	54.4859	63.7432	42.6178	63.4536	57.5809	99.9634	129.301	141.43	88.441	84.2205	40.6269	41.3012	85.4799	85.5921
ENSMUSG00000000631	Myo18a	11.5393	17.2284	7.48777	14.8855	8.99741	16.8145	11.1846	18.3032	8.01669	11.7372	6.83671	8.91577	7.84178	16.079	20.9007	9.54826	15.1588	16.471	3.05532	3.8853	2.77442	2.6707	2.80151	2.59686
ENSMUSG00000000632	Sez6	0.369547	0.387335	0.564819	0.496724	0.561692	0.732626	0.563339	1.08631	0.16969	0.21223	0.131842	0.116364	0.0677146	0.235722	0.122218	0	0	0	0	0	0	0.0596758	0	0
ENSMUSG00000000673	Haao	11.7582	14.2107	4.02211	5.13892	0.042595	0.10755	3.60761	4.61687	0.0960111	0.248425	0.214589	0.43284	0	0.224161	0.109872	0.047208	0	0	0	0	0	0.0340188	0	0
ENSMUSG00000000682	Cd52	366.643	346.466	158.83	183.763	7.17514	6.71343	157.356	170.746	54.3027	50.8401	23.3671	23.7652	5.29253	5.92776	6.22075	3.9065	4.30895	4.2533	0	0	0.465074	0.567724	0	0
ENSMUSG00000000686	Abhd15	6.48752	7.4788	7.9408	9.68519	8.80676	9.63983	4.78532	5.25855	13.5049	16.0216	7.08614	8.90157	4.2294	5.43184	6.07755	11.4468	13.0961	13.5409	25.2394	22.8845	27.2007	25.9058	22.7409	24.3484
ENSMUSG00000000690	Hoxb6	2.42478	3.1127	2.19688	3.19847	3.98255	6.21479	3.6006	3.45389	1.74786	1.4344	1.90904	1.49788	1.02958	0.7902	1.00629	0.322733	0.579637	0.406154	8.77553	14.3005	2.19863	2.89951	9.58224	11.4339
ENSMUSG00000000693	Loxl3	2.94557	3.72113	1.70368	1.90935	1.33492	1.08182	1.52694	1.8449	0.76809	1.45104	2.09869	1.94939	0.754679	1.18781	1.04687	0.902958	1.36975	2.32562	6.77564	11.84	7.2762	8.59368	7.76828	6.46982
ENSMUSG00000000701	Tcl1b5	0	0	0	0	0	0	0	0	0	0	0	0	0	0	0	0	0	0	0	0	0	0	0	0
ENSMUSG00000000706	Btn1a1	0	0	0	0	0	0	0	0	0	0	0	0	0	0	0	0	0	0	0	0.034716	0	0	0	0
ENSMUSG00000000708	Kat2b	11.5741	12.7914	13.5442	14.827	15.9315	17.8621	12.6118	11.3285	13.8811	13.8669	15.5464	16.8685	13.615	15.3872	17.2867	7.86128	7.69594	8.75054	17.0311	15.8162	13.5073	12.5943	16.6779	14.0646
ENSMUSG00000000711	Rab5b	36.4078	31.7513	35.6991	37.3613	41.5976	49.4319	37.813	39.5987	41.9824	45.8897	41.9418	45.8782	40.032	45.8479	41.8267	38.746	37.8319	39.7887	57.5523	61.005	67.2392	68.0915	59.0784	62.4358
ENSMUSG00000000724	Cryba1	0	0	0	0	0	0	0	0	0	0	0	0	0	0	0	0	0	0	0	0	0	0	0	0
ENSMUSG00000000730	Dnmt3l	0.480001	0.30345	0.338814	0.760322	4.61691	8.98416	1.12135	0.295663	0.650638	0.406219	1.18757	1.20632	0	0.0837074	0.491805	0.803304	1.3431	0.454859	6.87403	2.9223	1.48988	1.858	3.71566	3.08209
ENSMUSG00000000731	Aire	0.593825	1.35202	0.367005	0.698442	0.0151226	0	0.105091	0.387912	0.0951005	0	0	0	0	0	0	0	0	0	0.0258132	0	0	0	0.150941	0
ENSMUSG00000000732	Icosl	28.1748	29.5421	10.9003	14.2793	1.68536	2.246	10.7734	13.8488	1.40762	1.03962	2.34733	2.4018	1.07689	1.33875	1.53991	0.820139	1.17717	1.43926	0.630725	0.750966	1.30798	1.53706	0.83761	0.748447
ENSMUSG00000000738	Spg7	26.2326	29.0366	49.6888	68.4917	34.0315	47.5076	40.1844	48.6583	45.466	59.0779	35.3598	49.4116	36.0643	58.5549	70.6139	34.5562	53.6236	59.099	28.0623	28.5086	19.6218	16.1775	30.7522	30.9248
ENSMUSG00000000739	Sult5a1	3.57916	3.7756	2.09929	2.45702	4.30208	4.78465	1.5842	2.3665	1.54396	2.26406	3.12581	5.12835	0.660741	1.48459	1.88897	0.815488	1.15335	1.25855	2.15703	3.92582	9.91013	10.1074	2.6013	3.19094
ENSMUSG00000000740	Rpl13	526.097	666.241	315.934	443.788	255.835	281.458	356.854	454.234	267.091	347.557	443.215	583.644	241.005	287.018	315.421	273.873	385.426	327.153	544.885	556.945	1000.57	1099.71	543.337	531.19
ENSMUSG00000000743	Chmp1a	40.3151	39.3697	33.9695	44.4792	33.5764	40.657	37.3016	43.8236	31.0381	42.6641	33.3503	42.7291	23.8812	26.0606	26.5239	27.2027	34.1964	33.1974	52.3253	49.0084	56.1391	52.373	48.4639	49.283
ENSMUSG00000000751	Rpa1	18.4024	19.0864	11.7711	13.643	13.5724	17.5475	13.9781	15.2341	9.45932	10.8789	15.6055	17.7419	18.9812	24.1862	30.1824	5.48791	6.33821	7.50294	16.1604	16.2033	15.4544	13.8936	19.0863	18.8343
ENSMUSG00000000753	Serpinf1	71.7972	141.464	36.0991	71.0345	60.2225	64.3012	38.4851	78.1309	36.1765	61.1343	75.5162	135.891	30.3478	55.7593	61.7915	26.3924	62.292	54.5127	228.755	263.634	498.087	445.388	219.44	234.128
ENSMUSG00000000759	Tubgcp3	13.3001	12.1858	9.10061	9.86554	7.77015	8.67969	9.79015	9.63312	9.11703	9.95161	8.11348	8.4632	8.33348	9.48665	8.51522	6.98919	8.22881	10.3109	9.01867	10.3432	7.32864	7.16657	9.87856	11.0714
ENSMUSG00000000766	Oprm1	0	0.019081	0	0	0	0	0	0	0	0	0	0	0	0	0	0	0	0	0	0	0	0	0	0
ENSMUSG00000000776	Polr3d	3.48314	5.04787	3.72698	5.45292	2.75586	5.6529	3.40645	4.91994	7.70532	10.3831	5.2282	7.43751	4.6918	6.8516	7.67036	6.82492	13.2051	11.4901	4.03848	3.34588	3.53089	3.43421	4.31538	3.25729
ENSMUSG00000000782	Tcf7	36.3014	38.9233	20.2686	24.9852	0.243041	0.0717776	14.3026	16.3724	0.206505	0.37035	0.436465	0.362161	0.337397	0.29191	0.32639	0.236668	0.341947	0.135051	0.0471272	0.145153	0.0503963	0.0448554	0.0416864	0
ENSMUSG00000000787	Ddx3x	38.6061	34.3164	47.0368	40.8125	60.5489	82.1643	39.1999	34.621	71.5757	65.3286	45.7518	46.5929	50.5808	54.8237	43.91	124.069	127.605	121.701	107.632	92.8081	125.403	144.675	100.645	96.3056
ENSMUSG00000000791	Il12rb1	0.855433	0.918759	0.807574	1.1865	0.069127	0	0.478348	0.57974	0.0189841	0.0242616	0.0571549	0.112083	0	0	0.0210368	0	0.036312	0	0	0	0.030353	0.101502	0	0
ENSMUSG00000000792	Slc5a5	0.0282243	0.104407	0.0319823	0.0387656	0.0194159	0.0809531	0.0321537	0.097408	0.0842464	0.0951154	0.0158694	0.0823838	0	0.0278694	0	0.0430458	0.0711606	0.149827	0	0.0454379	0	0.0488913	0.0136775	0
ENSMUSG00000000794	Kcnn3	0.0137326	0	0	0.0882882	0.0766082	0	0	0	0	0.109481	0.0780735	0.0558141	0	0	0.0628519	0	0.0723265	0.0380714	0	0	0	0	0	0.182393
ENSMUSG00000000804	Usp32	4.94059	4.19601	4.12177	5.33643	5.07507	6.43726	4.09973	5.00735	9.14948	8.72575	4.20075	4.80868	5.40671	6.89601	4.48659	8.77303	9.71807	12.2569	8.63569	6.83947	5.3709	6.36673	8.10786	8.04676
ENSMUSG00000000805	Car4	33.9246	38.1708	38.47	50.0323	31.1194	46.5828	40.8838	50.99	28.5997	32.6005	25.3103	32.808	30.3338	48.3145	44.6726	19.5445	28.9546	32.2449	0.94912	1.30832	1.53535	1.46877	0.449599	0.368223
ENSMUSG00000000811	Txnrd3	5.56344	5.84524	5.52253	6.37527	5.72683	7.76971	8.00627	8.24544	4.43997	5.28845	8.38263	10.9379	7.16899	10.413	9.08733	2.54209	2.28293	2.94615	6.10303	6.65445	5.19171	6.14466	5.70415	5.25487
ENSMUSG00000000817	Fasl	0.410677	0.325569	0.122354	0.181185	0.153558	0.0953142	0.14308	0.202606	0.104814	0	0.0502455	0.0858824	0	0.0438863	0	0	0	0	0	0	0	0	0	0
ENSMUSG00000000823	Znf512b	16.383	20.5231	10.1809	14.3739	9.23072	11.5884	9.65756	13.801	6.15616	9.06998	7.82655	10.2914	11.8808	10.5575	11.7049	7.17336	7.32792	8.13295	8.40006	14.9865	7.87998	7.29588	8.7711	6.0486
ENSMUSG00000000826	Dnajc5	21.1323	20.6109	21.2806	22.3428	20.9573	24.7109	18.1068	17.1112	24.98	30.4588	18.8535	19.5836	22.8709	27.7249	24.7469	34.2108	38.247	33.1832	34.3733	32.2786	33.0481	34.8493	36.3856	32.9438
ENSMUSG00000000827	Tpd52l2	23.8371	27.2834	27.7471	41.5645	26.2846	40.1155	30.7598	39.0132	33.0336	49.3117	33.8527	49.1447	22.8977	35.5535	34.2519	26.7717	41.3013	39.994	41.0633	40.9414	48.6137	48.0234	40.9673	37.9267
ENSMUSG00000000838	Fmr1	14.6642	11.5836	10.2163	7.39942	20.0142	14.8226	12.5963	9.71473	10.789	8.12901	9.74284	9.76557	9.93447	11.3895	9.10871	10.1571	8.65392	9.15113	18.5444	15.3469	18.5664	17.8725	18.4104	19.8461
ENSMUSG00000000861	Bcl11a	5.60945	5.37985	1.52797	1.9059	0	0.00955093	1.33053	2.044	0.0116733	0.0303562	0.0181153	0.0698148	0.0141508	0	0.019437	0	0	0	0.0285771	0	0.0142323	0.0299084	0.0259056	0
ENSMUSG00000000869	Il4	0.414468	0.162068	0.23181	0.665243	0.136272	1.06253	0.245916	0.592052	0.154597	0	0.240772	0.411585	0	0	0.163797	0	0	0	0	0	0	0	0	0
ENSMUSG00000000876	Pxmp4	29.112	29.0378	47.7197	50.11	42.5946	54.6627	41.1066	44.7502	37.1799	43.5632	35.3361	41.8671	22.9336	24.0672	23.3269	18.4582	20.2377	22.6805	54.7053	55.9176	60.9051	53.288	45.7596	49.7655
ENSMUSG00000000881	Dlg3	2.20542	1.92148	2.25163	2.56936	2.86131	3.31507	2.12936	2.32138	2.01496	1.71064	2.11384	2.31519	4.29797	5.0862	3.05083	1.07274	1.34941	2.26055	3.95877	4.96801	4.994	4.47915	4.07279	3.87478
ENSMUSG00000000884	Gnb1l	1.86764	1.76547	1.0847	1.61008	1.00857	1.50239	2.03587	2.63907	0.817787	1.13538	1.74508	1.88828	1.09838	1.2207	2.92945	0.427626	0.997276	0.386755	1.98388	1.3	2.04275	1.58623	1.38695	1.08198
ENSMUSG00000000889	Dbh	0	0	0	0.0224236	0	0	0	0	0	0	0	0	0	0	0	0	0	0	0	0.0423277	0	0	0	0.0328897
ENSMUSG00000000901	Mmp11	3.27753	5.28842	3.71951	5.60036	4.12918	1.75552	3.92401	4.38866	0.799171	1.05747	2.40987	4.18901	1.84293	2.11783	2.49437	0.852314	0.725722	0.640665	18.7519	15.7973	52.677	49.4004	18.3924	17.9533
ENSMUSG00000000902	Smarcb1	18.425	25.1181	18.4439	27.6101	19.8738	30.6638	18.3329	24.9884	13.656	17.8067	14.5186	23.0824	13.2632	21.9522	18.7184	9.6458	15.3511	16.0201	28.6303	29.0909	29.9155	28.6752	30.9769	29.8217
ENSMUSG00000000903	Vpreb3	10.4341	9.61687	3.1845	3.60606	0.447633	0.412817	3.54447	2.90821	1.10357	0.757663	0.413781	0.670046	0	0	0.317668	0.765939	0.683246	1.44848	1.07964	0.274869	0.771524	0.165011	0.725684	0
ENSMUSG00000000915	Hip1r	11.4675	16.2636	8.47003	12.2234	2.83331	4.74817	5.49801	7.79896	7.40814	12.6853	2.25503	3.13968	2.23127	3.34237	4.16705	4.56104	10.45	9.2061	1.7144	0.868522	0.760218	1.16239	1.00652	1.19093
ENSMUSG00000000916	Nsun5	7.4299	8.70701	7.17122	10.658	7.01449	5.94773	6.88277	7.94457	10.6309	15.1907	5.15861	8.92667	4.44114	6.7464	9.88109	10.7561	20.2499	13.3508	6.16681	6.07607	5.53526	5.47208	6.42904	6.48999
ENSMUSG00000000934	Top1mt	3.19516	5.57407	5.97251	9.84012	5.41275	10.357	6.49516	10.3939	5.01034	7.02915	7.04065	9.62185	6.33901	10.1055	11.0553	4.74457	8.43271	7.08339	4.69292	4.77814	4.70145	4.5554	4.67998	4.09147
ENSMUSG00000000938	Hoxa10	3.52109	3.06102	4.89046	3.73467	10.3966	9.7885	3.47014	3.53011	0.0539555	0	0.119119	0	0	0	0.0454415	0	0	0	0	0	18.6096	12.5562	0	0
ENSMUSG00000000942	Hoxa4	0.883107	0.805874	2.8547	4.07167	5.04719	4.46368	1.78566	1.91268	5.99528	5.7903	6.56696	6.23013	6.11196	6.9987	7.3754	5.26805	5.98518	5.57496	6.21792	8.03863	3.46058	3.35105	7.56442	7.88903
ENSMUSG00000000948	Snrpn	5.92591	4.76388	10.082	9.65037	12.5201	15.4129	12.6917	12.515	13.4276	13.1657	16.4866	17.145	16.0197	16.8542	14.1006	12.2936	10.0806	12.6353	23.12	21.0766	13.7178	12.9421	23.5889	22.2843
ENSMUSG00000000957	Mmp14	16.7426	19.3585	8.49499	11.4014	10.7915	9.57808	6.85005	7.74533	5.40099	7.67178	11.0417	13.0777	4.1938	5.29882	6.30978	3.55719	3.84661	4.51917	23.3744	37.1825	88.7383	83.3275	20.7795	21.9338
ENSMUSG00000000958	Slc7a7	5.48384	5.04803	3.41772	2.40755	1.73667	1.53349	2.77204	2.26785	1.28891	1.46194	1.20139	1.57546	1.35932	1.48926	1.38936	1.21577	1.34921	2.15796	1.16457	1.26633	1.55132	1.45457	0.670781	0.745251
ENSMUSG00000000959	Oxa1l	19.7525	20.7394	30.9652	38.0923	39.9286	51.5433	27.294	28.3208	37.7441	42.2347	33.5451	38.2615	40.5599	43.1146	47.2865	35.8	42.4562	40.3702	43.3786	42.4793	33.4831	31.5818	45.1372	43.1873
ENSMUSG00000000976	Heatr6	5.88119	5.9171	3.8254	4.03291	3.77962	3.34575	3.26547	3.38937	2.5675	3.17415	2.79597	2.51943	2.41269	2.92634	3.23597	3.20004	3.70305	3.28757	4.691	5.1618	5.21402	4.70813	5.03421	4.93497
ENSMUSG00000000982	Ccl3	0.572476	0.595387	0.610242	0.351996	0.0470066	0.0965313	0.331216	0.297281	0.574302	0.109117	0	0	0.148987	0	0	1.62823	0.855777	1.44846	0	0.210998	0.0703404	0.135386	0	0
ENSMUSG00000000983	Wfdc18	0.251788	0	0.146526	0.14695	0	0	0.140349	0	0	0	0.262549	0	0	0	0	0	0	0	0	0	0	0	0	0
ENSMUSG00000001014	Icam4	0.165055	0.241574	0.0638645	0	0.293512	0.0774821	0.190178	0.180778	0.16315	0	0.185492	0.103117	0.225797	0.108353	0.158648	0	0.411265	0.144843	0.285125	0.385271	0	0.133569	0.114494	0.141286
ENSMUSG00000001016	Ilf2	18.6335	16.3558	15.128	14.9901	13.186	15.2357	17.0381	19.7116	10.0712	12.2066	14.7641	15.2165	10.8443	12.7108	12.2679	9.05555	10.6176	7.61059	18.016	14.5002	19.8755	19.3471	16.1456	15.93
ENSMUSG00000001017	Chtop	42.7052	42.4526	33.834	38.3465	31.5397	32.8823	36.6233	39.9633	32.8453	38.5326	30.8703	39.1613	23.238	29.7277	28.3151	31.6653	38.2483	34.1817	47.5367	44.9241	40.4788	38.0849	42.6507	47.1314
ENSMUSG00000001018	Snapin	25.8686	21.3869	26.891	24.4643	31.424	30.7807	30.6685	27.9856	31.8936	30.7028	37.7675	35.235	30.0468	32.8225	29.836	19.0129	18.367	18.0204	44.7837	44.0996	40.7899	41.7305	43.1863	42.8685
ENSMUSG00000001020	S100a4	94.8945	114.61	36.401	54.884	16.7702	19.3812	44.0719	66.4818	12.0854	18.0834	30.89	40.7838	7.0192	11.723	12.7273	18.7165	32.7414	27.5839	95.5243	89.3785	59.293	67.1966	71.9725	69.0901
ENSMUSG00000001021	S100a3	0.572522	0.326766	0	0	0.198173	0.106565	0.0810969	0.326454	0	0	0.0827044	0.561811	0.305651	0.150207	0.109385	0.482395	1.13495	0.200231	0.168717	0.688045	0.244699	0.236577	0.069538	0.171865
ENSMUSG00000001023	S100a5	0	0	0	0.201437	0	0	0	0	0	0	0.463243	0	0	0	0	0	0	0	0	0.350646	0	0	0	0.279974
ENSMUSG00000001025	S100a6	163.336	156.177	82.2573	104.583	89.4437	74.3399	93.827	114.838	50.4228	74.4426	129.202	169.431	35.7462	56.15	54.0664	88.1509	97.2256	110.413	311.844	377.162	437.571	465.513	264.426	241.964
ENSMUSG00000001027	Scn4a	0.323544	0.636312	0.247259	0	0	0	0.239262	0.478993	0.481714	0	0	0	0.234913	0	0.2288	0.55275	0.793174	0.84576	0.0223625	0.015142	0	0	0	0.0115627
ENSMUSG00000001029	Icam2	19.629	21.8394	15.3695	17.0933	16.7492	20.8302	13.6813	15.8731	8.66448	13.1107	7.88055	10.7334	7.68105	10.0923	9.58785	10.116	9.94975	9.08872	0	0.327795	0.485914	0.270272	0.591251	0.911558
ENSMUSG00000001034	Mapk7	5.27696	6.74948	3.35314	4.13172	3.26125	2.97111	3.25924	5.02962	1.73578	2.75066	2.50727	2.62677	1.86544	3.86611	3.41207	2.20472	3.40168	3.03771	4.16525	3.81593	4.63834	3.29453	3.09621	3.46345
ENSMUSG00000001036	Epn2	9.19147	9.62116	12.4981	15.3767	12.057	10.9165	11.2704	13.0203	7.95796	9.79661	9.73479	10.6733	11.4463	15.2019	14.5204	7.13631	7.17942	8.15175	4.65135	4.5423	5.30304	4.60012	4.321	5.26639
ENSMUSG00000001039	B9d1	2.49236	2.02096	1.76113	2.58585	1.49181	2.26774	1.78002	1.96628	0.883436	1.90084	2.55305	3.73292	2.52786	2.3157	2.26043	1.52422	2.98464	3.03406	4.68045	4.08502	3.80488	3.0635	4.73305	4.14802
ENSMUSG00000001052	Sec24b	34.59	38.3623	24.2832	28.9721	16.5424	22.6393	41.9891	52.846	16.7438	16.9444	20.2573	26.6045	18.8556	23.9186	28.6133	13.0642	19.6249	18.9923	20.9543	21.7605	23.2457	24.2165	21.417	21.5324
ENSMUSG00000001053	N4bp3	4.6585	6.50333	3.81734	7.43309	3.9059	3.94294	4.10345	5.93114	3.11101	4.02746	3.83222	6.0921	4.11378	5.48294	5.91053	4.11924	6.77731	3.75963	0.339256	0.605211	0.770206	0.64105	0.356672	0.73083
ENSMUSG00000001054	Rmnd5b	11.149	14.3477	7.9876	11.6367	7.58815	9.0927	7.52836	11.6489	5.20684	8.0434	5.83587	8.98877	5.69711	6.84826	7.27691	7.0678	11.7911	10.0022	9.79405	7.08269	7.77212	7.16513	9.65686	8.52487
ENSMUSG00000001056	Nhp2	15.5811	19.7258	22.1132	28.313	22.4811	28.4167	23.7814	27.5515	25.4887	30.5114	24.1265	35.7337	18.5627	21.2854	25.3191	26.3241	38.1512	31.4	28.3214	24.2344	27.977	25.438	27.789	28.2167
ENSMUSG00000001062	Vps9d1	7.74529	10.4752	5.7674	8.13085	5.95849	7.71624	7.00042	8.05508	7.85407	10.5638	6.25663	7.4803	6.91016	7.33166	7.93259	6.73781	9.59868	10.0348	5.51026	4.8513	4.50629	5.46038	4.24537	4.5825
ENSMUSG00000001065	Zfp276	6.82799	8.05354	5.06564	7.96413	5.20331	4.74042	5.37778	6.41397	9.69163	12.0364	5.41397	8.11213	3.7432	5.47933	5.80588	5.41501	9.07606	7.12977	3.8645	4.84134	3.30425	3.47113	4.38606	4.03699
ENSMUSG00000001076	C1ql4	0	0	0	0	0	0	0	0	0	0	0	0	0	0	0	0	0	0	0	0	0	0	0	0
ENSMUSG00000001082	Mfsd10	22.113	19.2904	9.38228	11.1298	7.90349	6.25166	12.2837	10.9372	8.58194	7.57368	7.24163	8.57134	7.47642	4.92032	9.61991	7.68875	5.74888	4.33419	17.3532	21.7529	17.4674	19.9089	19.0053	19.1671
ENSMUSG00000001089	Luzp1	2.69055	3.23607	2.87193	2.74422	8.14836	11.9389	3.4006	4.11458	8.21436	10.3494	5.14388	5.60402	5.68468	7.92533	6.18699	8.34949	10.4146	8.66202	11.7967	10.5084	8.23778	10.3418	11.51	13.0436
ENSMUSG00000001095	Slc13a2	0.0544381	0.0160399	0.020998	0.0238147	0.0471854	0.29932	0.0205823	0.0997868	0.103629	0.0877079	0.0575903	0	0.103306	0.0343918	0.025416	0	0	0	0.0775929	0.105713	0.038455	0.0370332	0.0638643	0
ENSMUSG00000001098	Kctd10	23.8315	24.4593	16.2441	18.3433	20.3627	22.4152	16.7279	17.3171	18.5536	22.2329	17.6058	17.8807	14.2004	17.2225	19.0738	22.3996	25.8764	25.505	19.2654	26.4504	25.7727	24.6208	17.7569	16.9127
ENSMUSG00000001100	Poldip2	32.3156	36.9439	72.2214	92.8397	97.449	144.848	56.6086	69.4557	110.87	142.793	83.1704	105.212	57.9553	78.4443	75.7741	81.3466	104.093	112.208	113.392	103.993	84.6797	68.5858	115.118	120.208
ENSMUSG00000001103	Sebox	0.0350709	0.0316654	0	0	0	0	0	0.0788998	0	0	0	0	0	0	0	0	0	0	0	0	0	0	0	0
ENSMUSG00000001105	Ift20	28.4824	32.1482	31.6103	37.6587	28.3318	36.4858	34.0516	44.2941	47.7147	62.664	42.7543	69.0196	26.2483	43.4403	37.7566	30.8989	44.339	50.1975	55.2617	56.6536	50.8443	51.5881	45.0712	47.4585
ENSMUSG00000001119	Col6a1	44.7883	58.8051	26.2979	40.2728	24.8393	25.5309	23.0204	30.8575	17.6731	28.2215	31.6845	46.4278	20.2553	34.4776	36.4664	23.2221	34.6245	39.0562	246.017	259.983	404.642	368.539	270.773	269.069
ENSMUSG00000001120	Pcbp3	3.17029	3.04919	2.23142	1.88296	3.81593	5.15041	3.65435	3.27561	1.66743	1.86921	1.77762	1.82038	1.69402	3.22157	3.60681	1.63034	3.06794	2.5099	4.65466	7.34443	4.15056	5.28526	5.3849	5.11191
ENSMUSG00000001123	Lgals9	38.881	39.6174	31.4937	39.8731	33.8044	38.6673	24.6725	29.8851	13.9599	17.1924	22.5657	28.4989	13.699	18.0767	18.8674	10.5187	12.9972	10.7255	9.66784	22.3451	26.9655	31.3476	14.0393	9.74694
ENSMUSG00000001127	Araf	44.4272	42.5328	38.4238	46.0771	27.8161	36.7273	40.4864	43.7624	40.2895	42.7165	36.619	42.4842	24.045	29.6549	32.4829	26.4981	30.7708	28.8473	54.3913	51.7832	49.7973	48.9413	54.5513	49.0358
ENSMUSG00000001128	Cfp	42.9318	50.8294	17.5841	25.4671	12.8032	9.21311	17.237	22.128	9.31543	13.1094	12.4732	20.5845	5.06248	5.48671	6.53564	5.84277	6.75616	6.33734	0.843357	0.858679	0.720044	0.51409	0.875874	1.15818
ENSMUSG00000001131	Timp1	1.68638	1.97273	1.48376	0.713695	1.13211	0.345735	0.519913	0.518656	3.73139	5.89288	7.76812	7.19709	0.566964	1.18481	0.821054	5.71631	6.04016	5.76906	63.8086	116.417	43.5527	50.2156	48.6932	43.5198
ENSMUSG00000001134	Uxt	17.0197	19.5268	34.9918	37.1657	25.6735	44.5381	31.0361	35.6631	40.9455	57.2407	35.1434	52.362	18.0314	30.1405	30.4833	26.7929	39.2539	40.9251	31.459	30.6741	30.2691	30.8035	29.9672	35.0778
ENSMUSG00000001138	Cnnm3	6.33681	9.83364	4.28486	6.82406	4.90543	5.82299	4.60494	5.18187	4.57131	5.00107	3.55861	3.81946	5.96507	6.31598	9.99765	2.83233	5.33062	4.42266	5.83444	6.12225	6.13737	5.93683	6.40127	7.2834
ENSMUSG00000001143	Lman2l	18.6035	17.7918	16.9274	20.3519	15.6933	21.6908	26.2524	26.4326	26.987	29.4312	17.1344	21.2507	11.8194	13.6523	13.8512	16.5414	18.7402	21.4716	15.0588	15.6291	14.2666	13.871	14.7854	17.3951
ENSMUSG00000001150	Mcm3ap	5.72619	6.64912	4.52419	6.27478	4.16327	5.3667	4.3287	5.34991	3.92849	6.03603	3.36705	4.2156	3.52759	5.1331	4.80528	3.29172	4.33469	4.49399	6.7964	6.4519	5.81806	5.77437	6.24889	6.48345
ENSMUSG00000001151	Pcnt	2.75085	3.94114	1.54584	2.75173	1.30185	1.6364	1.84548	2.43524	1.25043	2.10544	1.29661	1.94839	1.27146	2.58647	2.57526	1.09736	2.22712	1.90463	1.491	1.29421	1.13295	1.45834	1.44505	1.5028
ENSMUSG00000001155	Ftcd	0	0.0131172	0.0220879	0	0.00879561	0.0644108	0	0	0.047307	0	0.0145579	0.0276015	0	0.0280136	0	0	0	0.0376502	0.187088	0.0817876	0.030912	0.0219993	0.0374073	0.0315791
ENSMUSG00000001156	Mxd1	7.7931	8.24994	4.32653	5.52133	2.07047	1.87038	4.84327	5.56844	2.55361	2.54264	3.92278	3.67386	2.66559	3.6426	3.12656	1.94297	1.84939	2.26649	3.72104	4.65936	4.91408	5.74813	4.55407	4.9581
ENSMUSG00000001157	Gmcl1	6.96399	5.2764	5.08344	5.24263	5.36165	5.96991	5.34657	4.86741	5.73094	4.83606	4.91115	5.02369	4.24347	5.15341	4.27167	2.77906	3.46655	3.57488	8.73189	6.48691	10.094	8.95055	9.69355	9.76265
ENSMUSG00000001158	Snrnp27	22.3774	25.4785	25.8435	32.378	21.8639	40.5744	25.7904	38.1159	46.6068	61.1536	53.7251	72.9737	22.4541	41.0513	38.2658	26.4708	46.3112	47.2113	47.4457	45.5305	56.0872	54.9735	49.6769	47.8638
ENSMUSG00000001166	Oas1c	2.7185	2.84927	2.09295	2.47579	0.964341	0.606776	1.99018	1.70841	0.274413	0.827326	0.422613	0.893051	0.398087	0.400364	0.457043	0.0954668	0.139237	0.176737	0.398165	1.65	0.626805	0.759826	0.60252	0.637256
ENSMUSG00000001168	Oas1h	0.0499987	0	0	0	0.0289727	0	0	0	0	0	0	0	0	0	0	0	0	0	0	0	0.0292374	0.0556619	0	0
ENSMUSG00000001173	Ocrl	5.44145	4.3063	3.57179	4.50815	4.51835	5.832	5.09603	4.92127	4.36819	4.54723	5.01078	5.05518	3.695	4.29047	3.70269	2.64064	3.31153	2.58109	8.49366	6.322	5.60885	6.27513	7.10026	5.57591
ENSMUSG00000001175	Calm1	128.348	187.568	103.019	137.701	92.7773	122.771	109.729	134.721	79.4814	130.077	66.0124	106.481	73.5322	109.848	124.629	148.752	203.492	187.147	111.222	124.13	78.1032	69.3623	110.15	119.956
ENSMUSG00000001211	Agpat3	67.362	77.9837	153.694	203.246	168.409	269.558	99.6336	117.57	199.403	267.966	166.812	225.945	171.117	238.853	261.756	206.845	300.847	311.539	240.424	226.845	213.522	190.614	262.383	250.35
ENSMUSG00000001225	Slc26a3	0	0.0131458	0.031132	0.0493179	0	0	0.0530204	0.0136078	0.0264053	0	0	0.0745046	0	0	0.0415308	0	0.0484247	0	0	0.0604799	0	0.0863203	0.0400416	0
ENSMUSG00000001227	Sema6b	7.08031	8.11663	5.09816	7.95024	4.92981	2.71819	6.97218	8.3749	3.2038	3.58351	3.64107	4.07644	4.15878	4.7726	5.5683	2.61687	3.99127	3.19347	3.86494	4.18176	3.23434	4.1098	3.35079	3.86184
ENSMUSG00000001228	Uhrf1	2.38697	2.79767	1.55324	2.83034	1.82545	1.15715	1.68707	2.71754	1.11258	2.75849	2.13797	3.02675	1.42531	2.16028	2.50065	0.41513	0.802794	0.68313	2.6241	1.89547	1.12948	0.930301	1.6236	2.02674
ENSMUSG00000001229	Dpp9	8.21256	10.5069	7.68083	10.272	8.62209	9.38139	7.75067	9.04288	7.50491	10.3355	5.67045	6.89411	4.40255	5.94804	6.83262	8.02201	8.33133	8.12039	11.4523	11.8044	9.71142	10.6293	13.0841	11.565
ENSMUSG00000001240	Ramp2	56.6774	50.5417	40.2437	48.7641	36.0604	39.1748	50.5022	53.8916	22.0723	29.0182	30.3076	39.3744	42.5395	38.5402	44.1171	19.0998	27.1006	20.9825	4.39948	3.92455	6.02146	6.44021	3.66022	4.43007
ENSMUSG00000001247	Lsr	0.514764	0.80134	0.282434	0.169294	0.216812	0.324198	0.229001	0.408102	0.227171	0	0.204006	0.276106	0.189411	0.258777	0.198355	0.15536	0.264699	0.109902	0.736707	0.421432	0.344994	0.193214	0.562911	0.546918
ENSMUSG00000001248	Gramd1a	37.0962	51.9427	31.2334	46.7696	15.9683	17.7976	33.2596	42.7654	15.1639	21.934	23.5571	33.394	11.1643	16.2762	16.2947	6.37179	9.54542	9.55588	22.3496	20.4619	18.1297	18.3754	22.5824	24.3591
ENSMUSG00000001249	Hpn	1.92473	2.94136	1.33396	2.28181	0.634227	1.15653	4.12898	5.49957	0.805022	2.01449	2.50214	3.92426	0.900807	0.611954	0.840706	0.208068	0.357166	0.719025	0.472866	1.03033	0.0267914	0.316621	0.432856	0.177236
ENSMUSG00000001260	Gabrg1	0	0	0	0	0	0	0	0	0	0	0	0	0	0	0	0	0	0	0	0	0	0	0	0
ENSMUSG00000001270	Ckb	16.4275	22.3571	12.3209	15.8866	36.3486	36.4339	15.5566	18.5606	10.2948	15.3032	20.1873	31.1953	9.89984	9.06958	13.7575	7.80945	11.234	9.8429	21.2641	27.0251	23.7471	26.3977	23.4381	23.506
ENSMUSG00000001280	Sp1	9.94176	7.7676	5.99012	5.44283	6.15771	6.13547	6.52905	5.55786	8.06909	7.50276	9.08605	7.44005	8.02787	7.74606	6.78029	7.14265	5.70692	5.99033	13.983	11.6089	11.0011	15.9437	14.8222	14.3304
ENSMUSG00000001281	Itgb7	29.152	35.0831	13.1133	17.6674	2.23191	1.38321	11.3786	13.5858	0.733621	0.706988	1.4972	2.51081	1.81295	1.56769	2.56817	0.649522	1.37309	0.619585	0.101751	0	0	0	0	0
ENSMUSG00000001285	Myg1	20.2358	26.7992	19.8469	31.9576	16.2615	22.1561	21.1384	25.6569	16.4544	25.2407	18.3287	27.5485	18.1912	22.2853	24.8212	9.16003	19.6582	16.6988	24.4562	21.6807	18.42	19.5841	21.9486	24.0811
ENSMUSG00000001288	Rarg	13.1192	16.5137	8.14259	10.5357	10.7031	11.1629	10.4191	14.5505	6.69681	7.95513	10.1982	12.5093	6.29571	9.20421	11.1717	3.31196	5.55998	4.65406	6.57783	7.80504	9.64972	10.7631	6.18729	6.83191
ENSMUSG00000001289	Pfdn5	145.126	209.675	115.51	202.025	77.4196	134.783	143.155	241.263	77.0355	157.509	112.507	260.949	59.1359	100.835	109.42	52.7674	97.7146	109.355	66.1911	84.6452	128.917	144.189	65.5647	68.5899
ENSMUSG00000001300	Efnb2	2.362	1.98692	2.96632	2.84913	5.07721	5.58778	2.46215	2.41688	2.43707	2.1172	2.23525	1.95007	4.02984	4.42849	4.38612	2.27076	2.44818	2.37158	1.44326	1.88513	1.75106	1.57568	1.1814	1.14849
ENSMUSG00000001305	Rrp15	5.0389	6.10845	4.28606	6.34158	3.43324	8.42103	4.36314	6.77681	5.63628	8.30342	4.94498	7.22328	4.05583	6.67659	7.90151	8.62244	16.899	15.7384	6.32941	5.0943	7.56398	6.52272	6.15282	5.37751
ENSMUSG00000001313	Rnd2	3.39612	2.81763	2.05227	2.41432	3.92368	4.75501	3.80885	3.25175	2.29826	2.5103	1.74166	3.22757	1.68626	2.12781	2.14888	1.53849	1.54271	1.63731	4.66239	4.82328	8.2998	6.73314	5.62715	5.14288
ENSMUSG00000001323	Srr	8.84498	8.10679	12.2324	15.2197	12.8336	20.7801	13.5975	15.2519	17.7413	24.6147	15.8567	17.8596	15.2644	23.2896	17.0335	13.7236	16.7571	17.679	22.9203	21.6517	29.7463	33.6523	24.2859	26.3803
ENSMUSG00000001333	Sync	0.353772	0.505685	0.215903	0.256365	0.14325	0.179601	0.401448	0.239381	0.26134	0.349952	0.284782	0.445303	0.37176	0.762716	0.732013	0.290155	0.705795	0.265712	1.22802	0.773143	0.297728	0.489477	1.04572	1.36744
ENSMUSG00000001334	Fndc5	0.627399	0.471846	0.541329	0.762542	4.42772	5.3628	0.684159	0.638784	1.97449	2.65526	1.45266	2.04477	0.796969	0.712047	0.833672	1.08841	1.70413	1.59481	1.14842	2.94633	0.938727	0.954802	1.89235	2.18761
ENSMUSG00000001348	Acp5	251.228	293.624	255.072	321.669	241.935	281.15	302.101	363.131	167.837	208.4	190.843	242.787	70.6288	97.8386	106.538	92.2557	118.826	132.397	11.4997	14.8804	4.23199	4.59468	10.1076	11.02
ENSMUSG00000001349	Cnn1	0.666128	0.703456	0.285814	0.315747	0.825104	0.559852	0.553793	0.508884	0.988582	1.99791	2.06295	2.68856	0.399555	0.526381	0.492692	0.722649	1.47724	0.518554	1.7643	2.53528	0.287564	0.429108	1.09667	0.914854
ENSMUSG00000001366	Fbxo9	23.5497	22.4563	30.5675	32.0558	34.6499	49.8555	32.3494	32.7596	44.9944	52.5779	32.2028	45.4725	28.9885	34.5717	35.26	37.1632	38.6781	39.7842	29.9753	25.2661	21.7304	13.9622	29.1551	28.6004
ENSMUSG00000001376	Ccdc132	4.51623	4.27766	4.7636	4.86842	6.0443	7.28652	4.97621	5.12884	6.88424	7.58419	5.19329	5.88463	5.37142	5.84071	5.36283	6.31428	6.10771	7.07431	7.30596	6.78957	7.06038	6.36038	7.38012	7.70952
ENSMUSG00000001379	Apbb3	11.4409	11.875	6.00901	8.23467	3.76577	3.85176	8.18525	10.4987	7.15793	8.83428	5.5928	6.49211	3.65955	4.62209	5.13451	4.08355	5.52726	5.82222	8.27467	5.65325	3.59588	3.45763	6.71169	7.13877
ENSMUSG00000001380	Hars	16.227	18.0691	15.944	22.3573	20.5673	32.239	19.5395	24.0138	17.1627	21.7383	17.0646	24.734	14.3514	20.237	21.9535	23.9824	34.6987	31.176	27.9663	30.3938	23.7548	22.5059	28.9416	26.0676
ENSMUSG00000001383	Zmat2	24.5149	21.1523	22.3193	23.5765	17.9056	25.2339	26.8828	26.5993	18.2874	19.2172	18.0432	22.1097	13.4926	19.384	16.6432	15.6851	21.0889	18.6329	21.5965	20.7569	23.846	23.6292	19.6583	18.905
ENSMUSG00000001403	Ube2c	3.13191	2.81239	3.35111	4.74123	3.97494	3.78843	3.76878	3.92691	0.869831	0.96962	4.46651	3.05027	1.01098	1.59675	1.85049	0.431378	0.381974	0.667408	3.9805	4.83844	3.70535	4.53053	4.09157	5.48467
ENSMUSG00000001415	Smg5	10.0341	11.9251	9.56665	13.6746	11.9665	16.9554	8.00565	10.6581	11.9456	17.2493	9.31645	13.8063	8.91607	10.856	12.8211	15.3648	25.9674	22.0329	12.8119	11.9084	11.761	11.1354	12.1556	13.9048
ENSMUSG00000001416	Cct3	46.8356	52.6738	55.0178	81.9013	51.5302	74.4305	57.0859	80.5077	78.3732	114.401	47.7823	74.6113	28.7173	43.7367	43.4684	76.2992	116.793	122.212	81.5123	81.1669	59.3396	58.3238	72.5223	73.6722
ENSMUSG00000001417	Rhbg	1.88861	1.15894	1.13921	1.36431	0.749226	0.855511	0.795476	0.852619	0.0594055	0.185333	0.13234	0.277371	0	0.0782551	0.056311	0.11058	0.0558634	0	0.0952382	0.128818	0.0473684	0	0	0.0975533
ENSMUSG00000001418	0610031J06Rik	80.8098	87.6504	69.9806	94.8162	80.9658	90.8561	89.1815	103.067	66.5709	86.8964	73.3542	93.7405	45.119	70.0163	62.9378	61.7429	71.5095	69.3311	106.478	123.563	109.971	112.515	87.241	104.315
ENSMUSG00000001419	Mef2d	20.7455	26.0985	23.1174	28.9685	26.4568	33.5367	19.4565	19.4022	32.4615	40.6944	17.2764	16.8076	15.0555	17.741	22.9057	40.8989	41.8419	42.9185	22.2	19.6845	20.3201	17.0048	20.1157	21.0241
ENSMUSG00000001420	Tmem79	2.24274	2.54072	13.3088	17.9962	41.4512	72.9976	10.3263	10.1131	28.7559	36.0315	31.909	37.2375	33.1866	38.3418	40.486	19.0453	21.3179	26.8437	3.70279	3.19518	2.06283	1.84118	3.51161	3.61096
ENSMUSG00000001424	Snd1	37.7197	47.2055	22.0413	33.4604	20.4796	22.5906	30.8318	47.9898	7.68717	16.6059	12.3313	21.0345	25.6302	28.8818	51.6485	22.8144	34.1358	32.8714	36.992	32.0056	41.9676	45.8623	36.3283	36.7748
ENSMUSG00000001435	Col18a1	10.6266	16.5631	5.92864	8.89383	8.48593	9.82332	8.94657	13.2568	3.224	4.68723	7.34438	9.44916	3.60064	6.89158	7.02441	5.08958	7.101	7.88517	26.9228	31.8031	47.6901	42.3914	24.4381	26.0876
ENSMUSG00000001436	Slc19a1	8.69776	9.33265	16.5816	17.5062	19.8613	19.4165	11.0127	11.4178	12.065	11.8506	10.764	12.0763	16.1732	15.6756	16.3134	13.199	9.43042	8.52582	25.7605	26.3505	18.1511	17.278	24.8554	27.2333
ENSMUSG00000001440	Kpnb1	28.6366	29.542	23.2211	35.5101	26.5935	43.3343	26.0008	30.1907	21.6017	25.8457	22.2263	27.3142	20.5374	39.316	35.2181	25.2441	38.5309	37.856	52.2992	51.8431	42.215	47.5715	53.3079	50.2488
ENSMUSG00000001441	Npepps	22.976	19.1805	20.4424	22.1532	22.3511	21.8197	24.3042	23.7938	22.8067	24.7669	17.1261	18.7676	18.734	23.4116	19.478	23.0407	23.9292	23.8389	50.3659	51.1975	57.0334	67.8016	57.5002	56.3136
ENSMUSG00000001444	Tbx21	1.35227	1.58268	1.14727	1.52056	0.217077	0.144705	0.998915	1.23554	0.414221	0.565601	0.568153	0.490225	0.180643	0.565178	0.46688	0.236006	0.636277	0.446666	0	0	0	0	0	0
ENSMUSG00000001445	Mrpl10	23.0175	21.6029	42.9899	47.1713	58.8864	74.4225	32.3053	34.7689	54.79	58.7983	49.5287	54.2115	45.2363	50.4297	47.8478	36.303	40.8488	51.6881	84.4244	78.5165	60.2352	49.4992	84.702	85.0738
ENSMUSG00000001467	Cyp51	4.4834	3.41066	11.1683	11.4022	23.1045	52.4577	8.69729	8.25959	11.7781	12.9261	7.3034	7.73504	3.90314	4.52088	4.09617	6.20507	8.49688	8.09574	49.0492	43.5079	71.3194	61.6271	42.1553	39.5215
ENSMUSG00000001472	Tcf25	64.6701	77.9417	60.6913	83.055	54.508	73.8441	68.1848	84.4145	61.0524	77.2779	53.6487	70.9466	43.1019	58.922	61.4175	50.8621	68.7318	72.2421	76.866	84.0785	79.5963	82.2496	73.778	74.5056
ENSMUSG00000001473	Tubb6	6.87125	9.9957	7.22192	8.62321	15.2953	18.7547	7.42455	9.40265	9.41628	14.8101	13.0394	14.9036	4.92868	7.19223	8.33688	23.8992	28.9145	25.4124	23.0191	28.7261	13.7517	13.4362	21.4228	21.9647
ENSMUSG00000001482	Def8	7.04154	7.54556	8.84475	12.3387	13.3382	17.367	7.95614	10.0288	6.74348	9.52558	8.94179	10.2122	5.8642	7.37292	7.69598	4.97155	7.12068	9.45454	18.5838	14.2769	20.797	16.3148	17.4368	18.2301
ENSMUSG00000001493	Meox1	3.36626	3.56315	2.44515	3.4226	3.96807	5.03165	2.13079	2.65162	1.84229	2.48366	2.32121	4.45491	1.26155	1.72607	1.57998	1.6471	2.91903	1.91516	0.0639107	0	0.17167	0.194308	0.104416	0.0674495
ENSMUSG00000001494	Sost	0.0422492	0.0189502	0	0.0281271	0	0.0886496	0.0239154	0.0235836	0	0.0345532	0.0742752	0	0.0397389	0	0.0301222	0	0.0520043	0	0	0	0	0	0.020505	0
ENSMUSG00000001496	Nkx2-1	0.0236718	0.0173484	0.082162	0	0.0175467	0	0.0273198	0.0647643	0	0	0	0	0.0479456	0	0	0	0	0	0.120154	0	0	0	0	0
ENSMUSG00000001497	Pax9	0	0.0270537	0.0223194	0	0.00817572	0	0.0304943	0	0.0197282	0	0.0288758	0	0	0	0	0.0197619	0	0	0.024925	0.10516	0.0702278	0.022592	0	0.0259066
ENSMUSG00000001504	Irx2	0.670183	1.60421	0.906885	0.82859	1.11344	0.982588	0.94077	0.638701	0.462593	0.806448	1.2122	2.18544	0.102164	0.311526	0.255375	1.20312	0.0801129	1.1241	3.58826	1.67617	4.94659	5.59891	4.00779	3.39331
ENSMUSG00000001506	Col1a1	86.3341	109.364	43.0106	62.2334	42.0376	33.3957	33.5408	41.396	40.4026	59.483	93.2475	117.686	49.458	71.4575	75.2588	43.1776	66.96	71.739	513.89	812.047	922.05	862.506	467.259	475.283
ENSMUSG00000001507	Itga3	1.44652	1.81339	1.31211	1.47329	2.16021	3.07604	1.80923	1.92721	1.84302	2.18023	1.6188	1.79513	2.8894	4.34574	3.41469	3.05538	4.24424	2.45485	0.741658	1.35916	0.752929	0.89953	1.17329	1.03968
ENSMUSG00000001508	Sgca	1.72662	4.18497	0.477694	1.8805	0.181199	0.26879	3.72042	5.21383	4.76815	7.11357	2.4401	3.69029	1.53425	2.49393	2.97915	2.35491	5.76762	1.5029	0	0	0.0606828	0.0912575	0.0512302	0
ENSMUSG00000001510	Dlx3	0.0778974	0.0729175	0.0371051	0.0433112	0	0.09059	0.0722158	0.163289	0.0247197	0	0	0.030705	0.0304777	0	0	0.119206	0.199132	0.209667	0	0	0.911716	0.863005	0.112005	0.036129
ENSMUSG00000001517	Foxm1	1.2424	1.19341	1.68395	1.18951	1.63912	1.25965	0.95975	1.37978	0.104551	0.549077	0.472289	0.465439	0.6633	0.582323	0.35923	0.438991	0.383374	0.913701	0.958916	1.27774	0.4667	0.451294	1.05779	0.764567
ENSMUSG00000001518	Itfg2	5.56293	5.42645	3.96471	5.11895	4.533	5.78868	4.10723	5.47609	4.22023	5.87237	4.3424	5.33178	4.22944	5.30533	6.68738	4.38266	5.77055	6.75566	4.20995	4.00276	3.73915	3.7727	3.99048	3.09198
ENSMUSG00000001520	Nrip2	1.23924	1.65727	0.629071	1.47999	1.30196	1.28476	1.19094	1.6204	0.928467	1.88752	1.16621	1.77765	4.28455	5.09493	5.98934	1.08889	0.9056	1.76123	1.53424	1.46256	3.11187	3.37122	1.68702	1.80695
ENSMUSG00000001521	Tulp3	2.79952	3.83043	2.22947	2.81983	4.23933	4.32208	2.28493	2.94383	2.25393	3.00432	2.96943	3.32017	3.78564	2.93665	3.57945	3.05511	3.54774	2.2419	6.48734	7.56407	9.26484	10.203	7.55787	7.56532
ENSMUSG00000001524	Gtf2h4	7.74238	9.63841	11.6659	12.3494	12.0287	11.5519	10.7437	11.9952	11.4635	13.2709	10.3176	12.6647	8.38577	7.98751	10.2597	5.11067	7.792	7.30529	16.6285	15.8828	15.3241	12.7941	14.9192	14.0355
ENSMUSG00000001525	Tubb5	93.4954	93.9042	55.9104	59.3121	51.5697	61.1177	64.9248	66.9428	20.4788	25.4586	33.9576	38.8515	23.6779	26.582	30.1448	39.8367	42.4642	37.408	104.925	132.682	96.8426	115.139	108.924	104.634
ENSMUSG00000001542	Ell2	8.53137	7.37674	14.3977	14.3911	15.3084	21.0902	10.918	10.5919	27.3075	24.0413	8.59421	8.25349	7.15195	8.06813	6.86929	22.123	23.1489	24.7191	24.8645	23.9463	23.3302	26.4745	22.6165	22.027
ENSMUSG00000001552	Jup	28.8813	34.7346	19.405	26.664	26.9778	21.4717	30.2642	34.8761	13.2701	18.1932	16.7248	20.1221	19.7891	24.9058	31.6198	24.2716	37.578	27.3255	5.00877	4.55592	5.66559	4.53121	5.30569	5.85132
ENSMUSG00000001555	Fkbp10	4.73273	6.39681	2.99653	5.40465	3.65801	3.28137	3.55845	4.40813	2.18855	4.19913	5.68184	6.69874	1.96022	2.43845	3.68793	1.7606	3.22189	3.35922	17.4484	23.685	21.6527	21.3181	19.0115	19.2439
ENSMUSG00000001558	Klhl10	0.13657	0.116705	0.0580598	0.340181	0.0788209	0.149726	0.209018	0.145239	0.124105	0.0709334	0.13782	0.287219	0.349854	0.377081	0.494934	0.0304527	0	0	0.43603	0.544105	0.413726	0.404695	0.412934	0.425836
ENSMUSG00000001566	Mnx1	0	0.0194381	0	0	0	0	0	0	0	0	0	0	0	0	0	0	0	0	0	0	0	0	0	0
ENSMUSG00000001569	Nom1	8.04956	7.54299	6.12595	8.01108	5.21317	7.03408	5.71327	6.35188	5.80111	10.4804	4.0563	10.2325	4.0999	6.80437	6.59727	7.52997	10.3102	14.0779	4.56331	4.52662	6.46607	5.78862	5.97382	4.62719
ENSMUSG00000001576	Ergic1	23.6338	24.9264	30.2279	35.726	68.716	85.7306	37.1364	37.634	31.904	38.7201	39.2902	42.2956	39.5282	50.6965	46.9701	49.8425	54.3528	63.3973	69.4517	54.6002	70.451	62.6043	74.9154	72.018
ENSMUSG00000001583	Tnk1	0.558808	0.911286	0.355551	0.398021	0.363561	0.642373	0.663924	0.571601	0.0697548	0.200565	0.327075	0.174208	0.104314	0.429746	0.0872449	0	0.339227	0.0792763	0.140327	0.135218	0.294982	0.322122	0.116701	0.205359
ENSMUSG00000001588	Acap1	43.4252	48.5301	18.1227	26.157	1.10175	0.681654	15.8138	18.4137	0.49496	0.894117	0.773238	1.17353	0.365263	0.526389	0.623973	0.320246	0.259367	0.253638	0.0376285	0.071986	0.0316057	0	0.026609	0.0802493
ENSMUSG00000001604	Tcea3	2.91308	4.14818	1.46136	2.25621	1.78799	2.30128	6.95062	10.7592	4.44481	7.49581	6.06537	6.66907	1.06252	1.67085	1.81641	0.748464	2.22052	1.2655	1.24933	1.98146	2.98435	3.65783	1.01745	1.04608
ENSMUSG00000001622	Csn3	0	0	0	0.0975851	0.563404	0.554651	0	0	0	0	0	0	0	0	0	0	0	0	0	0	0	0	0	0
ENSMUSG00000001627	Ifrd1	61.5866	63.7368	40.4331	49.2032	65.7995	140.687	82.718	81.6265	55.2189	90.6894	57.7769	100.921	21.2996	34.2009	40.8508	39.7452	65.4813	57.2131	61.8933	48.8326	55.9322	56.314	68.201	69.6253
ENSMUSG00000001630	Stk38l	4.0224	3.75788	4.09774	4.51913	6.46946	11.304	5.5128	5.67022	4.48602	5.84722	5.93286	7.0757	6.2249	9.02108	7.74077	3.0716	4.5479	4.12748	9.6444	10.7139	5.1906	5.09759	8.4281	10.1567
ENSMUSG00000001632	Brpf1	9.82449	12.1796	7.62186	10.5144	5.50962	7.92217	7.11896	9.20086	8.0869	11.1993	6.67073	8.39303	6.66781	10.4857	9.97457	7.91745	11.162	12.2968	6.77096	6.51696	4.39476	4.71544	7.8433	7.95052
ENSMUSG00000001642	Akr1b3	64.1047	72.4393	74.7815	99.7343	93.2386	131.733	78.4797	101.415	49.3577	64.582	60.1929	80.4296	36.7792	38.628	46.4377	55.9164	73.4303	64.6803	50.1059	57.4079	86.0635	95.9863	55.625	55.9718
ENSMUSG00000001655	Hoxc13	0	0	0	0	0	0	0	0	0	0	0.0229645	0	0	0	0	0	0	0	0.0866174	0.120153	1.44052	1.34953	0.0522336	0.0898873
ENSMUSG00000001656	Hoxc11	0.131487	0.0582247	0.10194	0.144028	0.0888083	0.121108	0.0997409	0.144926	0	0	0.0809115	0	0	0	0	0	0	0	0	0	1.23098	1.12479	0	0
ENSMUSG00000001657	Hoxc8	16.2586	15.9919	15.2271	13.9389	19.4053	22.4443	20.1603	21.9581	3.6164	2.89361	5.93116	6.40577	1.3085	2.50123	2.00869	1.31792	2.40424	1.85031	7.27252	6.01413	9.23174	10.3289	6.32845	5.10838
ENSMUSG00000001661	Hoxc6	11.3997	14.1142	13.0791	14.6634	18.1824	16.9586	18.9224	19.8752	6.51546	8.33975	10.3267	9.86759	8.41069	8.26875	9.51029	3.57149	5.8637	6.61517	10.6388	11.8609	22.2927	19.0536	11.7624	10.3228
ENSMUSG00000001663	Gstt1	55.6241	57.7889	27.3701	35.3832	34.7806	24.5774	62.9076	68.1388	13.6773	19.3421	37.6451	47.6591	25.3057	24.3866	33.8687	13.731	14.9226	12.444	5.46468	8.14706	17.82	20.8012	4.98176	4.56371
ENSMUSG00000001665	Gstt3	7.02207	8.52909	3.37152	3.55069	6.27068	3.55265	6.78701	8.37704	1.96634	1.67064	4.71015	6.47282	5.62213	4.08617	4.56223	0.916226	1.10684	1.25904	2.72024	2.70423	5.75481	4.40264	2.06109	2.19261
ENSMUSG00000001666	Ddt	95.6955	103.093	237.871	301.773	312.431	371.215	229.197	252.972	268.818	290.746	253.03	277.828	118.603	111.838	125.895	156.97	196.307	211.29	294.477	259.467	284.88	269.27	272.269	281.21
ENSMUSG00000001670	Tat	0.052281	0.0603339	0	0	0	0	0	0.020291	0	0	0	0	0	0	0	0	0	0	0	0	0	0	0	0
ENSMUSG00000001672	Marveld3	0.0480862	0.0315891	0	0.046902	0	0	0.0383502	0.0196517	0	0.0851437	0	0	0	0	0	0	0	0	0	0	0	0	0	0
ENSMUSG00000001674	Ddx18	13.2891	13.667	8.90856	11.3353	9.96729	12.9193	10.3922	13.126	10.982	12.5127	8.97877	11.8663	7.27713	6.84025	8.47859	8.84339	10.3469	12.1954	18.8744	14.3648	18.2453	21.2783	16.8222	15.6326
ENSMUSG00000001687	Ubl3	34.765	33.6496	38.0108	38.8102	47.2039	51.1098	39.4978	41.3715	47.0976	49.5155	44.1101	44.0917	34.0376	39.0758	38.3009	49.4418	56.1125	57.1228	36.2257	32.6302	42.1439	41.896	35.8461	39.8929
ENSMUSG00000001700	Gramd3	12.5667	12.898	8.89089	10.1136	5.99348	6.93026	6.0722	6.98474	4.9304	5.73498	5.16407	7.27953	3.07013	3.54184	3.55353	4.84454	5.73056	5.60891	11.5775	11.9172	10.7345	12.0373	11.2339	11.0708
ENSMUSG00000001707	Eef1e1	7.94591	7.32718	9.01672	9.0111	12.039	19.5198	8.23548	9.95958	15.5294	15.4417	11.6785	12.4227	6.22993	9.9287	8.02571	18.943	21.4409	24.2364	17.3165	15.8995	20.5994	19.3381	16.5382	16.303
ENSMUSG00000001729	Akt1	33.5999	39.669	27.8665	41.7793	32.3605	37.6042	29.8918	38.2261	37.48	53.9721	37.6486	49.7005	24.2499	38.825	44.1323	43.5061	60.7539	63.841	43.8268	47.6327	51.7975	52.2954	45.2821	46.9012
ENSMUSG00000001739	Cldn15	14.7054	15.3433	10.3604	12.5158	7.43672	9.23501	17.7639	22.891	6.36935	7.28903	7.71702	11.119	7.49846	8.55104	11.2737	10.6869	10.2313	11.7506	1.85154	1.76297	12.9276	13.2918	1.61255	1.66899
ENSMUSG00000001741	Il16	22.5862	25.2785	10.7893	14.2485	2.27366	2.16899	8.89058	10.1209	1.29212	2.0151	2.11378	2.97251	2.14159	2.29509	2.60403	0.393114	0.530603	0.411162	0.305735	0.162299	0.519962	0.75958	0.259557	0.30256
ENSMUSG00000001750	Tcirg1	36.4784	46.0981	23.3654	27.1748	16.1459	14.0347	25.4762	29.8934	14.1231	16.5326	13.4813	18.3747	10.3634	10.4108	13.4326	5.87532	7.924	9.60694	15.7312	16.1543	8.22273	8.62485	16.3032	13.1618
ENSMUSG00000001751	Naglu	9.51637	11.4357	6.61416	7.90263	8.17542	6.68784	8.23439	7.95366	3.32452	3.75805	7.03323	7.84223	5.34503	5.22134	5.33653	2.85141	3.00728	3.32808	11.0425	12.3722	17.9949	20.6559	11.8029	12.2112
ENSMUSG00000001755	Coasy	25.6593	30.7262	87.8694	121.272	93.9826	145.535	61.6562	71.0559	65.6723	87.7386	44.1001	56.7008	33.1413	41.037	39.165	25.1924	34.0567	42.636	61.4466	56.8233	42.9983	39.9102	64.3154	67.0089
ENSMUSG00000001761	Smo	6.74131	7.35732	3.70142	4.89421	5.83794	5.44897	5.17426	6.3318	2.56994	3.41817	5.63754	7.19606	4.89192	6.07161	6.41183	1.37366	1.7359	1.76981	11.2167	13.4605	17.9836	19.493	11.9357	12.2063
ENSMUSG00000001763	Tspan33	2.61185	2.53201	1.07212	1.70213	0.24362	0.368771	1.17127	1.26288	0.0824387	0.144973	0.210581	0.373946	0.12743	0.171333	0.221355	0.0331524	0.218379	0.115007	1.34157	0.403337	1.08956	1.11731	1.08492	0.923725
ENSMUSG00000001767	Crnkl1	5.04718	4.6098	4.66163	4.89362	4.62109	6.81871	4.56791	4.53325	5.09841	6.03701	4.44207	4.74145	3.20073	4.30984	3.46712	3.87836	6.07783	4.30457	7.5764	6.83754	7.70944	6.96075	6.7931	6.37389
ENSMUSG00000001768	Rin2	9.22277	9.85597	8.39443	10.5546	8.92036	12.3803	7.71677	8.16567	8.82294	10.833	8.41773	9.48185	8.23281	8.35388	8.51223	3.0188	3.86289	3.63433	12.2377	10.6978	26.0171	20.8672	12.1122	10.5133
ENSMUSG00000001773	Folh1	0.290971	0.230837	0	0.0227631	0.16514	0.142959	0.0232117	0.0953763	0.149777	0.0786483	0.0391818	0.0645796	0	0.06568	0.0485465	0	0.125713	0	0.851752	0.885586	16.9274	18.3016	0.932135	0.91154
ENSMUSG00000001774	Chordc1	12.9046	10.5447	17.1389	15.2074	21.8576	37.1371	15.5939	12.5501	66.6762	65.4958	17.9132	19.6224	9.68367	11.5004	9.64459	38.8815	45.6427	43.1781	21.2056	17.2431	19.1747	15.5553	20.8199	18.4795
ENSMUSG00000001783	D10Wsu52e	46.3001	47.0621	38.4365	48.3433	35.2637	52.5121	43.0419	54.9799	30.2584	38.4174	37.9803	51.2851	34.2161	46.4695	49.484	23.6457	33.0314	34.6744	57.9701	57.6193	65.2645	66.7655	55.6767	55.1108
ENSMUSG00000001785	Pwp1	6.75191	6.18909	5.112	5.69294	5.26427	6.28186	5.93632	5.57113	5.68407	5.02204	5.26792	6.90663	5.5426	6.6725	6.8917	5.20622	7.18763	7.55952	7.1937	7.91693	9.27495	8.4258	7.61914	6.44166
ENSMUSG00000001786	Fbxo7	13.0192	11.4033	9.91805	9.6176	6.89196	8.41036	12.5325	13.3383	5.39504	7.68954	8.17247	10.1179	7.94123	9.57782	7.98059	4.41585	5.56337	3.46389	6.33758	6.89835	5.92532	6.50129	5.87786	5.04511
ENSMUSG00000001794	Capns1	145.734	153.661	203.504	267.722	264.122	326.241	243.289	301.411	204.904	252.298	228.002	284.608	178.737	243.133	279.716	177.338	234.187	232.75	220.708	252.116	209.623	219.163	241.234	242.959
ENSMUSG00000001802	Lrp3	49.6553	63.2045	35.7942	56.7214	14.2962	19.0076	50.0893	65.4594	16.9827	23.2715	22.4751	26.1892	7.89046	9.23679	10.4463	9.54886	10.2323	15.9352	14.5138	15.5643	18.8106	16.8865	15.4186	15.7692
ENSMUSG00000001804	Dsg4	0	0	0	0	0	0	0	0	0	0	0	0	0	0	0	0	0	0	0	0	0	0	0	0
ENSMUSG00000001815	Evx2	0	0	0	0	0	0	0	0	0	0	0	0	0	0	0	0	0	0	0	0	0	0	0	0
ENSMUSG00000001819	Hoxd13	0	0	0	0	0	0	0	0	0	0.0850231	0.0484971	0.0982572	0	0	0	0	0	0	0	0	0	0	0	0
ENSMUSG00000001823	Hoxd12	0	0	0	0	0	0	0	0	0	0	0	0	0	0	0	0	0	0	0	0	0	0	0	0
ENSMUSG00000001827	Folr1	0.125092	0.135348	0.0497745	0.200354	0.0285656	0	0.0964658	0.168771	0.0648103	0.247608	0.145106	0.0961646	0.169125	0.520201	0	0.129986	0.127537	0.679221	0.363492	0.375217	0.674778	0.382398	0.198101	0.559952
ENSMUSG00000001829	Clpb	23.1207	29.1536	51.7198	66.4466	33.5001	57.2189	37.8989	55.9561	60.1154	89.337	61.9342	96.4736	70.4537	99.8568	124.401	62.3144	85.4893	91.571	37.1026	35.5197	38.0771	38.3843	39.8966	37.2912
ENSMUSG00000001833	2007-09-01	32.6319	27.7352	32.7159	27.5076	42.9446	52.204	31.1996	28.2002	34.8859	34.9284	31.545	34.1101	24.9834	32.0483	28.0997	43.9408	47.1753	47.1772	57.9719	45.9505	0	55.242	54.8886	51.3184
ENSMUSG00000001844	Zdhhc4	26.7128	21.005	22.7765	24.2311	27.0643	24.0932	33.3714	37.0618	19.8964	21.4857	17.1936	21.9343	19.9387	20.1436	21.6712	13.8714	16.9515	17.0377	27.1447	28.8142	26.1047	22.7062	25.4368	22.5696
ENSMUSG00000001847	Rac1	99.2885	77.2856	87.631	77.7883	110.828	104.499	99.7557	87.3664	79.5807	76.0126	89.2665	85.6533	71.3062	80.203	74.3289	78.4922	83.5247	80.388	122.185	117.96	119.378	119.162	131.257	123.855
ENSMUSG00000001855	Nup214	6.85806	7.01609	5.20161	8.58668	7.50291	5.97617	8.06166	6.60402	3.44916	5.53288	3.3257	7.30134	3.82763	4.99338	4.40419	3.30782	4.851	3.60905	5.91469	4.24271	4.80453	4.71977	6.07676	5.18982
ENSMUSG00000001864	Aif1l	1.81088	2.15473	0.842389	1.36225	2.0679	1.24467	1.10114	1.02994	0.826813	1.52855	1.74172	3.30095	0.858096	0.913576	2.40666	0.833791	0.95595	2.48079	0.448745	1.4487	1.10255	1.06978	0.312506	0.174863
ENSMUSG00000001865	Cpa3	4.25871	3.21418	1.76519	1.7407	1.47548	1.01097	0.804945	1.04419	2.01232	2.55098	3.18592	4.25973	0.699987	0.426402	1.43566	0.604782	1.23968	0.980258	0	0.0728246	0.0457505	0	0	0
ENSMUSG00000001870	Ltbp1	6.21307	6.29619	3.32594	3.72618	3.74186	3.26841	2.54697	3.12418	2.12505	2.96303	3.36044	3.9925	2.22557	2.22756	3.07653	2.06775	2.16883	2.91207	0.22875	0.42018	2.45053	1.50283	0.314798	0.3325
ENSMUSG00000001891	Ugp2	29.1758	24.9039	51.3457	49.543	116.32	190.114	63.0508	56.1858	162.15	161.93	82.0867	92.854	78.4004	99.5733	76.4483	74.2515	70.1733	85.3481	145.705	138.982	114.253	127.307	138.647	137.289
ENSMUSG00000001901	Kcnh6	0.0237097	0.0225228	0.0292165	0	0.0993431	0.0697362	0	0	0	0	0.01358	0	0	0	0	0	0	0	0.0274759	0.0370916	0	0	0.0223501	0.055612
ENSMUSG00000001909	Trmt1	26.1093	27.4009	19.8337	31.665	11.5189	14.9577	22.9887	27.2622	16.7142	30.664	19.2303	23.8597	9.91739	13.7165	17.7916	23.3441	32.5664	34.1013	17.1433	15.0155	30.8634	26.3347	16.7318	15.6295
ENSMUSG00000001910	Nacc1	11.5994	13.4305	12.1871	17.0123	16.2023	20.0287	11.0304	12.9793	16.4339	19.7534	9.71233	11.3835	8.23988	11.635	11.6341	18.9816	22.5651	24.1438	15.3653	14.8974	15.3522	14.0387	14.4248	16.6423
ENSMUSG00000001911	Nfix	22.363	24.6494	17.2547	22.3045	36.4414	35.3182	21.8354	23.3568	15.5293	16.0027	18.3713	20.1755	25.8268	30.4195	33.2598	13.1514	13.0219	15.1276	25.5983	33.7867	39.5769	40.351	27.307	29.5627
ENSMUSG00000001918	Slc1a5	629.489	665.792	573.231	667.435	441.739	325.572	922.759	953.152	273.918	301.033	521.819	554.35	302.791	318.294	342.907	121.691	99.5559	119.983	629.607	611.716	476.221	482.75	604.518	627.909
ENSMUSG00000001924	Uba1	61.3683	53.3393	69.5436	68.2717	69.3154	87.7646	71.4864	67.0595	57.2803	71.5632	50.7579	69.0191	70.1021	86.7251	85.7626	91.7829	96.9103	87.584	103.578	98.8905	71.7195	69.9526	99.7388	101.505
ENSMUSG00000001930	Vwf	10.1514	10.4487	5.071	6.47491	10.8319	9.41344	10.3237	12.6891	3.96844	3.98376	3.90358	3.91466	2.59216	4.50797	7.68117	4.27471	4.51126	3.67551	0.0795036	0.27905	0	0.0661653	0.0757916	0.144922
ENSMUSG00000001942	Siae	4.12001	3.83012	3.61791	4.26309	4.37426	5.84285	4.34616	4.297	5.00228	5.18733	5.77522	5.36076	3.80398	4.67779	4.10541	1.48651	2.19182	2.49658	6.41751	5.86731	6.28825	6.4364	6.10502	6.2128
ENSMUSG00000001943	Vsig2	5.17931	4.78992	4.13236	4.87263	4.04665	3.39814	5.20025	5.70126	2.392	3.13513	1.40928	2.35303	1.64929	3.62277	1.96769	1.98621	3.09914	2.63718	0	0	0.0432559	0.0415292	0	0
ENSMUSG00000001946	Esam	32.654	34.9673	30.774	37.6761	36.9505	41.9406	38.3421	45.3458	27.0111	34.0256	20.8469	26.8199	19.8156	25.4553	30.3189	23.0002	31.4842	32.9888	0.406823	1.04569	0.510021	0.404354	0.491289	0.189453
ENSMUSG00000001948	Spa17	1.85906	3.2049	3.12989	4.83334	3.5289	7.4706	6.53028	8.34701	5.36226	8.00692	9.64637	14.085	3.24367	5.50821	5.03814	2.68935	3.76256	3.5647	2.57555	1.11943	4.47223	3.31943	4.17244	2.97199
ENSMUSG00000001962	Fam50a	18.6264	25.0292	14.8442	22.875	11.022	21.4912	19.2091	27.098	15.464	28.6475	13.4043	22.0915	10.8095	19.34	20.2863	18.2298	28.504	34.2622	20.2349	18.9582	23.5321	26.3735	19.4503	19.717
ENSMUSG00000001964	Emd	21.6615	20.1521	12.9322	16.385	11.1862	10.9656	19.4601	17.7499	17.7869	15.0724	17.3169	15.6968	10.3634	11.8981	11.5234	29.9708	32.8236	27.6186	21.5595	21.5394	22.1019	28.2833	22.0812	23.223
ENSMUSG00000001983	Taco1	6.24824	6.99743	15.2387	18.7793	21.4358	36.6441	9.45053	10.848	31.5681	40.8072	18.9035	27.5792	23.4026	31.9866	31.2389	27.9164	38.209	40.6367	44.5161	43.2585	31.3376	25.8299	41.9729	40.6485
ENSMUSG00000001985	Grik3	0.0904279	0.0779001	0.0441415	0.0609491	0.0386158	0.0441358	0.0386634	0.0509682	0.0182555	0.0373094	0.0135535	0.025789	0.059727	0.112455	0.121863	0.0701618	0.0774741	0.0465652	0.0343511	0.0117222	0	0.00406469	0.021353	0
ENSMUSG00000001986	Gria3	0.788696	0.705639	0.331653	0.274863	0.318997	1.54436	0.33924	0.30555	0.0962479	0.142291	0.236735	0.121941	0.0666373	0.0616067	0.0337134	0.0569339	0.157368	0.0891215	1.93904	2.4223	5.0625	6.02275	1.73428	1.66486
ENSMUSG00000001988	Npas1	0.0905977	0.26187	0.0413954	0.111055	0.0141162	0.0583215	0.0419381	0.11639	0.0284915	0.102315	0.0646663	0.118343	0.111835	0.0402521	0	0.0289052	0.0513173	0	0.0493413	0	0	0.0241554	0.0601232	0
ENSMUSG00000001995	Sipa1l2	2.34797	3.1153	1.6298	2.05116	2.40306	3.47106	2.70381	2.92482	1.0624	1.55819	1.63895	2.0525	1.36015	2.16727	2.35451	1.52979	2.29931	2.03781	1.72351	2.25037	1.50194	1.77612	1.59607	1.53583
ENSMUSG00000001998	Ap4e1	2.1675	2.05473	1.63023	1.6448	1.60112	2.00974	1.7801	1.70404	2.79474	2.83083	1.85373	1.58472	1.60309	1.72757	1.71314	2.28163	2.07042	2.29808	3.91232	4.32867	2.92597	3.33303	4.38202	3.52103
ENSMUSG00000001999	Blvra	13.5752	14.4749	17.9242	22.3185	16.5327	23.0716	24.5933	26.7733	21.7468	25.2278	33.4875	47.5679	25.6211	38.8791	32.6541	12.1743	17.8947	16.9506	25.2104	31.9601	27.1192	27.9007	26.6542	24.2975
ENSMUSG00000002006	Pdzd4	0.749678	0.88206	0.500298	0.510994	0.287891	0.307768	0.45587	0.505552	0.307794	0.345483	0.21959	0.394707	0.182272	0.241825	0.361982	0.274801	0.283423	0.299628	0.390617	0.720506	0.539938	0.457111	0.426401	0.461864
ENSMUSG00000002007	Srpk3	13.6653	14.1544	4.79751	6.59091	0.125952	0.395677	6.48851	6.14615	1.16994	1.3833	0.507499	1.35363	1.28454	1.38468	0.283647	0.460139	1.38462	0.767608	0.14744	0.318122	0.184476	0.088124	0.136732	0.46304
ENSMUSG00000002010	Idh3g	130.56	140.462	564.44	685.398	447.777	670.05	355.59	418.91	807.576	1002.74	552.344	716.129	668.408	781.794	832.75	653.424	813.058	840.682	424.295	468.597	307.515	258.588	435.709	434.627
ENSMUSG00000002012	Pnck	0.378403	0.460872	0.31198	0.312297	0.349763	0.409777	0.57709	0.897474	0.59311	0.392329	0.547252	0.501111	0.305274	0.330445	0.530956	0.352945	0.30086	0.316603	0.117143	0.0772479	0.111032	0.239473	0.267329	0.406682
ENSMUSG00000002014	Ssr4	75.9216	73.8107	81.3563	83.6933	74.5488	90.1474	89.3336	96.4638	100.762	114.423	121.713	145.77	70.656	82.4473	82.1229	87.1897	89.645	95.0923	117.939	142.498	152.305	143.953	123.893	127.451
ENSMUSG00000002015	Bcap31	149.998	133.27	265.176	303.647	249.847	392.464	218.949	249.636	195.619	239.229	171.671	231.8	96.3457	135.195	119.561	129.117	177.781	193.379	257.315	263.983	258.58	236.124	265.361	263.286
ENSMUSG00000002017	Fam98a	10.237	9.29764	11.6322	11.1889	11.8853	16.8465	11.0003	11.5555	15.7901	18.4133	10.2621	11.7874	8.83699	10.1838	9.87826	13.3564	14.212	15.7806	17.6174	13.6062	15.906	14.9669	16.1165	16.0375
ENSMUSG00000002020	Ltbp2	11.9618	16.6605	10.1495	16.1421	13.342	19.1417	16.3059	23.3663	20.774	30.9935	29.4237	43.3929	36.2699	45.7885	45.9658	13.8582	15.8001	21.2972	9.2188	9.74454	2.6632	2.17704	8.37064	10.8311
ENSMUSG00000002028	Mll1	3.9589	4.51805	2.60995	3.38622	1.78344	2.03094	2.4164	2.73143	3.27288	4.08692	2.30233	2.6303	1.66928	1.84991	2.10938	1.47346	1.63378	2.04191	1.5888	2.07234	1.12965	2.00524	2.24397	2.04172
ENSMUSG00000002031	Ift46	22.0354	23.5532	19.0154	21.7983	13.5742	28.8596	24.9396	27.6126	16.0805	20.7225	17.9688	24.8317	39.8813	57.8894	41.784	7.67583	18.3268	20.6743	23.9448	23.3584	28.4009	33.0768	20.332	24.8237
ENSMUSG00000002032	Tmem25	0.18434	0.259383	0.296141	0.352121	0.399649	0.269997	0.393115	0.413505	0.665537	1.03563	1.71099	2.1788	2.88653	3.04874	2.92491	0.189638	0.161694	0.454619	0.636282	0.64871	0.179183	0.0578082	0.733091	0.615132
ENSMUSG00000002033	Cd3g	36.8773	39.9038	19.3712	24.1256	0.195897	0.3333	15.1874	17.8852	0.326375	0.917914	0.598517	1.38093	0.291362	1.17547	1.05168	0.634407	0.235597	0.972643	0	0	0	0	0	0
ENSMUSG00000002043	Trappc6a	22.5359	28.2385	33.6234	53.0718	19.6508	25.9526	36.6296	46.1991	41.7626	51.4961	44.3239	57.5748	15.8049	21.4076	23.5275	21.4112	26.0256	25.4832	80.7626	84.961	94.7215	96.1593	83.6535	88.3599
ENSMUSG00000002052	Supt6	14.255	16.6774	12.6945	16.5122	11.2206	14.5493	12.65	15.8477	17.2337	21.9379	10.2829	11.7986	9.04834	13.3285	13.0187	22.8437	34.4461	34.8365	13.9411	15.2575	16.6964	16.0014	14.5306	15.5113
ENSMUSG00000002055	Spag5	0.599811	0.880241	0.86343	0.934137	1.75107	0.944727	0.721703	0.686929	0.267277	0.237896	1.1801	0.746834	0.833826	0.543241	1.12245	0.0970956	0.105317	0	0.842709	1.77991	0.506784	0.695444	1.12339	1.12819
ENSMUSG00000002057	Foxn1	0	0	0	0	0	0	0	0	0	0	0	0	0	0	0	0	0	0	0	0	0	0	0	0
ENSMUSG00000002058	Unc119	13.8127	14.6524	17.1697	22.5205	24.7995	38.045	26.4051	28.6208	9.26654	11.2157	18.5349	21.1275	4.18965	7.45281	7.09639	2.36759	3.55888	2.95252	19.7042	27.5989	28.5154	28.5537	20.2645	22.6272
ENSMUSG00000002059	Rab34	34.049	36.5745	50.7817	65.1876	47.9303	59.6355	59.6198	71.5381	49.8532	65.2355	57.2278	74.0224	41.9904	56.115	56.5725	39.9231	56.0389	46.8621	86.4477	110.044	101.156	100.203	90.7946	90.8719
ENSMUSG00000002064	Sdf2	35.7079	37.0703	37.1796	43.7649	25.43	32.0053	42.6831	42.6594	35.028	40.6634	30.1169	37.9669	19.4742	24.8036	24.9673	30.7056	36.8111	35.3401	31.0919	34.5612	49.214	50.2834	32.8681	28.9507
ENSMUSG00000002068	Ccne1	3.81335	4.10321	4.57466	6.22616	2.1355	3.20581	5.73066	6.07128	1.22581	1.46333	2.21127	3.56153	1.50818	2.71288	3.37629	0.439493	0.539097	0.567901	8.50891	7.08653	8.20274	7.10346	8.07159	7.90401
ENSMUSG00000002076	Hsf2bp	0.267964	0.157134	0.0379241	0	0	0	0.0362571	0.285457	0.0946095	0.318337	0.206173	0.353773	0.369317	0.363886	0.479388	0.021111	0.512144	0	0.0584639	0.275039	0.267599	0.125705	0.129577	0.451139
ENSMUSG00000002083	Bbc3	7.31094	11.1638	8.35631	10.709	8.97031	8.20688	6.65868	6.81851	4.72024	7.96806	5.71324	9.82452	3.15453	4.95337	4.60168	1.46295	2.247	2.76573	27.948	26.441	23.9924	22.8291	26.6603	32.0457
ENSMUSG00000002100	Mybpc3	0.0474979	0.13635	0.0176719	0.013485	0.00462087	0	0.0443582	0.0112795	0.0107437	0	0	0	0	0.0192309	0	0.0102062	0	0.0259183	0	0	0	0	0	0
ENSMUSG00000002102	Psmc3	44.2038	56.5307	43.4497	70.0241	46.0559	78.3032	56.6133	83.8134	53.679	82.033	48.1658	77.6113	34.0846	59.5175	58.4833	45.3144	84.8584	77.9828	63.2547	63.8823	55.7006	51.4303	59.1356	61.5981
ENSMUSG00000002103	Acp2	10.638	9.6665	8.60936	9.86691	8.66766	11.2872	8.91605	8.5737	11.0712	11.6766	8.64045	9.19974	7.95156	8.76988	8.6868	9.77194	11.6266	10.4107	14.8627	18.1778	15.3258	15.6294	14.8415	15.4577
ENSMUSG00000002104	Rapsn	0.828637	1.18418	0.307421	0.500541	0.0749965	0.0439718	0.854434	0.995045	1.04281	0.812155	0.369872	0.739258	0.520833	1.13714	1.15882	0.246476	0.387909	0.0816725	0.0709827	0	0.0708048	0.176432	0.0868203	0
ENSMUSG00000002105	Slc39a13	15.6642	18.2491	12.1156	13.708	11.614	14.0989	14.038	17.3497	14.554	18.1549	13.3197	20.2356	10.2341	10.9682	13.512	10.362	11.6626	13.9823	25.6642	28.7072	21.3136	25.2284	25.565	26.8528
ENSMUSG00000002107	Celf2	27.3963	20.7944	25.0554	21.803	22.4371	19.3621	20.4069	15.6927	28.3227	25.8864	23.5814	19.0282	29.3472	29.417	21.3758	34.4724	34.3969	33.4342	37.898	34.2972	33.1901	36.3273	37.7478	37.0278
ENSMUSG00000002108	Nr1h3	38.3271	51.9093	51.8954	79.5713	39.2285	61.8286	46.2744	62.8719	40.7554	57.1154	34.3842	52.5799	15.7861	24.7326	25.5548	37.008	53.7661	57.2402	43.9463	40.8403	49.9778	50.7509	43.2037	41.9364
ENSMUSG00000002109	Ddb2	14.6022	13.5616	8.88741	10.9353	4.96343	5.27485	10.5638	11.1711	5.03844	7.03966	5.48552	6.9907	5.78343	6.27324	5.51341	1.92855	2.37069	2.56585	3.73987	2.78446	4.72367	4.10701	4.38655	3.52336
ENSMUSG00000002111	Sfpi1	18.8254	21.2407	6.82334	8.23349	3.25369	1.80104	6.24246	8.30963	2.50866	2.36036	4.33955	6.45482	1.4188	3.01782	2.77093	2.59055	4.27284	2.75243	0	0.11352	0.021044	0.160885	0	0.0440769
ENSMUSG00000002129	Sf3a1	8.52544	10.3361	5.94673	7.88795	6.64418	7.58496	6.16076	6.23075	6.70538	8.87227	4.52597	5.00873	6.56972	7.45483	7.57793	9.37333	10.3915	7.994	6.77536	7.94536	6.88603	6.45163	7.49239	6.89441
ENSMUSG00000002147	Stat6	31.6115	37.9497	24.5834	31.9804	21.0827	25.0414	22.6181	25.6315	25.5143	29.79	19.0519	21.7352	13.6595	18.6855	20.6296	14.2065	14.8627	18.3457	24.9888	19.5985	26.6257	20.8432	24.8185	25.4443
ENSMUSG00000002190	Clgn	0.0438177	0.0169342	0.0196546	0.0251402	0.0800526	0.10447	0.0128503	0	0	0.0617395	0.0336125	0.0356881	0	0.0363535	0	0.0283819	0	0	0	0	0	0	0	0
ENSMUSG00000002204	Napsa	21.8184	21.5139	6.74005	8.90879	0.389832	0.63126	7.05707	7.77884	0.511591	0.342261	1.07459	1.30505	0.115764	0	0.387584	0.411087	0.37083	0.235834	0	0	0	0.0293989	0	0
ENSMUSG00000002205	Vrk3	9.82174	13.2834	9.89471	14.2774	7.9854	11.3623	9.22684	10.8646	9.76604	14.086	8.49106	12.6719	8.4273	13.5761	14.5326	8.06024	11.2108	11.6984	9.32837	7.46906	10.286	7.89664	8.73481	8.45972
ENSMUSG00000002210	Smg9	11.562	14.8047	8.67533	13.5964	5.37596	8.28286	8.60026	11.9965	6.31619	7.4188	4.47525	6.29407	4.43184	6.33769	7.25696	4.31425	5.33655	5.20609	4.49247	4.23952	4.96568	3.74808	3.96745	5.2888
ENSMUSG00000002221	Paxip1	3.80701	4.43873	3.54947	4.25843	3.086	3.77092	3.28127	3.57235	4.12916	5.25779	3.46587	4.09342	3.27178	3.52154	4.34786	3.44922	4.42204	3.45267	3.15122	3.64507	3.08791	3.09702	3.29229	3.19673
ENSMUSG00000002222	Rmnd5a	20.9429	15.707	21.253	19.8102	21.3036	26.2856	21.4702	18.5469	26.6074	26.9512	22.029	20.5959	26.6122	31.8859	24.6366	21.4508	19.1646	20.6424	32.0407	30.8811	25.1119	27.4447	35.3044	34.4224
ENSMUSG00000002227	Mov10	6.68624	8.21522	4.26766	6.63929	2.53034	2.22498	5.25786	6.544	0.99004	1.55418	2.06345	2.78503	1.85514	2.36398	2.94168	0.836439	0.977458	1.20122	2.12807	3.94551	4.11997	5.53285	2.7039	2.40538
ENSMUSG00000002228	Ppm1j	2.41869	2.91513	1.84761	2.05949	0.886789	0.579513	2.00268	1.8721	1.02018	1.64609	1.0027	1.61301	0.380695	0.751354	0.960523	1.42756	1.40337	1.27721	0.251665	0.0681559	0.177964	0.291361	0.04236	0
ENSMUSG00000002233	Rhoc	32.327	39.2428	35.8989	49.1239	54.4507	55.4716	35.3701	45.5824	34.8535	45.2391	48.059	64.2874	22.7843	34.0254	38.3923	52.589	73.2924	65.1558	69.6329	95.1612	104.237	121.274	69.022	64.3659
ENSMUSG00000002240	4930432K09Rik	0	0	0	0	0	0	0	0	0.0632187	0	0	0	0	0	0	0	0	0	0	0	0	0	0	0
ENSMUSG00000002249	Tead3	2.40299	3.51737	2.25326	2.8453	2.17107	1.97555	3.80743	3.96754	2.43087	3.259	3.0451	3.79093	3.1212	3.63275	4.82244	1.55479	1.91867	1.65652	6.47462	6.94407	6.77251	7.77204	4.94307	5.78032
ENSMUSG00000002250	Ppard	8.05528	10.514	5.73338	8.47894	10.2756	15.7977	6.81021	7.46368	9.2182	11.0188	7.12244	7.72254	7.18104	10.9556	10.2066	7.69058	11.9174	10.6948	18.7852	22.6793	15.1533	13.5775	20.169	21.555
ENSMUSG00000002257	Def6	9.97183	13.5134	4.63417	7.42168	1.41574	1.24826	3.9625	6.2844	0.583347	0.653173	1.02902	1.47435	0.812732	0.842603	1.13677	0.416109	0.981221	1.03338	1.10663	1.19378	1.51379	1.53767	1.0578	1.01564
ENSMUSG00000002265	Peg3	2.92378	3.27646	2.29032	2.86701	4.16177	3.18988	1.69021	1.66241	10.6317	13.8696	3.94148	3.93206	2.71871	4.28417	3.53903	7.81182	10.1885	9.43329	8.01317	8.94086	19.9781	23.3312	9.44455	9.11006
ENSMUSG00000002266	Zim1	0.0420124	0.0960301	0.0662792	0.0407183	0.0705925	0.0665919	0	0.0267537	0.668142	1.08992	0.690023	0.384373	0.246302	0.323863	0.406157	0.17358	0.299222	0.215481	1.31531	1.19008	7.71708	9.03369	1.13366	1.16178
ENSMUSG00000002274	Metrn	1.27124	1.39012	0.538056	0.981524	1.5616	0.520362	0.834393	1.08421	0.696676	0.554489	1.10808	2.39152	0.591069	0.262442	0.363396	0.228977	0.369543	0.390242	5.00186	4.87237	8.27409	9.31923	5.47816	5.70043
ENSMUSG00000002279	Lmf1	10.4272	11.2572	18.2729	24.2603	20.1749	22.0392	14.2065	16.628	14.9843	19.4686	18.9594	23.887	20.5832	19.0725	24.2959	12.5087	16.9958	16.6909	22.1729	22.4237	14.9205	14.0102	24.5636	26.152
ENSMUSG00000002280	Narfl	8.67191	10.5728	16.1581	27.5253	11.9248	20.2257	12.1529	16.284	18.0859	28.1274	15.6757	25.8359	21.0567	21.7452	24.8006	14.7151	27.9494	19.5887	23.9	24.0426	16.901	15.2489	24.6072	27.1042
ENSMUSG00000002289	Angptl4	109.508	130.545	143.048	204.061	90.2563	112.106	146.947	186.734	77.8449	106.69	162.971	229.436	150.11	202.793	224.062	67.3921	81.5571	82.9881	144.01	90.9288	213.701	155.88	129.934	124.785
ENSMUSG00000002297	Dbf4	2.02734	1.92202	1.58063	1.46897	1.35297	1.34473	2.01859	1.86572	0.780978	0.980172	1.09022	0.89803	0.521442	0.659248	1.00669	0.54674	0.482584	0.374582	1.40967	0.897448	1.18057	1.11864	0.975487	1.06757
ENSMUSG00000002307	Daxx	16.0763	19.445	14.5159	20.038	7.90725	12.7573	13.6957	15.3025	9.393	12.4908	11.0162	17.0192	5.64046	7.24603	6.57578	4.95392	6.37051	11.2452	9.00575	10.9814	11.0061	11.5403	9.71203	10.3418
ENSMUSG00000002308	Cd320	13.4455	15.2785	18.7456	26.4823	20.0173	29.2869	18.8262	21.0712	18.1283	25.3682	21.4021	33.3899	9.24028	12.4983	15.3065	13.9896	16.7384	17.8183	30.7548	33.2975	58.2381	49.7029	30.7046	28.4463
ENSMUSG00000002319	Ipo4	17.522	23.0667	15.1026	16.6085	14.3513	17.9418	17.8128	28.5755	11.6748	22.2526	14.1805	21.6126	11.9233	11.7167	13.4085	23.9951	24.723	25.4247	12.1122	14.6675	16.1789	13.8194	12.2159	10.8426
ENSMUSG00000002320	Tm9sf1	26.8309	21.897	22.0532	22.4634	21.7757	20.7265	21.9088	19.6788	23.5931	24.9862	21.9477	22.1679	18.8986	24.9373	22.2527	24.8095	24.1869	29.2656	38.6894	32.4973	29.408	26.0164	38.017	34.7632
ENSMUSG00000002324	Rec8	0.149781	0.359107	0.191298	0.0529823	0.0581955	0.055598	0.125756	0.238316	0.315723	0	0	0.0376231	0	0	0.028333	0.0667315	0	0	0	0	0	0	0.0135708	0
ENSMUSG00000002325	Irf9	19.8215	22.0418	13.568	18.0222	8.46344	8.92121	11.1489	12.3663	11.0599	14.7224	8.52311	12.4993	4.06176	5.13092	5.54324	4.6756	6.16253	6.32531	6.40947	9.31208	9.02351	9.34575	6.67621	4.48665
ENSMUSG00000002326	Gmpr2	10.2085	10.8102	9.80974	12.5477	9.70592	13.8967	11.268	13.2329	8.99743	9.86434	10.8298	14.6917	11.3131	13.1695	13.051	6.40604	6.71788	8.90891	17.8961	18.9555	18.3932	18.5538	18.3373	18.5466
ENSMUSG00000002329	Mdp1	17.1925	17.564	17.5745	18.9735	15.3263	19.1187	18.5147	19.8928	12.1807	14.6178	14.8659	19.8377	9.53234	10.7841	12.1326	5.17658	7.53157	7.60317	19.2149	17.4886	17.6514	16.4202	17.4913	16.9103
ENSMUSG00000002332	Dhrs1	30.664	28.8476	53.919	55.2199	40.6581	49.3542	45.8012	48.0594	42.4447	37.1627	45.9632	48.0668	31.8476	35.0403	37.1137	27.5275	28.9706	26.7554	50.5107	43.31	44.493	35.179	46.8631	43.883
ENSMUSG00000002341	Ncan	0.211482	0.318437	0.802167	1.08407	2.9831	6.49085	0.782722	1.0855	0.313786	0.28981	0.244813	0.290873	0.844401	1.09599	1.25479	0.645364	0.624617	0.846868	0.321525	0.440313	0.133217	0.17068	0.402761	0.352109
ENSMUSG00000002342	Tmem161a	17.0125	21.3488	12.6689	20.0452	14.1036	14.7239	16.127	20.4954	14.705	15.4794	14.7042	19.7866	11.0451	14.3383	18.6826	7.56564	7.58575	8.53093	27.413	32.365	29.1201	32.2079	25.8848	24.9769
ENSMUSG00000002343	Armc6	3.07261	3.85471	4.04292	7.0364	5.35539	6.89074	2.87269	3.76655	5.02062	6.93077	2.91472	5.83604	3.17547	4.86721	4.78805	7.31319	11.7212	9.64174	5.38044	5.59126	5.62413	4.04437	5.42573	4.42578
ENSMUSG00000002345	2310045N01Rik	19.6908	29.4102	23.3856	37.6029	21.4301	32.3816	25.6288	39.3183	22.3766	30.2058	18.1898	26.3288	17.8197	23.3658	23.1557	18.5604	28.0824	32.5898	24.4626	20.4984	26.3613	19.1533	20.0853	24.2336
ENSMUSG00000002346	Slc25a42	10.4379	10.6173	59.4788	71.822	39.4889	43.0803	19.1061	19.359	83.8648	96.4126	59.5856	68.0254	107.615	121.776	119.718	95.8603	104.366	118.285	25.4997	24.0151	22.6243	17.0482	26.5741	29.066
ENSMUSG00000002365	Snx9	17.0204	20.3798	14.6597	19.3938	20.1104	27.7994	14.404	18.6884	18.3083	22.7849	19.187	23.9349	18.5823	28.4549	25.5037	13.1538	19.621	21.3091	21.4109	20.9592	29.3982	28.0061	21.9039	23.1886
ENSMUSG00000002372	Ranbp3	15.4092	21.7873	12.3623	20.715	11.3959	16.0462	14.7454	19.3266	11.6262	16.1577	11.2349	15.8564	8.68732	11.454	13.8185	10.5158	16.7146	14.5932	12.7027	13.8495	14.2847	12.6686	11.595	13.3748
ENSMUSG00000002379	Ndufa11	12.4848	14.9347	36.0654	54.221	38.1554	55.3057	32.3813	40.628	40.3364	57.5905	45.9619	67.9332	23.8186	30.4693	31.5975	27.6232	35.3761	39.0741	41.5086	40.7602	41.9952	35.6618	42.1772	43.3772
ENSMUSG00000002384	Bmp8b	0.0651919	0.0129945	0.0527172	0.0771989	3.64332	6.95995	0.0530185	0	0.154462	0.165733	0	0.0273424	0.0289796	0.083246	0.0615695	1.01141	1.13359	1.0069	0.0308063	0	0.224199	0.188433	0.087432	0.0714428
ENSMUSG00000002393	Nr2f6	16.2545	17.0405	26.6798	32.0117	32.9514	37.3611	21.294	19.6253	39.9774	46.7471	36.9995	40.2994	28.4015	23.5072	29.3473	36.618	31.1368	32.6834	50.2533	52.1047	26.9899	23.6488	43.5294	45.1735
ENSMUSG00000002395	Use1	74.836	100.577	75.8744	115.374	51.9368	71.463	77.744	113.016	65.865	93.9366	86.1515	128.344	48.2738	67.5915	81.2079	45.8432	77.5773	67.7608	94.5676	81.3801	121.068	132.427	83.2247	78.6512
ENSMUSG00000002396	Ocel1	6.61863	8.79648	5.92848	8.85065	5.57456	5.56608	6.37386	7.67773	5.76642	6.38375	8.16763	9.12873	11.0907	14.0407	15.8829	8.22447	14.7036	11.8807	4.78442	4.63618	2.90879	2.13796	4.94562	4.91798
ENSMUSG00000002409	Dyrk1b	7.11229	8.73118	11.6786	15.7694	13.2895	13.3909	10.977	12.7438	11.1988	14.6721	8.40977	9.55322	8.29115	12.3021	11.1392	7.24239	10.4661	10.2796	16.4179	18.7535	14.7646	15.3918	18.8576	18.5511
ENSMUSG00000002413	Braf	2.96689	2.37749	2.74231	2.04245	3.67128	3.77346	2.79733	2.29291	3.51497	2.95801	2.89603	2.70567	3.29752	3.05335	2.64542	4.58397	5.12623	4.43001	5.96043	5.61511	3.13312	4.98865	6.18625	5.45554
ENSMUSG00000002416	Ndufb2	124.766	109.662	390.371	368.418	380.721	409.698	294.163	294.146	606.897	628.042	646.587	729.04	326.928	326.112	329.705	406.482	445.923	452.142	416.57	382.099	439.291	373.232	401.995	445.732
ENSMUSG00000002428	Hltf	8.00945	5.46595	5.39523	3.85236	4.26762	3.88441	6.27715	4.72598	2.60496	2.44707	4.52096	4.13479	4.01621	3.30353	3.52164	1.73794	1.37835	1.20524	6.2901	6.14392	7.16421	7.41715	7.13684	7.16486
ENSMUSG00000002455	Prpf6	15.3889	19.3896	14.3701	21.531	11.1785	20.4063	14.865	20.8416	13.9781	20.8554	10.4383	16.79	10.3912	16.1446	15.8048	12.8381	23.0057	22.4506	22.2986	24.0373	24.7796	26.9262	22.7706	21.132
ENSMUSG00000002458	Rgs19	24.2067	31.6537	15.3821	25.9056	10.1238	8.06311	19.1596	19.8242	9.92163	11.1577	10.5394	16.6939	4.88165	6.6496	7.92824	6.81536	6.48192	5.90398	14.3338	11.3895	12.2217	12.4673	12.0347	9.7418
ENSMUSG00000002459	Rgs20	0.0830226	0.0478301	0	0.0331181	0	0.0698338	0.12068	0.14394	0.0389376	0.0814334	0.057582	0.18857	0.254328	0.147252	0.296556	0.0363036	0.0614851	0.0647882	0	0	0.0455159	0.135833	0	0
ENSMUSG00000002475	Abhd3	3.54689	3.37454	6.68143	4.72588	6.1966	6.2874	4.97771	4.6965	2.69686	1.94699	2.03486	1.94804	1.12823	0.903907	1.04031	0.813009	1.32635	1.16033	2.77739	3.07669	3.48449	3.62868	2.34384	2.17852
ENSMUSG00000002477	Snrpd1	17.2011	15.458	16.6368	16.2398	16.3274	22.1615	18.906	18.8212	19.4736	23.6223	21.8787	23.027	9.32471	15.5311	12.9369	17.2641	20.3841	18.6541	22.0165	20.7002	27.917	29.1368	23.7665	22.5017
ENSMUSG00000002486	Tchp	5.8202	5.44017	3.44192	4.5756	3.62426	4.6104	4.63685	5.09351	1.32769	3.08073	2.09677	3.13981	4.21536	3.9965	4.22344	0.826249	2.0914	2.15564	2.158	2.11118	2.11388	1.78148	2.08795	1.88041
ENSMUSG00000002489	Tiam1	2.83397	2.99023	2.08751	1.99408	2.02299	2.99331	1.21687	1.29724	1.96932	2.57009	1.59935	2.21377	1.97104	2.48712	2.68295	2.6033	4.7325	3.96468	0.640212	0.901654	0.695267	0.793226	0.894102	0.980877
ENSMUSG00000002496	Tsc2	11.5068	13.2609	13.6809	17.6372	14.8703	19.8051	15.3153	18.0903	12.803	16.3371	11.5102	13.9263	14.2504	17.695	18.4698	13.0265	15.4695	16.5729	11.9886	12.4826	9.59258	8.89954	11.4734	12.8263
ENSMUSG00000002500	Rpl3l	4.58866	5.914	3.12673	3.08432	0.100205	1.03663	11.4119	14.3249	11.5927	15.9222	10.1288	14.5289	0.849215	2.79205	4.83138	2.94337	10.2363	5.84729	0	0.112298	0.243836	0.151742	0.0873242	0.0871404
ENSMUSG00000002504	Slc9a3r2	22.294	29.9697	22.1396	30.3474	22.7982	30.4551	22.0918	29.3591	31.0198	41.5289	17.0551	24.6519	19.8415	27.6008	31.031	33.5078	53.3535	44.7174	2.18825	3.33655	7.13059	6.32133	2.18118	2.37931
ENSMUSG00000002524	Puf60	36.3894	44.8634	32.53	46.0004	28.7365	37.3316	34.5008	42.5911	24.0172	32.0471	29.7016	42.7841	23.0735	32.6618	35.2175	29.9031	45.6692	43.9968	37.6664	39.3871	33.8814	27.835	39.8392	36.5325
ENSMUSG00000002546	Golga2	15.8466	20.6422	14.429	21.8668	15.6856	24.9556	15.1516	21.0187	17.1613	26.2085	13.0335	18.8326	21.6433	25.5888	26.3635	15.9618	23.1805	24.9159	25.9597	25.8994	23.8036	26.3801	28.6698	26.4102
ENSMUSG00000002550	Uck1	60.859	70.7015	146.162	222.251	179.347	330.618	112.023	143.528	176.485	261.436	150.009	211.376	143.082	221.12	199.785	121.762	161.811	172.541	195.954	174.006	136.41	121.258	197.46	198.634
ENSMUSG00000002565	Scin	0.242106	0.43325	0.178359	0.227106	0	0.0197544	0.164611	0.19021	0.091684	0.0696488	0.101592	0.060988	0.164346	0.217599	0.201198	0.0216001	0.11865	0.124926	0.0499211	0	0.0981237	0.0134531	0.0366902	0.0934916
ENSMUSG00000002578	Ikzf4	1.13626	0.81094	0.449122	0.663112	0.23269	0.290088	0.719284	0.27009	0.150712	0.105462	0.209308	0.148656	0.235632	0.163307	0.216491	0.0607555	0.0397187	0.0507733	0.0543282	0.0936956	1.25752	0.662091	0.0876752	0.0351671
ENSMUSG00000002580	Mien1	36.6144	41.18	48.3804	69.3901	54.292	76.5764	57.6146	73.9705	54.8039	67.6025	64.7363	92.9769	29.3307	37.0837	40.5578	33.8228	48.5214	50.7774	49.2841	46.2358	54.4041	47.1523	41.3153	46.0694
ENSMUSG00000002588	Pon1	7.67719	6.67194	11.3182	11.6771	5.17501	3.85707	2.84981	2.09381	10.766	11.4476	15.8425	19.9224	13.2653	9.95677	9.88756	8.75146	10.6393	7.71082	0	0	0	0	0.144885	0
ENSMUSG00000002602	Axl	24.1364	32.1849	9.12879	12.5334	17.8882	11.096	9.77289	13.2388	7.28743	9.7905	14.2336	17.253	10.2557	13.6023	16.9154	13.0254	18.1873	15.0804	22.7905	33.4758	38.5411	44.9204	20.4012	18.0482
ENSMUSG00000002603	Tgfb1	19.7449	25.8204	12.3473	16.1594	10.7353	9.12256	12.3319	15.5511	4.75717	5.64248	6.61598	9.07015	5.75395	6.78226	7.03009	6.30164	6.28944	5.92491	8.18041	10.0007	8.73466	8.89882	7.75275	8.96577
ENSMUSG00000002608	Ccdc97	15.6216	19.5166	12.6627	16.0059	13.152	16.1083	12.9826	14.6176	11.9181	15.8503	9.74955	12.1393	11.504	15.9053	17.7116	12.6747	14.4141	15.3404	10.8473	12.9104	9.06626	8.97078	11.2802	12.8436
ENSMUSG00000002617	Zfp40	1.6537	1.15486	1.45745	1.6473	1.79566	2.28355	1.31475	1.67319	1.73526	2.28644	1.65139	2.41848	1.54489	2.79424	1.78888	1.81175	1.48136	1.23968	1.93632	2.45471	1.57489	1.54354	2.54185	2.55922
ENSMUSG00000002625	Akap8l	25.8217	33.837	18.3708	25.9516	11.3741	17.6452	21.4085	28.6131	10.0572	13.2747	11.5715	16.071	7.64708	13.6811	14.6891	4.97045	9.21237	8.72256	11.9891	10.5648	7.92135	9.07131	10.7542	11.227
ENSMUSG00000002633	Shh	0.0188618	0	0	0	0	0.0221491	0	0	0.0868534	0.077995	0	0	0	0	0	0	0	0	0	0	0	0	0	0
ENSMUSG00000002635	Pdcd2l	7.79489	9.78477	7.0264	8.01193	6.00991	9.24238	6.93361	8.2868	5.19648	6.98294	8.32206	11.3307	5.35691	8.9683	8.00683	5.57904	8.7244	6.63329	12.2419	14.1664	13.6843	15.9748	14.2303	11.8293
ENSMUSG00000002658	Gtf2f1	13.162	20.1567	13.099	21.3359	9.59196	19.3194	14.9713	21.2236	13.6245	22.2159	12.0884	21.9546	9.14951	20.8425	20.9278	15.277	30.6996	28.7793	14.6531	15.8873	12.3838	12.5141	13.8984	15.6125
ENSMUSG00000002660	Clpp	27.8052	31.3456	58.2471	82.6799	48.2668	68.8674	56.7183	67.9268	73.9152	95.2547	59.6342	78.31	41.9361	57.0327	65.2858	54.3144	83.1105	78.6411	62.7058	52.5687	56.312	51.1216	54.5469	56.2425
ENSMUSG00000002661	Alkbh7	7.24476	8.09565	18.8705	24.9081	17.0332	20.0969	12.802	16.5663	19.1113	26.5495	33.6149	41.844	24.4016	28.8306	33.5236	20.8878	26.5332	30.0698	24.608	23.8112	16.215	15.0879	23.1842	23.9625
ENSMUSG00000002664	Pspn	0	0	0	0.168619	0	0.393044	0.254025	0.287631	0.728323	0	0.824594	0.251648	0	0.283777	0.203331	0.382886	0.704558	0.750122	0.290665	0.390877	0.411436	0	0.360083	0.288618
ENSMUSG00000002668	Dennd1c	13.1321	16.3317	5.88165	8.13628	0.873727	0.784936	5.14139	6.7604	0.859862	1.03215	0.824714	1.28944	0.353118	0.655716	0.557384	0.232639	0.376504	0.3524	0	0	0	0	0	0
ENSMUSG00000002679	Med6	12.2325	12.4549	10.0232	11.9597	9.10508	11.1798	9.2894	12.3005	9.30142	14.804	10.5891	14.6981	9.97265	10.0688	9.56344	10.0111	10.4732	12.4007	10.8651	13.1588	13.4952	13.928	12.507	13.1274
ENSMUSG00000002688	Prkd1	7.07884	6.95993	7.39657	8.54498	11.1829	10.0981	7.46611	7.69961	5.93333	6.40176	7.03825	8.35226	3.8703	5.2239	4.88881	5.4988	4.99211	6.88136	4.18403	4.16483	3.60917	3.69961	3.93193	4.54499
ENSMUSG00000002699	Lcp2	10.6362	12.6147	5.47155	6.26997	1.20646	1.34323	4.43801	5.29997	1.07268	0.722594	1.41587	1.64289	0.685183	0.510793	0.5883	0.659582	0.773752	1.46479	0	0.0887523	0.273562	0.0941002	0	0.0222707
ENSMUSG00000002718	Cse1l	15.3301	11.3992	12.6518	11.8994	18.3568	23.4834	15.4413	13.6309	14.4507	14.7405	13.6654	14.3411	10.5049	11.3777	9.47185	11.803	10.0481	11.6435	21.2176	16.9616	19.8398	20.6242	20.2793	19.1382
ENSMUSG00000002728	Naa20	27.8534	20.0368	48.8075	44.1622	58.3807	73.2856	34.7267	31.1691	104.673	97.4722	75.9656	80.6776	43.538	39.4337	36.8708	92.0889	97.16	89.4082	77.7719	68.6073	90.4373	94.4992	81.9667	76.988
ENSMUSG00000002731	Prkra	11.282	9.3211	11.2399	11.7716	11.5105	13.0167	15.322	15.4634	13.1634	14.3842	17.1885	20.2072	11.5131	12.943	12.1188	5.6219	4.11511	6.28819	19.4604	18.5132	28.4806	30.7875	21.0282	20.2561
ENSMUSG00000002732	Fkbp7	17.6115	16.0395	16.9978	18.5788	22.5628	28.6983	22.8037	26.6816	25.4445	27.3422	31.39	42.7033	17.7482	20.4772	17.5099	10.5757	13.6676	14.3117	30.2301	32.2622	40.9574	45.8515	30.8775	29.3481
ENSMUSG00000002733	Plekha3	11.3261	10.2647	9.51921	9.18054	13.2585	13.6661	10.7533	9.05443	12.2426	10.5441	10.4776	9.74161	7.77249	8.20397	7.45067	11.2172	12.616	11.0053	13.9361	14.4231	19.2939	19.0875	15.3732	15.6163
ENSMUSG00000002741	Ykt6	26.3501	24.8218	27.8201	34.6571	34.7105	45.1511	27.3536	31.8721	33.4974	44.3773	27.4283	35.6567	22.8643	29.2862	27.0314	28.8177	35.4956	35.4413	43.7805	44.4399	41.4033	38.2765	42.3905	43.9616
ENSMUSG00000002748	Baz1b	17.6372	19.0245	15.0357	19.8148	13.5274	19.1352	15.7908	20.2544	23.9423	31.69	13.9259	19.3351	11.5806	17.1502	16.6336	18.6571	26.9967	28.8176	14.4223	15.5976	15.6255	17.2975	16.3114	16.8552
ENSMUSG00000002763	Pex6	25.5663	30.5951	40.3019	60.1388	28.4146	33.9428	32.4796	39.5289	49.0831	63.121	50.6656	65.004	39.8532	42.5141	50.1956	28.862	36.9999	40.9338	62.6742	54.5356	45.7709	41.1904	62.3065	70.1547
ENSMUSG00000002767	Mrpl2	32.6142	36.9644	65.168	79.2997	61.1862	71.5609	66.6484	67.8021	65.6719	80.1842	71.3706	90.0781	65.3584	83.6966	96.5485	53.0944	65.5677	73.8928	85.5218	86.7803	64.8529	65.3317	83.7941	84.6867
ENSMUSG00000002768	Mea1	24.8765	35.556	33.5402	56.2765	30.0545	57.8831	35.8724	59.2595	44.5493	68.026	41.5158	74.3308	25.7679	43.8561	51.5061	37.4149	74.1902	69.4639	37.567	36.5131	41.1809	38.4423	36.1605	36.0429
ENSMUSG00000002769	Gnmt	0.734257	0.754704	0.599082	0.990826	1.12189	1.83993	0.932245	0.616187	1.83049	2.19947	0.452447	0.839239	0.41523	0.458107	0.791377	0.614297	1.04498	0.46914	1.52546	0.885401	1.05467	0.692966	1.17589	0.488715
ENSMUSG00000002771	Grin2d	0.343146	0.38922	0.251102	0.254672	0.0664676	0.073978	0.173153	0.178981	0.131514	0.162234	0.312711	0.24459	0.13617	0.261283	0.30113	0.0927259	0.148479	0.117162	0.208951	0.694887	0.25792	0.195845	0.21724	0.139573
ENSMUSG00000002778	Kdelr1	61.063	57.3003	54.7832	65.4584	62.2104	68.291	65.0435	69.321	66.2768	72.2442	71.4223	86.8334	53.6311	48.5786	51.5872	49.793	48.8151	55.7556	95.2518	92.7992	137.196	149.982	103.064	111.974
ENSMUSG00000002781	Tmem143	21.6337	22.9056	52.4615	71.3369	63.6143	79.5225	43.6201	57.0453	80.2565	98.5316	74.1231	92.2372	73.6611	77.937	85.5954	55.2068	61.3883	67.0684	59.8509	49.7796	44.9055	37.6651	55.292	64.0993
ENSMUSG00000002791	Pdxk-ps	0.0169879	0.0165543	0	0	0	0	0.0185967	0.0205981	0.0728001	0	0	0	0	0	0.0262455	0	0	0	0	0	0.0335653	0.0510456	0	0
ENSMUSG00000002797	Ggct	4.77772	4.30585	5.10051	4.29157	4.11441	6.18008	5.02675	5.29429	1.89589	6.18628	3.65627	5.72442	1.39213	1.4862	3.01064	1.94615	2.17267	3.40452	4.1077	3.80072	4.95669	5.55444	5.72439	5.45612
ENSMUSG00000002799	Jag2	2.89705	3.64624	2.53755	3.37728	3.95773	4.53046	2.69775	3.14991	3.72341	4.83242	1.74748	2.41713	3.19047	4.00149	4.45137	5.66867	8.2871	7.58113	0.284941	0.284803	0.0987057	0.142041	0.236554	0.195916
ENSMUSG00000002803	Btbd6	4.85013	5.80583	4.47025	7.56278	6.06065	6.3043	5.19766	6.37325	5.02474	6.09871	6.33388	9.23668	7.81809	9.06816	8.99808	3.84903	4.86535	5.58645	6.11835	6.85862	5.63876	4.32799	6.30245	8.2168
ENSMUSG00000002804	Nudt14	6.62196	9.17748	11.5512	13.568	8.0641	9.03473	7.64262	9.67524	9.73771	10.4437	9.65761	12.8195	7.91583	7.50744	8.12769	3.60506	5.22819	5.87469	12.0665	9.35552	12.0685	8.97839	11.2948	11.2764
ENSMUSG00000002808	Epdr1	4.05144	3.71603	2.5091	2.4815	2.75019	2.01912	3.48012	2.96803	4.26027	4.31839	4.71225	3.65815	1.00552	1.35728	1.54307	1.17174	2.08663	1.58959	6.86384	7.74829	6.44162	8.03698	9.21748	7.91466
ENSMUSG00000002812	Flii	36.9564	44.3657	38.4653	52.7868	34.3218	34.0273	54.1507	55.861	30.8009	37.2574	32.609	39.4802	33.8186	43.0661	47.6127	22.9133	33.1992	30.9289	32.7093	34.6484	25.8866	27.8491	29.4029	28.3774
ENSMUSG00000002814	Top3a	3.06039	3.73221	1.98892	2.67927	1.82042	1.68923	2.89848	3.2237	1.33411	2.27598	1.75403	2.09082	1.49076	2.19947	2.00768	0.935121	1.74299	1.02212	1.68027	2.09344	1.86081	2.34847	1.85444	1.73541
ENSMUSG00000002820	Atg4d	5.5012	7.43392	9.44547	13.5838	11.0233	16.9963	6.79735	8.24851	18.0768	25.2994	10.0429	11.8854	7.94038	10.9819	11.0238	25.0539	31.2184	34.5307	14.7897	13.6904	10.5641	8.69609	14.2677	14.1164
ENSMUSG00000002825	Qtrt1	5.14829	6.19965	3.26359	5.9113	2.14701	2.70295	3.77262	5.12244	3.02605	3.12908	2.38859	3.43364	2.89405	2.79626	4.56681	3.19341	5.80737	3.65661	5.92325	5.77497	8.03305	6.06661	6.9272	5.91097
ENSMUSG00000002831	Plin4	293.138	390.526	164.962	250.081	152.078	127.982	196.905	261.985	99.1164	159.205	139.037	205.645	119.53	159.752	193.671	127.72	177.52	191.948	71.6615	81.4783	71.1701	69.0215	70.9853	71.5159
ENSMUSG00000002833	Hdgfrp2	10.1357	15.3397	6.90873	13.7197	3.88342	8.95577	9.08611	16.5084	5.45386	11.5886	6.17199	11.3599	6.15018	13.0595	14.4169	2.75834	7.09751	8.47164	7.82548	6.51047	8.58845	9.39733	8.37939	8.43178
ENSMUSG00000002835	Chaf1a	0.83467	1.1476	0.579565	1.07394	0.552584	0.462015	0.832382	0.984897	0.0386239	0.355389	0.438203	0.675701	0.355398	0.611353	0.850458	0.103241	0.062464	0.0986225	0.798882	1.2587	0.941615	1.01469	0.93752	1.10568
ENSMUSG00000002844	Adprh	21.4313	21.5714	17.4618	22.7361	18.7368	20.6237	20.0453	21.8027	12.1633	14.3101	17.8282	17.9776	13.3112	15.1565	18.4021	10.6785	13.8192	12.7914	34.7089	40.131	47.9973	45.2703	37.6555	43.0117
ENSMUSG00000002845	Tmem39a	22.9099	19.1563	13.9468	12.3114	16.1489	17.3472	19.3976	15.2578	20.2167	18.4755	17.4271	16.0709	9.46634	9.92528	10.207	12.9205	13.7625	11.3839	31.9102	34.5644	35.1188	34.0994	29.4031	35.4232
ENSMUSG00000002846	Timmdc1	11.316	10.4938	20.7002	22.2361	20.0812	28.5619	18.3004	21.1616	24.3776	29.5347	23.0486	26.4835	21.2891	23.7415	24.4414	23.8329	28.4323	28.8061	42.062	36.4989	37.8208	35.3121	41.4175	39.7283
ENSMUSG00000002847	Pla1a	14.8442	16.4047	6.08824	7.80977	11.048	6.28438	5.66733	6.82224	6.46155	8.50572	10.0506	14.0473	6.58296	7.04646	7.61227	7.61148	9.03554	10.3262	4.63619	8.16177	38.6082	33.1041	3.77106	3.63671
ENSMUSG00000002870	Mcm2	4.10995	5.00819	2.46871	2.52439	1.66825	1.89912	2.21542	3.02357	0.536457	0.676532	1.0301	1.65649	0.990202	1.53438	1.4193	0.646297	1.07175	0.838	1.50016	1.436	2.20871	2.42149	1.72555	1.51835
ENSMUSG00000002871	Tpra1	24.648	24.1093	21.2994	22.6568	17.7862	11.0139	18.6244	18.7257	13.3297	19.5921	13.7502	14.4156	13.1329	11.0164	15.9725	10.4754	15.2915	7.57639	14.929	14.6029	11.7291	15.2189	12.4422	13.2206
ENSMUSG00000002881	Nab1	8.73684	10.97	10.5895	15.5811	16.0416	20.4365	11.7049	10.6827	13.5491	15.5667	14.1473	14.595	11.7668	16.8633	13.5423	11.9833	16.3129	14.9388	14.5946	15.1818	14.2463	13.8236	14.6211	13.7606
ENSMUSG00000002885	Cd97	36.9843	43.4886	24.9887	34.9174	23.399	28.882	24.9707	28.7645	13.944	22.6779	18.7884	23.9866	22.9322	24.7704	26.7987	32.772	40.1806	39.9271	33.6996	28.1319	15.6928	14.3061	31.3996	32.3082
ENSMUSG00000002897	Il17ra	12.701	14.0246	5.78708	7.9881	2.19879	2.19835	5.0404	6.17933	1.61633	2.34864	1.58395	2.01235	0.855073	1.75321	1.34277	2.00089	2.18873	2.41176	2.94704	3.6009	8.29503	8.35092	2.81202	2.45782
ENSMUSG00000002900	Lamb1	35.2712	41.1847	23.8804	33.7461	21.5867	25.5063	26.4497	32.6969	41.3822	55.6424	25.7383	35.1681	18.2257	27.7421	27.9183	56.5654	90.1285	82.131	93.7878	104.542	138.29	153.226	100.119	100.316
ENSMUSG00000002908	Kcnn1	0.802507	0.929946	1.34305	1.75542	1.17495	1.76874	1.24219	1.33099	1.35915	2.08471	1.73279	2.24865	1.87221	2.07621	2.61858	0.716253	1.13659	0.930297	1.17842	1.09057	1.51505	1.49701	1.21221	1.29382
ENSMUSG00000002910	Arrdc2	9.93626	11.1079	5.39906	6.9969	3.91462	3.5759	6.941	7.27331	3.47673	4.15885	3.66548	3.82506	3.56309	3.89534	4.96426	1.48983	2.59831	2.30427	6.6405	6.11182	6.56148	5.77241	5.32421	5.37936
ENSMUSG00000002930	Ppp1r17	0	0	0	0	0	0	0	0	0	0	0	0	0	0	0	0	0	0	0	0	0	0	0	0
ENSMUSG00000002944	Cd36	602.308	424.408	745.114	574.452	972.494	931.083	778.011	599.773	774.98	663.378	624.896	573.015	629.046	583.803	528.133	838.679	733.91	755.69	976.878	894.2	1326.83	1292.1	878.985	860.11
ENSMUSG00000002948	Map2k7	17.8082	21.2373	14.767	19.0947	12.7543	15.6939	15.4315	20.046	13.7299	19.7189	13.3738	13.7927	14.3796	18.4507	20.0827	12.3495	15.3851	16.4616	13.9895	13.7111	14.3077	13.7874	14.8675	14.5224
ENSMUSG00000002949	Timm44	26.9085	33.5589	63.0993	101.273	50.5901	105.598	44.5577	61.6267	71.7421	107.193	59.0915	93.4122	63.81	113.481	112.815	59.2529	96.8484	99.0826	83.457	75.426	59.5538	47.7293	85.797	88.4717
ENSMUSG00000002957	Ap2a2	27.9872	29.2085	25.9874	31.9195	33.6418	42.5813	32.3081	35.3577	19.3635	23.721	19.635	24.2741	22.0323	26.1609	26.9922	27.4717	28.8031	28.9958	45.1957	39.9836	42.8223	41.9727	45.6024	43.881
ENSMUSG00000002963	Pnkp	14.3934	18.0795	11.351	17.8308	10.0028	15.1127	13.1358	15.6509	8.22946	12.373	9.31029	13.8873	8.35183	11.418	12.987	5.23619	9.91902	11.1673	11.6403	12.3768	9.1459	12.1069	11.2944	10.1295
ENSMUSG00000002968	Med25	13.0573	16.9196	12.9924	16.5617	14.1427	12.3114	16.1481	18.1087	15.6024	18.8877	13.5923	17.0981	13.4918	14.2597	17.6129	11.8137	12.7269	15.2066	16.6661	16.9771	19.5726	19.4492	15.6432	16.17
ENSMUSG00000002980	Bcam	14.9575	19.7129	11.6549	17.0552	16.361	17.0387	16.9171	21.8607	11.0697	13.5174	9.70835	12.546	17.1801	25.0164	24.6923	8.98236	14.5429	13.1815	1.69946	2.9703	0.699732	0.774407	1.68787	2.51753
ENSMUSG00000002981	Clptm1	21.3994	21.8864	30.2123	36.94	35.345	44.2474	26.8578	29.2888	28.4439	33.7423	20.7929	24.8924	20.458	23.2152	24.6892	31.5694	37.4233	38.264	41.9036	40.8805	40.6887	36.8681	42.6738	44.2617
ENSMUSG00000002983	Relb	24.9682	33.3865	11.8763	16.74	5.39755	5.99607	13.4428	15.0597	5.22546	7.45759	7.6895	10.5316	7.11355	11.9113	11.1249	5.90087	5.60579	4.69109	4.97213	5.84005	5.76006	6.55809	6.11726	5.97641
ENSMUSG00000002984	Tomm40	18.7685	22.2249	42.7602	56.1916	44.006	58.7023	26.6693	35.7968	43.0292	56.9657	39.2795	50.3767	39.0873	54.2509	51.7267	60.4199	80.6991	81.9659	123.072	120.335	105.681	83.0364	130.561	139.554
ENSMUSG00000002985	Apoe	2202.72	3602.54	1366.11	2401.42	1218.27	1353.88	1452.47	2253.22	978.314	1577.45	1619.02	2648.65	1303.49	2063.98	2482.2	996.518	1737.31	1766.41	277.123	474.501	1245.69	1356.74	311.08	331.878
ENSMUSG00000002992	Apoc2	2.64981	2.14398	16.2617	19.7159	13.2967	19.5684	6.30848	7.94313	1.06099	0.984421	1.01877	2.14911	0.171201	0	0.259631	1.0358	0.898351	0.55642	1.45961	2.87407	1.17414	2.2835	1.93385	1.3953
ENSMUSG00000002996	Hbp1	34.6817	28.2179	33.8141	32.6144	34.88	39.6798	33.8833	31.9531	42.6034	49.4892	34.5851	38.2342	34.4439	44.2107	44.4893	35.14	38.9049	37.0084	50.9289	48.882	57.1121	57.6638	51.6542	49.033
ENSMUSG00000002997	Prkar2b	163.783	149.553	379.979	338.342	263.267	271.669	256.897	206.734	488.079	499.53	376.178	360.618	388.497	420.256	367.874	295.25	340.904	408.503	329.739	241.042	243.388	211.757	343.156	341.208
ENSMUSG00000003031	Cdkn1b	25.7735	20.7054	15.7973	13.0731	11.2933	8.46166	17.6338	15.512	10.3396	8.90398	12.7626	12.0306	17.3879	20.0762	15.9552	7.40917	7.54259	7.92154	35.6713	29.7506	41.6271	39.5458	32.5228	30.5257
ENSMUSG00000003032	Klf4	12.0835	14.0144	8.12183	8.54705	12.7113	11.7496	6.29971	7.52658	12.3753	12.7896	14.3468	14.2516	4.90008	11.426	9.61055	22.3678	23.1091	22.6825	3.95693	6.23479	10.6793	9.21551	3.1988	3.71886
ENSMUSG00000003033	Ap1m1	27.5512	31.2454	28.4726	35.7697	25.4688	37.9354	19.6128	27.5391	20.1517	29.2287	17.2995	26.0138	24.8026	32.4406	32.237	20.9708	30.4579	27.8518	21.2101	21.3358	18.1434	16.0026	20.1006	19.7218
ENSMUSG00000003037	Rab8a	22.3923	26.0758	17.485	16.9236	14.5818	22.8903	15.7152	20.89	13.4268	18.6629	11.0283	20.1275	15.5915	25.3788	26.5596	24.2598	33.7818	34.9173	24.1115	23.3999	23.4901	25.1524	22.1202	23.4395
ENSMUSG00000003038	Hmgn2	50.7602	61.8184	30.2387	42.0968	38.4749	56.8057	33.9642	45.6453	16.9428	19.7658	35.6264	47.068	18.229	24.8633	32.3688	8.7063	15.1256	14.9944	56.6694	58.9794	59.598	63.1329	61.4483	58.9565
ENSMUSG00000003039	Fam32a	28.5237	31.4326	24.5953	31.7303	19.7179	31.2668	23.4148	28.565	25.9767	35.2307	22.8188	32.6695	23.0741	32.5964	34.9695	31.8937	46.5874	50.9348	25.8271	25.579	27.7167	25.726	22.8948	22.1929
ENSMUSG00000003051	Elf3	0.0174673	0.0196296	0	0	0	0	0	0	0.0508686	0.035795	0	0	0.0307263	0	0	0	0	0	0.396144	0.39136	0.140573	0.100076	0.683425	1.08443
ENSMUSG00000003053	Cyp2c29	0	0	0	0	0	0	0	0	0	0	0	0	0	0	0	0	0	0	0	0	0	0	0	0
ENSMUSG00000003062	Stard3nl	12.965	11.0924	7.05148	8.95939	10.7356	9.03652	10.993	10.7741	6.69091	8.45597	8.92936	13.0212	5.45717	6.48449	6.48112	3.60979	4.11952	4.43961	18.5455	15.0103	18.5797	18.4871	17.3748	13.1103
ENSMUSG00000003068	Stk11	45.5835	63.1393	51.189	85.0362	51.3748	66.9645	56.8386	77.0637	58.4072	73.1621	49.6818	70.3209	44.6052	69.0202	70.798	64.6472	85.1676	88.1578	47.2392	43.8142	43.2671	44.9957	45.7987	48.604
ENSMUSG00000003070	Efna2	0.666424	0.879629	0.605616	0.571237	1.07468	0.913889	0.575662	0.319272	0.589447	0.701644	0.806011	1.00469	0.671653	0.591227	0.669521	0.0664097	0.10051	0.105867	1.90282	2.55864	1.71147	1.26898	1.48315	1.09624
ENSMUSG00000003072	Atp5d	162.991	215.007	519.827	755.995	514.338	688.461	429.005	531.779	605.251	765.573	613.177	821.048	494.242	552.372	652.513	567.474	708.174	711.274	736.462	750.265	719.191	651.866	738.825	796.427
ENSMUSG00000003099	Ppp5c	29.5197	39.9367	30.4035	44.0793	24.8287	30.9784	24.5324	29.4257	33.1207	42.64	23.7088	32.6451	26.7638	35.4214	42.1241	37.6895	54.1773	60.2143	26.0613	28.1995	21.1302	17.8809	24.5659	28.7917
ENSMUSG00000003119	Cdk12	7.03311	7.38532	4.49328	6.09059	5.00566	8.82625	5.1077	5.68811	7.05769	8.69806	5.26305	6.51246	4.15832	8.11012	5.47023	6.50987	7.96601	7.40458	7.50281	7.49914	6.56126	6.42645	8.20852	8.62319
ENSMUSG00000003123	Lipe	487.19	564.459	625.036	811.689	505.48	519.106	685.652	791.541	413.755	504.192	477.06	568.128	455.687	554.056	569.194	310.173	329.888	354.049	459.565	515.081	386.797	411.433	496.693	510.695
ENSMUSG00000003131	Pafah1b2	14.0531	9.57001	13.5585	10.9309	16.5926	15.1515	13.67	10.1064	15.5497	13.8485	12.9047	11.7532	10.3861	9.17341	8.95037	19.7205	16.8405	15.4462	29.4982	28.2085	29.9352	29.4952	28.6707	25.3408
ENSMUSG00000003134	Tbc1d8	4.87703	5.44979	2.7984	3.75386	1.944	3.27462	2.49463	3.05752	1.52962	2.13863	1.69311	1.89883	2.42889	3.24554	3.30655	1.55839	1.60426	2.50805	1.02409	0.904908	0.850448	1.21521	1.14609	0.938592
ENSMUSG00000003135	Cnot11	5.53576	5.487	5.70437	5.18359	6.53557	8.9859	5.36951	5.46306	6.70153	7.13917	4.69562	4.64755	4.7723	4.88277	4.36672	5.49293	5.9969	5.98439	7.60142	6.9115	7.22848	6.82699	8.7954	7.54595
ENSMUSG00000003153	Slc2a3	7.12146	8.28297	4.32577	5.42753	1.27203	1.05366	2.90004	3.4626	1.22325	1.82173	1.80054	1.64102	0.995382	1.18122	1.3157	0.788474	1.30053	1.51746	6.9089	6.05451	3.18511	5.23306	4.50441	5.53819
ENSMUSG00000003154	Foxj2	8.16759	8.89026	5.60331	6.93408	5.46875	6.16583	6.46059	7.33796	5.96566	6.92691	4.5514	5.62323	4.45084	5.93066	5.93206	3.85183	4.92616	4.62154	4.44456	4.94023	5.46652	5.5429	4.56921	4.30636
ENSMUSG00000003161	Sri	62.9227	64.5559	44.8291	46.8418	37.1923	42.6221	45.8877	51.3344	36.2526	50.4145	64.5467	75.6293	44.736	54.9277	60.8482	29.6502	35.327	34.2032	61.7443	58.1009	68.6004	67.2414	64.4238	59.8031
ENSMUSG00000003166	Dgcr2	18.4673	20.4709	14.997	19.5131	15.4082	16.7933	16.5006	18.2081	12.4224	17.0907	13.0039	15.4016	12.5169	15.1084	15.8162	11.3317	13.9629	14.2892	15.9346	16.1122	19.2338	16.3645	18.0181	18.7386
ENSMUSG00000003178	Mical3	3.4293	4.32227	2.71372	3.92612	5.284	7.35971	2.51394	3.2721	4.64756	6.50262	3.97321	4.61724	6.48889	8.97797	10.5447	6.60338	9.94772	10.3587	5.27927	4.76068	4.55138	4.58154	5.4549	4.84596
ENSMUSG00000003184	Irf3	53.9988	67.8605	43.6843	63.6316	32.9983	43.1097	46.3357	55.0649	42.982	61.7571	29.9192	37.1648	21.6169	27.1002	32.2182	25.1089	29.989	33.6854	35.4631	35.587	20.9516	26.8943	33.4435	37.4138
ENSMUSG00000003190	Bcl2l12	10.2111	13.4407	7.95215	10.9447	6.63435	8.27164	9.87577	10.333	3.77887	5.12155	8.10138	9.4111	5.67686	7.00558	8.09853	2.38708	3.5799	2.5292	6.03625	7.31309	5.07111	5.66199	7.19414	7.80755
ENSMUSG00000003198	Zfp959	2.68428	2.49827	2.00798	1.83458	1.68142	2.59841	2.22581	2.00177	2.23651	2.39212	1.37215	2.14397	1.35728	1.44912	1.62221	1.44431	2.32295	1.65622	1.54074	2.47935	1.42324	1.60802	2.01457	1.43308
ENSMUSG00000003199	Mpnd	25.7551	35.2566	34.1606	56.5945	28.5725	40.1001	31.3101	45.7065	32.8083	47.525	33.0363	53.9099	30.4534	40.3697	51.9175	28.4112	47.5509	47.3379	36.2077	39.9898	39.3049	38.4682	39.113	41.3197
ENSMUSG00000003200	Sh3gl1	17.0133	22.9523	11.6943	16.3748	10.6108	12.7837	9.82247	14.952	8.69264	13.7434	9.93774	14.4629	5.92261	7.8478	8.73751	8.35314	10.8859	11.6305	17.2576	18.8055	19.5212	17.9552	16.8475	18.2859
ENSMUSG00000003206	Ebi3	2.7343	3.7533	1.63633	1.95964	0.817796	0.283178	1.47442	1.38077	0.289591	0.391892	0.911762	1.29037	0.325172	0.551291	0.636605	0.187376	0.39989	0.527437	0	0.12362	0.179766	0.172406	0	0
ENSMUSG00000003208	Ccdc94	4.00657	6.30545	3.59584	5.53371	2.83799	4.30616	3.18858	5.54886	2.39517	5.38517	2.31957	4.32224	2.27999	4.12174	5.71161	2.5501	5.93644	4.97203	3.69753	4.41914	3.97809	3.10277	2.74473	3.80372
ENSMUSG00000003226	Ranbp2	5.79892	5.27828	6.13674	6.1113	5.21365	7.94251	5.3919	5.35137	13.0652	13.7421	8.13842	8.35017	5.17333	6.65857	5.29518	10.6993	12.8843	12.4398	17.7194	16.2401	9.32705	16.7656	17.7101	17.8192
ENSMUSG00000003227	Edar	0.0227089	0.0207807	0	0	0	0.0160725	0	0	0	0.0757003	0	0	0.0189432	0	0	0	0	0	0	0.0295369	0.0416412	0	0.0177561	0.0224677
ENSMUSG00000003228	Grk5	4.68735	5.25357	5.76852	8.60685	12.5136	16.874	5.65663	6.66927	9.74713	11.8705	7.56691	9.88671	4.54072	6.10145	6.03145	4.45137	4.71421	6.51308	9.09505	10.5241	8.41061	7.16935	8.57155	9.06464
ENSMUSG00000003233	Dvl3	6.28722	7.98665	6.10205	7.4851	6.25185	8.21711	5.18241	6.15089	14.9973	18.3113	5.54007	5.77722	8.30436	11.6561	14.5179	16.0588	18.8987	21.2854	8.75112	9.57553	8.61739	8.77413	9.13699	9.43814
ENSMUSG00000003234	Abcf3	20.1087	21.2695	20.4735	26.5664	18.7184	20.7332	18.4994	24.7805	25.5371	33.1328	19.091	21.6325	13.191	16.1846	16.478	19.4245	20.2253	22.2376	28.6841	23.0273	21.0686	23.6394	26.9186	25.0303
ENSMUSG00000003235	Eif2b5	15.1453	16.3888	13.6131	23.3636	13.6362	20.1215	18.0889	23.7809	15.6668	22.1486	16.9145	24.6496	11.6318	17.3949	15.1287	15.3553	21.4544	21.0442	20.3397	18.9059	18.5831	17.4566	22.1553	19.6813
ENSMUSG00000003269	Cyth2	13.4454	18.0866	14.5361	23.145	16.2047	25.8555	13.12	19.7043	18.6929	27.2183	13.8952	21.7249	9.26556	12.4444	17.5543	14.9465	25.5304	24.6893	17.555	17.7666	19.4938	16.7524	19.9307	18.1499
ENSMUSG00000003271	Sult2b1	0.342576	0.337639	1.45521	2.10108	1.12407	1.54933	0.902825	0.958048	0.418287	0.24221	0.135298	0.0741834	0.0765424	0	0.162203	0.11549	0	0.206063	0.553958	0.373493	0.885851	0.726457	0.559695	0.668114
ENSMUSG00000003273	Car11	4.15256	4.1695	6.38825	8.24148	3.80456	5.75608	8.08529	8.72172	6.24963	9.45618	5.2294	6.72337	4.01289	6.90285	5.70973	2.21031	4.09716	3.89895	6.0631	6.43957	8.12284	9.30105	6.0996	5.46597
ENSMUSG00000003279	Dlgap1	0.133542	0.186076	0.174005	0.220273	0.124309	0.288169	0.118523	0.122004	0.7038	0.840416	0.552907	0.984206	0.713723	0.971451	0.675497	0.707149	0.773515	0.620608	1.35806	1.1552	0.879673	0.97729	1.31812	1.42352
ENSMUSG00000003282	Plag1	0.18274	0.264302	0.0880539	0.127995	0.13664	0.108754	0.0807605	0.0584217	0.278481	0.313741	0.228021	0.279519	0.279305	0.773927	0.233673	0.154261	0.106125	0.089332	1.28216	1.38156	1.64747	1.73157	1.69848	1.50906
ENSMUSG00000003283	Hck	5.38635	6.99206	2.17584	3.1912	0.434039	0.262309	2.21805	2.90824	0.500007	0.954445	0.887587	1.53766	0.317968	0.724153	0.683303	0.470219	0.871934	1.29662	0.0342394	0.0926738	0.0337366	0.0479999	0.0143199	0
ENSMUSG00000003299	Mrpl4	29.1227	33.4749	57.7344	73.3084	60.4218	67.2444	47.6892	53.1348	75.6546	86.9881	72.4368	81.1853	61.6979	66.8352	72.3516	68.4198	80.8084	85.7996	103.683	93.1234	81.149	70.4187	110.425	102.325
ENSMUSG00000003308	Keap1	13.8549	17.1233	16.5481	19.5584	15.1267	18.5034	17.743	20.0783	16.0241	18.6189	13.7634	17.5146	11.2636	14.4032	15.1961	10.4922	11.9725	13.2243	20.0339	25.2401	19.4077	18.9279	20.1582	21.0163
ENSMUSG00000003309	Ap1m2	0.794465	0.620301	0.0852795	0.203737	0	0	0.335415	0.25733	0.0657447	0.0837332	0	0.0484417	0	0	0	0	0	0	0	0	0	0	0	0
ENSMUSG00000003316	Glg1	10.448	10.6362	6.33525	7.80427	8.06331	8.38607	7.56286	8.52977	7.04526	9.10551	8.54775	9.70179	8.46204	11.9866	11.7554	6.48369	10.2656	8.73826	16.4048	20.209	15.747	18.3211	17.9748	18.6293
ENSMUSG00000003341	Atp8b3	0.00832939	0.0169979	0.0195179	0.0126285	0.0104874	0.0262472	0	0.0211375	0.0367163	0.0464292	0.00916544	0.0357016	0.0152137	0.0541134	0.0400743	0.0117954	0.046108	0	0.0168871	0.0228795	0.0165756	0	0	0.0176085
ENSMUSG00000003344	Btbd2	16.0029	20.5442	14.2449	22.2747	13.3706	11.96	17.0875	21.4273	9.42928	12.6808	16.2835	19.8916	17.4523	22.9947	24.2214	7.24123	6.38936	9.13181	14.7334	18.9406	21.4085	21.209	18.1269	19.217
ENSMUSG00000003345	Csnk1g2	35.1959	44.4625	29.8941	40.5496	27.2591	32.345	33.7853	39.1369	30.8303	42.3151	35.0976	47.775	23.0397	31.4323	33.8073	20.4568	25.3203	29.4904	33.3791	32.3043	34.8316	32.6556	29.9402	31.6313
ENSMUSG00000003346	Abhd17a	36.4238	40.5939	38.1963	51.185	56.2632	49.46	43.0459	45.003	41.6769	43.876	51.0401	53.0846	32.9554	32.468	37.1981	31.1095	35.5868	35.5899	52.2833	54.5671	67.0405	57.0356	53.7279	61.8125
ENSMUSG00000003348	Mob3a	18.5765	20.5921	9.29384	12.6329	4.27247	5.19405	8.65541	10.8372	2.99987	3.7102	4.79229	6.64411	1.58944	2.45828	2.57665	2.63075	2.2239	2.46698	7.56682	11.7013	9.65258	9.13792	7.4596	7.10655
ENSMUSG00000003352	Cacnb3	22.0136	28.4502	8.97115	12.3636	0.702933	0.580991	7.3138	9.60488	0.505627	0.524528	0.595833	0.909377	0.359299	0.584985	0.705679	0.441306	0.593347	0.330976	1.59681	3.36397	4.90218	5.86338	1.61443	2.59974
ENSMUSG00000003354	Ccdc65	0.0188481	0	0.0220739	0	0.0102998	0.130455	0.042936	0	0	0.0380757	0	0	0.124536	0	0.0332545	0.0240685	0	0	0.23205	0.0918195	0.0942098	0.148188	0.302531	0.281336
ENSMUSG00000003355	Fkbp11	3.28367	2.4641	2.07689	1.30688	1.66849	2.67294	1.17623	2.2878	0.899072	2.20111	3.77247	2.442	1.07905	2.02663	1.0549	0.846546	2.18889	1.93038	6.27848	8.30295	7.24991	7.51142	6.17741	5.59257
ENSMUSG00000003360	Ddx23	22.1328	30.1655	16.8957	26.824	12.2252	17.9748	20.391	26.9248	16.2424	25.0866	13.2951	19.5864	17.8654	31.9535	38.5147	21.082	31.6079	31.4887	18.5899	18.0938	16.0302	15.1927	16.7156	16.5196
ENSMUSG00000003363	Pld3	27.1683	34.8357	21.4804	31.6719	14.9575	17.493	22.9578	33.4213	9.93107	13.1787	13.0105	20.1089	13.8413	15.0156	18.2855	11.8533	19.6182	14.9403	25.8759	32.4522	32.6374	33.7612	22.8889	23.7773
ENSMUSG00000003378	Grik5	2.78033	3.55775	3.72353	4.57019	1.61981	1.65622	4.79186	5.20687	4.23651	5.01188	4.61672	5.3905	5.39803	5.28668	6.41966	0.658831	0.961142	1.29249	4.31381	4.03384	3.04516	3.09615	3.60692	4.22395
ENSMUSG00000003379	Cd79a	123.543	144.972	43.0822	57.2639	0.25631	0.875626	39.7998	51.2797	0.306719	0.101645	0.420741	0.648257	0.703772	0.424696	0.223432	0.0926713	0	0.325451	0	0	0.0854429	0.0275749	0	0.123305
ENSMUSG00000003380	Rabac1	153.817	157.025	148.517	171.671	119.328	104.882	219.548	222.133	168.231	186.276	234.866	271.924	169.617	171.453	196.96	150.56	165.397	155.676	204.473	240.343	309.849	329.723	184.13	192.908
ENSMUSG00000003382	Etv3	17.9369	17.5982	10.8866	11.6351	7.49592	8.81701	9.47712	9.51665	10.1924	10.6547	10.7542	11.537	7.25471	9.18444	9.21525	9.66488	10.9949	10.6923	18.7428	14.4335	21.3554	21.7859	17.8643	17.5412
ENSMUSG00000003402	Prkcsh	22.7811	31.1131	21.769	36.3811	18.6854	34.7406	22.8508	35.6343	22.2119	36.9891	20.6602	34.0237	16.1713	27.686	31.4389	23.4297	46.0226	47.4768	40.3807	40.6693	42.3867	40.1562	42.6334	43.8039
ENSMUSG00000003410	Elavl3	0.0548557	0.0519645	0.188978	0.209602	0.404505	0.515314	0.149428	0.156921	0.233364	0.270323	0.0855653	0.124682	0.0797238	0.110127	0.0466172	0.168976	0.321805	0.232781	0.0460683	0.0213822	0	0	0.0126832	0.016476
ENSMUSG00000003411	Rab3b	0.215074	0.242638	0	0.239249	0	0.386016	0.359256	0.392351	0.261085	0.369536	0.145587	0.344003	0.250395	0.300323	0.328938	0.0677275	0.113634	0	0.522845	0.482458	3.45574	3.24465	0.394082	0.462037
ENSMUSG00000003418	St8sia6	0.939467	0.702283	0.575823	0.482023	0.190669	0.301111	0.615949	0.392888	0.425626	0.42261	0.236394	0.355357	0.354465	0.718797	0.400657	0.397746	0.420202	0.330435	0.0114183	0	0	0.0203108	0.0794353	0
ENSMUSG00000003420	Fcgrt	131.56	148.696	129.236	186.759	103.106	117.816	140.035	173.994	111.615	143.5	121.983	163.803	101.992	124.429	144.535	105.492	137.462	147.38	132.65	131.59	184.08	182.369	131.408	134.746
ENSMUSG00000003421	Nosip	23.0095	39.5849	17.9831	33.9151	11.6362	20.8791	20.6415	39.774	14.7965	18.2145	12.6092	27.6508	14.4261	25.7394	27.3339	9.71414	17.6613	17.1009	25.543	14.4803	17.9546	23.6567	18.0342	19.9016
ENSMUSG00000003423	Pih1d1	22.182	26.325	27.4547	38.4262	25.6025	28.7049	28.3755	39.384	27.7282	34.6657	30.226	46.1851	26.0916	31.3311	38.8877	23.4248	29.1965	35.3506	27.1119	35.8047	27.8504	26.0767	30.3755	30.1438
ENSMUSG00000003429	Rps11	736.945	800.324	552.348	716.055	449.203	636.72	576.652	711.787	375.188	462.398	481.977	614.933	338.921	430.943	439.625	409.426	624.45	564.959	641.001	636.761	876.458	891.889	682.813	682.408
ENSMUSG00000003435	Supt5	24.1847	32.9878	17.8787	27.018	14.0918	24.4884	18.3204	26.0419	18.3675	27.6857	11.6667	16.4642	12.6702	19.6584	22.9624	22.9098	35.8482	39.5831	20.6609	20.6338	22.3124	22.2737	20.7054	19.2403
ENSMUSG00000003436	Dll3	0	0.142848	0.0199836	0.10643	0.0410673	0	0.0203989	0	0.147031	0.318028	0	0	0	0.0314531	0	0.0584901	0	0	0	0	0	0	0	0
ENSMUSG00000003437	Paf1	29.0925	41.495	21.5661	47.716	12.8733	30.7499	25.9322	50.6822	22.0712	37.2859	19.5297	39.9181	15.5378	37.1897	43.1524	19.8599	50.0168	50.5611	21.7082	19.9563	17.3666	18.0147	20.7874	17.6149
ENSMUSG00000003438	Timm50	30.4342	36.0139	56.2642	78.2187	58.5443	66.7442	46.9169	58.2002	69.3656	85.1384	68.279	91.7046	48.7246	51.8377	59.1769	63.9162	74.2702	71.5136	63.4429	56.1051	56.9138	51.1473	64.2128	63.0535
ENSMUSG00000003444	Med29	7.1309	9.01858	9.71803	13.7494	9.48114	14.5969	10.1058	12.1174	15.3691	17.1187	9.99288	15.0937	5.36771	6.21411	6.18142	12.497	16.3291	18.1699	11.6325	11.0577	13.8535	11.2606	11.4368	12.8981
ENSMUSG00000003452	Bicd1	0.100843	0.143957	0.0481481	0.174887	0.233681	0.118907	0.0717005	0.226127	0.0945149	0.251596	0.323844	0.0637434	0.0778233	0.0437847	0.0475681	0.0448723	0.109866	0.0780569	0.25888	0.417721	0.0370197	0.160756	0.0554765	0.538081
ENSMUSG00000003458	Ncstn	34.4202	33.2324	22.0958	25.5983	22.4122	26.852	25.1554	30.1545	18.2867	20.1622	16.5857	21.4685	18.5576	23.4112	22.207	14.9637	20.7759	19.6334	29.4517	34.1509	30.8271	29.9407	31.227	35.0048
ENSMUSG00000003464	Pex19	72.7374	78.7466	121.971	164.997	128.317	201.332	109.726	134.519	127.242	167.153	100.988	139.142	70.1284	104.874	98.274	99.7958	135.901	144.108	166.013	165.595	182.86	163.283	164.863	170.456
ENSMUSG00000003469	Phyhip	0.0277136	0.0269786	0.0973639	0.0801323	0.0276559	0.292975	0.205661	0.604102	0.230728	0.0983162	0.250295	0.22711	0.0799308	0.0288228	0.170525	0.062214	0.0367935	0.0387358	0.189905	0.643618	0.193356	0.105011	0.206837	0.0327019
ENSMUSG00000003476	Crhr2	0.143325	0.312149	0.0506341	0.021161	0.103407	0.104499	0.395526	0.459343	0.660392	0.932362	0.372096	0.621131	0.0541932	0.241267	0.28364	0.30788	0.544616	0.245756	0	0	0.0149433	0	0	0
ENSMUSG00000003477	Inmt	46.4482	50.8744	20.6731	27.9344	14.0044	7.01012	33.773	43.3358	9.73583	10.6134	16.1446	24.781	6.69532	3.43303	9.90767	0.775427	0.663342	0.523327	0	0	3.48721	2.03606	0.0368428	0
ENSMUSG00000003484	Cyp4f18	12.6275	13.2532	3.73289	5.44455	0.839325	0.769344	5.37544	4.52023	0.96485	0.956718	1.30962	1.55849	0.419023	0.19158	0.112229	0.381167	0.230776	0.566537	0	0	0.210217	0	0.0875282	0.432077
ENSMUSG00000003500	Impdh1	17.4108	21.4143	17.9834	25.4289	19.3491	23.8254	42.0279	52.1809	49.288	67.3014	213.935	264.681	249.605	265.186	356.899	79.3586	111.383	91.7002	118.953	99.0364	68.7201	54.9659	116.322	125.341
ENSMUSG00000003505	Psg18	0	0	0	0	0	0	0	0	0	0	0	0	0	0	0	0	0	0	0	0	0	0	0	0
ENSMUSG00000003518	Dusp3	22.6524	21.2268	29.3473	32.5284	36.3898	44.2627	24.6079	23.1524	30.2628	31.3963	20.3597	23.8613	32.1692	39.3972	41.8048	45.0128	43.9992	55.9021	30.1279	28.7912	20.3829	14.1652	22.9244	26.101
ENSMUSG00000003526	Prodh	22.5529	28.6681	14.7847	23.5912	12.8294	13.3597	21.3602	30.0464	10.426	16.5965	15.0766	21.9281	5.78142	7.0913	9.20078	4.91421	8.41312	8.81665	29.7706	27.4038	9.37896	8.4957	29.8032	29.8272
ENSMUSG00000003527	Dgcr14	5.622	6.57546	4.52128	6.05279	3.70969	4.04701	4.9331	6.40533	2.60633	4.0103	2.8882	4.23172	3.5647	4.8194	5.4534	2.43019	4.41018	3.39448	4.26902	4.53643	4.25948	4.20994	3.79117	4.74539
ENSMUSG00000003528	Slc25a1	230.59	254.004	734.157	924.965	760.938	1483.4	804.889	907.097	520.795	636.048	325.214	387.572	237.991	431.351	320.102	201.275	201.636	360.877	310.614	368.564	300.881	265.041	319.53	335.514
ENSMUSG00000003531	Dgcr6	34.0744	41.6349	51.4423	78.6648	45.0344	61.3831	80.2384	106.641	54.7704	88.1431	69.4083	110.762	33.6412	48.8655	50.1975	31.9228	45.5626	54.3316	46.1549	55.037	44.1532	47.7974	42.8704	46.558
ENSMUSG00000003534	Ddr1	5.56022	6.11067	3.4785	4.80301	7.27432	7.473	4.85839	5.76043	2.50251	3.48197	5.12685	5.80748	2.76053	2.87452	4.42594	2.53682	2.81471	2.3036	14.7581	24.0613	15.1919	19.1933	16.2192	18.8394
ENSMUSG00000003541	Ier3	5.8404	5.27956	4.32165	3.80054	16.4094	12.8596	5.72865	5.18933	12.1439	12.5025	13.7653	14.6932	3.20789	3.44738	3.79833	7.72431	4.89524	6.04538	25.6587	34.9251	25.5613	31.2199	27.4501	27.3415
ENSMUSG00000003545	Fosb	0.384613	0.231394	0.1473	0.0448393	0.182115	0.280038	0.106023	0.0750729	1.26469	1.35595	1.31606	1.16292	0.111452	0.192574	0.190069	10.2376	2.15964	10.0409	0.137867	0.375885	0.107557	0.337706	0.177265	0.1397
ENSMUSG00000003546	Klc4	5.59545	8.23673	10.0717	16.0481	6.50194	9.25513	8.39857	11.7041	12.5049	20.344	9.41292	13.625	7.90335	13.9119	12.7165	7.48225	10.2446	12.7635	8.91121	8.46873	6.74821	7.73831	8.43889	8.69616
ENSMUSG00000003549	Ercc1	26.9248	32.3178	26.5762	39.5042	17.1916	21.0409	25.263	41.4824	25.5091	34.5174	19.1618	19.4341	5.64173	6.83323	9.54038	25.0779	34.4868	28.0237	10.1372	10.8135	9.39759	8.87155	9.95476	10.9181
ENSMUSG00000003555	Cyp17a1	0.0241116	0	0	0	0.0131952	0.147025	0.054561	0	0.165265	0.31844	0.121672	0	0	0.0471618	0	0	0	0	0	0	0	0	0.0171854	0
ENSMUSG00000003559	As3mt	3.88295	4.24489	4.31328	5.08561	5.96323	8.66746	4.78279	5.67984	3.74751	5.92159	4.12124	5.65806	8.84848	13.0651	11.9196	6.38725	8.06981	10.4153	10.3019	7.63187	6.28975	5.6081	9.48081	9.0625
ENSMUSG00000003573	Homer3	4.90359	5.14902	3.65553	7.03226	5.08741	6.00593	4.16714	6.18536	2.93982	4.16628	5.11726	5.71889	5.26346	6.3428	9.66544	3.3313	6.12128	6.24467	8.11138	8.62873	12.5884	17.0606	10.1645	8.64776
ENSMUSG00000003575	Crtc1	2.88476	3.95327	1.90093	2.67771	2.19404	2.76881	2.00675	2.40715	1.23567	1.86656	1.13488	1.33969	1.18159	1.36359	1.95488	1.11669	1.83103	1.95095	1.29656	1.57335	1.74084	1.68725	1.36495	1.56091
ENSMUSG00000003581	Rnf215	12.726	13.9754	10.0564	11.6952	8.85454	7.94966	9.88338	12.0015	8.4076	12.1427	6.9271	9.42123	7.31766	8.76349	10.3037	4.5587	9.43475	7.72369	5.94662	5.46713	6.27162	5.13265	6.77711	6.10782
ENSMUSG00000003585	Sec14l2	0.270752	0.233902	0.398384	0.521095	0.911675	1.13516	0.335998	0.430395	0.122672	0.346345	0.211448	0.215364	0.321707	0.147402	0.670387	0.233888	0.319398	0.448477	0.122439	0.178653	0.062444	0.197636	0.228525	0.140486
ENSMUSG00000003604	Aven	6.50163	7.36353	5.66261	10.8153	6.91293	14.1892	7.91228	10.4211	10.2419	13.2397	6.86415	8.45272	4.92708	8.67646	6.90486	10.3345	15.6672	15.0739	4.49439	3.6267	4.74557	3.88006	4.42507	4.14301
ENSMUSG00000003617	Cp	45.9463	40.7005	24.4437	23.3507	38.0317	47.6644	55.9211	61.8449	18.6001	20.5629	32.5681	32.8037	15.6888	15.4099	11.7868	12.2288	11.2699	11.4556	57.308	78.8208	29.0304	30.691	64.009	60.2362
ENSMUSG00000003623	Crot	11.1967	10.1752	17.587	17.6593	21.1081	26.5525	15.6592	16.1106	17.4737	17.1744	21.2397	22.2639	21.6629	24.7186	20.1018	6.24007	5.07249	7.60141	24.2538	24.603	33.4391	33.4624	26.3675	25.8004
ENSMUSG00000003644	Rps6ka1	10.5607	13.143	7.80055	10.908	8.03072	10.5485	6.87095	7.82714	1.23063	1.76383	1.86991	3.50141	6.52871	5.6807	6.43463	1.12761	2.39151	1.71707	3.01353	1.44434	3.36436	2.35476	2.40978	2.47643
ENSMUSG00000003657	Calb2	0	0	0	0	0	0	0	0	0	0	0	0	0	0	0	0	0	0	0	0.0710539	0	0	0	0
ENSMUSG00000003660	Snrnp200	17.3734	19.1311	14.5488	17.9503	10.2355	13.2458	15.8037	19.7571	13.1826	18.0424	10.7011	15.9516	14.4875	21.7217	21.6989	15.2731	21.0675	21.0232	24.0156	23.1443	18.5464	20.1676	26.0463	26.1929
ENSMUSG00000003662	Ciao1	21.5619	30.2876	27.5685	46.9471	23.8386	43.2213	30.237	45.0203	28.8067	50.7088	23.1949	42.183	23.0647	27.3551	38.1047	25.4847	41.0397	45.2934	46.7086	50.2752	55.7931	44.6713	54.6234	48.4661
ENSMUSG00000003665	Has1	0.088612	0.112288	0.0251759	0.0555564	0.314156	0.0291761	0	0	0.618595	0.511841	0.376524	0.315747	0	0.12082	0.118961	0.899056	0.308067	1.02757	0	0.0689514	0.0261571	0	0.0651645	0.212056
ENSMUSG00000003680	Taf6l	3.89307	5.43613	4.6762	7.02543	7.37289	8.55345	3.53205	4.01794	4.18664	4.81394	4.0145	4.45934	3.67883	3.14396	4.06177	4.79699	5.19945	5.13335	2.87065	4.38107	3.49663	3.27988	7.46021	4.04058
ENSMUSG00000003721	Insig2	17.6235	16.4968	17.4383	17.5668	21.5343	20.7068	19.7783	16.0745	17.4769	20.6999	16.1273	21.8192	13.8698	19.5368	17.4719	19.3564	23.1672	24.5383	28.4732	45.1873	35.7498	37.5894	30.6291	35.0344
ENSMUSG00000003731	Kpna6	13.9035	11.9948	16.2625	18.7728	21.2086	28.9541	13.799	14.8044	19.0253	23.3547	15.5076	16.1219	14.1484	18.5447	15.5754	19.6463	24.1679	26.6068	29.5633	28.3842	27.2635	25.227	31.2895	31.1589
ENSMUSG00000003746	Man1a	22.7047	21.884	10.6034	9.17675	12.4392	9.08011	10.2739	8.30942	4.88792	4.34052	6.11454	6.09987	4.56459	5.49103	5.12183	8.84702	9.53632	9.45046	4.97721	4.63728	15.9639	17.355	4.08886	4.03848
ENSMUSG00000003752	Itpkc	2.78352	4.55122	1.97053	4.66298	2.13323	2.7187	2.8079	3.30423	3.85478	5.08422	2.35179	3.39219	2.43674	2.82742	2.91179	2.7621	2.99526	3.39659	2.26425	1.93547	3.43166	3.67645	2.27238	2.7518
ENSMUSG00000003762	Adck4	12.1357	14.0815	20.4038	25.063	17.2968	15.8205	18.4267	20.6464	10.4077	12.9673	12.8446	17.2034	11.1705	12.5537	14.1371	10.5031	14.8922	13.8276	20.3969	17.6177	32.3627	28.266	20.7979	23.5022
ENSMUSG00000003778	Brd8	11.6159	13.9571	7.86635	10.235	6.10457	8.9159	7.71515	10.2881	6.99717	8.48152	6.79068	9.98404	7.44622	11.1137	9.89252	5.80795	8.56589	8.94851	10.0901	8.37209	8.89655	8.53978	10.0547	11.1232
ENSMUSG00000003779	Kif20a	0.652206	0.509281	0.580324	0.740802	0.761246	1.1816	0.510418	0.567262	0.222458	0.405801	0.504998	0.267631	0.153409	0.316061	0.233961	0.222352	0.230714	0.424951	3.23208	3.09591	2.85007	2.7252	3.60802	3.79641
ENSMUSG00000003808	Farsa	13.9139	15.2088	12.6895	16.2094	12.8524	17.0613	12.6764	15.7083	12.8502	17.3982	10.9735	14.6436	9.20019	12.4356	12.8854	15.666	17.6565	16.0943	20.7161	19.22	15.4224	14.1338	21.1646	21.8795
ENSMUSG00000003809	Gcdh	16.8016	17.9091	25.331	32.8187	21.4221	32.0317	22.3707	27.4382	39.4527	47.2006	36.2523	45.6207	28.8422	38.6352	32.3378	20.7668	31.0505	29.7249	30.0305	26.488	21.5007	17.0249	31.043	33.1414
ENSMUSG00000003810	Mast2	6.96962	7.92099	5.59703	8.03724	8.61003	12.0219	5.84768	8.7588	7.12329	8.60008	4.5665	4.83553	7.72953	7.95155	9.01441	8.82924	11.2027	9.73927	5.4848	6.6629	6.30416	5.62676	4.5437	5.15118
ENSMUSG00000003812	Dnase2a	13.6348	13.4558	7.71784	9.05146	6.005	5.16683	7.02297	8.02463	4.74197	5.66054	9.3096	9.06327	8.91696	9.28797	7.94885	4.3912	7.84229	5.40141	5.95737	5.98986	7.92278	6.53892	5.21744	6.54691
ENSMUSG00000003813	Rad23a	31.0764	38.0575	35.5604	49.3495	35.149	50.6137	41.7599	54.2718	44.7086	52.2097	40.4133	53.2118	31.0379	35.1653	40.3359	39.9979	52.2193	55.285	40.6536	42.4338	35.8542	32.8087	42.606	40.0458
ENSMUSG00000003814	Calr	156.64	188.954	119.524	171.18	116.972	192.045	133.213	180.366	110.616	163.806	103.843	154.188	72.3194	132.042	128.109	124.992	214.774	225.313	193.781	187.291	158.986	154.281	200.583	195.812
ENSMUSG00000003824	Syce2	1.99631	2.34124	0.820811	2.32366	0.66748	2.04969	1.53862	3.20268	0.703781	2.18743	2.41704	1.89435	2.08294	2.47987	3.4604	0.221749	0.998291	1.76161	2.98062	4.26992	3.7597	3.70288	2.24714	1.9666
ENSMUSG00000003847	Nfat5	5.67312	4.25221	3.96627	3.245	3.71586	3.81486	4.29007	3.54377	4.99726	4.54727	3.39564	2.82849	3.51524	2.94904	3.00539	3.47905	2.90565	2.60528	4.5564	5.39181	3.10173	5.05311	6.12639	5.28865
ENSMUSG00000003848	Nob1	10.1246	13.6456	7.44196	10.1348	6.68658	10.342	7.85321	10.2017	12.3723	13.5869	5.77021	8.96462	5.57529	6.58981	7.69879	10.1523	14.5117	13.2255	7.44612	9.6261	11.5168	11.4054	8.62431	7.88524
ENSMUSG00000003849	Nqo1	2.27316	1.37399	1.04449	1.23042	2.15161	2.27875	2.60147	2.09817	1.35374	1.60857	2.69036	2.24809	1.11904	1.23955	0.996521	0.461153	0.788721	1.05813	1.47045	1.80523	2.35066	2.8496	1.64574	1.99709
ENSMUSG00000003863	Ppfia3	0.273921	0.1543	0.244187	0.177942	0.557413	0.62318	0.183826	0.270913	0.0762328	0.0175978	0.0513801	0.125105	0.284563	0	0.0982021	0.0746932	0.112739	0.0276179	0.846021	1.33239	0.393651	0.43708	0.580162	0.665548
ENSMUSG00000003865	Gys1	34.6245	38.9632	58.1998	71.2722	58.4879	77.4884	52.226	59.5269	60.2761	71.5827	48.6008	55.3023	58.134	71.2335	65.8024	50.0669	57.1089	66.2421	127.475	121.788	95.7442	87.2025	141.358	144.579
ENSMUSG00000003868	Ruvbl2	12.5599	16.3731	21.0194	28.9572	20.6788	31.979	13.9541	19.9589	14.9531	22.4521	15.3077	19.6212	14.4435	26.3826	30.5821	15.3535	27.2978	29.1174	30.8324	25.9336	27.4382	23.1235	33.3135	33.3457
ENSMUSG00000003872	Lin7b	0.293124	0.726943	0.415365	0.19952	0.955794	0.77006	0.313256	1.01212	0.229621	0.275585	0	0.134701	0.736371	0.761902	0.273967	0	0.601875	0	0.821453	0.992728	0.840535	0.365908	0.995044	2.31039
ENSMUSG00000003873	Bax	34.3135	41.8405	23.1877	35.4661	17.81	16.776	24.7948	35.8758	20.6903	30.2851	20.1611	34.039	10.72	14.7801	18.8578	18.923	23.9017	24.3422	45.4108	48.0445	69.9904	69.5605	38.9339	44.607
ENSMUSG00000003882	Il7r	14.7796	13.0968	10.0508	9.34826	0.0758012	0.0917955	6.22346	5.15985	0.130915	0.107959	0.124656	0.199419	0.0766506	0.176883	0.186959	0.0822219	0.129079	0.0339678	0	0	0.0519277	0.0400597	0	0
ENSMUSG00000003923	Tfam	17.0316	16.4983	16.1462	24.872	16.694	36.9836	15.0377	18.5797	24.8151	39.2685	21.4658	35.2693	21.1172	39.6978	25.6099	21.6721	32.0101	27.6892	25.7351	21.4247	34.9803	29.1878	28.7889	31.9591
ENSMUSG00000003929	Zfp81	1.04894	0.814209	0.971113	0.671404	0.851937	0.7815	1.00377	0.769607	0.67704	0.619237	0.842961	0.666872	0.666611	0.742736	0.463104	0.31885	0.286495	0.301385	1.70503	1.46095	1.22844	1.54226	1.64547	1.45239
ENSMUSG00000003934	Efnb3	0.297993	0.262907	0.240995	0.426009	0.25414	0.277689	0.223585	0.297289	0.546504	0.500725	0.160418	0.251345	0.0997853	0.152888	0.169672	0.0798039	0.130161	0.102758	0.248707	0.252757	0.317257	0.184589	0.193041	0.25963
ENSMUSG00000003948	Mmd	180.765	133.948	454.191	361.525	385.498	342.754	320.592	247.274	191.269	153.464	176.106	151.629	108.441	97.1838	91.8878	137.546	102.801	116.237	104.835	100.187	186.101	151.168	98.7984	93.2948
ENSMUSG00000003949	Hlf	6.105	4.94441	4.01578	4.09908	4.33662	5.12023	7.43506	6.71019	5.54433	4.8924	14.1267	11.3932	13.8584	13.2712	16.0797	6.86261	5.2396	6.89853	0.24228	0.430985	0.441777	0.73014	0.336616	0.0860098
ENSMUSG00000003955	Fam162a	33.0037	41.2278	67.8134	94.1046	89.4304	174.774	66.667	91.9502	140.591	197.724	119.415	167.325	60.0127	97.3033	84.6405	119.761	192.49	196.218	428.335	427.588	558.102	589.129	449.013	420.602
ENSMUSG00000003970	Rpl8	581.081	705.16	383.51	524.181	257.822	323.318	427.088	532.229	273.965	361.04	423.523	573.999	267.809	332.228	389.006	335.997	496.546	455.339	484.318	497.53	687.164	722.772	490.324	486.551
ENSMUSG00000003974	Grm3	0	0	0	0	0	0	0	0	0	0	0	0	0	0	0	0	0	0	0	0	0	0	0	0
ENSMUSG00000003992	Ssbp2	11.1557	11.0452	7.44013	8.46242	8.9883	10.4872	8.39441	10.3244	7.58076	9.50024	14.4058	15.9456	12.8672	14.4054	15.9597	6.04703	6.72097	4.68616	10.8401	8.65399	14.7251	11.2289	9.05843	9.93095
ENSMUSG00000004018	Fancl	5.61755	3.89341	3.14981	2.96063	2.95447	4.16932	5.18749	3.49633	2.36192	1.57078	2.59061	4.88295	2.01463	2.59357	1.82481	0.743467	1.99215	0.811082	4.7728	3.48147	3.18505	2.489	3.92442	4.63458
ENSMUSG00000004031	Fam5b	0.0577064	0.064204	0.0329901	0.0136275	0.0177909	0.0425152	0.0324645	0.0114062	0	0	0.131086	0.0385391	0.0678192	0.0779354	0.0432789	0.0265016	0.0248982	0	0	0	0	0	0	0
ENSMUSG00000004032	Gstm5	19.0981	20.2031	25.4827	31.9168	30.2579	43.4068	36.2398	40.528	38.8561	50.9068	46.7586	64.7054	27.6024	43.3721	38.4779	26.3196	37.553	32.718	26.9078	21.7553	32.6994	31.23	24.4571	23.8786
ENSMUSG00000004035	Gstm7	3.45507	4.01726	2.57563	2.77135	4.33755	7.67003	4.34469	5.83793	6.09589	8.09883	5.99205	7.58055	4.19251	4.72651	5.3379	2.43007	2.30751	1.9398	2.24935	1.55474	0.714629	0.495178	3.25255	2.49655
ENSMUSG00000004038	Gstm3	0.0372268	0	0	0.0513447	0	0	0	0	0	0	0	0	0.0720374	0	0	0	0	0	0	0	0	0	0	0
ENSMUSG00000004040	Stat3	29.2816	34.9138	17.9186	23.8193	16.7545	22.2067	19.4955	23.9347	20.8835	26.7656	17.0344	21.4573	14.743	24.546	23.6676	27.9977	33.1925	32.1914	29.2019	31.7985	29.9481	30.8066	26.8346	28.8118
ENSMUSG00000004043	Stat5a	15.6717	19.9503	18.2904	24.4745	18.0504	21.4634	16.3618	20.2471	14.5922	17.8811	14.2833	18.9122	20.2348	27.4169	28.6044	11.385	10.9036	10.3283	19.0852	20.0259	19.5103	18.6287	19.5389	20.4893
ENSMUSG00000004044	Ptrf	170.732	197.087	181.406	236.445	165.687	160.694	189.706	225.011	89.2827	111.726	157.903	196.336	110.626	165.772	163.36	114.826	134.695	154.644	216.87	152.342	342.109	242.637	206.71	214.628
ENSMUSG00000004054	Map3k11	9.8163	13.693	8.76393	12.7808	9.56143	10.2025	8.82275	11.4147	10.3186	13.8791	8.98288	11.1561	8.75526	11.2671	14.7446	9.37796	12.5893	12.7385	7.33086	9.32188	5.74547	5.72239	7.0402	8.34972
ENSMUSG00000004056	Akt2	97.1614	113.827	115.299	160.526	115.724	167.832	120.865	144.216	122.051	161.819	133.16	175.75	167.477	223.487	214.937	103.816	124.849	150.608	138.671	130.844	134.177	116.342	133.39	141.753
ENSMUSG00000004069	Dnaja3	21.288	22.2933	63.0288	77.1184	94.118	155.521	39.7886	43.542	96.3794	117.498	70.4815	88.0029	80.6557	102.172	92.19	101.682	123.278	124.601	127.955	101.109	103.535	90.9304	134.286	135.27
ENSMUSG00000004070	Hmox2	18.7968	25.8994	21.5647	29.6618	27.9569	44.6915	21.0232	28.7965	27.5243	45.7349	26.4856	44.8427	22.8983	36.5684	38.2262	24.0762	56.5907	51.5338	51.5272	52.2405	45.1199	43.6075	50.3075	53.9741
ENSMUSG00000004071	Cdip1	28.8981	30.3684	32.634	43.5335	32.8293	41.919	38.0983	44.5762	45.9768	57.4734	40.7859	52.9056	57.9158	58.3861	72.3912	51.6899	54.5237	55.9793	35.6598	43.7103	24.1327	25.8731	39.3492	42.1762
ENSMUSG00000004085	B230120H23Rik	4.70706	4.60517	4.58297	5.10928	10.3667	13.8265	6.13295	6.48989	3.65961	4.78948	5.17098	6.43622	9.44219	9.90088	9.75611	5.23478	5.05741	5.50079	11.029	11.5226	8.62777	13.3647	12.3315	12.4646
ENSMUSG00000004096	Cwc15	35.332	36.0631	36.4505	45.6049	37.0184	71.7858	42.2245	54.8317	50.543	75.419	47.2664	74.9524	27.7646	53.6101	46.5778	41.9636	75.9961	74.9272	55.3469	52.9419	47.3305	48.0115	50.1961	51.6655
ENSMUSG00000004098	Col5a3	29.5186	43.6476	19.5682	36.5059	41.9007	58.4105	17.174	25.9253	11.2798	18.8658	20.6919	32.2249	6.44273	14.6576	14.8248	10.1514	14.1026	17.2391	114.553	113.744	79.6475	75.7618	109.051	119.253
ENSMUSG00000004099	Dnmt1	6.85015	9.79134	4.08179	6.41399	2.50367	3.14809	4.11307	6.37453	1.43149	2.33939	1.90122	3.04207	2.84239	4.56268	5.00778	1.46311	2.58597	1.75844	2.83268	2.44886	2.61375	1.93536	2.42526	2.89004
ENSMUSG00000004100	Ppan	14.8816	24.2011	11.4456	17.2497	7.41288	9.1244	11.4054	14.3023	11.4114	20.4717	8.32134	10.5986	3.8761	5.26124	7.81087	12.8514	19.3677	19.0416	10.3958	10.9883	10.0543	8.29022	9.45889	7.90662
ENSMUSG00000004105	Angptl2	41.4536	48.0803	23.9935	31.7792	16.4182	17.5125	53.6406	62.2231	19.7071	26.036	47.9311	63.1507	53.1701	65.7906	78.8906	20.7832	21.2505	26.5614	22.6221	38.9603	103.227	118.058	25.0805	25.9244
ENSMUSG00000004110	Cacna1e	0.272681	0.311281	0.0855421	0.14998	0.0297353	0	0.0782645	0.125393	0	0	0.00693707	0.0120803	0.00566092	0.00607116	0.00900594	0.00889476	0	0.00817171	0.00591152	0.00818857	0	0.00817744	0.00975163	0.00629029
ENSMUSG00000004113	Cacna1b	1.25578	1.10521	0.230452	0.529132	0.00764024	0.0731805	1.01495	0.513568	0.0475879	0.083793	0.00591639	0.0967111	0.0196204	0	0.177859	0.0076151	0.0102581	0.318029	0.128296	0.315585	0.06121	0.016146	0.310722	0.876834
ENSMUSG00000004127	Trmt10a	2.76713	2.45975	2.75402	3.20488	1.66406	3.12755	2.26088	2.91682	3.13538	4.53446	3.22289	2.30094	5.08779	9.65618	7.9128	4.36691	7.10261	8.0446	6.05035	2.96918	4.67253	4.17576	5.51758	4.73131
ENSMUSG00000004151	Etv1	0.828029	0.673344	0.441826	0.450373	0.57759	0.571162	0.324982	0.184181	0.449495	0.700856	0.749513	0.905308	0.593347	0.793886	0.621664	0.281188	0.362105	0.27384	0.784995	1.03548	0.808755	0.603706	0.487155	0.857911
ENSMUSG00000004187	Kifc2	3.02452	3.76637	2.93613	4.83877	2.76801	3.94034	3.31242	4.77525	3.38396	4.83178	3.18517	4.12663	2.77779	4.15838	4.18475	1.24704	1.61613	1.77065	1.99926	1.71788	1.30329	1.31561	1.93318	2.55262
ENSMUSG00000004207	Psap	641.718	671.796	650.665	834.394	549.601	731.062	640.524	752.607	483.065	613.225	511.23	671.779	601.3	731.568	802.708	520.45	651.263	673.139	525.93	495.862	651.623	586.644	566.326	571.424
ENSMUSG00000004221	Ikbkg	6.91143	8.61462	7.87462	8.60854	6.34469	8.66133	6.42163	5.7967	10.7339	14.2396	9.7927	11.0457	7.43567	11.4062	12.3591	10.6958	14.2245	15.7024	17.3856	16.7574	17.5637	19.1981	17.6579	18.5698
ENSMUSG00000004231	Pax2	0	0	0	0	0	0	0.0148826	0	0.0643378	0.071348	0	0	0	0	0	0	0	0	0	0	0	0	0	0
ENSMUSG00000004233	Wars2	1.99294	2.14681	2.618	3.31283	3.14846	3.80231	1.96507	1.7941	2.5299	3.27508	1.93307	1.94436	2.2553	3.62565	2.4782	2.37445	3.1878	2.44669	3.88427	3.10734	4.89832	4.70596	3.44788	4.02508
ENSMUSG00000004263	Atn1	12.98	16.3169	11.7435	14.9506	15.8479	15.6013	11.5588	13.7527	13.8075	15.7817	9.53958	10.536	9.07987	11.6772	15.3078	13.3827	15.8806	18.6081	18.8459	19.5739	22.2287	22.1448	21.0341	23.1173
ENSMUSG00000004264	Phb2	70.4652	81.349	133.881	180.045	140.478	204.178	107.712	130.146	176.969	231.694	155.047	223.812	132.346	173.367	179.773	151.578	199.094	219.078	221.026	217.922	204.227	188.054	216.253	240.142
ENSMUSG00000004266	Ptpn6	49.9333	63.2748	19.5208	27.2916	1.62013	1.85097	17.6533	22.3274	1.54602	3.30343	2.90025	3.86763	1.57519	1.62136	2.0563	2.06999	3.88176	1.55801	0.184139	0.213905	0.101858	0.187445	0.249791	0.0888211
ENSMUSG00000004267	Eno2	4.36904	6.74661	1.91126	2.90439	0.943546	0.980839	2.00064	2.40496	0.542684	1.10517	0.51546	0.720382	0.87602	0.714944	0.875039	1.42469	1.12388	1.75232	1.16011	2.8853	2.86688	3.50325	1.76487	1.99455
ENSMUSG00000004268	Emg1	41.6297	48.5776	35.099	52.2102	31.4778	43.8634	35.6034	43.0644	46.2506	58.8516	36.0317	54.3998	26.2699	34.5203	29.8057	34.8159	51.0089	46.9234	36.4532	33.1982	44.6665	41.0226	34.5713	38.6327
ENSMUSG00000004270	Lpcat3	28.8224	25.7737	60.8086	63.6133	75.4719	95.3073	53.0889	44.2489	48.518	51.5684	35.3437	39.8543	21.335	29.1587	29.6363	34.2861	35.2585	34.615	182.709	197.728	150.706	138.87	187.021	193.31
ENSMUSG00000004285	Atp6v1f	66.5392	85.9716	93.1299	110.085	86.2788	112.89	92.5465	117.515	99.4675	125.233	106.455	138.795	73.4777	86.4076	94.6971	85.3296	125.101	122.908	88.4247	88.7236	115.005	107.985	88.896	84.9839
ENSMUSG00000004296	Il12b	0.472835	0.530819	0.409918	0.472609	0	0	0.129912	0.158568	0	0	0	0.0448202	0	0.04584	0	0	0	0	0	0	0	0	0	0
ENSMUSG00000004317	Clcn5	1.43687	0.763931	0.765877	0.672044	0.790806	1.34819	0.554756	0.474841	1.83123	1.80626	1.26745	1.45374	1.18847	0.754781	0.939262	2.25216	2.5478	3.48769	3.57742	4.31933	2.87094	3.55532	4.18344	4.65217
ENSMUSG00000004319	Clcn3	6.70016	5.87142	8.16217	6.97532	8.07343	9.21092	7.37436	6.20409	10.8634	10.3338	6.9154	6.62917	8.13921	8.49608	7.14877	10.9525	10.1261	9.90921	13.2852	9.28121	6.09105	5.78692	12.3527	11.811
ENSMUSG00000004328	Hif3a	0.510911	0.376251	0.269824	0.172068	0.06195	0.0445785	0.121104	0.172732	0.138375	0.126445	0.0852207	0.261513	0.114628	0.048962	0.0362891	0.116057	0.0969915	0.0823436	2.79695	1.8875	2.65035	3.85091	1.59963	1.55128
ENSMUSG00000004341	Gpx6	0.0410376	0	0	0	0	0	0	0	0	0	0	0	0	0	0	0	0	0	0	0	0	0	0	0
ENSMUSG00000004344	Gpx5	0	0	0	0	0	0	0	0.0305988	0	0	0	0	0	0	0	0	0	0	0	0	0	0	0	0
ENSMUSG00000004347	Pde1c	0.106783	0.109368	0.0936085	0.0800196	0.181372	0.247342	0.0747284	0.0907439	0.0824835	0.00808522	0.0230524	0.0389849	0.0460401	0.0205862	0.0208561	0.238439	0.281268	0.353275	0.0964264	0.0524533	0.0299317	0.0123971	0.0925888	0.00993313
ENSMUSG00000004356	Utp20	1.79313	1.79604	1.42065	1.55486	1.29275	1.93544	1.40161	1.67842	2.61021	3.17016	1.58716	2.18433	1.12692	1.57391	1.30387	2.85164	3.41994	3.18304	3.53872	3.12855	2.55168	3.40073	3.25941	2.84017
ENSMUSG00000004359	Spic	4.04534	3.45604	1.40399	1.48965	0.210596	0.332969	1.47709	1.1366	0.0989068	0.263047	0.357937	1.05093	0.493501	0.0851443	0.194327	0.24107	0.335623	0.633224	0	0	0	0	0	0
ENSMUSG00000004360	9330159F19Rik	2.03462	1.40992	1.92862	1.87019	1.75694	2.34589	1.8907	1.59739	1.29354	1.03153	0.909518	0.788164	0.239009	0.306835	0.186013	0.307573	0.463681	0.43154	1.54562	1.95091	1.1435	1.73433	1.83731	1.81895
ENSMUSG00000004364	Cul3	23.0721	24.6456	28.5888	35.7874	38.079	69.433	28.3335	35.6853	52.8341	64.8451	30.1358	40.2057	27.7416	38.4203	38.8355	48.3682	61.2556	70.7397	39.1289	33.5272	40.4576	43.5311	40.7348	38.0257
ENSMUSG00000004366	Sst	0	0	0	0	0	0	0	0	0	0	0	0	0	0	0	0	0	0	0	0	0	0	0	0
ENSMUSG00000004371	Il11	0.0919694	0.065233	0.0389209	0.0483422	0.0680156	0.0694171	0.105197	0.216882	0.217817	0.241813	0.159634	0.277907	0.0977975	0.386872	0	0.159215	0.245419	0.259168	0.226	0.307675	0.337071	0.433789	0.138238	0
ENSMUSG00000004383	Large	2.90622	2.93917	2.81081	3.64676	4.81134	5.9738	3.13908	4.0842	2.67538	3.44895	3.48853	4.29126	4.79467	4.91909	5.52499	2.62583	2.59283	3.37049	7.66817	8.6108	7.75071	7.48274	7.9124	7.63141
ENSMUSG00000004393	Ddx56	11.6964	13.4992	11.1305	15.4225	10.7322	15.0912	12.3598	16.8523	8.55317	11.9508	13.3235	16.773	11.2358	12.6926	12.8041	10.6249	14.3677	12.3347	13.5185	15.2718	12.5135	15.2282	12.0029	11.6189
ENSMUSG00000004394	Tmed4	34.0739	33.5355	30.9202	36.0971	30.8109	35.6134	38.7368	45.2594	34.9375	40.1795	37.6231	40.9898	31.1408	33.779	39.9112	32.9157	40.7805	41.0945	39.6879	38.2397	38.2507	42.0657	37.0743	36.5525
ENSMUSG00000004415	Col26a1	0.474965	0.287506	0.106358	0.529456	0.225719	0.219542	0.369336	0.268346	0.653817	0.953883	0.25316	0.403596	0.276975	0.204458	0	0	0.0384399	0	0	0	0.014941	0.0142259	0.012124	0
ENSMUSG00000004446	Bid	7.84427	9.03944	6.58658	8.78125	4.88568	6.53211	7.44505	9.69711	4.55099	6.56323	6.72761	7.59384	3.00739	3.74813	4.64483	4.1771	5.17024	6.55189	7.44734	6.84221	5.69373	6.05805	6.89909	6.61734
ENSMUSG00000004451	Ralb	13.2695	13.2951	14.1124	17.2694	18.8244	25.5617	13.2893	15.9696	11.6312	14.2156	16.0983	20.9887	9.88718	14.2482	16.9804	12.7952	17.6716	13.6412	21.447	24.0475	23.8475	23.2126	20.7324	21.5789
ENSMUSG00000004455	Ppp1cc	59.758	45.7158	36.9277	36.5829	46.0055	47.3146	38.2714	38.1343	44.2984	41.6178	40.0373	39.1612	30.7223	31.8607	26.771	37.4696	45.4516	41.1284	57.8597	48.0393	75.0126	60.5336	60.7404	60.0246
ENSMUSG00000004460	Dnajb11	22.0072	24.6695	18.0391	22.0948	19.31	32.2028	19.798	25.0066	20.6857	24.8452	17.5569	23.29	11.6687	20.2742	15.953	17.8516	26.6406	30.7142	28.0468	24.2669	25.3745	23.6651	28.6213	29.2056
ENSMUSG00000004462	Tbccd1	4.34749	4.24901	4.40078	4.68484	3.4154	3.83859	3.92053	5.21531	4.43819	4.92023	4.96345	6.01306	4.41272	4.80226	4.24741	2.18813	2.83184	2.81817	5.94981	6.2428	4.92107	5.09657	4.90289	5.53709
ENSMUSG00000004473	Clec11a	1.36618	1.10853	0.977148	1.43576	0.723035	0.629289	1.03754	1.37969	1.73974	2.46263	2.26673	3.65764	1.56017	2.08602	1.57189	0.846451	1.38464	0.933566	1.72587	1.12784	1.4523	1.12582	1.42152	0.711687
ENSMUSG00000004500	Zfp324	1.43874	1.49791	1.11213	1.36073	1.3047	1.25888	1.0459	1.27136	1.48388	1.80686	1.52598	1.78174	1.43877	2.06908	1.97653	0.72655	0.519739	0.646185	2.26091	2.35064	1.85629	1.88577	2.05143	2.2327
ENSMUSG00000004508	Gab2	2.94945	3.55309	3.08489	3.87315	6.56472	8.36462	2.20682	2.86299	1.95278	2.73828	2.11173	2.89661	2.04369	2.52767	2.46509	4.12737	5.47666	6.51929	2.53093	3.01164	4.30562	4.82551	2.73966	2.52065
ENSMUSG00000004530	Coro1c	13.222	14.0352	8.0604	10.2655	11.801	15.2264	8.75483	10.5091	3.65546	4.70183	5.92511	7.4893	5.67391	7.59002	7.92505	7.59594	9.71754	10.0557	13.4126	15.6532	12.266	12.7974	13.9276	14.0269
ENSMUSG00000004535	Tax1bp1	38.2614	37.9475	38.4415	45.1806	36.4856	61.3461	38.5368	43.4318	50.9259	62.5433	38.6011	44.7071	25.6744	34.4168	30.264	43.9359	55.9787	57.5284	53.0462	44.4938	62.8106	57.4463	49.8686	52.8786
ENSMUSG00000004540	Psg17	0.0233444	0.0372366	0	0	0	0	0.0265578	0	0	0.0339465	0	0	0	0	0	0	0	0	0	0	0.040158	0	0	0.0450092
ENSMUSG00000004542	Psg19	0	0.0234817	0	0	0.0131345	0	0	0	0	0.0428401	0	0	0	0	0	0	0	0	0	0	0	0	0	0
ENSMUSG00000004552	Ctse	1.57509	1.63679	0.628403	0.627865	0.0274862	0.0336636	0.425558	0.732372	0.0335289	0.0335309	0.0872998	0.0909406	0.527953	0.43515	0.626236	0.260575	0.252189	0.249805	0	0	0	0	0	0
ENSMUSG00000004558	Ndrg2	73.0789	77.9988	104.531	137.828	114.61	184.075	120.672	148.354	142.216	179.638	151.96	212.318	143.028	163.272	187.878	108.357	149.991	148.582	129.792	123.478	129.862	126.078	126.348	129.543
ENSMUSG00000004561	Mettl17	12.1973	13.9261	10.2411	12.2565	10.9431	14.7297	10.6332	11.569	11.9411	13.7776	9.78451	13.0523	12.4761	19.0081	27.8967	12.3413	20.5024	6.93653	21.1446	16.9654	11.2105	9.32784	20.9369	27.2625
ENSMUSG00000004562	Arhgef40	22.5292	30.0498	25.5048	27.7594	20.2864	24.5218	27.7216	31.6439	17.0622	24.4042	19.8155	30.9983	16.7033	24.6562	22.7027	8.33704	13.5143	13.6946	11.086	17.6119	16.8023	11.5329	11.5615	12.4348
ENSMUSG00000004565	Pnpla6	5.82655	7.02966	6.36593	8.16741	5.03832	6.00732	6.40265	8.21799	5.39272	6.29693	3.75019	4.43617	5.09084	6.2229	6.9369	3.39941	3.99824	4.14995	3.52743	4.92321	3.14452	3.32259	4.02344	4.58416
ENSMUSG00000004567	Mcoln1	37.0421	34.8716	31.2981	38.5927	27.7448	28.8729	41.2571	40.8168	22.9115	25.923	23.6973	23.5082	16.574	18.1094	20.8787	15.6969	13.1449	19.8388	20.2142	24.1654	28.6132	23.7274	25.2332	24.056
ENSMUSG00000004568	Arhgef18	13.2258	18.2272	8.17486	12.1189	6.01825	9.47651	6.85079	8.47285	5.48102	6.62481	4.74919	5.19856	5.3188	6.93812	8.45078	5.65418	7.506	7.24928	7.81884	7.40055	7.52765	7.39108	7.78612	8.60032
ENSMUSG00000004591	Pkn2	6.5671	6.36235	7.22404	7.96726	8.89236	9.72831	7.10783	6.81628	15.2859	16.1713	8.36038	9.35072	10.1448	10.9577	9.0637	16.129	17.3567	17.3837	19.0068	15.3843	18.9665	21.0629	17.3737	18.1608
ENSMUSG00000004609	Cd33	3.16459	2.75535	1.11981	0.783315	0.495665	0.325867	0.856345	0.814485	0.309123	0.498088	0.70271	0.906667	0.581745	0.686782	0.654993	0.744017	0.339347	0.312657	0	0	0	0.0482589	0.0285793	0
ENSMUSG00000004610	Etfb	238.212	314.156	748.667	1219.85	641.661	1228.35	591.783	922.29	768.936	1195.75	1044.69	1825.1	955.114	1417.83	1582.12	675.82	1134.02	1121.17	755.56	750.644	565.386	552.608	765.553	808.486
ENSMUSG00000004612	Nkg7	20.76	20.1557	12.0403	13.6826	0.530148	0.48456	10.4333	9.53026	0.597024	1.01212	1.19049	1.93251	0.606158	0.226075	0.496225	0.288662	0	0	0	0.180077	0.0627681	0	0	0
ENSMUSG00000004613	Lim2	0	0.0501927	0	0	0	0	0	0	0	0	0	0	0	0	0	0	0	0	0	0	0	0	0	0
ENSMUSG00000004626	Stxbp2	41.9972	43.972	45.5918	54.5285	37.0898	45.7316	37.2295	40.5827	47.17	59.9322	34.1118	43.2616	39.9781	45.0487	47.3115	22.977	27.1514	29.5007	61.022	49.2051	70.7849	64.884	50.1456	54.7555
ENSMUSG00000004630	Pcp2	0.514923	0.701436	1.49414	1.69474	1.32868	2.07411	1.19592	1.67224	2.39379	2.33356	1.38125	2.19761	1.30863	1.52899	1.48643	0.973872	1.09076	1.88635	0.283095	0.34423	0.395544	0.29809	0.0473663	0.449425
ENSMUSG00000004631	Sgce	18.3433	17.6583	16.9268	17.9725	18.9867	17.9355	18.3991	20.365	12.6762	15.3694	20.2603	22.5	7.88006	9.62122	10.3966	6.53894	7.09177	7.98411	22.1961	23.6969	25.4667	29.1344	21.0712	20.3111
ENSMUSG00000004633	Chn2	1.42808	1.65521	1.06017	1.08443	0.908664	0.832913	1.06293	1.10389	0.824185	0.609648	1.03688	1.01245	0.567512	1.27185	0.538675	0.661048	1.56942	1.2077	0.0560359	0.537936	0.206292	0.0697657	0.220004	0.162129
ENSMUSG00000004637	Wwox	3.29216	3.54277	4.02687	5.47427	4.98688	6.30018	5.91377	7.52021	4.13902	4.69959	4.2559	5.47603	5.8709	6.61535	7.65489	3.31111	4.76045	4.52815	5.31984	8.56008	6.87647	7.77349	6.28465	7.03645
ENSMUSG00000004642	Slbp	13.0192	14.0143	12.5237	14.9725	15.5245	16.4346	15.3027	14.267	19.3222	26.8606	15.9979	21.4098	14.464	19.7948	19.8507	16.6686	17.8037	22.7982	18.7545	17.8081	16.6061	15.8904	19.8518	19.1073
ENSMUSG00000004651	Tyr	0.204715	0.0344388	0.0224364	0.034104	0	0	0.0613299	0.0285568	0	0	0.0355663	0	0.0299175	0	0	0	0	0	0	0	0.0124567	0	0	0
ENSMUSG00000004654	Ghrhr	0	0	0	0	0	0	0	0	0	0	0	0	0	0	0	0	0	0	0	0	0	0	0	0
ENSMUSG00000004655	Aqp1	127.958	132.969	100.392	126.154	56.1181	43.3434	148.157	169.945	104.152	133.182	114.619	143.453	117.689	158.185	183.342	91.8228	92.7379	114.108	2.39399	2.938	1.10951	1.30615	1.91509	1.98007
ENSMUSG00000004661	Arid3b	6.97901	7.09066	3.01729	3.66017	0.745895	1.66318	2.60984	3.26499	0.871531	1.01701	0.584381	0.859961	0.635748	1.73406	1.02527	0.825436	0.856167	1.00439	0.652044	0.295495	0.313199	0.607697	0.403859	1.60271
ENSMUSG00000004665	Cnn2	45.5843	63.163	22.5144	34.5342	7.04641	8.47176	21.06	24.1638	4.01096	7.29951	7.90025	10.4602	3.88844	4.84704	4.20417	6.31851	8.53936	7.12971	20.0129	32.1164	14.8467	16.9566	15.1071	16.3355
ENSMUSG00000004667	Polr2e	30.3169	41.3218	30.3868	48.8096	25.9232	38.5289	39.4592	52.9473	33.078	52.0664	46.6791	75.0377	39.2793	57.8236	68.62	29.0341	41.2484	42.2745	37.51	39.4707	40.5376	41.489	38.4927	36.5484
ENSMUSG00000004668	Abca13	0.00942591	0.00455934	0.00745831	0	0	0	0.00347493	0.00283353	0	0	0	0	0	0	0	0.00404191	0	0	0.0049103	0	0	0	0	0
ENSMUSG00000004677	Myo9b	8.88439	11.9964	4.64607	7.23416	3.11825	4.23331	4.7635	6.19116	3.45897	4.42895	3.40997	4.52844	3.61468	5.46016	5.87441	3.65036	5.15092	5.54312	4.70984	6.36271	5.50268	5.37598	4.91715	4.80623
ENSMUSG00000004698	Hdac9	1.22101	1.23765	0.691233	0.680178	0.394082	0.549758	0.644864	0.716819	0.254886	0.185237	0.51962	0.338287	0.4656	0.341824	0.519609	0.213359	0.183952	0.169371	0.0555291	0.235906	0.0518517	0.0666234	0.180092	0.176649
ENSMUSG00000004707	Ly9	12.3026	12.4377	5.65873	8.10846	0.346943	0.435822	4.54715	5.54384	0.232049	0.441795	0.779343	0.986978	0.493664	0.498687	0.651652	0.560665	1.12386	0.715983	0	0.044868	0.0772377	0.0598126	0.0133529	0
ENSMUSG00000004709	Cd244	0.523043	0.431525	0.238701	0.268364	0.1368	0.0465552	0.182506	0.361945	0.117624	0.1645	0.0851773	0.0632727	0	0.0426859	0.0315981	0.0496342	0.163609	0.0573956	0	0	0	0	0	0
ENSMUSG00000004730	Emr1	7.04577	6.10104	2.78948	3.5832	3.73733	2.30334	3.51091	3.82331	2.55184	2.58125	4.48432	5.68939	2.32348	2.52108	2.3459	1.92522	2.18426	2.88572	0.0956196	0.134858	0.373446	0.533523	0.0788299	0.151739
ENSMUSG00000004748	Mtfp1	4.44731	3.98333	23.4142	26.9113	20.1864	33.5731	14.6043	17.0801	38.6894	44.5013	25.1146	31.7507	28.9108	37.9518	36.3651	40.5503	47.0867	48.848	25.806	25.8718	19.6578	18.2677	24.1768	24.7153
ENSMUSG00000004768	Rab23	2.70166	2.9778	1.56144	2.09108	2.87169	3.19434	2.38072	2.07476	1.84719	2.65418	2.22423	2.79516	2.83208	2.90142	2.9496	2.76515	2.99797	3.91336	3.44579	5.01395	4.81299	4.81204	5.61376	5.01715
ENSMUSG00000004771	Rab11a	50.4464	68.4303	61.1647	81.231	45.3463	68.5217	48.828	79.7682	59.0548	93.8757	59.9878	87.6068	44.8895	61.7192	58.9312	67.2745	90.773	91.899	71.6952	76.7332	97.9689	95.0531	69.4731	67.7332
ENSMUSG00000004788	Eif2b2	22.7364	31.0076	21.4325	32.6886	15.7596	24.6784	21.0869	26.7363	12.5174	21.0458	13.4	20.5158	9.95131	16.1529	19.9163	13.9152	28.7764	38.1397	16.5897	19.0554	16.0553	21.3518	18.9271	16.4111
ENSMUSG00000004789	Dlst	64.4753	66.2759	267.24	327.535	318.901	514.352	158.997	183.636	372.723	477.693	274.945	346.725	373.84	468.595	449.022	344.866	423.177	440.993	333.125	319.605	209.009	168.988	353.69	355.447
ENSMUSG00000004791	Pgf	1.61166	1.65074	1.05879	1.16774	1.05938	1.75308	0.965653	1.04347	0.296015	0.926871	0.583488	0.805539	0.591298	1.15825	1.13826	2.96595	2.59736	3.18168	0.708496	0.915297	1.10434	0.779254	0.664308	0.720431
ENSMUSG00000004798	Ulk2	8.08522	8.5285	9.09043	10.2284	10.2694	9.94359	9.17296	8.52761	11.1794	12.9674	10.7812	10.8303	10.8867	11.8608	12.0897	10.0332	10.2997	10.8621	12.7474	13.0364	14.8429	16.1971	12.999	12.5391
ENSMUSG00000004814	Ccl24	3.79671	4.2535	1.42986	1.80136	4.0138	2.42348	1.7487	1.99196	1.39665	1.9859	3.75546	6.50951	4.43881	3.99528	4.74389	4.02533	2.84998	4.32116	0.0722839	0	0	0	0	0
ENSMUSG00000004815	Dgkq	7.9937	7.75763	6.21437	7.87046	6.3842	7.82086	6.44419	7.39047	10.243	14.3505	6.16877	6.47035	5.83116	5.53371	6.33911	8.72849	7.77145	7.33182	5.32953	5.53875	3.39085	3.56054	7.08502	5.54801
ENSMUSG00000004821	Tmed11	0	0	0	0	0	0	0	0	0	0	0	0	0	0	0	0	0	0	0	0	0	0	0	0
ENSMUSG00000004837	Grap	31.2362	40.445	19.377	23.2561	7.29984	8.70264	18.5829	23.678	4.27063	6.66814	5.28439	9.50268	3.55872	5.16005	4.80393	1.56916	2.58809	1.88833	0.193354	0.261743	0.614465	0.429621	0.246064	0.102918
ENSMUSG00000004842	Pou1f1	0	0.094274	0	0.0996813	0.0687625	0	0	0.0782886	0	0.0650537	0	0	0	0	0	0.0465249	0	0.0922351	0	0	0	0	0	0
ENSMUSG00000004843	Chmp2b	15.5955	13.7967	16.2035	16.6717	18.2671	25.1323	16.9683	16.9857	21.5347	18.1765	21.5436	24.4941	17.1397	23.6668	20.8253	15.6678	20.3775	18.9738	24.5612	22.8388	27.6898	27.2104	24.813	22.8465
ENSMUSG00000004846	Plod3	24.8109	31.2899	17.5532	25.061	18.5944	20.2335	28.2312	35.6151	18.6649	25.7427	19.6235	29.1046	16.8105	16.7894	30.9699	21.0152	27.5372	27.2795	48.6706	64.1485	44.6552	51.0457	48.8805	44.4144
ENSMUSG00000004849	Ap1s1	24.3281	32.669	35.0503	56.2363	38.999	68.0132	34.4175	45.9687	42.687	60.9543	43.7506	59.7039	26.6204	39.8358	46.4855	26.1573	47.7177	55.9791	67.3508	66.3085	72.0245	66.5815	69.6333	66.0138
ENSMUSG00000004864	Mapk13	0.15275	0.162971	0.14957	0.302146	0.251015	0.5077	0.0642018	0.146016	0.168687	0.372467	0.181434	0.248304	0.306424	0.767992	0.594587	0.359254	0.244128	0.429044	0.179055	0	0.262334	1.0037	0.223863	0.245445
ENSMUSG00000004865	Srpk1	18.7354	18.5734	14.6492	19.4954	9.61609	15.5303	13.5721	14.0606	10.9425	12.4079	7.73065	9.4531	7.9115	12.73	11.4975	14.3304	16.4618	13.0347	28.2807	28.7493	34.375	36.0494	32.3593	26.69
ENSMUSG00000004872	Pax3	0	0	0	0.0183876	0	0	0.0157382	0	0.0198745	0.0225545	0	0	0	0	0	0	0	0	0	0	0.0225848	0.0271125	0.00991302	0
ENSMUSG00000004880	Lbr	15.9588	12.6993	9.73616	8.48313	6.38755	5.3903	9.68177	8.2683	3.0737	3.68705	4.84731	4.14326	4.46973	4.17256	4.31341	2.84265	3.30237	2.59155	4.09973	4.06482	5.2648	5.19699	4.32409	3.78637
ENSMUSG00000004885	Crabp2	0	0.187251	0.0499939	0.138563	0	0	0.0975746	0	0.125537	0.0856565	0.0459444	0.299552	0.0734823	0	0.153458	0.285802	0.265192	0.140074	0.534298	0.847765	0.0724742	0.205056	0.349651	0.163724
ENSMUSG00000004891	Nes	1.91243	2.97548	2.47469	3.6232	5.87145	11.0456	2.74741	4.81617	2.61495	4.69945	3.26217	5.80151	2.81389	6.19766	5.70562	13.2994	26.939	20.8818	0.983346	1.56386	0.603679	0.38084	0.956397	1.18885
ENSMUSG00000004892	Bcan	0.0443039	0.0232547	0.0124015	0	0	0	0.0251283	0.0289247	0	0.0211814	0	0	0.0600549	0.0247817	0.0366731	0	0	0	0	0	0.0264516	0.0125766	0.0648959	0
ENSMUSG00000004894	Hapln2	0.0249844	0	0	0	0	0	0	0	0	0	0	0	0	0	0.12221	0	0	0	0	0	0	0	0	0
ENSMUSG00000004895	Prcc	12.9235	15.6791	12.8775	17.9169	15.6271	21.7156	12.344	15.8087	19.8957	28.1126	11.1763	14.6693	10.2298	13.046	13.5943	19.5127	27.6022	26.6557	21.4152	19.6206	20.2729	19.0568	19.8562	20.0362
ENSMUSG00000004896	Rrnad1	11.8607	12.6263	9.4741	11.8566	6.56899	7.27817	9.58253	12.8684	14.8725	17.4358	8.44908	13.1496	6.26174	8.83511	8.88364	6.1286	9.24207	7.97594	8.48828	9.00058	8.1631	8.12273	7.64927	7.22468
ENSMUSG00000004897	Hdgf	50.7009	64.0781	71.5677	104.047	79.6809	135.8	81.1504	109.931	94.5854	128.739	85.9012	118.305	46.4259	81.6155	81.1851	61.7178	104.636	106.374	84.5428	89.6034	69.5054	71.0847	86.1209	82.1399
ENSMUSG00000004902	Slc25a18	0.0655848	0.209413	0.0378923	0.0443527	0.0883433	0.188545	0.112172	0.186305	0.235003	0.0546232	0.174844	0.443633	0.441278	0.261515	0.625626	0.0973033	0.249349	0.175297	0	0	0	0.105783	0	0
ENSMUSG00000004929	Thop1	3.52007	5.20672	3.41322	5.85765	4.85373	4.96797	4.45782	5.9112	3.29757	5.36732	3.89602	6.1232	3.14386	4.4173	6.17598	3.57918	6.09398	6.58129	7.77871	5.25585	7.4285	7.07018	6.73928	5.95869
ENSMUSG00000004931	Apba3	10.6807	15.7025	17.6255	26.3657	15.3796	20.5418	17.1982	23.8144	38.151	56.5494	24.4791	33.9749	20.5945	30.9889	33.0888	28.3009	38.8981	45.2087	32.7942	31.9026	28.7744	24.7998	31.2885	33.4936
ENSMUSG00000004933	Matk	3.43445	5.23692	1.57751	2.39677	0.443554	0.585962	1.586	2.04059	0.409757	0.873933	0.67396	0.966788	0.200226	0.58937	0.436774	0.815531	1.42409	0.526726	0.0833653	0.158175	0.0200337	0.0455145	0.0837843	0.2064
ENSMUSG00000004934	Pias4	9.67838	11.9168	8.89632	11.6387	7.43551	7.71006	7.98542	10.3069	8.6337	12.1415	8.42032	8.90546	8.88976	10.6684	9.6944	9.73183	8.33254	11.3065	12.4571	14.0132	15.2976	14.3402	15.5061	12.3205
ENSMUSG00000004936	Map2k1	22.9797	23.5038	20.9968	25.5992	18.4493	23.6339	23.2897	26.3558	18.7013	23.5637	21.6728	26.6187	22.906	29.2459	25.3024	19.0028	22.9016	24.9116	60.694	61.0184	59.9151	57.4989	60.5218	59.4584
ENSMUSG00000004937	Sgta	45.1931	56.5033	78.1023	110.051	74.9009	98.9124	81.3301	103.821	77.5014	99.1799	71.7953	98.2848	75.6721	90.9853	100.176	74.841	97.7492	102.224	79.9553	83.4553	75.4336	69.8534	76.3328	75.8075
ENSMUSG00000004939	Nmrk2	1.25203	1.0964	1.64705	1.65882	0	0	2.507	2.97029	1.02138	0.980284	0.696397	1.45245	0	0.139319	0.479734	0.69531	1.59745	0.685718	0.0482004	0	0	0	0	0
ENSMUSG00000004945	Tmem242	42.5736	42.2812	84.6986	102.45	90.621	129.78	95.2513	105.827	149.819	173.98	166.662	212.732	88.2087	117.64	105.868	79.3733	108.379	109.815	109.678	108.315	100.041	100.132	90.4	99.5011
ENSMUSG00000004947	Dtx2	9.70083	10.6877	12.5564	17.3245	12.808	12.3688	7.01842	9.41481	7.57549	10.7796	8.96817	11.391	5.43425	7.70577	8.98517	3.74462	4.59832	5.06208	14.6067	18.5252	15.4922	16.4109	14.1551	14.7134
ENSMUSG00000004948	Zp3	0	0.031047	0	0	0	0	0	0	0	0	0	0.0658019	0.0637072	0	0.0500064	0	0	0	0	0	0.0352361	0.0339441	0.0589106	0
ENSMUSG00000004951	Hspb1	38.8866	46.0689	54.0421	72.0739	74.5055	71.6008	59.4171	69.0513	306.713	371.454	79.3302	98.8806	34.6823	41.0625	43.3807	133.293	178.233	198.402	58.3227	63.2841	33.7931	31.6381	43.0935	47.7242
ENSMUSG00000004952	Rasa4	17.6057	24.9192	9.87274	13.5488	8.21563	10.1925	11.2099	13.7038	5.15636	5.39805	3.62303	5.78965	5.41329	4.9346	4.41171	2.29779	3.50969	3.26497	3.78967	3.50661	3.83124	4.6815	2.43079	2.32296
ENSMUSG00000004961	Syt5	0	0	0	0	0.0284075	0	0	0	0	0.0830287	0.0951184	0.0480715	0.0799755	0.098489	0.181617	0.0316096	0	0.0660901	0	0	0.0235478	0.0452301	0	0.0495905
ENSMUSG00000004980	Hnrnpa2b1	222.435	206.757	219.14	238.831	193.855	318.089	184.366	207.826	223.209	270.685	185.118	254.312	150.617	235.479	205.704	229.362	335.338	324.871	271.076	219.814	153.653	127.87	271.54	270.074
ENSMUSG00000004988	Fxyd4	0	0	0	0.102984	0	0	0	0	0	0.126972	0	0	0	0	0	0	0	0	0.222036	0.309571	0.105884	0.0339048	0.0615765	0.0801947
ENSMUSG00000004994	Ccdc130	5.68491	11.1647	3.87132	8.17531	2.76163	4.96023	4.9995	8.61549	5.47758	9.33985	2.88681	4.93037	4.09172	5.11665	7.27716	7.62532	7.39413	10.9306	5.207	5.02432	4.53511	5.72404	5.57837	4.61508
ENSMUSG00000004996	Mri1	12.2879	16.7375	7.74996	13.1038	6.35386	6.0803	8.19473	14.3747	5.7363	5.81222	5.29277	8.35455	6.46894	3.47762	8.37073	1.33772	4.50779	2.80661	12.6601	13.0817	8.57332	10.1697	8.59644	7.81829
ENSMUSG00000005034	Prkacb	17.5359	15.6129	14.8364	13.5696	15.6658	15.8429	15.4811	13.2336	17.0121	15.3229	14.1871	13.2784	18.4945	17.7459	15.5808	15.5674	16.5649	15.5518	16.5191	18.7061	16.0275	16.691	18.0533	17.541
ENSMUSG00000005043	Sgsh	5.69334	6.50887	3.15015	4.36622	2.9368	4.40361	3.67744	4.9374	1.75597	2.00216	2.26703	3.4375	3.05914	3.44828	4.8411	0.980891	1.40132	0.990335	3.22893	2.44494	2.72366	2.52392	2.50753	2.66051
ENSMUSG00000005045	Chd5	0.0921638	0.0771946	0.0717011	0.105903	0.065564	0.0914695	0.071275	0.0221474	0.0493633	0.10809	0.0484437	0.0422645	0.0241889	0.0125586	0.0279044	0.0374738	0.0160611	0.0506854	0.0242411	0.0501347	0.0180716	0.0136488	0.039452	0.0509098
ENSMUSG00000005054	Cstb	87.3405	85.1779	99.1923	130.808	90.301	131.279	108.559	131.564	114.764	142.664	133.666	180.946	75.4958	99.6584	85.6382	95.9321	120.781	108.546	158.84	162.198	246.393	240.166	144.081	153.736
ENSMUSG00000005057	Sh2b2	12.6603	17.1483	29.7586	42.4122	40.4453	47.3875	20.5044	24.3583	57.1745	71.2586	30.1575	37.2766	22.1954	31.786	29.708	36.6397	46.2582	49.3172	56.6775	57.8326	33.4888	36.9318	55.5671	60.0683
ENSMUSG00000005069	Pex5	29.1589	33.0288	44.923	58.1349	39.1755	61.9756	33.5533	42.5955	49.502	70.1263	31.1199	40.4674	28.7483	41.3264	37.6282	47.5641	55.3354	60.9787	42.1913	38.8469	39.7497	33.6322	42.0503	42.8834
ENSMUSG00000005078	Jkamp	18.4022	14.0388	21.8055	19.6794	23.9185	26.845	21.8251	16.7079	23.9654	20.804	22.5198	17.5041	13.7255	11.7802	11.2215	9.42907	11.1519	10.0579	27.4702	20.8194	34.3096	26.8534	26.845	28.4213
ENSMUSG00000005087	Cd44	12.6196	11.1262	5.19375	4.59829	2.33405	2.17706	4.63883	4.91677	2.019	2.16074	3.04051	3.37542	1.08777	1.3727	1.47141	8.18909	8.18763	6.9504	8.53143	12.4672	5.76999	7.91935	7.17301	7.09903
ENSMUSG00000005089	Slc1a2	0.722751	0.302939	0.0657696	0.292492	0.00233984	0	0.130967	0.333858	0	0.0366533	0.117135	0	0	0	0.0098767	0	0	0.0581816	0	0.0203544	0.02014	0.00979675	0.504517	0.210633
ENSMUSG00000005102	Eif2ak4	2.80429	3.16721	2.32287	3.21981	2.53307	3.66007	2.40671	3.11633	1.81476	2.23068	2.21944	3.02066	2.45761	3.25441	3.49372	1.82982	2.45144	2.39345	3.49691	4.57853	3.11199	3.78152	4.2835	4.39304
ENSMUSG00000005103	Wdr1	47.0768	52.762	33.5483	40.7011	29.8083	39.9819	35.2579	40.7627	22.82	28.6602	25.8811	34.5699	29.626	40.5584	40.3738	38.7881	45.4587	44.7324	38.4921	45.8796	41.5259	40.3762	36.5803	36.712
ENSMUSG00000005107	Slc2a9	1.44925	1.6296	1.4305	1.83485	1.24358	2.10917	1.45226	1.17973	0.738258	0.589761	0.580704	0.875986	0.779839	0.845462	0.879784	0.560363	0.486341	0.27912	1.94594	0.978287	1.43386	1.54944	1.21965	1.05156
ENSMUSG00000005124	Wisp1	0.10644	0.185505	0.0568614	0.103473	0.0317851	0.033864	0.0543868	0.0454985	0.102453	0.33311	1.05788	0.599182	0.0479961	0.0155073	0	0.0542968	0.256101	0.0417186	3.44036	4.82173	1.21804	0.944875	2.26342	2.06852
ENSMUSG00000005125	Ndrg1	25.9645	26.1682	13.7727	15.8171	18.1967	18.3567	18.7804	23.4506	10.8787	13.7149	11.1227	13.131	11.979	11.842	14.4565	4.91836	6.58564	7.73436	24.887	16.24	31.747	23.5928	27.1087	25.6663
ENSMUSG00000005131	4930550C14Rik	0.18332	0.335239	0.222841	0.298097	0.209892	0.318016	0.164805	0.29236	0.103589	0.183715	0.415457	0.497858	0.0612978	0.294528	0.270716	0	0	0	0.222789	0.237468	0.337033	0.3982	0.209602	0.549646
ENSMUSG00000005142	Man2b1	27.8124	29.12	15.1167	18.4183	14.3702	13.6914	17.8534	20.5386	7.39862	9.84105	12.7383	14.0481	9.0454	11.0671	10.95	4.67916	5.71888	5.62168	9.28783	11.516	12.3025	12.1509	8.96961	9.88914
ENSMUSG00000005148	Klf5	0.147962	0.393311	0.150711	0.102974	0.209594	0.108659	0.0297143	0.230413	0.0856196	0.126622	0.16118	0.293275	0.103434	0.100181	0.332489	0.32226	0.318947	0.336107	0.404727	0.78883	0.773753	0.303685	0.492921	0.423012
ENSMUSG00000005150	Wdr83	12.0993	13.9888	17.9511	17.9253	16.9294	19.8155	16.2744	17.9425	15.9946	17.9493	12.8537	18.7867	8.84888	9.03753	10.3297	11.1806	13.1062	14.3088	20.872	18.3358	15.5191	14.8262	21.5772	20.4595
ENSMUSG00000005161	Prdx2	64.2539	69.1268	112.145	159.521	121.456	180.635	122.802	160.148	126.321	195.774	178.894	271.675	152.283	177.555	180.108	141.892	150.467	144.736	164.608	170.671	151.783	150.784	168.176	174.129
ENSMUSG00000005198	Polr2a	20.7542	22.9685	12.7389	14.1541	11.742	12.4728	11.0321	12.509	7.48197	8.64851	6.88157	7.03845	12.1689	15.1296	16.7051	11.9442	14.0556	13.3622	14.4618	15.5033	16.5234	15.6101	16.2881	16.6172
ENSMUSG00000005202	Shbg	0	0	0	0	0	0	0	0	0	0	0.030782	0	0	0	0	0	0	0	0	0	0	0	0	0
ENSMUSG00000005204	Senp3	40.8173	35.1371	39.4465	42.7141	27.6148	33.0512	39.6293	38.5017	39.2176	41.0371	32.7389	29.5853	18.6799	26.5089	25.4585	33.5668	41.114	42.4906	33.9341	33.0778	26.1602	27.9863	33.2616	32.5288
ENSMUSG00000005220	Corin	0.0498598	0.032264	0.0228664	0.0479434	0.0378645	0.0124489	0.0219385	0.0300899	0.0265244	0.0293742	0.00971631	0	0.0322372	0.0342162	0.0380135	0.0254908	0.0218668	0.023009	0.0516355	0.0239157	0.0330183	0.0238717	0	0.0286301
ENSMUSG00000005225	Plekha8	1.23861	1.33624	2.09285	3.19384	2.88406	6.32511	1.88117	2.73049	3.8266	6.16035	2.97569	4.63305	2.51392	4.60286	3.63862	5.11778	8.111	6.97722	3.28774	3.88376	4.6512	5.25358	4.11255	3.58908
ENSMUSG00000005232	G6pc2	0	0	0	0	0	0	0	0	0	0	0	0	0	0	0	0	0	0	0	0	0	0	0	0
ENSMUSG00000005233	Spc25	1.27799	1.27666	1.59927	1.26268	1.16628	1.53769	1.23697	1.23541	0.790836	0.560855	0.629513	1.70324	0.398417	0.563901	0.808983	0.150545	0.252287	0.10634	2.51907	2.59907	3.38876	3.99384	3.08673	2.28766
ENSMUSG00000005237	Dnahc2	0.127322	0.387871	0.215073	0.113442	0.0223672	0.0082745	0.0704218	0.072311	0.124845	0.026723	0.0115506	0.0223623	0.224459	0.0627278	0.0168312	0.0141886	0.0217837	0.0152711	0.0865084	0	0.0158718	0.140013	0.00212718	0.00534524
ENSMUSG00000005251	Ripk4	1.50826	1.64887	0.62121	0.841294	0.160811	0.363732	2.05992	2.10451	0.118749	0.233556	0.153947	0.426787	1.63444	2.06979	2.34877	0.823944	1.68518	2.21509	0	0.031154	0	0	0.00956219	0
ENSMUSG00000005262	Ufd1l	29.2337	28.1858	34.9285	40.5926	40.2227	61.5622	36.0715	38.6867	48.8166	54.7796	39.3939	47.1138	30.8006	33.7981	36.6196	36.6651	43.9621	50.4954	58.1001	58.3658	55.967	52.2624	57.2498	51.6079
ENSMUSG00000005267	Zfp287	0.928972	1.05576	0.880355	0.65472	0.399132	0.616681	0.588212	0.661868	0.483485	0.622591	0.282926	0.717592	0.400907	0.552931	0.424698	0.252501	0.173796	0.067661	0.236167	0.0879707	0.489852	0.628699	0.521788	0.444728
ENSMUSG00000005268	Prlr	0.14889	0.233106	0.356043	0.376223	0.78251	0.606584	0.254139	0.357181	0.150243	0.135029	0.427937	0.305436	0.112885	0.0704077	0.0753938	0.310386	0.484294	0.548498	6.59042	7.24765	3.53912	5.12533	7.31732	7.22235
ENSMUSG00000005299	Letm1	12.0328	13.9867	58.8535	75.0039	81.6335	130.123	27.3744	32.8583	64.4543	81.4266	25.4882	32.4835	33.3535	44.5854	44.7653	55.8061	74.3633	78.4049	60.7597	57.8936	37.4361	29.8793	58.4075	62.1736
ENSMUSG00000005312	Ubqln1	32.3941	30.5537	39.0761	39.8249	65.7519	70.0829	42.0493	40.2575	68.5541	68.5453	43.3209	42.1646	31.982	33.7704	28.1107	69.9168	64.9391	74.0704	93.4768	78.077	93.3686	93.0061	98.8389	95.1787
ENSMUSG00000005320	Fgfr4	0.0988851	0.181926	0	0.033921	0.00816134	0	0.0413893	0.0142017	0	0.0207994	0.0265188	0.0240096	0	0.0243285	0.0180023	0.0385439	0.248105	0.361299	0	0	0	0	0	0
ENSMUSG00000005338	Cadm3	7.43348	8.5845	2.73515	4.79961	5.36303	4.80429	2.20762	2.54273	2.19867	2.92636	4.43011	4.36863	2.90538	4.02992	3.90249	4.02235	4.43163	5.19271	1.39937	1.47857	1.24946	1.64225	1.01611	1.60579
ENSMUSG00000005339	Fcer1a	0.688522	0.375147	0.130527	0.0617224	0.118123	0	0.179229	0.155887	0.0746928	0.381105	0.0546373	0	0	0.0926061	0	0.216291	0	0	0	0	0	0	0	0
ENSMUSG00000005354	Txn2	74.3427	84.0969	150.881	200.497	170.569	291.755	130.075	160.859	238.073	323.579	207.876	298.985	150.43	192.149	217.643	230.636	333.297	322.518	168.319	153.276	150.098	128.102	153.771	144.888
ENSMUSG00000005355	Casp14	0	0	0	0	0	0	0	0	0	0	0.020189	0	0	0	0	0	0	0	0	0	0	0	0	0
ENSMUSG00000005357	Slc1a6	0	0	0	0	0	0	0	0.0699063	0	0.204843	0.091589	0.078978	0	0	0	0	0	0	0.772742	1.30114	0.462592	0.513961	0.786871	0.45124
ENSMUSG00000005360	Slc1a3	76.3997	74.486	31.7276	32.4703	25.7818	20.0497	67.2487	65.1835	40.1581	41.1271	54.9705	57.5134	28.4881	40.2719	29.6105	29.3961	25.0239	29.7363	22.5726	23.7796	18.6705	19.1925	23.8209	21.1686
ENSMUSG00000005362	Crbn	16.7476	15.635	16.013	15.2902	14.2733	18.276	16.8323	17.8464	21.2339	20.7314	20.0087	19.8854	19.5689	20.1681	18.5009	13.7117	15.8208	17.2685	20.8954	21.5189	32.7549	34.3086	22.5934	21.9762
ENSMUSG00000005364	Il5ra	0.548914	0.537981	0.130617	0.520524	0	0	0.181994	0.291191	0	0	0	0	0	0	0	0	0	0	0	0	0	0	0	0
ENSMUSG00000005370	Msh6	6.42724	5.60376	4.70358	5.07441	3.45612	4.29374	4.47098	5.10301	3.44296	4.69256	4.10763	4.35634	3.47178	4.94672	4.99503	1.93056	2.0594	1.99073	4.88375	4.44192	5.47503	5.81258	4.64569	4.94787
ENSMUSG00000005371	Fbxo11	15.7327	13.6951	14.4067	12.6286	13.9344	16.4723	14.4613	12.9501	20.2551	21.2524	15.4779	15.0926	18.3581	23.7254	19.2038	13.267	14.7066	15.9185	16.5743	15.4061	15.4769	15.7581	19.577	17.7162
ENSMUSG00000005373	Mlxipl	37.9249	47.102	73.0533	91.065	183.668	295.095	79.0192	94.9387	122.403	159.557	87.3635	107.896	127.167	182.86	171.089	66.0307	72.0131	78.4032	60.0648	63.2389	14.9851	15.7642	51.9806	51.7821
ENSMUSG00000005374	Tbl2	5.8818	6.90864	5.99746	7.94709	5.89777	8.63702	5.73326	6.7713	6.39957	10.6269	5.40019	7.16456	3.30481	3.35844	5.08713	5.51394	7.77144	9.97259	10.7397	10.4706	8.93146	10.778	10.693	10.8653
ENSMUSG00000005378	Wbscr22	13.0873	15.9155	10.3848	14.6377	12.0527	18.1044	14.3867	15.6443	21.7141	22.1149	12.3923	17.7947	6.43543	9.51453	12.1127	12.4916	28.3026	22.8565	11.2527	9.88824	13.5763	10.7927	11.2474	12.1082
ENSMUSG00000005397	Nid1	49.6442	54.1787	33.4311	37.6521	57.4322	48.2071	31.2789	33.5203	24.7273	29.3897	42.3895	46.5774	25.2691	27.9346	28.5248	28.2391	29.728	34.1926	122.514	149.313	221.131	226.635	125.319	124.284
ENSMUSG00000005410	Mcm5	5.20234	5.81438	2.86057	3.3397	1.14292	1.8514	3.16954	3.36104	0.363679	0.403476	0.931894	1.39712	0.54503	1.15576	1.22186	0.47573	0.331402	0.443944	0.679822	0.802587	0.993913	0.836349	1.00163	1.09821
ENSMUSG00000005413	Hmox1	19.1736	22.9812	16.3925	20.5155	11.1877	16.0532	14.3214	15.8257	36.7029	49.3008	12.4435	16.1577	5.97447	7.86362	7.99187	85.564	100.713	96.0118	173.581	148.479	220.984	244.5	198.134	201.826
ENSMUSG00000005417	Mprip	35.1103	49.0022	34.8914	53.8514	55.9773	85.9685	31.0123	45.4101	45.1311	68.6886	32.6788	51.4183	41.1815	64.8393	65.4479	55.7028	83.6845	86.6359	55.1665	56.8329	47.138	49.4375	60.6576	67.1998
ENSMUSG00000005442	Cic	24.4479	30.1369	16.5031	23.0136	12.9547	14.9234	16.1895	20.2219	13.3168	18.8897	14.1398	16.4064	13.4561	17.8068	17.1646	14.664	14.3787	13.382	16.2281	20.0425	14.8637	16.1907	18.0275	15.4001
ENSMUSG00000005447	Pafah1b3	6.41857	9.17225	3.33482	5.72729	1.50118	3.86945	3.42824	4.41955	1.09104	2.14915	2.30046	1.97815	0.794693	1.30782	2.2532	1.77154	1.8386	2.09917	16.4254	17.9759	12.848	13.4936	14.4538	13.8446
ENSMUSG00000005465	Il27ra	13.2634	15.2913	6.5881	8.16334	0.441565	0.561593	4.83487	5.95728	0.346843	0.369086	0.600232	0.852817	0.574592	0.711904	0.617874	0.164461	0.276517	0.207959	0.117369	0.241375	0.626512	0.921565	0.0846364	0.0915382
ENSMUSG00000005469	Prkaca	61.1533	61.0655	120.405	143.2	176.84	243.507	117.342	131.024	114.268	128.634	129.142	146.501	120.987	136.254	138.647	101.753	111.654	121.495	154.018	159.457	131.966	121.802	164.331	172.381
ENSMUSG00000005470	Asf1b	2.01435	2.3171	2.18153	2.0825	2.91703	4.29725	1.72906	2.12725	2.10063	1.78053	1.99227	1.96773	1.17372	1.63124	1.13238	1.06347	1.40531	2.90991	3.78021	2.00701	2.90893	2.2852	3.62315	4.03759
ENSMUSG00000005474	Myl10	0.15361	0.0545094	0	0	0	0	0	0	0.0729783	0.0998366	0.0540279	0.116632	0	0	0	0.069305	0.15578	0	0	0	0	0	0	0
ENSMUSG00000005481	Ddx39	15.7172	18.2949	11.1766	14.1308	8.19555	13.305	10.4163	12.3469	9.01556	10.0998	6.76803	10.233	6.08956	7.38283	7.09899	15.1157	25.4128	18.3786	12.5964	12.8223	7.35209	6.48144	13.104	14.2189
ENSMUSG00000005483	Dnajb1	10.7297	12.0575	9.49483	12.4176	13.274	16.658	10.2377	12.4388	37.3439	45.9018	17.8375	20.0914	8.04717	11.0653	11.3357	25.6904	30.8123	34.5315	15.088	15.5849	17.1491	16.2502	14.3944	13.4685
ENSMUSG00000005493	Msh4	0.0153294	0	0.0186238	0	0	0	0	0	0	0	0.0152135	0	0	0	0	0	0	0	0	0	0.011765	0.0113168	0	0
ENSMUSG00000005501	Usp40	3.81798	3.53247	4.68145	5.27139	4.62181	7.93409	4.03349	4.82426	7.32449	9.52635	5.94279	7.66436	5.52738	6.43666	6.04436	4.95103	6.42693	7.77331	12.1139	11.4164	8.43971	8.76729	12.3603	12.8184
ENSMUSG00000005503	Evx1	0	0	0	0	0	0	0	0	0	0	0	0	0	0	0	0	0	0	0	0	0	0.0195223	0.0161468	0
ENSMUSG00000005505	Kbtbd4	4.27402	5.32219	3.76164	5.31294	3.59444	10.3991	2.71958	6.36742	5.36315	11.2043	3.45918	2.7974	3.12428	4.2434	5.27889	5.56903	6.03338	6.38082	10.9385	9.82696	7.91351	7.93277	11.3604	10.4355
ENSMUSG00000005506	Celf1	17.8426	16.7497	18.3329	17.9594	18.7996	22.9972	19.5547	18.4373	21.3697	24.5915	16.9911	19.3022	15.7089	16.2697	15.0663	20.6213	20.7874	22.0482	22.0455	21.2299	16.0594	17.8308	22.738	21.438
ENSMUSG00000005510	Ndufs3	102.652	92.7616	295.377	334.715	350.968	451.29	228.483	252.036	462.417	537.67	431.287	513.451	282.073	333.27	325.141	274.893	300.972	301.991	428.215	408.018	298.949	263.096	412.511	421.593
ENSMUSG00000005514	Por	149.559	194.577	129.083	188.856	87.8456	125.314	172.036	218.326	89.7123	125.709	107.705	142.203	88.4377	159.288	163.637	92.9261	126.603	150.972	71.2048	82.936	90.7133	96.7463	72.857	76.4915
ENSMUSG00000005533	Igf1r	0.429445	0.617595	0.36983	0.558052	0.299858	0.425217	0.356105	0.311347	0.415979	0.835852	0.639814	0.876408	0.640206	0.90317	0.83938	0.852114	1.10911	0.976526	2.5882	3.37384	2.75157	3.85984	2.67879	2.56699
ENSMUSG00000005534	Insr	8.71909	8.81429	10.0535	10.5095	12.0536	16.1328	9.73258	9.94593	17.6468	19.5458	10.5224	10.2324	9.32039	11.6297	9.58823	16.7736	18.9529	19.5666	17.6843	15.5792	11.0855	14.9585	17.6248	18.9868
ENSMUSG00000005540	Fcer2a	42.4714	48.0278	11.9001	17.0063	0.0428556	0.162153	11.8411	14.1471	0.103991	0	0.190251	0.146344	0.199351	0.149133	0.192799	0.0258397	0.142645	0.100155	0.0335811	0	0.0319569	0	0	0
ENSMUSG00000005547	Cyp2a5	0	0	0	0	0	0	0	0	0	0	0	0	0	0	0	0	0	0	0	0	0	0	0	0
ENSMUSG00000005553	Atp4a	0.0699383	0.0147985	0.0136079	0	0	0.034014	0.0846553	0	0.0171789	0	0	0	0	0.0233885	0	0	0	0	0	0	0	0	0	0
ENSMUSG00000005566	Trim28	47.4348	51.6879	33.9862	40.2651	23.6655	25.4397	38.5992	50.1384	22.1276	31.1511	20.8206	28.149	16.3258	18.8245	23.2096	22.5182	22.5014	18.3988	24.1304	24.3117	33.707	32.8019	27.2239	22.8634
ENSMUSG00000005575	Ube2m	64.079	65.5228	108.861	127.752	111.862	147.342	107.161	120.25	131.298	155.01	123.125	140.361	77.8233	89.9328	109.859	129.646	142.885	152.553	181.758	184.061	150.461	153.681	171.765	170.739
ENSMUSG00000005580	Adcy9	1.69581	1.92084	1.85774	2.30993	1.65544	1.94453	1.50379	2.07768	3.27326	4.29502	4.69953	4.92894	11.4337	14.2966	15.3554	2.46439	3.05492	3.51608	3.75837	3.40745	2.42209	2.38673	3.65999	3.61955
ENSMUSG00000005583	Mef2c	9.20347	7.44782	3.96097	3.36613	3.24517	2.64066	5.41431	4.85146	3.36488	3.22881	3.37959	2.84665	2.62609	2.80425	2.87058	1.72261	2.06419	1.75283	0.705538	0.802111	0.943186	1.25428	1.02567	0.965327
ENSMUSG00000005609	Ctr9	6.26344	7.33827	6.94815	8.90456	7.30471	12.6558	6.14243	7.77623	11.9891	15.6263	7.90026	11.5603	7.18998	10.9135	10.9082	9.63928	14.1863	15.6832	24.4191	20.379	17.1423	14.212	25.6315	24.2714
ENSMUSG00000005610	Eif4g2	152.979	117.23	188.364	157.652	218.81	266.771	158.692	131.473	283.04	241.611	185.896	189.821	123.976	122.659	99.9678	326.265	319.797	314.586	293.562	227.67	229.73	222.398	306.569	285.434
ENSMUSG00000005611	Mrvi1	1.32903	2.13881	0.886897	1.48305	0.894161	1.09765	1.24927	1.87722	1.13145	1.24293	1.3365	1.45877	1.56947	2.53801	1.84451	0.667639	1.47285	1.07401	0.37083	0.132981	0.621792	0.448574	0.101494	0.280551
ENSMUSG00000005615	Pcyt1a	7.68721	7.61203	9.7456	9.99194	15.0802	19.3705	10.8807	11.1348	17.2908	21.0894	13.6513	15.4944	17.053	20.535	19.4699	18.0794	20.9152	20.8797	19.3099	20.9291	17.356	16.7941	19.4495	19.9171
ENSMUSG00000005621	Zfp592	8.93291	10.5924	6.03048	11.8501	5.88331	7.15292	5.85456	7.17048	10.4824	14.0555	4.90106	9.20387	7.78531	9.70338	10.4284	10.809	17.1752	16.7983	6.36261	4.11677	7.11291	6.02141	5.54097	5.80735
ENSMUSG00000005625	Psmd4	72.133	88.1197	110.384	169.416	76.5917	133.497	123.885	174.37	89.5269	128.47	76.9086	120.306	52.0343	72.1041	83.569	90.1707	127.009	130.466	97.3034	88.6025	91.6821	92.4776	85.2305	81.4578
ENSMUSG00000005628	Tmod4	5.98702	6.03458	4.54616	4.90445	0.175756	0.594428	11.8117	14.4932	9.77572	13.4427	9.31841	13.7725	1.35827	2.39238	5.51717	3.10337	8.93257	3.80833	0.196933	0.203714	0.166898	0.160841	0.0341412	0.177189
ENSMUSG00000005640	Insrr	0.621064	0.667279	0.26426	0.50382	0.0449997	0.0245972	0.303998	0.336348	0.0427192	0.0435292	0.0348644	0.107443	0.0135705	0	0.0250453	0	0	0	0	0	0	0	0.0286094	0
ENSMUSG00000005649	Cabp5	0	0	0	0	0.0385449	0	0.0274641	0	0	0.0407424	0	0	0	0	0.0356334	0	0	0	0	0	0	0	0	0
ENSMUSG00000005656	Snx6	19.8733	17.4869	15.8588	17.8262	20.277	27.7845	16.8118	16.2982	23.9753	24.5888	21.2818	25.7813	16.9593	20.2698	17.4655	17.1673	18.8116	19.1084	33.3886	34.6024	34.2532	34.2947	36.2751	34.8731
ENSMUSG00000005667	Mthfd2	7.19318	7.7066	5.35451	5.90424	3.58574	5.23632	3.96542	4.2498	2.37167	2.29217	2.14761	2.53258	1.04611	1.54762	1.07348	3.60282	3.39772	2.874	51.0585	43.1909	50.4077	40.5998	54.0413	53.9198
ENSMUSG00000005672	Kit	2.18095	2.37141	2.08357	2.20073	4.83601	6.08464	2.50091	3.60237	1.22081	1.96051	3.6229	3.84302	3.40714	5.63863	4.27875	0.342576	1.82839	1.47888	1.02237	1.29825	0.186765	0.115013	0.702398	0.888579
ENSMUSG00000005674	Tomm40l	13.3818	17.4653	27.974	39.8681	25.6507	37.8106	24.6046	31.1045	39.1021	44.7629	34.6117	48.6893	29.6824	45.5713	53.6194	27.1729	33.3597	40.2469	41.3807	43.845	32.6927	28.535	30.6013	34.9055
ENSMUSG00000005677	Nr1i3	0.0390584	0.0244343	0.118918	0.133182	0.0876699	0.102101	0.0146533	0.092712	0.151987	0.163379	0.0553562	0.132507	0.045224	0.15201	0.0523797	0.0791865	0.209491	0.204221	0.304831	0.249994	0.311528	0.163522	0.128933	0.0879087
ENSMUSG00000005681	Apoa2	0.454431	0.504151	2.17067	3.41524	1.79083	2.39221	1.05226	2.59475	1.30869	2.35964	0.974882	1.78525	0.87251	2.30444	1.44405	1.85414	1.07229	1.05785	1.13329	4.48412	2.07106	1.81297	2.301	0.832877
ENSMUSG00000005682	Pan2	8.86392	10.224	7.04544	8.45931	5.32474	6.73576	7.66559	9.05882	5.27872	6.77833	4.33548	5.11183	4.60192	6.04073	6.36632	3.29706	4.43145	4.47077	4.39138	4.25729	3.94623	4.02513	4.35365	4.60644
ENSMUSG00000005683	Cs	148.517	138.702	443.057	486.051	748.48	1090.43	343.902	364.511	637.04	758.026	562.253	654.747	696.298	797.07	764.117	646.357	694.755	728.284	904.659	805.698	657.052	547.569	981.025	999.614
ENSMUSG00000005686	Ampd3	4.30766	4.66742	4.36281	5.44992	9.57792	14.9103	4.91081	6.33938	5.53956	7.88065	7.37116	9.59559	11.6195	14.2323	14.3373	6.64371	7.90645	8.03925	32.8866	30.9282	18.7719	20.8413	30.8673	27.6594
ENSMUSG00000005687	Bcas2	25.355	22.3641	21.6401	23.5012	19.5912	21.6527	27.3777	24.2197	21.9333	24.7324	24.1838	27.3803	21.1503	26.3452	23.4363	20.6689	22.6546	24.8649	26.1614	26.9896	32.0705	30.9832	24.3561	23.8605
ENSMUSG00000005696	Sh2d1a	3.66932	3.72336	2.46898	2.429	0.0286646	0	2.03476	1.08382	0	0.313327	0.151632	0	0	0.224403	0	0	0.227744	0	0	0	0	0	0	0
ENSMUSG00000005698	Ctcf	18.3067	21.0674	12.1373	14.7275	9.96858	11.5494	11.4937	15.4298	11.3258	12.8633	9.77048	13.2275	10.8818	14.3795	13.2652	9.18101	13.1839	18.9328	10.3815	10.6469	10.1095	10.0067	9.09721	9.17654
ENSMUSG00000005699	Pard6a	4.20881	4.78122	4.75866	5.45471	4.39978	4.21886	5.26289	6.51322	4.9872	6.24088	5.23753	7.31072	4.66616	4.50214	5.88225	3.04674	3.17172	4.68218	9.04648	10.7397	8.19252	9.58334	9.26499	9.57488
ENSMUSG00000005705	Agrp	0	0.0722812	0.162168	0	0	0	0.159296	0.0903121	0.100345	0.132684	0.14937	0	0	0	0.121945	0	0	0	0	0	0.155324	0.294753	0.0653305	0
ENSMUSG00000005716	Pvalb	196.036	180.287	106.835	133.461	0.0282025	12.448	476.044	559.502	445.601	533.257	522.246	708.521	27.7874	66.3907	106.155	86.732	222.292	124.005	0	0	0	0.045014	0	0
ENSMUSG00000005718	Tfap4	3.37478	4.14275	2.85016	3.07461	1.36668	1.12424	4.14165	3.98168	1.53934	1.24764	1.81262	2.02802	3.26885	2.26788	3.64351	0.677748	0.862369	0.213728	1.48079	1.01928	4.12965	4.45374	1.95177	1.22992
ENSMUSG00000005732	Ranbp1	27.093	28.2166	22.9079	30.0782	24.972	35.1066	24.6497	30.7451	26.1358	34.9001	29.3385	39.708	20.1837	29.5426	28.8806	31.9672	50.357	54.3884	36.1886	33.4547	39.9849	34.8684	37.5514	38.8233
ENSMUSG00000005763	Cd247	14.568	17.4335	7.96117	10.5636	1.51175	1.0435	7.84947	9.74289	0.343389	0.273612	1.91191	2.45989	2.09208	1.988	1.55522	0.156451	0	0	1.30452	1.23846	0.716103	0.814947	1.64027	1.54754
ENSMUSG00000005774	Rfx5	6.12137	6.8152	2.96083	3.50867	1.95452	3.18328	3.15835	3.10711	1.9748	1.91168	2.11934	2.1407	2.68191	4.29304	3.90953	1.11108	0.812039	1.09789	3.73275	4.18103	2.27045	2.98028	3.58854	3.9992
ENSMUSG00000005779	Psmb4	104.412	91.4888	119.271	139.223	106.175	140.622	132.458	139.271	138.29	158.417	143.405	177.636	78.0342	83.2941	91.2668	110.154	114.078	113.446	176.824	196.439	174.541	176.788	192.36	177.798
ENSMUSG00000005800	Mmp8	0	0.0157533	0	0.0233898	0	0.0244909	0	0.0196002	0.146485	0.143562	0.190693	0.0663669	0.0717882	0.0675278	0	0.314583	0.215385	0.181445	0	0	0.0600242	0.0584923	0	0
ENSMUSG00000005802	Slc30a4	3.76951	3.0341	3.15115	2.60859	4.51764	4.82597	3.85765	2.8067	5.5322	4.76136	3.67258	3.80756	2.97641	2.97914	2.69738	4.46404	3.65599	3.54594	8.6956	7.57487	8.40649	9.55522	9.02722	8.66302
ENSMUSG00000005803	Sqrdl	44.1942	44.4465	40.765	49.2822	40.3968	48.4329	49.9815	62.5117	47.4171	59.0438	61.1471	82.4851	34.6578	48.3728	43.4991	25.2553	33.2162	32.136	36.2802	37.9717	43.4477	46.2796	34.4023	32.8713
ENSMUSG00000005804	Bloc1s6	11.5947	12.0473	11.698	15.746	14.5433	17.011	14.6823	13.7738	14.7333	18.5199	14.9246	17.7028	9.68079	13.1365	10.9063	7.71329	11.1314	12.6967	19.4676	24.8982	17.9634	17.8792	20.9198	16.8759
ENSMUSG00000005813	Metap1	13.9765	11.7335	16.6629	17.1307	14.8911	22.436	16.849	17.2507	16.606	20.1716	11.7318	14.7112	7.67014	10.4263	10.3879	13.6129	16.4444	15.8361	22.5164	20.0493	23.6354	22.2421	21.6747	22.5574
ENSMUSG00000005823	Gpr108	22.9164	27.4769	23.7717	33.2479	21.6413	31.4274	26.1934	32.3359	24.1579	30.7331	20.1963	26.2569	17.8478	21.9311	23.9371	19.782	25.0412	25.4057	35.7739	34.9938	28.899	28.413	33.2568	34.4058
ENSMUSG00000005824	Tnfsf14	1.21346	1.78565	0.606353	0.725524	0.0750653	0.0996609	0.484349	0.926094	0.167563	0.310175	0.103389	0.224387	0.0727127	0	0.1355	0.170364	0.292438	0	0	0	0	0	0	0
ENSMUSG00000005836	Gata6	1.93286	2.00038	1.40558	1.18497	4.17002	4.98008	2.25342	1.9698	0.557234	0.563982	1.74902	1.50258	0.613912	0.406199	0.582281	0.410167	0.453889	0.307141	4.08435	3.89066	8.18323	8.39574	4.2654	4.50384
ENSMUSG00000005846	Rsl1d1	20.0589	20.0664	17.1738	21.0226	18.136	30.7176	20.7237	24.7599	29.1012	34.935	24.2875	30.9752	16.6455	22.2855	19.463	22.419	26.5436	28.1426	46.5108	38.8885	58.2324	59.2803	42.2444	42.7273
ENSMUSG00000005864	Cnga2	0.059938	0.0373196	0.0348365	0.0184766	0.0238022	0.646505	0.0165846	0.0154739	0	0.0679916	0.0142422	0	0	0	0.0196351	0	0.0338915	0.0356769	0	0	0	0	0	0
ENSMUSG00000005871	Apc	3.20337	3.04506	2.6527	2.482	3.0978	4.33336	2.55138	2.52481	3.40607	4.14873	3.17955	2.81813	2.62076	3.24096	2.74205	3.92957	4.77837	4.78624	5.46054	7.04149	2.65129	5.63696	5.91562	5.04829
ENSMUSG00000005873	Reep5	93.4088	79.2522	110.408	103.062	178.855	195.688	127.917	111.457	89.301	90.2329	127.906	131.07	62.7222	61.6935	67.1274	62.2984	59.448	58.5259	103.232	101.077	107.641	96.52	106.89	108.095
ENSMUSG00000005881	Ergic3	64.1424	63.2522	59.3087	75.2074	43.023	60.7777	74.2872	77.5141	46.0446	55.1822	49.991	72.862	31.7896	45.7388	49.1246	30.1537	47.5971	44.4506	58.3962	70.0565	75.8481	75.0632	59.3312	57.1236
ENSMUSG00000005882	Uqcc	21.101	26.4641	52.3153	68.2141	71.2827	128.122	42.1707	45.8484	79.6472	107.129	80.12	97.7524	110.045	145.04	158.899	77.3648	101.439	98.8722	85.2691	82.5827	77.9252	71.0021	87.0145	98.068
ENSMUSG00000005883	Spo11	0.980613	0.517271	0.264651	0.186223	0	0	0.130373	0.472696	0.0466527	0	0.102614	0.0533523	0.0437381	0.022225	0	0	0	0	0	0	0	0	0	0
ENSMUSG00000005886	Ncoa2	4.57001	5.42435	3.54626	4.53607	3.84093	4.65231	3.2488	3.82415	3.55271	4.25839	3.5508	3.67558	3.61817	4.75264	4.9041	3.04652	3.11223	3.7228	5.56686	5.30306	3.74777	5.00978	5.42228	5.66632
ENSMUSG00000005891	Prl4a1	0	0	0	0	0	0	0	0	0	0	0	0	0	0	0	0	0	0	0	0	0	0	0	0
ENSMUSG00000005892	Trh	0	0	0	0.043739	0.0924817	0	0.0293773	0.0367427	0	0	0	0	0.0459216	0	0	0	0	0	0	0	0.0258416	0	0	0
ENSMUSG00000005893	Nr2c2	1.79846	2.04041	1.46317	1.38209	0.982388	1.45767	0.769795	0.796307	2.66601	3.69038	2.10934	2.12205	1.88599	2.75887	2.4278	2.41561	2.89934	3.13488	5.10381	5.59183	4.44525	5.44421	5.33978	5.40973
ENSMUSG00000005897	Nr2c1	3.29098	2.93364	3.63309	3.29791	4.25343	3.66102	3.24437	2.31563	4.27337	3.62799	3.35571	3.08996	4.3935	4.67445	4.16059	3.9345	5.07097	4.97493	9.12066	6.57342	7.59938	6.4014	9.76055	9.76121
ENSMUSG00000005899	Smpd4	8.92307	9.58446	7.77344	9.95109	8.18596	9.31221	8.73098	9.27116	6.72405	8.73141	5.13314	6.10989	8.36628	7.72204	8.41045	8.86233	9.71837	7.1994	9.52576	9.28273	6.61838	6.94588	9.73127	6.75064
ENSMUSG00000005907	Pex1	3.52252	4.24941	4.47472	5.82672	4.93142	6.52191	4.27974	4.89795	4.92196	6.19329	3.93863	4.69873	3.81649	4.93247	5.63736	4.34768	4.77765	5.64657	5.22462	4.93179	6.8285	5.57375	6.1199	6.42647
ENSMUSG00000005917	Otx1	0	0	0	0	0	0	0	0	0	0	0	0	0	0	0	0	0	0	0	0	0	0	0	0.152753
ENSMUSG00000005936	Kctd20	19.3228	17.3774	13.1773	15.9643	14.0019	16.9855	16.2344	17.4102	17.1648	20.7877	15.2383	20.4014	12.8647	17.1846	18.1026	15.8719	21.5044	20.427	20.5892	21.6939	28.733	28.5463	21.4086	21.777
ENSMUSG00000005947	Itgae	2.78864	3.5608	1.40647	1.61802	0.737901	1.09204	1.47801	1.78108	0.352071	0.749944	0.4315	0.556271	0.359301	0.667264	0.632939	0.171709	0.239693	0.280282	1.26965	1.20115	0.793628	0.735205	1.17762	0.966559
ENSMUSG00000005949	Ctns	7.77227	7.51639	6.37691	7.73689	7.0617	7.98516	6.52377	6.32277	8.51351	9.23872	5.75697	6.3639	5.99284	6.26745	5.34187	7.43112	9.04196	9.04552	9.14128	6.59464	9.69144	7.17042	8.65853	8.5815
ENSMUSG00000005950	P2rx5	3.55525	3.63643	13.6148	17.5167	19.4039	32.0734	9.2057	11.8444	20.4287	29.04	23.5779	33.8599	29.6715	43.7397	39.2791	6.52168	7.69333	7.40318	10.8108	13.8947	3.05702	3.39439	10.4384	10.3282
ENSMUSG00000005951	Shpk	5.9645	6.66638	8.18216	12.1153	5.85171	8.56505	8.11069	9.49298	6.60056	8.92399	5.40677	7.32158	5.82229	7.92601	7.58932	2.2628	3.57279	4.81935	9.78206	8.27077	7.96566	8.7311	9.44755	10.5452
ENSMUSG00000005952	Trpv1	1.41569	1.95519	1.81203	1.5759	1.66005	1.27539	1.35061	1.72232	0.707277	1.00004	0.808993	0.707075	0.591281	0.192396	0.492537	0.402927	0.628209	0.94183	0.215096	0	0.0427913	0.0474448	0.191583	0.0898762
ENSMUSG00000005958	Ephb3	0.570656	0.721285	0.48859	0.492256	0.356487	0.440964	0.57756	0.594423	0.267499	0.34259	0.511392	0.541309	0.390131	0.366732	0.304597	0.0888327	0.120509	0.333265	1.80116	2.33273	2.80869	2.30001	1.31933	1.37927
ENSMUSG00000005968	Tuft1	0.985307	0.933828	0.40587	0.412395	0.199945	0.140976	0.242197	0.32738	0.228582	0.0824583	0.0932944	0.381142	1.1954	0.891052	1.26975	0.176678	0.690867	0.10451	0.0568219	0.040454	0.194309	0.106886	0.04755	0.146287
ENSMUSG00000005973	Rcn1	10.7627	9.09136	5.55659	5.89059	7.01165	8.54074	6.93778	7.31209	6.97227	9.16194	9.9507	12.3435	4.95699	7.19696	5.40226	4.66801	5.35671	6.1038	16.6249	21.8797	25.4882	26.3248	17.8808	16.5911
ENSMUSG00000005980	Dnase1	1.46309	1.37748	1.15886	1.24806	0.938516	2.90878	0.852116	0.727704	0.984024	1.31985	1.59674	1.09185	0.65725	1.08972	1.39631	1.6161	1.8191	1.81592	0.877337	0.686589	0.426749	0.465444	0.771625	0.888808
ENSMUSG00000005981	Trap1	51.2244	61.736	98.1654	126.27	78.4055	123.121	85.1683	106.377	131.518	181.181	121.968	177.185	108.673	150.237	153.183	106.67	146.129	154.929	104.92	106.05	80.5773	69.6598	102.66	105.034
ENSMUSG00000005982	Naa60	24.5541	25.3191	22.5071	25.0646	25.9661	30.4498	27.091	26.5923	23.7045	25.7745	22.898	25.3179	21.6062	21.2937	22.4333	24.5768	19.6623	22.886	20.3919	20.6318	23.9613	25.2664	21.1387	23.4328
ENSMUSG00000005983	1700037C18Rik	4.11667	5.56135	3.41457	6.50675	2.86607	4.75166	4.86293	6.7192	3.58948	6.02129	4.29487	6.40578	2.22423	2.83053	2.20539	1.65421	1.74474	2.25979	3.76209	1.39527	2.30595	0.948682	1.51511	2.91344
ENSMUSG00000005986	Ankrd13d	1.29447	2.83858	0.974186	1.1207	0.468698	0.872221	0.899584	1.2506	0.270418	0.498046	0.585718	0.714515	0.535129	0.472877	0.520697	0.295119	0.322729	0.652542	0.114096	0.309048	0.659005	0.0549093	0.0623013	0.0839645
ENSMUSG00000005994	Tyrp1	0.080298	0	0.022124	0	0.0204469	0	0	0	0	0	0	0	0	0	0	0	0.113663	0	0	0	0	0.0286196	0	0
ENSMUSG00000006005	Tpr	46.6157	47.7424	37.0406	40.559	25.0435	34.246	42.0382	49.566	28.251	36.6382	25.5478	34.5566	24.6297	32.8705	34.6745	27.7974	44.6612	44.6951	20.0747	22.1802	15.2687	17.2523	18.5796	20.2835
ENSMUSG00000006007	Pdc	0	0	0	0	0	0	0	0	0	0	0	0	0	0	0	0	0	0	0	0	0	0	0	0
ENSMUSG00000006010	BC003331	16.8745	17.3354	21.6868	21.6232	16.8151	22.5326	18.3528	23.1418	20.1748	29.433	15.1597	22.267	14.3223	16.0442	16.7971	10.4725	16.6629	17.2795	27.6132	26.6868	28.565	32.4558	25.1339	22.3804
ENSMUSG00000006014	Prg4	2.63668	1.90166	1.91689	1.54083	1.20192	1.40064	1.70826	1.51416	2.76927	1.85186	0.898684	1.24569	3.13328	3.23004	3.45821	4.66291	6.32758	7.73975	10.9559	16.425	15.5715	14.72	8.29127	7.53094
ENSMUSG00000006019	Dhx34	4.8204	7.51427	5.07779	6.98023	3.47486	4.77493	5.32005	6.08497	4.28472	5.88726	4.87299	6.11827	4.41212	5.04162	5.45598	2.17913	2.12614	2.30867	5.442	5.07954	5.28248	4.25607	4.60144	5.80306
ENSMUSG00000006021	Kptn	9.05715	10.4594	10.7323	14.3998	13.7792	15.2905	10.7033	13.6097	11.7201	14.1139	9.10223	13.4055	15.5701	17.3789	18.9535	8.95488	7.4587	9.10115	10.5525	9.86285	9.75918	9.36306	12.0134	11.4706
ENSMUSG00000006024	Napa	53.0307	70.9845	63.2745	87.7649	55.2224	69.7457	77.1375	98.2257	69.5962	93.6232	51.8361	66.2325	40.8325	61.6535	80.3671	58.3598	81.7018	93.175	59.593	55.038	55.0801	57.183	59.7095	57.6109
ENSMUSG00000006050	Sra1	45.708	56.6143	38.263	56.4874	40.242	61.3439	58.7782	75.3096	34.131	45.7876	40.8806	70.6125	20.8547	36.092	33.9073	26.0623	42.4268	38.1644	63.0848	66.0428	64.3883	66.7316	66.4794	65.9194
ENSMUSG00000006056	Calcoco2	0	0	0	0	0	0	0	0	0	0	0	0	0	0	0	0	0	0	0	0	0	0	0	0
ENSMUSG00000006057	Atp5g1	60.5401	60.4343	32.8506	39.1649	30.1226	30.6236	66.3287	79.4316	38.076	45.5039	59.446	73.2443	11.5412	11.3358	16.8225	13.3272	27.8095	20.3006	196.778	207.232	314.878	231.468	179.494	196.538
ENSMUSG00000006058	Snf8	34.3138	34.7095	33.9337	49.2931	34.3335	58.6107	38.9788	52.2519	29.1401	40.6096	30.212	49.4077	20.3882	32.3266	31.5661	22.2373	42.3551	40.761	39.3448	39.4322	34.1931	29.8672	41.7705	37.0946
ENSMUSG00000006095	Tbcb	25.8628	28.3382	32.2042	40.9574	26.4695	34.3604	38.8367	45.3523	28.9827	32.2076	29.1403	43.903	16.4008	20.4278	26.0781	16.165	26.2264	23.0725	29.0871	22.5178	28.4347	31.7699	27.341	31.2233
ENSMUSG00000006127	Inpp5k	21.4596	23.9334	16.0785	21.9288	12.0201	15.3169	17.357	21.9875	12.4292	14.0279	14.9373	18.0567	17.7137	17.1256	22.9913	7.8726	10.1482	8.01961	13.3388	11.3033	12.6738	14.6137	12.6945	12.0408
ENSMUSG00000006134	Crkl	6.32519	5.84408	4.32716	4.78333	6.76827	6.59124	4.20587	3.53086	7.54749	8.92001	4.15416	3.97741	5.17924	6.30546	5.49714	8.88224	8.34803	9.34329	8.10026	7.92003	8.21155	8.96114	7.82261	8.03791
ENSMUSG00000006143	Upk3bl	0	0	0	0	0	0	0.0503721	0.22847	0	0	0.251858	0	0	0	0.188296	0.24919	0.205491	0	0	0	0	0.0481654	0	0
ENSMUSG00000006154	Eps8l1	8.26506	10.7439	3.14532	3.36579	2.45816	3.62235	3.03313	5.70993	2.38886	3.65627	2.17164	2.02328	0.122643	0	0.115771	0	0.212247	0	1.31549	1.98409	1.35757	2.00581	1.74492	1.42288
ENSMUSG00000006169	Clint1	18.3891	17.9756	11.5786	13.0007	11.5335	15.0258	12.4749	12.4454	11.8831	13.8594	10.6571	11.4489	10.3644	12.8753	13.0694	14.7199	15.3733	17.5838	19.7487	19.7405	21.033	21.4438	18.7191	18.9666
ENSMUSG00000006179	Prss16	0.27031	0.224628	0.0811169	0	0	0	0.049249	0	0.0970515	0.0330588	0	0	0	0	0	0	0	0	0	0	0.0235942	0.0458236	0	0
ENSMUSG00000006191	Cdkal1	3.92556	4.36599	4.18449	3.89661	5.80041	8.49189	4.25515	4.29569	3.61596	3.94866	3.56618	3.23453	4.87371	4.44887	3.98515	3.86094	6.25474	4.2473	9.66094	8.8844	9.25622	9.33917	8.42967	7.27695
ENSMUSG00000006200	Rhox6	0	0	0	0	0	0	0	0	0	0	0	0	0	0	0	0	0	0	0	0	0	0	0	0
ENSMUSG00000006204	5430419D17Rik	0	0	0	0.0193828	0	0	0	0	0	0	0	0	0	0	0	0	0	0	0	0	0	0	0	0
ENSMUSG00000006205	Htra1	44.621	51.2909	24.8019	34.1555	32.118	34.4358	41.9307	55.9142	22.0275	26.1357	41.3238	62.9952	19.722	25.9039	28.1508	18.1131	20.7112	21.5701	19.0211	27.4939	64.0604	63.0749	19.6922	17.2362
ENSMUSG00000006215	Zbtb17	6.51828	7.88717	4.17906	7.26903	3.09909	5.78662	4.41253	6.82652	5.32684	7.07352	4.01667	5.08154	3.86923	4.4335	4.99643	3.9727	8.305	6.59275	3.53703	3.37234	3.67864	3.54374	3.99069	3.19901
ENSMUSG00000006216	Clcnkb	0	0	0	0	0	0	0	0	0.0493475	0.0297896	0	0	0	0.0350529	0	0	0	0	0	0	0	0	0	0
ENSMUSG00000006218	Fam131c	0	0	0.829477	2.01896	5.85017	9.14881	0	0.0706529	0.933803	0.932098	0.335366	0.420387	0.472859	0.49487	0.637761	0.524784	1.18008	0.995389	0.401485	0.180137	0.204658	0	0.609361	0.768951
ENSMUSG00000006219	Fblim1	3.65461	4.68877	2.60901	2.93131	3.81822	4.91634	2.55203	3.39076	2.48487	3.89506	2.64711	1.87618	1.6501	2.77139	3.10833	3.72475	4.1143	3.59091	4.22385	4.36397	5.5293	5.30131	2.80279	2.38314
ENSMUSG00000006221	Hspb7	0.566189	0.692297	0.154893	0.349553	0.138004	0.193385	0.699519	0.723438	5.26784	6.91302	3.21891	3.23493	0.551575	1.50956	1.51024	5.9796	10.0876	7.83607	4.88908	8.52076	2.10441	3.95335	2.88007	3.21264
ENSMUSG00000006235	Epor	3.71247	4.58761	3.02464	5.1697	4.52403	5.27737	5.19773	6.32994	0.972835	1.69722	1.784	2.37591	1.59875	1.72992	1.5869	0.381694	0.893458	0.439314	0.0560197	0.22411	0.734371	0.759905	0.0230812	0.056996
ENSMUSG00000006241	Ccdc159	1.56579	2.34009	2.1621	3.47268	1.63223	2.60571	2.6419	3.33854	1.6291	2.25937	2.34167	3.00012	2.06469	3.54741	2.94808	0.451673	1.16616	1.147	1.96012	1.26894	2.35196	1.90169	2.46201	1.65345
ENSMUSG00000006262	Mob1b	4.21697	2.90069	8.67641	5.93982	10.6362	12.0741	5.56944	3.54362	24.4778	17.9981	8.91964	6.26671	7.52425	7.9361	6.02946	25.8921	20.641	23.8901	12.9108	11.1534	7.36491	10.7841	12.9803	11.6042
ENSMUSG00000006269	Atp6v1b1	0	0	0.0248518	0.0607019	0	0	0.0244169	0	0	0	0	0	0	0	0	0	0	0	0	0	0.0210384	0.0804983	0.0177288	0
ENSMUSG00000006270	Vax1	0	0	0	0	0	0	0	0	0	0	0.0295265	0	0	0.0431128	0	0	0	0	0	0	0	0	0	0
ENSMUSG00000006273	Atp6v1b2	41.8135	39.0336	46.2841	51.1409	48.7908	56.8118	43.9571	45.2529	57.4245	66.3468	47.0123	52.417	23.8454	27.8914	27.3414	35.4828	37.1912	38.6352	75.5195	70.6808	82.5498	77.6834	74.498	74.2429
ENSMUSG00000006276	Eps15l1	8.66161	10.9553	6.79047	9.52203	5.17337	7.51051	7.98319	10.1297	7.78571	10.1999	6.31194	9.02353	7.07097	9.79565	11.4155	6.4334	9.34031	8.99822	7.17572	7.63157	6.37331	5.66978	7.3461	6.94607
ENSMUSG00000006281	Tep1	5.75711	6.28536	4.71109	6.61333	4.83385	6.88598	4.95411	6.71992	4.71592	5.98678	4.90651	6.00832	6.43324	8.14397	7.94433	4.22073	5.08144	5.25526	7.46728	6.94135	5.76225	5.88321	8.39369	8.09277
ENSMUSG00000006288	Ttc5	12.9428	17.1023	7.47361	12.0193	5.88273	10.6458	9.23334	13.4787	4.76008	7.24977	5.55221	8.80018	5.9682	9.97842	7.4656	4.07497	7.98237	7.35135	7.91665	8.7234	11.7041	10.8817	9.99103	9.85493
ENSMUSG00000006289	Osgep	26.6732	37.1621	32.0082	37.6308	24.015	37.8448	36.0952	49.1583	31.1499	41.4156	41.8031	61.1755	39.6333	58.9265	63.7482	28.1281	42.231	41.168	42.2342	39.6043	49.1536	46.1969	41.4147	49.6191
ENSMUSG00000006299	Aamp	54.7374	70.3071	60.5323	96.683	38.5458	57.3829	67.8954	94.9724	64.327	97.474	54.7046	93.1823	27.205	52.9385	54.517	47.0874	78.7145	82.4969	59.4715	62.6353	71.3876	62.4829	59.6377	60.415
ENSMUSG00000006301	Tmbim1	53.075	50.2051	42.1908	46.5267	36.966	38.2232	52.616	56.579	28.2796	34.1824	37.3471	44.5578	26.4404	26.9206	29.8885	30.2581	31.9476	31.0296	20.3884	24.1739	35.135	33.8985	20.6205	20.9162
ENSMUSG00000006304	Arpc2	93.1821	99.6046	67.3937	82.2705	67.4498	86.742	73.5617	84.1468	71.9625	81.5507	76.096	91.3097	46.4779	65.5251	62.245	67.5183	83.9581	87.016	109.013	117.801	107.31	103.211	103.83	94.1609
ENSMUSG00000006307	Wbp7	14.6253	16.6809	9.16745	13.6802	9.07885	10.1177	9.58672	14.471	9.47979	11.3621	8.33564	6.5895	6.87289	9.78202	8.52393	7.71711	9.9316	11.1614	6.35106	6.74991	5.27831	5.59158	5.95917	6.87464
ENSMUSG00000006310	Zbtb32	0.741479	0.73398	1.06555	1.14402	0.476446	1.48753	0.96907	1.21065	0.726514	0.679781	0.665846	0.897391	0.388422	0.145103	0.24975	0.0309647	0.369626	0.311171	0.556908	0.325334	0.200676	0.153748	0.373989	0.399346
ENSMUSG00000006311	Etv2	0	0	0	0	0	0	0	0	0	0	0	0	0	0	0	0	0	0	0	0	0	0	0	0
ENSMUSG00000006313	Upk1a	0.425041	0.345975	0.837612	0.885833	0.248363	0.297775	0.489001	0.470145	0.877452	1.09135	0.577325	0.666718	0.0760929	0.137766	0.354773	0.356553	0.175073	0.369298	0.402013	0.21708	0.122163	0.039341	0.262938	0.16595
ENSMUSG00000006315	Tmem147	51.9987	46.8439	128.564	140.178	154.246	187.104	90.8277	99.0683	127.349	134.563	113.519	133.085	55.5004	64.1441	64.2123	98.3112	99.8118	108.708	247.357	189.557	197.905	160.217	227.418	220.15
ENSMUSG00000006333	Rps9	879.209	937.199	561.256	732.96	393.529	442.475	629.348	738.994	454.508	594.582	653.462	888.879	327.362	384.833	423.628	385.99	507.079	471.952	671.39	679.944	1090.08	1174.61	696.849	731.594
ENSMUSG00000006335	Tfpt	7.96549	10.6515	9.50994	12.6878	7.41333	11.9052	11.5405	13.0344	11.2781	15.396	9.19434	15.438	6.09331	9.14257	12.2672	11.7771	17.0958	18.2774	12.7168	12.278	9.04655	9.03769	10.3497	10.9674
ENSMUSG00000006342	Susd2	2.30321	2.80339	0.856258	1.05001	0.649149	0.512134	0.949966	1.13361	0.461388	0.489126	0.397607	0.472446	0.420826	0.398519	0.68112	0.455248	0.508778	0.681859	1.82735	2.73839	7.57414	7.37632	1.63946	1.92567
ENSMUSG00000006344	Ggt5	7.58048	7.58546	4.12263	4.71062	3.1082	2.7509	7.54534	8.14529	1.915	2.01832	2.86108	3.20625	1.6047	1.54364	1.62874	0.945151	0.912343	1.16767	1.82775	3.4939	16.9038	16.1208	2.05138	1.82718
ENSMUSG00000006345	Ggt1	1.78294	1.79238	0.729292	0.855532	0.0492799	0	1.10428	0.6139	0	0	0.221341	0.116992	0	0	0	0	0	0	0	0	0	0	0	0
ENSMUSG00000006356	Crip2	32.9825	36.4213	39.8767	55.6416	37.0145	35.8104	34.1152	40.8149	22.0799	26.4297	38.8076	51.4242	41.2766	36.5629	62.8438	27.9661	33.6414	29.6823	54.6344	55.8851	60.2529	57.7745	55.516	59.808
ENSMUSG00000006360	Crip1	250.12	304.431	119.613	167.504	113.009	102.48	136.11	181.208	73.4881	113.273	117.393	188.815	55.2129	74.0926	77.8503	94.0954	151.459	122.056	29.5018	32.8222	31.0756	31.1885	24.4092	27.88
ENSMUSG00000006362	Cbfa2t3	5.64001	7.30603	4.17713	6.05853	7.33951	10.592	4.37972	4.1638	4.75821	6.52313	2.31452	3.09987	6.41077	8.89379	9.12405	11.5501	13.3654	13.647	0.0981277	0.0784772	0.0493099	0.0266831	0.0278347	0.226638
ENSMUSG00000006369	Fbln1	5.03716	5.10565	1.31778	1.70579	3.32494	0.87189	1.02334	1.3058	3.05872	3.45303	4.97843	5.9282	3.99061	4.51542	7.13267	4.10212	4.50015	4.01316	3.78271	4.19031	25.9693	20.8644	4.60354	4.21396
ENSMUSG00000006373	Pgrmc1	55.7265	49.5251	75.1308	73.2378	98.1871	123.861	84.3292	78.6519	62.8249	62.4965	68.7177	76.1575	38.4928	48.9027	42.0555	41.0563	45.0313	44.2369	103.852	96.6436	119.149	115.216	99.8725	95.3353
ENSMUSG00000006378	Gcat	4.42739	4.94018	5.71272	8.44103	7.22828	9.02101	8.75114	10.6606	6.98169	10.1524	8.38042	10.907	3.4533	4.32681	5.00904	3.75061	4.17008	5.30755	4.8939	4.66411	3.2844	3.35993	4.29586	5.25837
ENSMUSG00000006386	Tek	7.02741	6.97504	4.49958	4.9903	9.01779	9.09848	6.43049	7.01423	7.47729	7.7994	6.8371	8.90547	10.4824	14.051	13.5782	6.61511	11.2458	9.8781	0.229596	0.313538	1.39526	1.27719	0.296991	0.296244
ENSMUSG00000006389	Mpl	0.0226193	0.0260084	0	0	0.0575443	0	0.0161191	0.0875264	0	0	0.0768014	0.049518	0	0	0	0	0.0354764	0	0	0	0	0	0	0
ENSMUSG00000006390	Elovl1	27.6979	29.2634	17.0361	19.635	18.3751	13.5253	21.288	25.4835	9.24862	11.8029	12.1677	13.2972	10.211	10.0864	9.83517	14.8321	13.6174	15.1225	41.1814	45.1016	40.6338	42.098	34.7503	35.5534
ENSMUSG00000006392	Med8	20.784	25.1212	20.5544	27.3213	28.3659	47.685	20.5274	28.7655	24.3061	32.9392	19.8952	26.732	8.84773	16.2886	13.5199	18.202	27.4367	25.2446	29.4156	26.8855	25.5628	25.8746	26.5325	26.6829
ENSMUSG00000006395	Hyi	16.6526	19.6079	10.2995	12.7056	8.08227	6.81989	16.7734	18.7236	7.30509	8.33211	13.0521	18.9967	6.79802	8.9289	8.31167	3.69274	4.64342	5.73309	10.2123	9.97084	17.5293	18.8155	10.0344	11.5297
ENSMUSG00000006398	Cdc20	1.99962	2.21164	1.22423	2.34623	1.46757	1.98907	1.59566	1.70688	0.28277	0.585086	0.659178	0.653886	0.657418	0.286896	0.529144	0.128422	0.60544	0.0641792	2.74167	1.08106	1.35217	1.82548	2.24245	2.93598
ENSMUSG00000006403	Adamts4	0.384262	0.50423	0.282668	0.297927	1.00737	1.07048	0.272567	0.316988	0.578373	0.715884	0.391809	0.269256	0.102738	0.181402	0.317752	2.42185	1.85465	1.82993	1.2144	1.86378	2.62759	2.08433	1.0368	1.1433
ENSMUSG00000006411	Pvrl4	0.491119	0.613573	0.208211	0.313096	0.22264	0.128804	0.14625	0.276746	0.0931767	0.129841	0.0831668	0.274827	0.0612868	0.17645	0.0562001	0.0962414	0.161707	0.102123	0	0.0330268	0.012185	0	0.0205093	0.0513131
ENSMUSG00000006412	Pfdn2	42.5717	47.6085	49.2638	57.8094	30.3311	60.974	59.2517	61.7503	33.1054	52.5377	29.8332	49.2895	43.8092	59.5841	65.4956	60.4391	81.0183	89.9054	43.2707	47.4697	56.4134	45.4664	35.4142	49.2727
ENSMUSG00000006418	Rnf114	37.2903	37.2474	25.4049	32.0082	14.6126	14.7909	31.3227	36.6754	14.6832	18.192	18.8624	26.811	14.7196	17.2047	21.2123	10.8606	11.9816	11.686	18.9692	21.323	28.7944	32.7184	19.7967	20.4213
ENSMUSG00000006423	C330007P06Rik	22.0785	16.4457	29.192	22.4881	27.6352	33.3121	22.0097	17.5648	41.6692	34.4534	24.7934	22.6662	22.4967	23.2786	18.1789	27.79	29.851	27.7127	35.5555	29.9377	31.6872	26.9116	30.4958	31.9056
ENSMUSG00000006435	Neurl1a	0.944406	1.22513	0.497293	0.83885	1.17675	1.22268	2.00995	2.10676	1.78457	1.9073	1.49182	1.70437	0.287624	0.546021	0.953629	0.520392	1.17192	0.64606	0.723763	0.512666	0.223359	0.111654	0.478582	0.35963
ENSMUSG00000006442	Srm	15.8658	20.4566	13.849	21.6389	16.4546	18.0252	21.6466	24.5875	13.9277	18.605	21.5882	27.1225	9.13713	9.32071	14.4268	15.2481	19.7044	16.3865	24.9187	25.2905	29.7183	30.7114	21.7788	25.1041
ENSMUSG00000006445	Epha2	1.06814	1.20331	0.986471	1.3587	1.59901	1.50236	0.903044	1.17324	1.21935	1.63047	1.46028	1.6587	0.717746	0.675239	1.28762	3.0756	3.55571	2.55886	0.217836	0.115517	0.440084	0.259123	0.247841	0.134595
ENSMUSG00000006456	Rbm14	6.13082	5.83279	4.23872	4.90611	4.73986	3.98601	5.10595	4.10927	7.65577	8.58847	6.18619	5.83005	7.33643	12.677	10.018	7.26546	6.52268	8.56774	7.65452	6.26956	7.69712	7.87129	7.79921	8.84108
ENSMUSG00000006457	Actn3	45.0416	62.3262	30.1367	45.0852	0	4.59519	153.879	208.241	50.4983	69.0605	35.1874	53.1828	4.17339	13.2946	22.0729	16.5696	53.0582	30.7314	0.749575	1.31086	1.2324	1.6444	0.903144	0.81286
ENSMUSG00000006462	A530013C23Rik	1.16527	1.17037	0.761213	0.598406	0.455704	0.351503	1.83576	1.83369	0.559105	0.883934	1.55082	2.34146	0.667313	0.775129	0.828827	0.184652	0.288487	0.347158	0.640944	0.832219	0.61094	0.788759	0.683778	0.606685
ENSMUSG00000006463	Zdhhc24	7.00725	6.12359	3.03823	3.78107	4.39507	4.26871	4.89058	5.20951	3.37523	3.60606	3.37553	3.84566	3.93198	4.80184	4.28731	1.82529	2.20298	2.08293	4.31806	3.94173	4.5161	3.61843	4.77024	5.20829
ENSMUSG00000006464	Bbs1	0.947794	0.766473	0.421337	0.554695	1.08804	0.863024	0.628537	0.704394	0.54275	0.509627	0.614301	0.727404	0.779842	1.11474	1.06641	1.28402	1.85839	1.38571	1.09351	1.30495	1.12571	1.04442	1.14459	1.20648
ENSMUSG00000006469	Slc34a3	0.0225919	0	0	0	0	0	0	0	0	0	0	0	0	0	0	0	0	0	0	0	0	0	0	0
ENSMUSG00000006471	Ndor1	13.7463	15.5361	8.24354	9.52935	7.77289	8.25793	8.10072	9.61347	9.37982	11.3491	4.75788	6.46466	5.84773	6.47681	7.62311	5.62965	7.86074	7.00187	6.72724	5.24645	4.74918	4.16633	5.18178	5.62306
ENSMUSG00000006476	Nsmf	16.9372	19.9937	14.9052	18.8547	16.345	19.8918	13.4685	15.9838	11.89	14.9413	11.3407	13.636	9.7319	13.3539	14.4121	8.34178	9.17235	9.57797	16.1616	13.323	10.4527	9.36512	16.038	14.6121
ENSMUSG00000006488	Prl7a1	0	0	0	0	0	0	0	0	0	0	0	0	0	0	0	0	0	0	0	0.139999	0	0	0	0
ENSMUSG00000006490	Prl8a9	0	0	0	0	0	0	0	0	0	0	0	0	0	0	0	0	0	0	0	0	0	0	0	0
ENSMUSG00000006494	Pdk1	16.592	17.7709	30.3191	31.7121	38.0341	57.5777	28.4798	27.2454	34.8013	38.3504	27.2132	30.3734	24.197	30.2771	24.5408	10.9349	13.1229	15.6733	105.813	104.429	77.5793	76.962	113.492	104.16
ENSMUSG00000006498	Ptbp1	54.6385	73.3634	34.6799	46.6796	38.5954	36.503	38.247	45.9333	28.6835	39.6811	31.4707	37.8768	30.1928	38.825	45.0945	38.5813	43.8247	49.4708	63.1564	58.2662	65.9998	69.8228	63.5204	62.2579
ENSMUSG00000006517	Mvd	3.51422	4.42164	4.89664	6.09187	17.3361	39.3198	4.65882	6.15194	2.91531	3.5801	3.74008	5.14609	1.95286	2.19619	2.01595	1.08201	1.55391	1.50663	23.8464	28.2436	21.0395	20.4924	24.8766	23.9556
ENSMUSG00000006519	Cyba	98.7066	124.47	48.6757	68.3921	16.5077	13.1185	46.0759	64.1762	10.9812	12.4962	22.4201	28.3391	12.2015	10.1875	15.1619	10.6957	13.1938	11.3877	7.00674	10.0477	28.16	29.7236	8.43266	7.68062
ENSMUSG00000006522	Itih3	0.345385	0.46587	0.144544	0.836376	0.0963298	0.173547	0.173111	0.43609	0.0264711	0	0	0	0.102594	0.0735047	0.222987	0.189091	0.12517	0.0537973	0	0	0	0	0.0269617	0.0342345
ENSMUSG00000006526	Tmem110	11.4882	12.3748	17.3325	21.1426	21.5176	40.1634	13.4343	17.7026	19.9631	25.1801	17.1045	20.3765	14.3767	20.7758	20.4242	26.1742	35.0186	38.869	14.3712	16.1629	8.73817	8.47205	13.9404	13.2574
ENSMUSG00000006527	Sfmbt1	2.67389	2.81921	2.5986	2.3263	2.60565	4.15376	2.364	2.68647	4.09927	5.17812	3.17303	3.73418	3.80907	3.45285	3.44983	5.22157	7.03704	6.61234	5.24951	4.98416	4.27156	4.92881	6.44188	5.45387
ENSMUSG00000006529	Itih1	0.0112533	0.0247689	0	0	0	0	0.025463	0.0308098	0	0.0225627	0	0	0	0	0	0	0	0	0	0.0282496	0.00999892	0.0378426	0	0
ENSMUSG00000006538	Ihh	0.0331441	0.0158222	0.0747796	0.093968	0.0505362	0.0245998	0.0569037	0	0.20214	0.144192	0.0955866	0	0.0341391	0.0678299	0.0501302	0.0534199	0.043269	0.0455636	0	0.119097	0	0	0.0181683	0
ENSMUSG00000006542	Prkag3	1.028	1.38323	0.375937	0.793456	0.146828	0.13421	2.04008	3.08135	0.483863	0.94292	0.881746	1.05386	0.226202	0.243648	0.525335	0.396807	0.519483	0.721914	0.0359114	0	0	0	0.0734201	0
ENSMUSG00000006546	Cryba2	0	0	0	0	0	0	0	0	0	0	0	0	0	0	0	0	0	0	0	0	0	0	0	0
ENSMUSG00000006567	Atp7b	0.0192773	0.0559772	0.0288148	0.0276404	0.00764588	0.0287481	0.014113	0.0283194	0.0179004	0.0414638	0.0103683	0	0	0.0120403	0.00892344	0.00856162	0.0153991	0.0265762	0.0247737	0.0169218	0.0184166	0.0531776	0.0360196	0.0393118
ENSMUSG00000006570	Defb2	0	0	0	0	0	0	0	0	1.55368	1.84676	0	0	0	0	0	0	0	0	0	0	0	0	0	0
ENSMUSG00000006574	Slc4a1	0.0439635	0.0741538	0.0302341	0.0612148	0.384944	0.165354	0.0796216	0.271706	0.126366	0.150031	0.346393	0.416122	0.0786953	0.464255	1.03892	0.0743293	0.32744	0.0705318	0	0	0	0	0	0
ENSMUSG00000006575	Rundc3a	0.945232	1.69174	2.4324	4.23486	5.98453	7.16018	1.57375	1.85293	2.58992	3.14378	1.27853	1.77508	0.50323	0.816899	1.15047	1.77253	2.71744	4.02099	4.99562	4.06914	2.83449	2.20697	3.70444	3.75078
ENSMUSG00000006576	Slc4a3	1.92347	2.75511	1.58526	2.39651	2.31633	2.3034	2.21243	2.11677	1.32326	1.5967	1.26217	2.01589	1.44274	2.24795	1.89987	0.624955	1.47612	0.882561	3.36126	4.21554	1.86143	2.31003	4.29183	4.87107
ENSMUSG00000006585	Cdt1	5.0735	6.33769	2.54238	3.30354	0.818117	0.721066	2.34252	3.03662	0.187881	0.421915	0.727128	0.75071	0.603429	0.421001	0.932683	0.467564	0.78065	0.514043	1.34526	1.61962	1.78573	2.14767	0.681725	0.728158
ENSMUSG00000006586	Runx1t1	0.464778	0.501592	0.190895	0.232075	0.26949	0.297218	0.319286	0.215707	0.177256	0.210559	0.401627	0.202272	0.21624	0.729285	0.394616	0.217827	0.931488	0.192205	0.634538	0.963518	1.25533	1.30412	0.498142	0.493053
ENSMUSG00000006587	Snai3	0.912514	0.985845	0.424756	0.450238	0	0.0397892	0.358952	0.63172	0.438066	0.230583	0.531963	0.694844	0	0.0550512	0.0809551	0.384849	0.279382	0.294707	0.127733	0	0.254765	0.215961	0	0
ENSMUSG00000006589	Aprt	18.8303	23.2076	15.0161	17.7709	10.9762	13.8919	14.5325	20.7293	9.66357	14.131	13.8266	21.4078	8.0231	10.1288	11.2814	11.4503	16.4426	10.6118	28.5213	29.6674	34.6793	34.9129	28.5294	25.7345
ENSMUSG00000006599	Gtf2h1	11.1691	10.5404	12.3521	15.1099	13.1284	16.9436	13.1115	14.5389	21.7945	27.3881	12.4994	15.5108	8.57411	11.4782	8.93879	21.1528	24.3161	27.0742	17.4116	16.9286	21.3047	23.2814	16.7457	17.01
ENSMUSG00000006611	Hfe	20.0854	22.6889	28.0382	35.9244	30.6395	33.1194	24.1846	30.9466	15.9701	22.0034	22.1994	25.9456	5.00019	6.28076	6.18159	2.85737	4.08362	3.00321	26.5752	20.2275	18.5168	15.1575	28.1344	26.1612
ENSMUSG00000006638	Abhd1	0.698367	0.696704	0.58207	1.07781	2.72572	3.58764	1.20833	0.716888	0.533874	0.774382	1.11558	1.06464	7.4312	8.34555	8.18992	12.3408	15.2396	17.1368	4.46568	4.37164	2.72802	3.19572	4.66825	5.18671
ENSMUSG00000006641	Slc5a6	20.6489	22.4929	19.9949	21.185	8.97601	8.38161	33.9715	33.5872	15.3869	16.4482	22.9524	26.1309	36.4326	44.7961	41.695	19.4096	20.0158	29.604	9.50113	14.5063	11.1686	9.9133	9.46165	12.1783
ENSMUSG00000006642	Tcf23	0.118975	0.13751	0.123644	0.122586	0.050734	0.113316	0.184987	0.148206	0.148275	0.133559	0.0494471	0.134818	0.0673571	0.136317	0.158608	0.0928056	0.149312	0.209503	0.0375782	0.0521332	0.0184258	0.0353765	0.0469609	0
ENSMUSG00000006649	Nphs1	0.385957	0.220785	0.131271	0.120697	0	0	0.0249288	0.527747	0	0	0	0	0	0	0	0	0	0	0	0	0	0	0	0
ENSMUSG00000006651	Aplp1	0.627022	0.599062	0.382436	0.649036	0.483745	1.10799	0.527429	0.705088	0.574467	0.855836	0.328422	0.921002	0.332051	0.381947	0.410548	0.3446	0.398657	0.606397	2.23118	2.6137	2.07576	2.16765	2.38318	1.49329
ENSMUSG00000006673	Qrich1	14.8209	16.9028	14.1255	17.1849	13.7651	18.6961	12.3571	14.4402	17.3013	20.874	11.0152	13.5846	14.5807	17.7687	17.9747	18.5258	23.0142	23.3877	20.5195	20.1546	19.3418	19.0012	19.7543	20.6813
ENSMUSG00000006675	P4htm	1.09804	1.18199	0.802236	1.23419	0.606747	0.479173	0.898753	1.19884	0.591428	0.399258	0.705846	1.47907	0.99287	1.13541	1.08203	0.351354	0.48213	0.571506	0.461527	0.617965	1.41169	1.13888	0.504858	0.779106
ENSMUSG00000006676	Usp19	24.1276	27.7514	23.6413	32.6	22.9875	31.0166	19.9832	25.2654	28.6622	40.0345	16.9572	22.5104	18.5068	23.5479	25.6361	31.8126	44.0788	43.581	34.378	33.0977	27.8313	25.5814	36.5323	35.1819
ENSMUSG00000006678	Pola1	1.04818	1.08202	1.17461	0.97504	0.638298	0.82718	0.982647	0.908468	0.885337	1.18983	0.972693	1.18494	1.65766	1.77692	1.74994	1.03135	1.08582	0.546033	1.06746	0.88628	0.996893	1.41201	1.14325	1.13371
ENSMUSG00000006699	Cdc42	149.759	103.817	141.675	114.717	186.424	194.014	154.496	120.819	140.59	119.74	166.726	149.222	140.402	132.183	110.202	140.309	122.676	125.392	270.814	267.728	239.025	229.315	274.953	264.485
ENSMUSG00000006705	Pknox1	4.06708	4.44041	3.32551	3.81496	2.85013	3.63415	2.66235	3.19597	4.4604	5.17614	2.54715	3.00961	2.28552	2.45146	2.12589	5.62769	5.61573	5.54388	5.67437	5.12013	4.32223	4.35797	4.74216	4.85185
ENSMUSG00000006711	D130043K22Rik	0.0157608	0.0154804	0.00910493	0.0230053	0	0	0.00887403	0	0	0	0	0.217008	0	0	0.0121523	0	0	0	0	0	0	0	0	0
ENSMUSG00000006715	Gmnn	4.6949	4.9857	11.8072	18.6474	6.73266	13.8705	10.8064	13.7197	13.6526	22.1749	25.0665	44.3691	24.4838	45.9772	32.8465	5.51242	6.37069	7.85608	23.6296	21.6028	15.0601	13.7828	22.5091	24.443
ENSMUSG00000006717	Acot13	29.0127	30.4169	81.8936	98.1338	77.3917	126.224	74.0088	87.7681	138.615	187.503	187.471	250.317	138.773	171.484	180.608	92.2852	119.533	127.303	145.388	147.882	155.139	150.918	135.095	126.101
ENSMUSG00000006720	Zfp184	0.094585	0.319187	0.144045	0.138694	0.049868	0	0.120882	0.0445281	0.0292607	0.222623	0.0208203	0.126899	0.0949197	0.0377835	0.227841	0.0385664	0	0.0507489	0.158205	0.403255	0.222818	0.205221	0.166334	0.105927
ENSMUSG00000006724	Cyp27b1	0.0375902	0.0488071	0.0445799	0.0241509	0.0257997	0.0506105	0.0217094	0.0404843	0.0275749	0.0296524	0	0	0	0.0348862	0.18058	0	0	0.0468688	0.0859115	0.0583749	0.123552	0.0409955	0.0849923	0
ENSMUSG00000006728	Cdk4	41.9376	69.3079	33.8253	55.9957	20.351	37.2009	33.7954	59.1195	31.7074	63.3797	41.1472	69.339	37.8721	35.5372	51.151	36.8427	51.9163	42.3848	66.2603	74.3207	98.5178	85.599	68.895	73.3574
ENSMUSG00000006731	B4galnt1	44.0531	52.3259	20.3288	25.5652	0.87338	0.509576	16.9309	18.859	0.674622	0.910445	1.45282	1.70979	0.734534	0.635571	0.964227	0.751338	0.640192	1.16849	1.56462	2.10384	2.69438	2.61573	1.3762	1.35278
ENSMUSG00000006732	Mettl1	6.43898	6.00874	4.08475	4.88259	3.21345	5.71793	3.4344	5.15191	4.56732	5.55482	4.72083	5.98035	1.91135	2.53048	3.59744	4.65253	7.08043	5.01932	4.21634	3.55401	5.90094	6.09563	4.02416	4.10737
ENSMUSG00000006736	Tspan31	34.2375	30.0133	36.281	40.6019	45.4644	52.4544	40.5093	40.2579	40.453	49.0426	43.5423	50.0886	34.3956	34.5877	32.8689	38.3013	39.8802	43.0509	64.62	65.8953	65.5821	71.1603	67.2833	62.6634
ENSMUSG00000006740	Kif5b	9.46586	9.6031	9.65543	10.2116	12.9406	16.7603	9.50697	8.36454	20.254	21.0416	14.8598	15.5956	11.8869	15.6606	15.5283	24.7148	28.2237	27.7303	28.0185	26.0375	16.924	20.6434	27.3022	26.1238
ENSMUSG00000006763	Saal1	3.31796	3.48637	2.14419	3.02135	1.78184	2.82426	2.82159	3.69912	1.22144	1.62004	1.7043	2.416	1.65195	2.17055	2.47779	1.53536	1.90589	1.57501	2.4753	2.83399	4.03547	3.90748	2.93206	3.0976
ENSMUSG00000006764	Tph2	0.0707627	0.0146485	0.0624895	0.043504	0.146134	0	0.0984594	0.12757	0.0241553	0.0266952	0.211578	0.154214	0	0	0	0.0910123	0.0400069	0.0421236	0.028744	0	0	0	0.0118406	0.0602243
ENSMUSG00000006777	Krt23	0.0445675	0.051406	0.0522923	0.11437	0.112868	0.0403363	0	0	0.0651098	0	0.0480967	0.108717	0.0371372	0.0558452	0	0.115293	0	0.149831	1.1719	0.322179	1.59306	1.43472	0.905048	1.23626
ENSMUSG00000006782	Cnp	28.0084	31.1902	14.8322	19.2232	7.09738	8.37172	13.1674	17.0858	3.28344	4.6273	6.85582	7.16457	5.55535	5.61337	7.57858	2.05516	2.83456	2.75865	4.70311	7.75437	8.0003	7.68302	5.6553	6.70629
ENSMUSG00000006784	Ttc25	0.433573	0.479846	5.55892	8.43535	36.4293	91.5531	2.53177	5.02794	3.83206	7.15234	1.6287	2.41915	1.54983	4.56008	3.20089	0.532715	0.393792	0.881986	3.16513	3.46646	0.661576	0.722084	2.56899	3.65638
ENSMUSG00000006800	Sulf2	36.8484	47.9778	27.3827	36.6571	30.3384	28.1955	24.5957	33.849	14.8872	18.7297	21.8978	29.3315	18.4606	21.6739	25.6901	11.4687	12.0391	13.4517	17.7039	19.5505	23.711	21.8389	19.922	18.2624
ENSMUSG00000006818	Sod2	34.4703	23.9702	162.651	127.652	201.658	217.728	89.5541	67.5677	245.12	211.423	175.496	159.159	194.454	174.599	152.316	330.678	266.85	268.996	258.132	221.964	128.664	105.58	247.75	250.304
ENSMUSG00000006850	Tmco6	7.5878	7.73768	4.38622	5.01298	3.18399	2.69225	7.53314	8.79051	2.60954	3.89617	4.19346	5.93712	4.25424	4.94584	4.93498	0.902784	1.32012	1.13806	5.30648	6.03423	5.53759	4.95205	6.80725	6.55341
ENSMUSG00000006906	Stambp	6.04465	6.51137	5.313	5.87981	6.42871	7.8907	8.05988	7.6302	4.26447	5.80375	6.5939	7.39824	5.42111	6.88345	7.32446	2.5299	3.2728	3.39491	11.2463	11.9851	10.2972	11.4474	11.7586	10.2196
ENSMUSG00000006920	Ezh1	16.8986	18.2291	10.0064	12.5273	11.0001	11.3283	12.8072	15.4379	8.35941	13.0703	12.2882	15.8919	17.4973	21.9275	25.1732	9.26249	10.4561	10.8957	11.3205	10.1984	10.8878	11.7846	11.0866	10.822
ENSMUSG00000006930	Hap1	3.57874	5.75752	1.64128	2.53335	0.29385	0.796254	1.10887	1.76394	0.214742	0.293787	0.076477	0.16853	0.116145	0.328506	0.294578	0.0470839	0.534334	0.065583	0.0641665	0	0.113713	0.0952507	0.0478206	0
ENSMUSG00000006931	Leprel4	2.86559	3.42133	2.15555	3.08209	2.02127	3.02228	2.80499	3.25269	2.936	4.30743	6.10463	11.1661	4.34759	4.6555	4.85962	2.10469	2.94371	2.84286	18.8611	21.1203	24.9744	26.1524	16.5847	17.8428
ENSMUSG00000006932	Ctnnb1	72.3703	71.1479	70.2403	78.0916	96.9211	113.185	67.7052	68.8194	91.5872	108.389	71.3083	80.482	87.1416	108.031	104.153	110.332	129.109	124.273	108.828	112.483	121.99	108.475	119.357	115.94
ENSMUSG00000006941	Eif1b	29.589	25.0306	23.9019	26.1758	29.5502	29.3425	29.7355	31.4551	38.7928	37.5167	42.3012	44.3545	19.9227	23.6087	20.9634	23.4243	33.3895	31.991	34.5999	35.3991	44.3365	47.5626	37.6378	38.1627
ENSMUSG00000006948	Klk4	0	0.0335239	0	0	0	0.0530027	0	0	0	0	0	0	0	0	0	0	0	0	0	0	0	0	0.0565747	0
ENSMUSG00000006958	Chrd	4.04813	5.4033	2.07406	3.26901	1.85064	1.22133	3.23235	4.54144	0.766276	1.04979	1.86286	2.09188	0.601439	0.388135	0.88558	0.414447	0.577447	0.706414	0.903384	1.44549	1.54937	1.52865	0.876017	1.09884
ENSMUSG00000006998	Psmd2	49.8104	52.1886	61.252	76.1193	61.9084	92.4034	75.2404	85.7379	67.3536	86.6547	50.1548	66.95	41.4848	61.4869	60.9347	58.8313	78.246	78.3239	99.1716	108.297	87.0863	90.4003	98.1996	95.9428
ENSMUSG00000007021	Syngr3	0.23642	0.12006	0.163211	0.0296969	0.128351	0.0624673	0.0268138	0.174331	0.0700928	0.109471	0.208695	0.0844443	0.0458179	0.0862747	0.0636868	0.0719716	0	0.115835	0.0546313	0.0739848	0.189711	0	0.178684	0
ENSMUSG00000007029	Vars	34.2411	51.1397	24.5051	32.139	8.2172	8.46134	24.2212	23.119	8.23444	10.8585	8.36301	9.97054	10.1938	9.61111	13.4076	8.78961	11.6628	8.93783	12.9866	15.1771	17.6496	16.6919	14.2403	15.6844
ENSMUSG00000007030	Vwa7	0.298416	0.321882	0.132279	0.219749	0.0242752	0.087933	0.171865	0.271301	0.145435	0.0518072	0.0530569	0.091367	0.0376808	0.0923412	0.0149174	0.0442795	0.0514976	0.081293	0.0230658	0	0	0.0112341	0.0283175	0
ENSMUSG00000007033	Hspa1l	0.16999	0.296982	0.313381	0.394535	0.096391	0.315867	0.254601	0.291712	0.571034	0.512791	0.29046	0.263388	0.160809	0.200973	0.222808	0.207343	0.299151	0.180005	0.92852	1.22421	0.941911	1.07248	1.20973	1.13292
ENSMUSG00000007034	Slc44a4	0.0667808	0.0519191	0	0	0	0	0.0253494	0	0.0956165	0.250726	0.0943292	0	0	0	0	0.0327288	0	0	0	0	0.0647405	0	0	0
ENSMUSG00000007035	Msh5	1.00829	1.16336	0.407413	0.459895	0.289245	0.174406	0.764455	0.623985	0.254233	0.344409	0.429519	0.339595	0.229845	0.0493728	0.197895	0.174457	1.27232	0.0662617	0.281179	0.360447	0.0944213	0.111926	0.374516	0.0515077
ENSMUSG00000007036	Abhd16a	41.4509	54.0466	38.7821	49.0481	37.796	38.8975	46.2443	56.1325	32.3238	44.3306	39.8587	51.8684	29.7978	38.7825	47.3726	32.2534	35.0151	32.0517	40.281	43.7168	33.0397	35.5961	36.1608	33.9623
ENSMUSG00000007038	Neu1	14.0349	16.2252	10.9506	14.8844	7.83622	10.3181	12.8015	15.5723	11.7351	14.9702	11.3262	14.6428	6.8986	9.41982	11.1127	8.53288	9.06485	9.83464	11.6134	11.3434	14.1562	15.1822	11.1314	9.65639
ENSMUSG00000007039	Ddah2	11.4119	14.1054	7.09107	8.17943	12.3257	8.59135	7.77855	9.33326	3.0991	6.17851	7.91276	12.7634	6.42459	7.33441	9.78551	5.4811	6.96628	6.43552	6.77471	8.8317	7.33717	7.90982	5.03362	5.04031
ENSMUSG00000007041	Clic1	47.0488	61.9925	25.7834	40.6141	20.1664	20.0842	25.2973	37.2614	11.1722	16.2012	18.5417	27.8328	13.2641	16.4765	17.3739	20.6145	29.085	22.9065	30.4152	34.0558	42.4044	44.694	28.583	27.4115
ENSMUSG00000007050	Lsm2	11.7571	12.2818	9.99838	11.7922	11.6958	14.253	12.3419	9.3663	11.4856	12.1381	9.95922	11.3107	5.86898	8.78611	7.87839	11.2899	12.2288	11.2888	13.2666	11.4608	19.7939	17.0189	15.1577	12.7703
ENSMUSG00000007080	Pole	1.77374	1.87679	0.863099	1.01553	0.76446	0.322755	1.16667	1.66561	0.246751	0.211044	0.488679	0.950185	0.329225	0.210328	0.382864	0.0554542	0.27051	0.0146683	0.250269	0.92499	0.297696	0.347444	0.509494	0.275335
ENSMUSG00000007097	Atp1a2	160.492	205.91	201.764	293.129	242.933	399.79	188.26	240.783	309.976	442.216	262.375	354.46	370.125	466.861	517.995	246.446	448.462	394.3	108.509	123.427	71.0225	78.673	120.016	127.415
ENSMUSG00000007107	Atp1a4	0.0514657	0.0982301	0	0.0162135	0.13544	0.033783	0.0438599	0.0135749	0	0.0198809	0.040783	0.0917851	0.289724	1.02256	0.894354	0.281254	0.267169	0.218711	0	0	0.0552848	0	0.0192286	0.0242445
ENSMUSG00000007122	Casq1	22.661	25.8834	11.1085	16.2852	0.249801	2.20844	61.2851	77.5226	39.8777	56.0343	31.2636	47.9563	4.20763	12.2539	18.4596	11.8747	38.0318	22.1889	0.252576	0.543041	0.0768566	0.328537	0.330697	0.33148
ENSMUSG00000007207	Stx1a	2.66292	3.19717	1.28785	1.79026	0.484514	0.912935	1.21506	1.83645	0.45241	0.696824	0.512142	0.684625	0.344625	0.696441	0.457241	0.374233	0.596229	1.02829	0.465252	0.446877	0.545038	0.718642	0.561814	0.285503
ENSMUSG00000007209	Ceacam9	0	0	0	0	0	0	0	0	0	0	0	0	0	0	0	0	0	0	0	0	0	0	0	0
ENSMUSG00000007216	Zfp775	1.39131	1.74058	1.07929	1.71038	0.99264	1.08148	1.50423	1.72937	1.21171	1.64361	1.66341	2.4766	2.75413	3.22811	4.09946	0.80175	1.17503	1.26285	2.34249	2.47405	2.31724	2.59876	2.37497	2.27548
ENSMUSG00000007279	Scube2	0.0110377	0.0689309	0.0263877	0.0474146	0	0	0.0893381	0.0388609	0.292894	0.0569275	0	0.0328945	0	0.0565272	0.0503839	0.0430247	0.0576641	0	0.0403571	0.0868026	0	0.0569528	0.0234152	0.110123
ENSMUSG00000007338	Mrpl49	15.8026	15.2831	19.5554	25.6929	21.2325	30.115	20.0162	23.2568	21.5107	28.8092	23.5014	32.8256	20.5822	24.1276	24.7357	16.8152	20.2717	19.6157	25.5969	25.983	25.5262	22.1383	25.1936	24.9746
ENSMUSG00000007379	Dennd2c	0.583405	0.484907	0.535892	0.408425	0.681562	0.490356	0.552486	0.420898	0.190164	0.446262	0.549464	0.506891	0.473058	0.606705	0.632784	0.224551	0.168515	0.332701	0.36484	0.575902	0.577409	0.703432	0.37303	0.380898
ENSMUSG00000007411	Mark3	12.0141	11.3335	12.1107	13.6867	14.5986	19.1112	10.3679	11.0078	17.6288	19.7464	11.9388	13.6726	10.3756	13.6896	12.2077	19.7957	24.9747	26.4993	20.9149	20.1525	21.0815	20.3937	23.5013	22.2187
ENSMUSG00000007415	Gatad1	20.7845	17.0138	30.8499	31.7458	45.5106	52.7154	32.9679	30.217	45.5519	45.9384	40.6337	41.5484	35.9591	37.7492	34.922	42.0359	41.4946	42.0257	56.9676	52.7386	63.4751	57.2585	53.0674	54.1194
ENSMUSG00000007440	Pcdhac1	0.053293	0.0972722	0.0618716	0.0633484	0.217239	0.107498	0.0489488	0.0264863	0.0478769	0.0387911	0.0651079	0.115298	0.0300426	0.0150295	0.0430927	0.0587015	0.0192184	0.0404602	0.405584	0.385638	0.167888	0.164128	0.352036	0.379126
ENSMUSG00000007457	2310003L06Rik	0	0	0	0	0	0	0	0	0	0	0	0	0	0	0	0	0	0	0	0	0	0	0	0
ENSMUSG00000007458	M6pr	41.292	39.2006	32.5744	36.3695	35.8349	48.5309	31.1796	34.397	45.0175	48.9777	38.4528	43.7067	29.9657	35.662	33.7954	45.7715	59.1685	52.0386	43.7299	42.9565	47.2362	45.0331	43.7678	39.6749
ENSMUSG00000007476	Lrrc8a	12.0848	15.5248	10.712	13.6964	8.22708	8.83618	9.54056	11.2386	9.4086	12.1391	7.45388	10.1054	7.43515	10.1297	11.6905	11.2279	15.7039	15.8579	12.5143	14.3778	13.6688	14.8999	12.9047	12.469
ENSMUSG00000007480	Mc5r	1.83809	1.62139	0.868182	1.0143	0.775114	0.856544	0.276731	0.538768	1.37769	1.44845	0.153341	0.229555	0.366007	0.317663	0.525179	0.50199	0.302408	0.425466	10.3859	11.5437	7.68893	7.80392	10.8059	11.6585
ENSMUSG00000007564	Ppp2r1a	46.2392	49.9622	48.5127	65.1107	63.413	78.729	53.82	62.3259	44.2702	58.1805	52.8041	64.7462	56.8426	74.7012	76.4991	61.7263	77.991	80.1641	87.5848	94.5397	78.3587	76.0315	97.9402	98.3412
ENSMUSG00000007570	Fance	11.7302	14.344	9.39834	12.995	7.4114	9.24036	12.5932	16.232	7.51447	14.2856	8.82881	12.0917	6.71996	7.93761	9.67612	4.09659	5.99198	6.03438	12.672	10.2753	15.4496	13.9696	11.8751	10.4665
ENSMUSG00000007589	Tinf2	9.68373	9.21217	6.86952	8.83977	5.41547	7.60393	7.05956	9.92745	5.91578	7.23223	7.4642	7.11626	5.55127	6.39825	6.73127	3.92107	3.91636	4.72605	6.39837	7.38543	5.73763	6.13922	5.90036	6.08278
ENSMUSG00000007591	Tssk4	0.724099	0.614517	0.325199	0.561204	0.0341177	0.185094	0.436	0.429042	0.189431	0	0.0693684	0.110626	0.0617147	0	0.138113	0.0478062	0	0.0838315	0.0645275	0.589217	0.364886	0.155997	0.264441	0.198903
ENSMUSG00000007594	Hapln4	0.0489487	0.0634552	0.637611	0.691287	1.43603	2.32345	0.418026	0.539292	0.327068	0.577902	0.217281	0.200083	1.57773	1.37303	1.56599	0.741051	0.891365	1.18025	0.829623	0.526348	0.205329	0.291582	0.70875	0.619978
ENSMUSG00000007603	Dus3l	11.6266	14.0406	8.65582	13.4876	6.40563	7.76455	8.7917	10.5076	9.30771	12.2902	6.75094	8.59602	5.96909	8.17678	9.14223	7.9951	10.8447	10.1088	9.22387	9.78888	6.85427	6.4062	8.46986	7.56424
ENSMUSG00000007610	Gtpbp3	6.12504	8.44924	5.98705	8.67077	6.26451	9.35661	5.9668	7.88746	6.3328	9.10974	5.76219	9.86079	6.55217	8.40458	9.91769	6.40561	8.40451	8.51456	12.2593	11.608	10.0081	10.489	11.4269	11.3737
ENSMUSG00000007613	Tgfbr1	5.0776	3.62808	4.47756	3.55043	5.36387	5.05531	4.20934	3.31546	4.9741	5.25261	4.26842	3.28044	4.40211	4.13512	3.52462	5.27808	4.07156	3.75459	5.88067	6.83873	5.90583	7.1425	6.69264	5.96845
ENSMUSG00000007617	Homer1	1.33382	1.50264	2.22679	1.62437	3.25042	3.98071	1.8344	1.41879	7.51608	6.39834	4.16932	3.25836	3.45832	3.9338	3.1653	7.26704	7.74864	6.86856	6.26728	5.48052	2.79252	3.40558	4.92027	4.91018
ENSMUSG00000007646	Rad51c	0.510059	0.64619	0.489099	0.476665	0.645642	0.56937	0.300559	0.307066	0.923783	0.521926	0.228459	0.440621	0.750495	0.520995	0.59511	0.259783	0.417538	0.391472	1.96577	0.705856	2.41039	1.9073	1.41339	1.45659
ENSMUSG00000007653	Gabrb2	0.0137606	0	0	0	0	0.0145824	0	0	0	0	0.0132692	0.0198251	0.0896076	0.496556	0.0445345	0.0180301	0.211274	0	0	0	0.0454754	0.00965563	0	0
ENSMUSG00000007655	Cav1	313.765	384.102	416.235	484.941	564.59	619.826	395.716	440.262	379.581	492.255	441.325	530.883	383.211	472.104	520.996	759.974	912.992	985.124	695.779	681.992	441.065	400.152	688.754	680.807
ENSMUSG00000007656	Arpp19	49.2686	63.6455	53.5075	98.1028	57.1934	134.38	63.0898	97.1319	54.2669	95.4876	57.106	115.931	29.6965	54.1588	49.2802	50.4863	97.3457	73.2299	71.3217	68.278	93.5375	86.2152	75.6543	69.9042
ENSMUSG00000007659	Bcl2l1	14.4351	15.6026	13.8695	16.7213	13.7483	15.0269	12.4688	13.4186	14.8905	18.174	11.6927	14.2004	12.9479	13.649	13.5412	17.9658	26.7992	22.7387	22.5838	20.318	20.876	21.9997	19.4401	19.6546
ENSMUSG00000007670	Khsrp	19.4645	21.6581	13.7866	16.0891	12.4422	12.5521	14.3321	16.3178	12.0714	13.7777	9.31278	10.3063	10.8382	13.4103	14.0692	9.20189	11.0396	11.1325	19.6113	21.9861	26.1526	26.5658	21.6185	23.3236
ENSMUSG00000007682	Dio2	0.198837	0.153396	7.77225	7.55177	6.72453	14.7947	0.704196	0.739051	126.622	123.862	15.2711	13.9228	1.09362	1.46087	1.07247	237.889	257.519	270.615	0.886156	0.491687	0.108728	0.130378	1.13419	0.720669
ENSMUSG00000007721	Ccdc124	24.5922	39.936	39.8824	67.3457	34.2106	57.4028	43.0598	67.7895	32.8809	52.4173	38.0341	61.1246	25.9016	46.9735	52.4548	34.6654	61.0707	59.1945	51.6711	47.7016	43.1468	38.4541	37.9806	41.0164
ENSMUSG00000007739	Cct4	59.8739	54.4025	50.7309	50.0057	50.5125	52.628	66.0061	62.8325	73.0188	76.8232	57.5962	70.6124	42.0136	49.7391	47.9153	59.3865	61.9708	68.5018	89.9403	81.1588	125.806	125.283	91.2593	90.3768
ENSMUSG00000007777	0610009B22Rik	15.1485	11.8076	29.3841	26.1475	29.7309	37.7024	23.7841	22.1139	47.8912	49.8003	37.5917	38.6752	18.1888	25.2834	19.019	24.511	22.761	25.9049	40.9136	32.228	39.16	35.3854	36.0674	35.1315
ENSMUSG00000007783	Cpt1c	2.06815	1.87961	0.925027	1.28361	0.78678	0.915423	1.11803	1.1606	0.422976	0.449995	0.751846	0.606406	0.775296	0.586488	0.910777	0.201202	0.561476	0.512311	2.20403	3.51058	5.42847	5.74607	2.46266	2.15974
ENSMUSG00000007805	Twist2	5.10467	6.11577	5.16989	4.94517	3.92642	2.24076	5.7362	5.57872	2.06881	2.7074	3.19068	5.1059	2.41531	1.89262	2.48706	1.37232	2.14776	1.54027	9.15516	9.78437	25.3614	22.4281	7.20742	7.0096
ENSMUSG00000007812	Zfp655	8.51413	9.08017	8.3963	10.9404	9.45117	14.7407	8.779	10.4366	15.4294	20.2358	12.7148	13.4569	8.67415	10.5095	11.8052	15.9557	19.5813	22.7057	22.8335	18.6808	27.6556	27.9284	21.5125	21.8938
ENSMUSG00000007815	Rhoa	157.624	124.233	142.802	126.836	174.018	169.993	143.942	126.365	128.243	118.779	146.381	151.554	117.256	121.359	111.253	140.416	129.793	131.881	244.45	238.742	243.471	216.966	262.326	248.788
ENSMUSG00000007817	Zmiz1	8.51748	11.1597	6.21173	8.65919	8.95025	9.64917	5.57814	6.64971	6.96921	8.09837	6.27362	6.46888	8.92098	8.64	11.0448	7.11717	7.39311	8.7664	15.7044	16.8367	15.486	15.9948	14.8375	14.1141
ENSMUSG00000007827	Ankrd26	0.520812	0.606094	0.474394	0.542399	0.520633	0.914078	0.300621	0.388948	0.687076	0.961031	0.534183	0.697549	0.475155	0.813895	0.827939	0.352551	0.529186	0.389718	0.671704	0.896859	0.674661	1.03318	0.841784	0.711378
ENSMUSG00000007833	Aldh16a1	15.31	21.378	13.3081	24.0691	7.11391	14.3895	11.5486	22.4625	8.84803	12.5111	8.42699	14.9016	7.39516	13.4215	11.5427	12.9123	7.55492	9.79389	11.5782	11.1661	6.88792	6.99155	9.9615	11.488
ENSMUSG00000007836	Hnrnpa0	59.8135	46.295	41.602	35.6197	38.0586	24.3231	41.041	30.1803	39.0772	29.4894	39.3008	29.3869	27.5885	20.5925	22.6451	32.3705	24.6366	27.96	67.4597	63.7674	85.882	77.8869	65.0938	64.4185
ENSMUSG00000007837	Prrg2	14.5169	18.3545	21.5548	27.3259	14.9663	18.1152	22.7177	28.0676	27.1085	27.5133	20.2916	26.9059	13.2726	17.9134	20.1351	11.2351	8.92034	15.7268	15.2374	16.3603	17.3279	18.6301	12.5775	14.0744
ENSMUSG00000007850	Hnrnph1	156.74	118.586	102.478	93.2419	100.064	115.039	114.887	95.5209	115.912	126.725	83.3607	87.4713	83.0954	74.7997	64.1867	95.5543	88.5951	89.5422	92.1913	87.3306	47.6834	42.6167	92.9209	95.2757
ENSMUSG00000007867	Ift43	5.74473	9.50434	5.23011	7.71818	4.62182	6.08255	8.50174	11.3506	4.05728	5.16053	7.93654	11.0655	8.6514	11.3511	15.2027	3.65459	4.38056	4.63355	11.6766	11.4219	8.75806	8.52534	12.4029	10.4904
ENSMUSG00000007872	Id3	58.5864	61.7614	41.5765	50.9866	60.5445	50.2735	51.5035	54.5662	43.8823	54.7146	70.6313	78.7362	27.0491	39.9946	33.2576	32.6445	30.7403	30.6426	70.8044	88.0009	57.3038	51.8807	64.0857	66.0728
ENSMUSG00000007877	Tcap	31.0433	40.6282	19.0364	27.5928	0.0616206	1.39227	91.6562	135.71	97.3069	128.382	104.192	155.571	11.3743	25.282	48.4441	26.436	90.7117	58.7222	0.104031	0.278365	0	0	0.0447404	0.222022
ENSMUSG00000007880	Arid1a	14.5127	18.4779	8.85613	11.2945	7.17884	7.3522	8.01269	9.27388	6.04651	7.6255	5.3646	5.77262	7.78041	10.0242	10.9976	6.96844	8.45407	8.40505	6.02281	6.47222	6.07971	6.3626	6.22744	6.84175
ENSMUSG00000007888	Crlf1	1.91362	1.98939	0.958857	2.17675	2.25084	1.52343	2.21749	2.54751	0.890812	2.46062	3.50137	2.95287	0.051619	0.105549	0.0389097	0.362661	0.270028	0.424866	18.6915	32.3082	10.0324	12.5697	17.2966	15.4805
ENSMUSG00000007891	Ctsd	392.049	424.251	752.258	995.665	857.148	1320.62	973.521	1195.22	763.208	962.336	654.458	848.975	410.306	560.006	548.729	522.031	652.206	729.286	1055.51	1212.63	682.204	641.49	1031.88	1039.09
ENSMUSG00000007892	Rplp1	2567.82	2591.59	1863.39	1924.46	1059.16	929.984	1971.83	1964.31	1269.39	1390.54	1833.94	2196.05	1056.02	920.975	1119.15	1333.83	1392.6	1319.76	2128.01	2211.48	2794.2	3082.93	1942.62	1973.28
ENSMUSG00000007907	Cabs1	0	0	0	0	0	0	0	0	0	0	0	0	0	0	0	0	0	0	0	0	0	0	0	0
ENSMUSG00000007908	Hmgcll1	0.0477729	0.0302999	0.0377387	0.032069	0	0.0322712	0	0.0125611	0.0207047	0.0183955	0.0298928	0.0212271	0.129005	0.0644461	0.111314	0.0207966	0	0	0	0	0.0114256	0.0111556	0.0100875	0.0517787
ENSMUSG00000007944	Ttc9b	0	0	0	0	0	0	0	0	0	0	0	0	0	0	0	0.0788235	0	0	0	0	0	0	0	0
ENSMUSG00000007946	Phox2a	0.022671	0.0382414	0.0541049	0.0283796	0.154545	0.0298205	0.0269385	0.023796	0.120106	0.0348647	0.0302409	0.161325	0.0507048	0	0.0303988	0.0398223	0.104964	0.221134	0	0.0846208	0.093855	0	0.0250176	0
ENSMUSG00000007950	Abhd8	8.47535	11.5381	5.12794	7.04935	2.83163	2.62524	5.69583	6.82286	1.90206	2.27366	2.0545	3.04819	2.59691	2.85769	3.49507	1.70755	1.7396	2.17618	6.28994	5.41709	6.75389	7.12391	6.18621	5.29047
ENSMUSG00000007987	Rabl5	5.38527	7.44896	6.33616	8.24932	6.753	7.78213	7.57257	8.99064	5.28466	6.77204	7.56069	9.12767	5.40946	6.89519	6.86251	5.58513	8.99703	4.03272	7.71086	10.5619	11.4916	9.03347	10.0444	9.99102
ENSMUSG00000007989	Fzd3	0.285841	0.289246	0.686445	0.604351	0.644011	0.642363	0.505378	0.393423	0.404645	0.27998	0.293494	0.246857	0.323924	0.0383955	0.08529	0.28248	0.171733	0.309805	0.827304	0.798351	0.583103	0.744045	1.06326	0.825906
ENSMUSG00000008028	1700008O03Rik	0.25876	0.275077	0.0455552	0.373562	0.0698448	0.0269728	0.163366	0.469847	0.317102	0.131722	0.278468	0	0.273473	0.297171	0.239678	0.102865	0	0.165223	0	0	0.0646973	0.061965	0.121738	0
ENSMUSG00000008035	Mid1ip1	9.32301	10.4137	11.9367	14.8311	74.6565	107.576	13.4527	14.4975	17.1033	19.162	24.0576	26.3457	15.4725	23.9604	25.2641	9.35007	10.0702	13.6456	62.0889	59.432	35.9378	37.3384	63.7411	65.3827
ENSMUSG00000008036	Ap2s1	54.0506	75.7769	63.3926	104.954	60.2681	85.247	71.702	102.911	63.6167	91.044	76.7453	124.801	37.1864	51.7877	61.1601	41.4473	73.7474	71.2141	79.0148	82.9318	73.8682	67.5315	78.2303	71.154
ENSMUSG00000008090	Fgfrl1	38.8589	48.839	31.7971	44.5422	40.253	43.0799	51.1457	60.9938	24.4442	28.9214	44.2568	55.6349	26.8478	29.764	35.2442	17.4857	18.2287	19.057	42.0512	48.5539	58.0386	67.3252	44.7768	48.8711
ENSMUSG00000008129	4930432K21Rik	0.408251	0.409359	0.329121	0.921934	0.107673	0.322719	0.284527	0.91594	0.0415717	0.0328093	0.200723	1.05958	0.206189	0.245873	0.856382	0	0.134419	0	0.175509	0.263434	0.203342	0.57274	0.202481	0.438934
ENSMUSG00000008136	Fhl2	0.764646	0.926626	0.503959	0.801725	0.537584	0.242371	0.565723	0.416638	0.607939	0.939456	1.35977	1.25205	0.508099	0.727058	0.494612	0.432848	0.355882	0.900307	6.587	8.21983	15.0245	11.341	6.16635	5.03388
ENSMUSG00000008140	Emc10	43.8252	52.3722	54.2485	69.8234	55.8974	60.6419	60.1984	70.5793	56.886	70.0433	59.0613	74.0502	51.3065	61.2196	68.5927	34.2679	53.4198	53.4096	60.3384	63.2859	53.1746	51.0564	66.5947	65.3927
ENSMUSG00000008153	Clstn3	25.2692	30.2745	121.031	192.085	91.1284	203.167	46.1032	66.1706	267.954	393.271	93.7523	143.764	81.9981	157.709	141.822	303.633	586.485	608.273	35.1813	46.3778	20.4366	19.5961	34.0923	35.5079
ENSMUSG00000008167	Fbxw9	5.1687	6.34347	5.26712	5.59264	4.79975	5.3234	4.46872	5.59085	2.67393	2.81933	2.91663	2.82201	4.05219	4.26714	5.46354	3.00397	5.17811	4.61394	6.17827	6.52	8.51137	8.04088	7.56363	6.298
ENSMUSG00000008193	Spib	24.4335	26.0264	8.08932	10.1148	0.0413582	0.0426854	7.84083	8.67712	0	0.0491214	0.263647	0.173716	0.064086	0.0587926	0.0869599	0.025277	0	0	0.0746183	0	0	0	0.0149484	0.0375352
ENSMUSG00000008200	Fnbp4	31.7596	30.3898	22.3478	24.4877	13.0441	14.4769	18.1004	21.7531	16.2234	17.3672	11.611	15.9282	10.1608	18.4359	15.0462	11.9764	14.4489	10.6822	9.3591	10.8713	8.85142	9.42347	9.77602	9.56171
ENSMUSG00000008206	Cers4	15.2171	16.4969	11.9004	20.0304	9.76775	8.94953	11.8814	15.3951	5.59531	4.31779	4.3491	4.38376	4.81402	4.96935	3.40415	2.00102	3.91393	3.67109	4.69064	8.45105	3.05142	4.51859	4.48622	4.2398
ENSMUSG00000008226	Scrn3	7.00765	6.29163	10.6774	10.1996	13.2493	17.4135	10.3907	9.40008	12.9701	17.692	12.581	13.2841	10.4131	16.8064	13.4279	9.46153	12.0113	14.6269	25.4793	21.7244	21.1335	22.2442	25.6894	25.4749
ENSMUSG00000008301	Phax	11.184	12.8403	10.7578	14.2498	10.3804	17.4487	11.9498	15.0497	12.8607	18.6173	11.9083	18.6112	7.12918	12.7604	10.5886	11.0773	21.1983	16.3164	13.2826	14.2768	16.1267	17.549	11.1533	13.7561
ENSMUSG00000008305	Tle1	7.9448	9.56195	6.93597	6.76485	7.03445	6.57867	7.95223	8.33415	7.69259	9.03798	7.41914	6.91434	6.68379	9.18218	8.87708	8.70984	7.1278	7.60509	8.9938	8.64597	13.9963	15.5566	9.28869	8.98361
ENSMUSG00000008307	1700109H08Rik	0.0661339	0	0	0.0812169	0	0	0	0.293876	0.0945561	0.107864	0	0.537897	0	0.134083	0.985083	0	0	2.13046	0	0	0.0903503	0	0	0.119304
ENSMUSG00000008318	Relt	7.54221	7.53999	2.2664	4.42095	0.413974	0.522047	2.1916	3.1506	1.15826	0.692107	0.605621	0.889967	0.183945	0.292452	0.658978	0.824881	0.546121	1.04414	2.46661	1.9588	0.669245	1.21347	1.91074	1.42477
ENSMUSG00000008333	Snrpb2	15.5728	11.157	13.5894	11.1957	11.4062	16.0258	14.7337	11.7923	15.5566	11.9599	15.0682	17.8762	9.88284	12.5499	9.47843	8.20487	8.02435	7.58137	19.1316	17.334	24.4695	27.6178	19.6819	21.0643
ENSMUSG00000008348	Ubc	67.4556	102.847	61.9606	84.1845	57.4796	161.179	111.829	154.197	78.0227	109.868	79.5863	131.106	56.9214	111.137	107.956	61.0326	112.566	87.6168	65.8492	80.7707	57.5144	69.1485	68.3752	73.2774
ENSMUSG00000008373	Prpf31	9.41577	13.0617	9.25181	13.1809	9.34852	13.4881	10.5676	13.667	9.55392	13.9726	7.61179	14.134	8.61065	13.2774	13.0671	13.8921	17.1853	18.9342	12.6007	10.7533	10.2428	8.86625	11.0185	11.8745
ENSMUSG00000008384	Sertad1	9.09351	11.5752	5.97695	10.3321	6.55111	7.02326	6.52446	10.69	8.33019	10.2036	17.3841	25.558	4.71653	7.31799	8.37027	9.53584	12.4865	12.9744	7.81593	11.2519	7.92437	7.60549	8.44152	8.38211
ENSMUSG00000008393	Carhsp1	40.5664	39.5636	61.8672	69.5501	63.1392	73.1072	64.0805	71.1594	75.6564	87.755	79.6741	95.2204	61.6702	76.6078	68.7336	37.9251	43.1629	49.6072	60.4306	72.1214	69.9344	70.8684	60.8847	62.3746
ENSMUSG00000008398	Elk3	11.797	13.4327	8.51577	10.2766	12.8039	10.9095	10.4016	10.4966	4.54775	5.26555	6.20806	7.05328	9.86129	9.98094	12.0712	5.90616	6.48408	5.74453	4.56543	4.71083	3.95103	4.51351	3.32437	3.35938
ENSMUSG00000008429	Herpud2	14.0805	12.3861	12.1803	10.837	13.094	10.1762	15.9964	13.5827	14.5473	14.0364	14.6851	13.4481	13.6846	13.6003	13.3278	13.5026	11.7128	11.9701	13.2287	16.3329	18.0094	20.3903	14.6136	12.8598
ENSMUSG00000008435	Rdh13	4.92053	5.23843	10.7851	12.8218	9.52326	14.9767	6.17878	7.52849	32.4471	41.2986	11.0953	14.3545	15.2737	21.729	17.823	38.4652	50.0335	50.2974	19.081	14.5678	12.1022	11.176	19.7556	15.5045
ENSMUSG00000008438	Adam21	0.0562992	0.0525259	0.0864472	0.0195024	0.017903	0.0407297	0.0404368	0	0	0.023926	0	0	0.0579627	0.0280446	0.0414844	0	0	0	0	0.0402428	0.0267265	0.012906	0.0237116	0.0304455
ENSMUSG00000008450	Nutf2	8.33295	6.97965	10.3791	9.67584	12.4286	13.9224	9.12682	8.88596	10.4449	9.99285	9.22369	10.7184	5.66388	6.29447	5.7604	10.9164	10.7146	11.056	29.2902	27.5968	29.0035	27.1765	28.2442	24.7425
ENSMUSG00000008461	Fut1	0	0.0149269	0	0.0443293	0.0365685	0	0	0.0185709	0	0	0	0	0	0	0	0	0	0	0	0.124165	0.0993097	0.027201	0.0498439	0.0947113
ENSMUSG00000008475	Arpc5	68.7814	63.5957	50.6147	51.4043	52.5894	51.1418	51.5864	52.315	46.8009	47.89	56.0527	61.5274	31.115	36.2571	31.0633	31.9038	35.3175	35.1684	53.8302	59.5872	64.6738	63.891	54.0136	52.338
ENSMUSG00000008482	Rnf151	0	0.0350863	0	0	0	0.0555558	0	0	0.109205	0	0.0405102	0	0.0738551	0	0	0.0572061	0	0	0	0	0	0	0.0698713	0
ENSMUSG00000008489	Elavl2	0.150423	0.17492	0.372581	0.395495	0.273218	0.583786	0.26617	0.179171	0.116501	0.018735	0.0872313	0.0865039	0.0646424	0	0	0	0.0279543	0	0.0552331	0.0424548	0.0125994	0.0123727	0	0.0693497
ENSMUSG00000008496	Pou2f2	4.65109	6.36775	1.50629	2.25331	0.0853534	0.0918381	1.13257	2.10932	0.128898	0.608126	0.497774	0.835918	0.230905	0.724079	0.271009	0.181104	0.183875	0.441478	0	0	0	0	0	0
ENSMUSG00000008540	Mgst1	664.934	637.212	1189.4	1199.48	925.027	1226.52	1015.46	1024.82	935.56	914.822	1029.86	1147	343.073	394.402	395.27	424.194	458.516	503.417	732.47	580.651	1121.36	696.788	734.742	693.299
ENSMUSG00000008575	Nfib	7.81862	6.67576	9.59096	8.96155	14.7022	17.3762	11.1592	9.67385	9.46023	8.21468	14.6847	13.1678	14.4937	13.0745	12.73	9.79885	9.61537	10.0954	19.2478	13.7078	8.12352	8.8578	20.0811	20.4204
ENSMUSG00000008590	Htr3b	0	0	0	0	0	0	0	0.0199662	0	0	0	0	0	0	0	0	0	0	0	0	0.0361801	0.0174411	0	0
ENSMUSG00000008601	Rab25	0.492665	0.325564	0.0553615	0.116111	0.0255903	0	0.085092	0	0.0720794	0.0716515	0.0856099	0	0	0	0.080458	0	0	0	0	0	0	0	0.0410144	0.189674
ENSMUSG00000008604	Ubqln4	11.6832	13.643	19.1769	25.3619	19.4966	29.7747	17.7075	20.886	30.5518	38.2515	21.6351	25.0683	21.1804	25.5409	23.2086	22.1773	28.0928	29.0538	20.375	16.715	15.4666	14.3669	19.0783	19.7608
ENSMUSG00000008658	Rbfox1	1.35595	1.06034	0.807731	0.45914	0.0614809	0.0711318	2.09008	1.95793	1.38803	1.70745	0.811704	1.03744	0.35229	0.764074	0.42583	1.49367	1.45157	0.70777	0.0698025	0.0334595	0	0	0.00948008	0.0744482
ENSMUSG00000008668	Rps18	683.664	943.479	464.108	694.241	270.963	398.209	498.338	714.685	342.715	485.545	502.782	763.669	99.7516	158.551	165.892	141.761	225.683	189.359	443.211	506.204	862.08	933.066	499.49	515.951
ENSMUSG00000008682	Rpl10	667.041	656.115	375.409	452.642	324.905	394.502	452.88	524.611	389.623	512.277	504.44	678.79	297.533	362.46	366.886	419.175	541.174	520.316	628.897	661.831	1230.57	1331.98	653.986	641.61
ENSMUSG00000008683	Rps15a	814.672	1154.18	511.223	741.885	158.863	232.359	510.229	794.746	215.993	375.555	294.62	538.038	268.534	362.589	457.538	375.068	616.362	515.179	341.427	405.801	624.211	685.717	393.427	326.416
ENSMUSG00000008690	Ncaph2	25.6801	31.055	19.7949	31.3402	17.7025	24.0489	24.6488	35.1579	19.0116	33.0301	24.7289	42.6299	17.2915	22.29	24.403	13.5124	25.9104	23.7348	22.9562	24.6834	23.1893	25.2333	24.5943	25.1738
ENSMUSG00000008730	Hipk1	16.6177	14.5325	16.746	16.6878	17.2479	19.5945	13.843	12.6183	24.5755	26.0122	12.6719	11.766	17.3999	16.8444	15.4108	25.6702	24.2133	24.8848	25.9506	20.7471	17.1089	21.7003	25.4742	25.6369
ENSMUSG00000008734	Gprc5b	20.7411	19.9394	24.1199	28.4845	27.6657	33.7858	26.9411	30.3323	21.6461	25.7729	26.9882	28.5431	23.1471	31.1191	27.5732	16.4666	20.359	19.0136	33.7491	40.1592	40.5006	42.362	34.4569	37.6985
ENSMUSG00000008763	Man1a2	4.13642	3.5381	3.23462	3.53186	3.40902	3.99286	2.85563	2.78834	4.99485	6.09387	3.51771	3.19244	2.72108	2.71434	3.40718	4.78987	6.472	5.32202	6.97113	5.90885	6.17302	5.50506	5.14562	5.43487
ENSMUSG00000008789	Ceacam5	0	0	0	0	0	0	0	0	0	0	0	0	0	0	0	0	0	0	0	0	0	0	0	0
ENSMUSG00000008813	Tppp2	0.0754658	0	0	0	0	0	0	0.0965206	0	0.141843	0	0.133276	0	0	0	0	0	0	0	0	0	0	0	0
ENSMUSG00000008822	Acyp1	14.046	13.5542	22.7444	25.44	15.8341	26.4284	23.5165	25.2844	28.5651	35.1655	34.3405	38.1116	18.8783	24.3892	28.0935	14.7527	17.0534	20.7222	30.6459	31.9678	36.5919	27.1605	27.466	30.4913
ENSMUSG00000008843	Cldn13	0	0.358207	0.115726	0.117894	0	0	0.167159	0	0	0	0	0.0846535	0	0	0	0	0	0	0	0	0	0	0	0
ENSMUSG00000008845	Cd163	8.68424	9.39765	3.8986	4.94691	4.65755	2.52762	2.189	2.75175	3.87074	6.54383	6.71626	9.07639	3.43901	5.16407	6.18746	3.41518	6.77508	6.24456	0	0	0	0.0220725	0.0201188	0
ENSMUSG00000008855	Hdac5	32.5207	33.9906	21.701	31.4323	28.5282	31.8385	30.1317	38.3041	17.6698	27.7474	23.5358	34.6654	28.034	36.9779	43.6455	12.855	15.7743	22.7192	27.4108	26.3395	23.6035	25.0084	24.7764	24.2008
ENSMUSG00000008859	Rala	12.5559	10.4764	20.183	18.5752	23.2905	32.5527	22.975	19.1228	33.8965	31.8447	29.4493	32.2092	26.7721	30.5537	25.3747	27.0887	30.3209	30.4019	26.1474	25.3639	22.8391	25.5426	23.0976	21.8159
ENSMUSG00000008874	Clec3a	0	0	0	0	0	0	0	0	0	0	0	0	0	0	0	0	0	0	0	0	0	0	0	0
ENSMUSG00000008892	Vdac3	37.4633	32.1386	58.6049	63.7163	77.049	125.987	57.7411	64.5299	94.5789	107.623	89.1209	109.729	73.2663	83.5074	80.3628	77.141	95.3552	92.3428	171.966	152.676	179.155	177.044	188.394	186.651
ENSMUSG00000008932	Slc1a7	0.0655035	0.0627399	0	0	0.0183608	0.0326711	0.0737483	0.104122	0	0	0.095211	0.0882881	0	0	0.0400712	0	0.0345794	0.0605981	0.0601517	0.0817602	0.0597974	0.0143683	0.0249363	0.0628397
ENSMUSG00000008958	Vps72	16.341	23.0616	14.4409	23.4338	13.4523	20.2718	15.3154	20.8329	12.3896	16.7853	12.9691	17.2845	12.0586	20.6126	21.5205	11.4279	18.2929	16.2739	16.3833	15.9723	17.8935	19.6299	16.8632	18.9382
ENSMUSG00000008976	Gabpa	8.393	7.01897	13.0046	11.519	13.4025	18.7281	7.02635	7.11652	17.0632	16.5385	12.0655	13.7801	23.9257	22.1193	22.1238	22.891	23.8015	30.8904	29.9659	25.6714	15.792	13.6391	30.3742	30.9177
ENSMUSG00000008999	Bmp7	0.815254	1.21454	0.325338	0.581053	0.599475	0.282756	0.173989	0.281623	0.212456	0.326366	0.648677	0.540844	0.401722	0.37226	0.259337	0.0809112	0.248173	0.126915	0.0225866	0	0	0	0.00937387	0
ENSMUSG00000009013	Dynll1	70.7117	81.1795	57.2649	76.5304	58.2404	77.2756	62.4816	71.9139	122.417	164.909	89.22	118.227	20.932	39.5662	37.6133	93.512	130.707	122.222	69.9255	68.1164	83.1106	77.7678	72.7524	83.2406
ENSMUSG00000009030	Pdcl	7.40059	6.45495	7.04832	6.96819	10.0999	9.71684	7.36794	5.56533	7.017	6.81779	6.4729	5.87288	7.21983	12.4975	11.0831	7.16021	11.5693	12.8509	14.8857	13.1055	13.0955	11.1301	15.8033	15.5845
ENSMUSG00000009035	Tmem184b	18.9793	21.2741	18.488	22.5558	38.127	51.6811	26.8561	29.0349	18.4602	20.8844	21.3386	22.073	21.7171	23.6497	25.0513	15.3623	14.7127	17.2584	35.3793	47.4692	26.9646	27.7075	37.7711	38.8004
ENSMUSG00000009047	Gm5965	0	0	0	0	0	0	0	0	0	0	0	0	0	0	0	0	0	0	0	0	0	0	0	0
ENSMUSG00000009070	Rtdr1	0	0.0353941	0	0	0.0642492	0.292498	0	0.109731	0	0	0	0	0	0	0	0	0	0	0	0	0	0	0	0
ENSMUSG00000009073	Nf2	12.5114	14.8231	15.7432	20.3839	19.7695	27.8609	14.9644	17.5703	25.8467	34.1769	19.2973	22.4063	24.5112	35.4464	33.5734	25.2731	34.9074	38.8561	29.1884	23.8474	24.6046	20.8274	27.6111	27.843
ENSMUSG00000009075	Cabp7	1.10568	1.17093	0.84223	1.19539	0.397874	0.522817	1.32779	1.45676	0.728323	1.12029	1.24883	1.63333	0.351555	0.313236	0.416837	0.175288	0.39974	0.547164	0.0628866	0.0428153	0.0318383	0.0151714	0	0.099897
ENSMUSG00000009076	Zmat5	8.28877	9.92326	7.55662	13.2498	8.09317	11.0814	10.0706	14.0883	9.42449	12.5523	10.1995	16.998	5.7609	7.26093	7.76267	5.67588	9.49225	6.75001	19.8006	22.5527	18.5283	19.6564	18.9292	16.1103
ENSMUSG00000009079	Ewsr1	152.787	178.089	106.671	153.848	78.7942	111.297	117.406	161.664	78.0092	97.3001	58.6012	92.7175	59.0436	80.7964	79.468	74.8811	112.593	156.316	72.6428	62.5264	44.8297	42.2209	69.7139	66.9728
ENSMUSG00000009090	Ap1b1	17.6784	20.7142	16.983	24.6736	20.1291	30.9173	15.2443	19.4802	17.6469	22.5391	11.5717	16.9938	14.3832	22.8718	21.924	21.2325	30.057	37.3202	19.2613	17.7254	15.272	13.2762	19.6763	20.9378
ENSMUSG00000009092	Derl3	1.18533	1.47379	0.799494	0.95586	0.24478	0.24207	0.978643	0.841381	0.312472	0.168202	0.348032	0.260264	0.369438	0.0671743	0.346048	0	0.0853817	0.0900447	1.08311	0.562802	2.01131	1.53383	1.09518	0.667988
ENSMUSG00000009093	Gstt4	0.165461	0.134681	0.131091	0.398726	0.0333042	0.0740443	0.374342	0.173113	0	0.0846461	0.230919	0.197338	0.101088	0	0.15156	0	0	0	0.102266	0	0.0495029	0.329789	0.129493	0
ENSMUSG00000009097	Tbx1	2.12999	2.32286	2.11356	2.71744	2.25482	2.55058	3.37991	3.00273	0.0907798	0.203712	0.14142	0.0471722	0.113509	0	0.178167	0	0	0.0648312	0.155385	0.102761	0.641956	0.739133	0.158756	0.311548
ENSMUSG00000009108	Gnat2	0.0820491	0.0363933	0.0210023	0.218583	0	0	0.0596161	0.136052	0.192099	0.354756	0.213471	0.0645269	0.628962	0.657679	0.486654	0.113565	0	0	0.719335	0.476753	0.582713	0.63292	0.311224	0.745027
ENSMUSG00000009112	Bcl2l13	9.68689	8.3702	16.991	18.42	15.1445	20.3198	11.159	11.0163	26.0089	29.4327	17.4655	17.7931	20.6625	21.8041	21.2086	32.4843	33.0083	34.0252	34.7734	32.2666	29.5812	29.7847	34.7569	35.5918
ENSMUSG00000009114	2610028H24Rik	0	0	0.0591716	0.0410538	0	0	0.0290946	0	0.0776403	0	0	0	0	0	0.0444148	0.0387765	0	0.0808919	0	0	0	0	0.0237501	0
ENSMUSG00000009115	Spatc1l	0	0.0401089	0.0725473	0.178208	0.101652	0.255267	0.130851	0.0999898	0.121575	0.0733289	0.091091	0	0.0616598	0.0889114	0.0992202	0.047855	0	0	0.171852	0.190615	0.138836	0	0.261842	0.263697
ENSMUSG00000009145	Dqx1	1.24719	1.83711	1.13545	1.70544	0.722776	1.0299	1.05148	1.30792	0.893111	1.34313	0.774355	0.660964	0.464227	0.876376	0.781855	0.503067	0.822878	0.831549	0.800754	0.495099	0.229796	0.354085	0.712294	1.01663
ENSMUSG00000009185	Ccl8	105.304	105.448	34.2333	42.1516	13.4119	8.5141	33.3669	43.0746	9.73644	12.8659	22.1058	29.1302	2.30931	1.24709	1.79431	1.40349	0.310729	1.32138	0	1.23903	1.92327	2.71545	0.653298	0.91906
ENSMUSG00000009207	Lnp	2.15043	2.35845	2.13468	2.16055	2.42725	2.177	1.55938	2.40325	2.49313	1.81002	2.73767	2.76862	2.3271	1.93732	1.74166	2.23777	1.7567	1.84862	6.32718	4.12555	5.45593	5.40353	6.22297	5.17864
ENSMUSG00000009210	2310007L24Rik	0.0507093	0.11964	0	0.112587	0	0	0.111156	0.222074	0.158248	0	0.113474	0.323067	0	0.134487	0	0	0.35984	0	0	0	0	0	0	0
ENSMUSG00000009214	Tmem8c	0	0.103153	0.0408019	0	0.0243123	0	0.0450429	0.0428393	0.207762	0.0628167	0	0	0	0	0	0	0	0	0.377656	0.729849	0	0	0.181662	0
ENSMUSG00000009216	Fam163b	0.0456003	0.0258127	0.0524914	0.115011	0.132776	0.100058	0.0171827	0.0481642	0.161557	0.164606	0.0680923	0.135778	0.303341	0.220444	0.183435	0	0	0	0	0	0	0	0	0
ENSMUSG00000009246	Trpm5	0.125314	0.180022	0.0765583	0.154892	0.123854	0	0.0972651	0.103631	0	0.11688	0.1509	0	0.0187903	0	0	0	0	0	0	0	0	0.0608893	0	0
ENSMUSG00000009248	Ascl2	0.0617374	0.124896	0.0357164	0.0740731	0.073209	0.0390981	0.0359895	0.0310419	0.090922	0.045539	0	0.105615	0	0.162596	0.0398896	0.0495668	0	0	0.248927	0.112432	0.0418325	0	0.0340809	0
ENSMUSG00000009281	Rarres2	265.639	319.601	86.8662	116.874	195.61	178.808	166.506	231.013	79.0217	114.101	240.428	338.76	78.6496	115.524	131.188	87.3415	110.001	123.51	239.246	413.007	484.383	606.442	218.072	214.841
ENSMUSG00000009291	Pttg1ip	64.3336	61.6815	62.4027	71.1315	66.6265	72.5232	71.2449	75.327	71.886	81.2423	77.3221	84.5488	53.1247	62.2992	64.7328	53.7785	66.0648	64.7789	84.1966	100.588	96.5586	99.4022	83.0706	81.881
ENSMUSG00000009292	Trpm2	3.49428	3.90583	1.50722	1.57797	0.0873776	0.219634	1.07036	1.57224	0.268127	0.42884	0.260923	0.288343	0.217875	0.0288222	0.0707485	0.314615	0.122492	0.151057	0.193038	0.0379399	0.0230432	0.0699605	0.0721998	0.144921
ENSMUSG00000009293	Ube2g2	22.9432	23.8958	20.5462	27.0766	21.0186	24.7044	23.9707	28.283	33.4792	39.0022	23.4678	31.1404	15.9613	25.5996	21.994	24.5217	37.9924	34.2701	35.4757	36.1565	51.938	46.7998	37.1584	36.3031
ENSMUSG00000009350	Mpo	0.251421	0.0736649	0	0	0	0	0	0.0199829	0	0.0292739	0.096118	0.0338354	0	0	0.125085	0.245125	0.0439325	0.233147	0.193225	0.449153	0.398079	0.0185696	0.0801587	0
ENSMUSG00000009356	Lpo	0.0130936	0.0130603	0.0153563	0.0193968	0	0	0.015019	0.0324928	0	0	0	0	0	0	0	0	0	0	0.0261789	0	0.012855	0	0.145041	0.108593
ENSMUSG00000009376	Met	3.85141	4.02961	5.64074	6.26001	5.02244	6.1512	6.49897	5.73713	7.56692	9.63713	9.22189	10.301	3.48616	3.94094	2.88072	3.64619	4.59193	3.473	10.5552	11.1041	5.39354	6.93654	10.9355	11.5082
ENSMUSG00000009378	Slc16a12	1.09238	1.08636	1.59292	1.11743	3.17618	2.13786	0.819672	0.762103	0.442313	0.541108	1.44897	1.2095	0.20754	0.216999	0.0876361	0.371125	0.176459	0.42445	0.295034	0.257111	0.899959	0.722588	0.0648138	0.212985
ENSMUSG00000009394	Syn2	1.95399	1.71005	1.70805	2.07181	2.05643	2.28748	3.57825	4.02263	2.44753	3.14212	3.07854	3.19854	1.70276	1.92571	2.0264	3.82062	2.72236	4.53637	12.3393	15.8946	2.8222	2.32705	12.7706	11.9884
ENSMUSG00000009406	Elk1	4.25307	4.19434	3.50118	4.06694	5.06409	5.2251	3.44854	3.45799	5.86541	6.08362	4.72812	5.63609	2.6821	3.05795	3.204	4.13972	4.53479	4.59922	6.55534	7.08742	5.43415	5.34175	6.95874	6.89545
ENSMUSG00000009418	Nav1	4.1055	4.3366	2.55539	3.07671	3.73321	4.01088	2.16654	2.72194	2.00183	2.46699	2.52418	2.81107	1.4961	1.63008	1.92102	1.8181	1.95486	2.30784	2.24947	2.24886	2.02556	2.65278	2.2338	2.21845
ENSMUSG00000009470	Tnpo1	8.75442	6.1772	9.01038	6.28903	8.75831	9.19518	8.64341	6.58102	13.9256	10.7292	11.0742	8.53535	10.8273	10.0051	8.34497	11.1627	8.85159	8.46448	26.9211	27.0626	21.9512	29.2846	29.0465	29.7221
ENSMUSG00000009471	Myod1	0.0233367	0.042641	0.0535521	0.0949122	0	0.0333203	0.216427	0.185766	0.630958	0.738845	0.224544	0.225054	0	0.0920898	0.0679543	0.26005	0.175993	0.123619	0	0.164061	0	0	0.0248996	0
ENSMUSG00000009487	Otog	0	0.0073123	0	0.016306	0	0	0	0.00454491	0	0	0	0	0	0	0	0.00550785	0	0	0	0	0	0	0	0
ENSMUSG00000009535	Rnmt	7.49393	6.60905	6.24578	6.93918	4.75485	7.61555	6.8703	7.28819	12.7088	16.2836	6.68834	9.74776	6.41559	10.3627	8.16818	17.1691	22.6248	22.454	11.2497	9.41677	11.7335	13.1014	9.95118	9.86707
ENSMUSG00000009545	Kcnq1	0.468404	0.453297	0.229661	0.35533	0.553606	0.390353	0.268256	0.689163	0.207663	0.275288	0.337924	0.662249	0.385237	0.591182	0.814989	0.318463	0.514659	0.433423	0.105124	0.0358031	0.0132751	0.0253226	0.0217449	0
ENSMUSG00000009549	Srp14	73.7769	78.4641	68.8707	96.5822	57.048	84.3193	82.3795	107.162	72.4721	96.1235	93.1711	135.82	48.0416	71.3607	70.9706	57.0949	92.78	90.2332	69.4202	68.5891	98.8804	96.4844	70.6614	78.4124
ENSMUSG00000009551	6330409D20Rik	0.399676	0.436019	0.198115	0.223063	0.138814	0.102615	0.322817	0.340463	0.205105	0.253248	0.0460225	0.159996	0.233644	0.579776	0.454889	0.182086	0.316568	0.111384	0	0	0	0	0	0
ENSMUSG00000009555	Cdk9	39.4954	44.5622	31.4094	43.9463	24.959	35.9196	32.6177	39.9793	24.8095	34.1159	22.7921	30.508	15.4674	20.2369	21.9639	17.9019	23.6027	22.0751	19.3175	20.6459	23.1981	21.711	20.5766	20.169
ENSMUSG00000009563	Tor2a	16.1085	20.9455	14.8635	20.0594	14.6046	15.9204	16.9026	19.7871	14.1269	18.3697	19.7727	23.6327	12.4954	16.5552	20.6043	11.323	8.64776	10.5997	18.5779	22.7906	19.0162	18.1701	17.8979	15.7299
ENSMUSG00000009566	Fpgs	6.11376	6.26349	3.5929	4.64723	4.58806	3.99604	3.47414	4.58593	2.24418	3.21531	3.5459	4.22817	2.4755	2.66051	2.88422	3.0397	3.65648	2.12012	4.22667	4.43078	4.26247	3.81002	3.868	5.30978
ENSMUSG00000009569	Mkl2	3.45773	3.51602	3.17049	3.40479	3.72023	4.56404	2.79712	3.73144	2.7277	3.55457	2.22057	2.53958	3.36157	2.6211	4.10006	3.20697	3.94832	2.10442	2.22063	4.57817	2.42488	3.37585	3.03149	3.24528
ENSMUSG00000009575	Cbx5	8.61254	5.99907	7.52079	7.51344	7.78888	7.60784	8.82987	7.28351	7.61639	10.2969	7.96848	8.3794	6.73791	8.09991	5.45067	4.8374	5.59245	7.40368	20.3149	20.7463	13.7623	18.8382	22.0788	20.583
ENSMUSG00000009580	Odam	0	0	0	0	0	0	0	0	0.430272	0.10898	0	0	0	0	0	0	0	0	0	0	0	0	0	0
ENSMUSG00000009585	Apobec3	67.546	66.7372	33.9393	41.3456	7.48332	7.49831	26.6945	29.181	5.91856	7.83893	6.43556	9.99062	4.98843	5.4194	5.44025	1.45557	1.85915	3.11478	0.876415	0.84189	0.777572	1.28569	0.554827	0.342323
ENSMUSG00000009588	St6galnac1	0	0.0161836	0	0.0240276	0	0	0	0	0	0	0	0	0.411478	0.0694132	0.307771	0.0424066	0.132825	0.139874	0.0288407	0	0	0	0	0
ENSMUSG00000009596	Taf7l	0	0	0.0279038	0	0	0.230073	0	0	0	0	0	0	0	0	0	0	0	0.0589883	0	0	0	0	0	0
ENSMUSG00000009614	Sardh	3.83181	6.61035	5.38582	7.6054	6.2204	7.86015	6.36416	8.9695	5.11045	9.00245	4.55474	9.76556	7.28022	10.7029	8.00543	4.83725	3.41546	4.67998	5.81956	7.28243	8.75915	8.69244	6.26322	7.98823
ENSMUSG00000009621	Vav2	8.51408	9.64065	5.19553	6.86242	6.04735	7.21242	7.18374	8.02336	3.15144	4.30127	6.68775	6.58094	7.95678	10.6169	12.1498	2.1865	2.74022	2.54267	4.05408	5.31987	4.60538	4.466	3.68607	4.19035
ENSMUSG00000009628	Tex15	0.0363478	0.10254	0	0	0	0	0.0144143	0.0728193	0.0504427	0.0265396	0.0547342	0	0.0295483	0.00924973	0.0231099	0	0	0	0.0452684	0.0357203	0.0125272	0.0394508	0.0523009	0.0478842
ENSMUSG00000009630	Ppp2cb	23.9351	20.1394	27.7643	22.0348	29.7728	28.3671	26.749	20.913	41.277	37.5249	34.6825	34.6963	19.7758	18.1744	18.6977	31.025	33.7156	32.5693	33.5005	35.9029	37.2323	39.4114	35.8098	36.083
ENSMUSG00000009633	G0s2	91.1213	130.59	297.086	450.231	280.532	414.333	120.237	164.185	625.868	836.578	691.641	1030.95	110.249	259.321	189.317	292.326	411.608	463.986	933.219	959.6	1405.18	1351.25	1013.7	974.595
ENSMUSG00000009640	Dmap1	9.2237	11.0431	7.08494	11.8368	8.38451	10.313	8.69335	11.2861	4.68141	6.99378	7.0092	10.1013	5.33477	8.46244	8.81987	4.76315	9.56518	7.53152	11.7485	11.46	9.75783	10.0463	11.1848	10.0128
ENSMUSG00000009646	Pla2g12b	0	0	0	0	0	0	0	0	0	0	0	0	0	0	0	0	0	0	0	0	0	0.0381031	0.0526416	0
ENSMUSG00000009647	Mcu	5.04332	4.67689	6.55594	5.65128	7.08942	8.71429	4.45424	4.62306	5.96886	6.65509	5.65503	5.42807	9.25107	9.36414	9.38959	7.90278	7.02234	7.03662	11.0646	8.95079	10.5805	9.05365	10.668	9.62359
ENSMUSG00000009654	Oit3	0.179532	0.0141274	0.0546453	0	0.0189568	0.450094	0.0533949	0	0	0.102975	0.220775	0.237914	0.400128	0.181274	0.268071	0.1196	0.154245	0.0405994	1.52637	0.247094	0.3369	0.309706	0.615729	0.678713
ENSMUSG00000009670	Tex11	0.021849	0.0116744	0.0205867	0.0173516	0	0	0.0561711	0.0290691	0	0	0	0	0	0.0318083	0.0183996	0	0	0	0.0227421	0.0430344	0	0.0298535	0.028086	0.0241901
ENSMUSG00000009681	Bcr	4.70818	5.42799	3.64676	4.63178	4.44301	5.99475	4.47072	5.17758	3.13677	4.13587	4.10174	4.39821	3.74551	5.49856	5.4247	3.0645	3.63115	4.60968	2.9369	3.64161	3.15225	3.40829	3.48544	3.61226
ENSMUSG00000009687	Fxyd5	59.4117	81.56	36.835	50.7879	12.4171	14.0441	32.1749	47.3732	9.59279	16.0535	13.5945	21.2501	7.60879	11.3729	11.4431	19.2086	30.2375	25.3581	10.0896	16.1019	31.5517	41.786	9.42192	9.27639
ENSMUSG00000009731	Kcnd1	0.616245	0.613098	0.247641	0.293288	0.317362	0.293409	0.326827	0.254108	0.159177	0.108667	0.479135	0.177514	0.535614	0.276621	0.199061	0.148763	0.183024	0.19741	0.593216	0.836724	0.786673	0.779425	0.742972	0.712747
ENSMUSG00000009733	Tfcp2	3.37121	3.34371	2.7279	3.09116	3.44368	5.08804	4.01863	4.10083	3.56978	4.68557	3.72062	5.31082	5.34979	5.88117	6.19539	2.14693	2.86431	3.41697	5.08801	3.61291	4.59703	4.45616	5.05986	4.8814
ENSMUSG00000009734	Pou6f2	0.00798579	0	0	0	0	0	0	0	0	0	0	0	0	0	0	0	0	0	0	0	0	0	0	0
ENSMUSG00000009739	Pou6f1	10.0152	10.2913	6.06389	8.3194	7.5746	8.02596	7.99623	10.1805	3.70807	5.46566	5.08607	5.46373	8.28779	9.89454	9.96975	1.79386	2.32349	2.77915	3.659	5.88019	3.52294	3.01976	4.77933	3.46474
ENSMUSG00000009741	Ubp1	18.691	17.1427	18.2053	18.7503	15.923	17.2052	16.6023	16.2173	19.1333	20.065	13.9773	14.6416	10.9913	14.303	12.5539	10.6248	12.2968	11.9279	20.995	18.6622	15.5658	15.5791	19.5788	19.9001
ENSMUSG00000009772	Nuak2	4.99195	5.44023	1.36921	2.54788	0.397312	0.513126	1.60618	1.99215	0.446743	0.694957	0.871663	0.930526	0.33859	0.313795	0.370838	1.18428	1.27543	1.26536	0.498166	0.907261	0.509399	0.515624	0.328337	0.341976
ENSMUSG00000009828	Ick	3.89682	4.65664	4.22321	4.41129	9.41122	10.2397	5.00132	5.94157	6.47366	6.66044	6.49524	7.16969	6.92242	8.88722	8.85888	3.96435	3.79239	5.3083	7.07565	9.40555	7.91676	7.56098	7.91666	8.64079
ENSMUSG00000009863	Sdhb	109.64	128.943	429.826	602.547	483.156	769.192	293.023	381.073	683.683	932.86	735.237	1049.36	552.71	796.118	792.101	512.128	732.67	716.138	517.593	484.834	435.594	373.309	544.754	542.93
ENSMUSG00000009876	Cox4i2	3.99779	5.28105	5.01288	5.64011	4.85685	5.25673	4.64304	6.27069	3.10854	3.1501	4.66063	6.55905	3.83737	4.51744	3.92784	1.68408	3.1244	2.52862	8.48957	12.7944	20.0154	23.7251	11.8083	12.012
ENSMUSG00000009894	Snap47	7.28471	9.01939	10.3798	13.9071	12.3318	17.9027	11.3448	12.5675	9.89101	12.5383	7.87693	9.84721	6.43129	8.73747	8.86225	9.66918	14.9325	13.9242	22.7422	25.6274	19.5711	20.0565	22.7691	22.7332
ENSMUSG00000009900	Wnt3a	0	0	0	0	0	0	0	0	0	0	0	0	0	0	0	0	0	0	0	0	0	0	0	0
ENSMUSG00000009905	Kdsr	10.1768	6.95696	10.1193	8.55657	9.61388	8.63891	10.9721	8.88202	8.00012	7.0728	7.07263	6.78319	9.70724	8.45066	8.27882	8.11057	7.6667	8.50253	4.67032	4.90796	4.99778	5.4554	4.08924	3.52248
ENSMUSG00000009907	Vps4b	13.8485	16.3609	13.0239	12.3114	13.3051	22.7465	11.9644	13.3838	19.2095	19.1497	14.6816	15.75	16.1757	28.3267	21.0685	18.4135	25.9795	26.3272	32.043	25.3347	26.8063	27.9934	27.4115	26.7679
ENSMUSG00000009927	Rps25	406.94	410.787	278.61	342.792	214.207	316.474	314.887	376.579	324.366	417.626	455.803	607.292	222.432	307.727	284.695	267.83	388.334	340.961	342.05	302.505	512.795	556.839	365.804	353.62
ENSMUSG00000009941	Nxf2	0.101152	0.065507	0.0617346	0	0	0.102426	0	0.108721	0.0716198	0	0.077804	0.0922161	0.0286682	0.141572	0.0769077	0	0	0	0.165087	0.2137	0.154439	0.178902	0.261443	0.117983
ENSMUSG00000009995	Taz	42.877	47.2746	43.6552	52.0908	27.2676	34.9982	52.1876	58.5945	30.5353	41.4495	43.1493	56.2771	42.0819	58.7343	62.5326	17.8141	26.5698	24.0769	36.6615	39.3768	25.9044	26.1409	37.356	38.7064
ENSMUSG00000010021	Kif19a	1.48169	1.49765	0.893848	0.744816	0.952701	0.850084	0.935737	1.09211	0.350675	0.787264	0.535497	0.760824	0.595709	0.352339	0.344644	0.0236422	0.326716	0.237809	0	0	0.0546362	0.0329849	0.0304781	0
ENSMUSG00000010025	Aldh3a2	13.3916	12.1995	11.3877	11.7984	16.5446	18.0471	10.595	9.91662	9.98463	12.232	12.6323	15.5573	11.3933	12.8089	12.635	9.70324	10.2643	10.8896	18.1535	18.2172	17.3293	16.4373	17.8049	16.1036
ENSMUSG00000010044	Zmynd10	0.0898047	0.0453429	0.0774528	0.100912	0.0286396	0.0709537	0.0253552	0.0564448	0.190333	0.454934	0.0709166	0.0478889	0	0.14716	0.0723664	0.218024	0.0624762	0.197503	0.0477898	0.195224	0	0.0896836	0.0591626	0.0491567
ENSMUSG00000010045	Tmem115	10.3141	11.8192	10.5391	12.4142	11.0524	12.0515	11.281	13.5713	11.8825	15.0182	10.6856	11.8172	7.69686	10.0086	9.89474	12.1202	11.0936	12.5632	16.1751	15.2566	16.5132	16.183	13.9959	16.0196
ENSMUSG00000010047	Hyal2	11.8177	15.3181	14.5223	18.0925	11.3913	9.11571	16.1065	17.8987	13.0818	16.1541	13.7529	15.0006	8.62525	11.4698	12.2824	11.6229	15.1309	13.5863	10.8446	11.1707	13.2426	13.1785	10.2125	9.67584
ENSMUSG00000010048	Ifrd2	13.0025	13.9909	15.9162	19.2327	12.9229	14.5257	17.0764	17.6351	17.375	20.3745	12.3612	15.8693	9.46591	12.96	13.2617	11.9792	13.5197	16.5395	13.0025	12.9425	12.4793	11.2038	13.4548	12.4298
ENSMUSG00000010051	Hyal1	4.91916	5.77338	11.6513	14.2963	14.2234	19.9835	7.61282	9.0814	12.9909	16.7777	10.2212	12.9521	20.1701	24.4669	25.9368	13.6337	16.1828	17.9423	3.23127	3.3088	3.28122	3.85064	2.26298	2.35403
ENSMUSG00000010054	Tusc2	13.5059	15.4226	21.8427	24.7707	16.7318	17.8318	18.8955	18.8712	29.6811	33.2313	23.8509	29.8494	16.7672	20.0285	21.6902	18.4117	22.379	25.4049	19.168	18.6798	19.0942	15.9381	19.9034	19.8913
ENSMUSG00000010057	Nprl2	9.6146	9.41775	11.8974	14.2547	6.30535	7.97451	13.1624	16.3431	15.1528	18.4628	13.4502	16.455	10.9017	14.3298	14.9371	8.56358	12.6662	13.0284	9.85061	11.4134	9.72044	9.91395	11.5554	10.405
ENSMUSG00000010064	Slc38a3	0.501884	0.440879	0.654282	0.584666	0.826104	0.587031	1.60229	1.40946	1.83418	2.4658	0.75722	1.02733	0.272451	0.640653	0.622914	0.713312	1.03247	0.996481	0.0369078	0.0502244	0	0	0	0.0380017
ENSMUSG00000010066	Cacna2d2	0.110799	0.1766	0.0666676	0.0572694	0.0317963	0.0665583	0.0415778	0.026829	0.0454484	0	0.00798659	0.0603971	0.0538306	0.140757	0.022574	0.120293	0.204289	0.0204939	0	0	0.00722326	0	0	0.014879
ENSMUSG00000010067	Rassf1	7.62151	7.39709	4.61459	4.9688	3.46736	3.74099	4.86695	6.08107	4.25706	4.93627	6.44347	6.89858	2.91036	4.34254	5.39107	5.85123	6.38401	6.7171	14.4348	17.2459	15.6031	16.4677	12.1817	13.5657
ENSMUSG00000010080	Epn3	0.0167752	0	0.0381797	0.0290047	0.434031	0.284945	0.0192187	0.0120651	0.0146377	0.0176686	0.0390248	0.123965	0.0318445	0.0824927	0.285258	0.12541	0.168175	0.201694	0.376357	0.0820004	0.120752	0.0197674	0.12132	0.135365
ENSMUSG00000010086	Rnf112	0	0	0.013372	0	0	0	0	0	0	0	0.0124472	0	0	0	0	0	0	0	0	0	0	0	0	0
ENSMUSG00000010095	Slc3a2	32.952	33.7538	30.4682	34.1801	42.4947	49.9511	23.513	24.1273	50.2763	52.2738	19.1311	19.5043	11.3192	12.4626	12.1868	72.2503	81.5981	77.5047	49.7544	42.4428	44.9418	43.9452	57.2694	58.92
ENSMUSG00000010097	Nxf1	43.7211	40.0683	29.2715	33.7707	21.382	26.9592	25.3457	29.8935	30.535	34.5822	18.7981	21.6221	11.9228	15.5979	15.1403	22.1235	25.4383	25.9564	25.4288	23.4108	18.6246	18.2701	27.2942	26.0625
ENSMUSG00000010110	Stx5a	33.4234	36.5253	24.6718	32.1644	22.157	28.4943	29.6426	36.9471	36.0328	44.7704	21.1812	29.4216	21.6643	25.2846	25.8267	21.2215	26.6945	27.3017	29.5654	27.3732	27.0757	28.2982	26.0724	31.6315
ENSMUSG00000010122	Slc47a1	0.112644	0.145877	0.264789	0.324748	0.986472	1.2218	0.143439	0.358776	0.702894	0.758271	0.291368	0.855325	0.557977	0.561296	0.507163	0.0508224	0.358144	0.209493	0.0338537	0.0469031	0.0328475	0	0.0635684	0.0306708
ENSMUSG00000010136	Pifo	0.055733	0.144743	0	0.0713982	0	0	0	0.0601786	0	0	0.0602781	0	0	0	0	0	0	0	0	0	0	0	0	0
ENSMUSG00000010142	Tnfrsf13b	17.3255	19.4982	5.71093	5.88559	0.51476	0.327963	5.4002	6.61855	0.203251	0.224124	0.67348	1.2799	0.350686	0.816637	0.453116	0.1744	0.343585	0.217486	0	0	0	0	0.028828	0
ENSMUSG00000010154	Spire2	0.147854	0.249853	0.0985942	0.099126	0.138875	0.181397	0.0337357	0.332983	0.0216838	0.0606871	0.0326877	0.0351826	0.132277	0.0715551	0.0264324	0.0411038	0.045563	0.0481336	0.171955	0.230924	0.0715586	0.252817	0.102787	0.0731203
ENSMUSG00000010175	Prox1	0.277232	0.206045	0.090677	0.0765699	0.02069	0.0360266	0.0997353	0.0698593	0.0176809	0.0426162	0.0575957	0.0687444	0.0629743	0.0692145	0.0586413	0.0501328	0.0627224	0.0266109	0.0262598	0.0729071	0.0252796	0.00490912	0.0104017	0.0841411
ENSMUSG00000010205	Raver1	14.0363	17.6338	10.0399	12.8929	10.4981	10.8081	9.7896	11.3155	6.86947	9.22897	6.75792	8.82282	8.35904	9.56988	10.1372	8.51546	9.19776	8.54571	12.7775	13.5727	13.4359	11.0837	13.4919	13.7442
ENSMUSG00000010277	2610507B11Rik	33.6878	40.5137	48.3991	69.7065	55.4068	105.856	52.3256	70.6729	53.3869	80.2748	49.229	60.4381	42.974	59.5328	55.3567	47.0534	62.1037	57.5305	59.7143	56.9529	44.3279	42.8722	64.9314	68.7775
ENSMUSG00000010290	AI597479	5.73796	4.15162	4.93909	4.13319	6.02622	6.81533	5.54127	5.10912	9.43232	7.66209	6.70874	6.03389	5.72154	6.64783	5.54124	5.52876	4.73735	6.02105	8.69051	7.36602	8.20634	6.85187	8.84416	8.61161
ENSMUSG00000010307	Tmem86a	21.6215	20.4385	15.4728	16.7565	8.61384	9.35104	17.7461	21.0866	4.30016	5.69527	6.3863	9.11896	7.30334	8.90502	7.52324	2.0291	3.53715	2.82744	10.8517	14.1722	31.7131	34.6695	8.44312	9.94505
ENSMUSG00000010311	Optc	0.20621	0.290729	0.235689	0.19388	0.0349207	0.0560617	0.486586	1.13898	0.1848	0.271598	0.150081	0.605517	0.063364	0.140813	0.120405	0.0971404	0.12101	0.104409	0.453942	0.731341	0.318336	0.199478	0.527886	0.473197
ENSMUSG00000010342	Tex14	0.359323	0.073756	0.0195469	0.0699823	0.224663	0.842715	0.203475	0.180842	0.0453206	0	0.016457	0.74783	0.0131593	0	0.0246564	0.0206086	0.0851045	0.0447737	0.109638	0.0577574	0.141441	0.337281	0.104117	0.373252
ENSMUSG00000010358	Ifi35	24.8971	30.3228	20.1349	31.3925	15.1991	15.2402	23.0356	29.3102	14.1653	20.762	21.9546	29.8924	11.3873	11.4483	14.2728	7.23876	10.6225	8.70643	10.0832	16.2168	12.8498	15.4098	12.9513	11.0788
ENSMUSG00000010362	Rdm1	17.6947	17.4752	14.3973	16.2864	10.8586	12.9405	18.9976	25.7325	14.2337	19.3195	23.0724	34.3309	21.0845	23.8216	19.3021	11.0078	9.72353	8.08665	16.772	15.9768	22.5417	26.8582	15.8714	15.7973
ENSMUSG00000010376	Nedd8	86.5815	97.9448	104.705	144.164	81.6276	121.313	105.336	142.714	108.917	136.032	102.753	146.758	66.5601	96.5565	94.0618	90.518	144.744	123.356	116.235	117.14	140.263	133.56	119.948	109.835
ENSMUSG00000010392	Gosr1	11.73	9.40629	14.4389	13.4822	15.7794	18.9878	10.6257	10.3153	17.3892	17.4797	13.0182	13.9871	14.3023	15.2639	14.3754	17.1399	18.6205	19.9469	24.864	22.0708	23.4869	25.4396	25.0035	24.2564
ENSMUSG00000010406	Mrpl52	75.4708	81.4271	84.5222	99.2269	72.1543	76.237	82.8675	111.969	114.345	118.506	138.763	158.772	85.8071	102.74	97.2466	96.2395	114.701	109.948	104.605	101.969	135.29	140.852	97.4974	119.483
ENSMUSG00000010435	Spaca7	0	0	0	0	0	0	0	0	0	0	0	0	0	0	0	0	0	0	0	0	0	0	0	0
ENSMUSG00000010453	Kansl3	13.2214	15.4853	14.4193	20.1132	12.3998	14.9844	15.4304	19.0163	21.448	28.4157	16.5273	21.4486	17.3412	23.2121	25.3598	19.6512	23.4059	25.292	15.5511	17.3609	15.1897	15.0997	16.2858	16.8388
ENSMUSG00000010461	Eya4	0.178337	0.202195	0.155518	0.0546209	0.0664649	0.0426028	0.132988	0.164113	0.345638	0.267809	0.174903	0.328251	0.0499175	0.0231112	0.07228	0.0685356	0.149697	0.0787664	0.310774	0.358805	0.386106	0.447339	0.451956	0.471785
ENSMUSG00000010476	Ebf3	6.64544	6.07082	7.66134	7.46392	12.1938	15.2028	9.71825	9.22669	10.8763	10.6042	10.3546	9.38568	10.3977	11.6229	10.1337	6.22013	6.25402	6.81532	6.36143	5.69208	3.96592	4.06745	6.36546	6.15977
ENSMUSG00000010492	Gm16119	1.12689	1.06731	0.832408	0.75678	0.333781	0.333597	1.09731	1.08074	2.13505	2.35055	1.1071	1.18926	0.356558	0.460622	0.849016	1.17447	1.06249	2.28891	0.348493	0.390565	0.170076	0.306616	0.339923	0.270153
ENSMUSG00000010505	Myt1	0.0104908	0.0145816	0.0246552	0.0925451	0	0	0.0115773	0.034323	0	0	0	0	0.0181059	0	0.0144702	0	0	0	0	0	0	0	0	0
ENSMUSG00000010517	Faf1	9.42457	7.20498	11.7297	10.9252	11.1905	11.6989	18.1039	12.5857	15.702	14.7593	16.684	15.0496	14.945	11.1089	10.8507	16.8745	16.673	15.7971	25.3031	21.0166	25.8934	27.7871	27.2544	26.1061
ENSMUSG00000010529	Gm266	0.363872	0.342873	0.208241	0.254051	0.240791	0.108498	0.316426	0.0854385	0.340989	0.062639	0.468566	0.436587	0.522324	0.150778	0.221691	0.0691468	0.191469	0.101	0.114972	0	0.0568699	0.0556866	0.140966	0
ENSMUSG00000010538	Tsacc	4.22799	3.22892	5.80466	5.99404	2.62661	3.23546	4.23274	6.67918	7.20006	6.71748	6.86971	12.7104	1.70612	4.01162	5.36392	3.08219	3.0035	5.34627	2.80534	4.80861	6.19108	4.61741	2.94847	3.87795
ENSMUSG00000010554	Mettl16	6.75893	6.90034	5.74373	5.98766	5.90529	11.1169	5.54065	7.15577	8.45628	8.37242	4.45429	5.48221	3.46934	5.39949	4.37819	8.71382	9.45513	12.9075	7.83637	7.26001	8.35799	7.6682	7.71263	8.33062
ENSMUSG00000010592	Dazl	0	0.0129852	0.0304666	0	0.0354295	0.0805409	0.0541939	0	0	0.023659	0.0454766	0	0	0	0	0.0328778	0	0	0.102231	0.0494362	0.178934	0.0293378	0.108235	0.105863
ENSMUSG00000010601	Apol7a	0.0269868	0.0569096	0	0.0421271	0	0	0	0	0	0.0313079	0	0	0	0.124344	0	0	0	0	0.113104	0.157009	0.0671142	0.0759529	0.110202	0
ENSMUSG00000010607	Pigyl	24.8223	29.6905	35.3348	45.2255	24.2749	29.5256	33.8096	38.5706	33.4591	35.0059	42.6348	55.8368	24.3611	26.1388	29.0725	17.5477	18.8056	24.471	43.0479	37.3437	37.9896	37.2002	40.0492	35.1144
ENSMUSG00000010608	Rbm25	42.1534	35.1919	34.6266	38.3362	17.5644	32.4204	34.9895	32.9741	26.8217	27.91	17.7665	20.9458	20.3078	30.9106	26.2177	29.535	47.8269	39.472	24.5034	23.2901	17.0558	17.5923	25.4266	26.7428
ENSMUSG00000010609	Psen2	32.3178	36.8561	28.7579	37.7063	18.1281	14.6559	28.3495	36.7621	9.64558	11.2314	12.1323	16.5745	9.15202	9.47486	10.8336	7.20837	8.16758	9.54819	22.6656	22.7095	20.4818	22.1307	23.739	24.387
ENSMUSG00000010651	Acaa1b	10.0131	13.099	124.801	179.84	63.2242	104.063	33.7377	41.9298	31.5223	42.8032	11.1539	17.8076	8.19568	14.4672	13.3	11.4118	21.4497	22.645	38.0998	39.8098	152.977	116.217	29.6179	30.5997
ENSMUSG00000010660	Plcd1	7.09549	9.252	6.95501	9.53961	8.62705	9.50282	6.32516	8.08246	6.45935	8.77372	9.0698	12.2126	6.01744	7.38474	8.30435	4.90721	7.95942	8.21364	7.56837	7.77666	6.55041	5.96132	8.18844	7.84028
ENSMUSG00000010663	Fads1	13.0705	14.3038	4.60485	5.56853	18.9821	16.7604	22.0481	24.3615	4.12664	5.07123	8.82244	10.5542	5.56707	6.67526	6.35647	3.38272	3.30924	3.51444	67.4542	82.6485	69.9576	82.9359	78.1994	78.305
ENSMUSG00000010721	Lmbr1	2.37851	1.70024	2.01784	1.72575	2.78982	1.85028	2.42242	1.88764	1.78595	1.93483	1.87557	2.10363	2.15281	1.96294	2.00229	1.65568	1.60435	1.73135	4.16632	3.92509	5.52799	5.35737	4.20521	3.52714
ENSMUSG00000010751	Tnfrsf22	1.44947	1.16562	1.08843	1.10362	2.64837	2.62235	1.46657	0.771607	0.524889	0.752457	1.01445	0.589386	1.04057	0.507412	0.7883	0.954682	0.367886	0.851335	2.42408	3.29731	1.64337	1.83548	3.24727	2.0547
ENSMUSG00000010755	Cars	7.38778	8.66799	8.56498	10.951	7.66354	12.2296	8.16658	11.0884	9.2385	13.7587	6.33927	8.05255	5.15094	8.02451	7.82608	7.60171	10.4781	11.7273	20.6447	24.1585	21.5626	18.304	22.4106	21.3773
ENSMUSG00000010760	Phlda2	0	0	0	0	0.102569	0.294211	0	0	0	0	0	0	0	0	0	0	0	0	0	0	0	0	0	0
ENSMUSG00000010796	Asz1	0	0	0	0	0	0	0	0	0	0	0	0	0	0	0	0	0	0	0	0	0	0	0	0
ENSMUSG00000010797	Wnt2	1.05354	1.18186	0.369942	0.508074	1.24226	0.892486	0.0750028	0.255932	0.160836	0.0942956	0.496574	0.628515	0.379384	0.247349	0.218786	0.78725	0.64065	0.596956	0.114422	0.104876	0.117737	0.339319	0.0190084	0.0481413
ENSMUSG00000010803	Gabra1	0	0	0	0	0	0.0246299	0	0	0	0	0	0.0167555	0.186266	0.406244	0.238148	0.100573	0.108158	1.01375	0	0	0	0	0.00773296	0
ENSMUSG00000010825	Grid2ip	0	0	0	0	0	0	0.0110435	0	0	0	0	0	0	0	0	0	0	0	0.0233231	0.0624615	0.0130859	0.0589668	0.0284645	0.0261302
ENSMUSG00000010830	Kdelr3	3.09693	2.87957	1.6352	2.26292	3.1294	2.44742	1.89933	2.54623	1.87337	2.57593	4.92337	5.79263	1.61456	2.51331	1.94317	1.51797	2.23726	2.35899	16.3589	24.3822	20.6422	26.4086	17.4717	14.825
ENSMUSG00000010841	1700006E09Rik	0	0	0	0	0	0	0.0898334	0	0	0	0	0	0	0	0	0	0	0	0	0	0	0	0	0
ENSMUSG00000010911	Apip	26.0155	22.0941	38.8273	43.5299	35.7799	49.1629	44.9065	48.5371	41.6959	57.887	44.9546	58.5679	20.4688	29.3978	23.4059	17.551	23.8172	23.9263	40.5854	37.6542	31.7537	34.2609	38.7788	44.0251
ENSMUSG00000010914	Pdhx	16.2914	16.9025	60.952	67.1889	70.6552	114.612	38.7212	40.2026	86.2767	114.612	49.7812	59.281	53.0958	74.2667	69.8756	74.8735	91.6404	90.5938	86.9631	78.9771	59.0719	43.5014	79.8518	82.8049
ENSMUSG00000010936	Vac14	8.86206	10.2405	11.5386	15.8458	20.1428	29.8921	10.6293	13.1613	6.33536	8.76641	6.53836	8.29427	3.81222	5.61822	5.8859	6.86989	7.96288	7.44307	8.85884	9.733	8.44644	8.20314	8.78346	9.0723
ENSMUSG00000011008	Mcoln2	7.25337	6.21591	2.44697	2.45816	0.298925	0.144439	2.59621	2.7439	0.315282	0.267281	0.388635	0.361435	0	0.0983574	0.247896	0.350506	0.432934	0.337783	0.638713	0.0436113	0.0894051	0.272164	0.0530805	0.100988
ENSMUSG00000011034	Slc5a1	0	0	0	0	0	0	0.0137767	0	0	0	0	0	0	0	0	0	0	0	0	0	0.010424	0	0.00900636	0
ENSMUSG00000011052	1700049J03Rik	0.151966	0	0	0.204565	0	0	0	0	0	0	0	0	0	0	0.254444	0	0	0	0	0	0	0	0	0
ENSMUSG00000011096	Akt1s1	24.1319	33.3308	32.9225	43.8428	34.901	36.7179	39.9366	40.7342	42.8874	49.3451	35.7048	43.9251	24.1791	28.3129	35.3394	35.7283	46.511	47.0365	67.428	65.3858	69.6071	69.0578	58.7296	58.621
ENSMUSG00000011114	Tbrg1	20.0796	24.1567	13.5579	18.0831	13.4973	19.0928	14.5217	17.4107	9.81353	13.2182	14.1919	20.1925	11.0237	14.7882	14.1255	10.1871	18.8056	14.3293	32.4591	30.1212	43.9101	45.8244	31.8963	32.0147
ENSMUSG00000011118	Panx3	0	0	0	0	0	0	0	0	0	0	0	0	0	0	0	0	0	0	0.0355574	0	0.0165172	0.0160384	0.0432882	0.0748856
ENSMUSG00000011148	Adssl1	10.194	11.4939	10.3238	13.3148	5.8683	11.4777	22.4881	26.8088	27.664	34.6776	35.4315	49.5701	27.4686	36.7588	45.8313	18.7975	36.4921	32.5684	8.98944	4.37648	4.72628	5.19617	7.83829	9.13932
ENSMUSG00000011154	1700026D08Rik	0	0	0.0376454	0.386442	0.519388	0.775302	0	0.0382772	0.267293	0	0	0.0651221	0	0	0	0	0	0	0.0540156	0.225232	0	0	0.0112733	0
ENSMUSG00000011158	Brf1	12.5557	16.2871	9.15184	13.4579	7.76568	11.5801	9.04469	12.8151	8.06425	11.0343	7.04696	9.78671	6.60993	10.2083	10.1894	7.55547	11.7384	11.3986	6.83268	5.7409	6.99083	6.08071	6.10273	6.81582
ENSMUSG00000011171	Vipr2	0.217321	0.426159	0.124722	0.398948	0.489202	0.487712	0.074288	0.0557661	0.307399	0.142927	0.178655	0.0942731	0	0.12558	0.0353377	0.0851502	0.409499	0.032099	0	0.272265	0.115675	0.0455899	0	0
ENSMUSG00000011179	Odc1	23.0163	21.5496	21.2432	23.6165	28.8522	41.4067	26.577	30.1245	27.3026	34.999	26.4727	30.5945	12.4331	17.0463	15.9544	33.8648	45.8189	41.5833	44.7137	27.9314	32.673	24.8992	40.3385	39.6633
ENSMUSG00000011254	Thg1l	3.95447	3.15565	4.91118	5.3041	5.51262	9.46886	3.60315	3.47579	3.40865	4.77203	2.72649	2.98094	3.81461	2.30139	4.15709	4.44318	7.47932	4.38762	3.74533	4.20004	2.8476	2.53908	3.45267	4.86554
ENSMUSG00000011256	Adam19	4.98815	5.43771	2.39724	3.50365	3.18283	2.81659	2.07921	2.62761	0.83992	1.71755	1.51184	2.04655	1.05978	1.39351	1.37401	0.940827	1.13089	1.43718	4.19774	6.25238	8.32364	8.90631	3.54164	3.6608
ENSMUSG00000011257	Pabpc4	27.7097	32.9136	29.8008	39.1452	30.5617	36.5795	33.14	34.9779	48.9226	59.1948	36.8906	44.7418	27.4702	35.4288	34.0316	47.7783	57.9247	58.196	65.8825	56.0441	85.7456	99.9457	64.2816	64.8224
ENSMUSG00000011263	Exoc3l2	1.332	1.3804	0.808105	1.68134	1.36156	1.84677	1.16607	1.36538	1.17252	0.87112	0.600038	0.522308	0.26492	0.456376	0.421389	0.177727	0.339488	0.306478	0	0.186164	0.0226827	0	0.0184678	0.0464607
ENSMUSG00000011267	Zfp296	2.23242	3.05767	1.1978	1.56375	0.443413	0.579485	1.46589	1.54264	0.625788	0.817822	0.558411	0.446089	0.0986856	0.286614	0.422384	0.267106	0.0729405	0.15378	0.615772	0.664959	0.616559	0.471022	0.602501	0.37589
ENSMUSG00000011305	Plin5	5.5463	7.51642	68.0332	110.556	39.6543	65.7487	23.2518	33.4063	62.5518	101.176	50.2445	80.5864	59.9601	87.3876	91.1358	71.7619	110.729	119.795	57.6079	40.4403	44.3819	31.2797	53.5073	50.7871
ENSMUSG00000011306	Sugp1	7.79699	10.0704	5.79812	8.72306	4.65765	7.05733	7.32127	9.91052	4.47575	6.93437	4.62948	7.51583	5.04409	9.07823	9.80484	4.65315	9.85823	6.70926	5.20466	6.91125	6.51876	6.49614	6.63786	7.03961
ENSMUSG00000011349	Dmrtc2	0.0258981	0	0	0.0367168	0	0	0	0.0616351	0	0	0	0	0	0	0	0	0	0	0.0631455	0	0.190222	0.122653	0.101738	0.0650478
ENSMUSG00000011350	Gm5893	0	0.138204	0	0	0	0	0	0.0863196	0	0	0	0	0	0	0	0	0	0	0	0	0	0	0	0
ENSMUSG00000011382	Dhdh	29.0726	32.3661	56.0819	62.6862	69.4255	104.273	57.006	63.3631	41.6072	48.1511	47.6168	54.7964	63.6549	79.4088	70.5679	37.7	40.7483	47.6521	53.6385	55.0029	49.6794	50.5915	49.5764	50.416
ENSMUSG00000011427	Zfp790	2.33093	2.49229	2.47756	2.63099	2.78304	3.00095	2.38544	2.28497	4.00342	4.96322	2.72025	3.01811	2.76482	3.58319	2.82236	2.92972	3.13213	3.61403	3.78827	3.28256	3.44457	3.13048	3.0235	2.90657
ENSMUSG00000011463	Cpb1	0	0	0	0	0.00914821	0	0	0	0	0	0	0	0	0	0.0446608	0	0	0	0.0273274	0.153832	0.0251853	0.0122108	0.196596	0.0291436
ENSMUSG00000011486	Slc25a41	0.0360063	0	0	0.0502402	0	0	0	0	0	0	0.145275	0	0.0628476	0	0	0	0	0	0	0	0	0	0.0333277	0
ENSMUSG00000011589	Fsd1	0	0.0227428	0.0452308	0.134972	0.105584	0.142363	0.0226016	0	0.120215	0.331905	0.135767	0.336287	0.0379618	0	0	0	0	0.0660474	0.262468	0.0589489	0.260912	0.20632	0.143964	0.0449464
ENSMUSG00000011632	Pinlyp	0	0	0	0.0896131	0	0	0	0	0.0979148	0	0	0	0.249049	0.138417	0.100949	0	0	0	0	0	0.410216	0	0.0580056	0
ENSMUSG00000011658	Fuz	13.1818	12.5272	9.89345	14.4108	8.83581	11.7005	11.9076	14.0386	10.6749	12.626	12.8248	13.0115	12.7057	12.5601	16.696	8.31215	9.18548	8.04178	8.79794	8.4869	9.75413	8.95141	8.69569	9.26649
ENSMUSG00000011751	Sptbn4	0.0741253	0.102887	0.0331901	0.0705633	0.00598269	0.0365773	0.00948611	0.0202743	0.00588303	0.0144002	0.00830553	0	0.0359798	0.0266544	0.024837	0.0166747	0	0.0225473	0.0316918	0.0256515	0.0591357	0.00519681	0.00803871	0
ENSMUSG00000011752	Pgam1	25.5473	28.487	124.671	155.804	207.014	322.574	64.8776	77.3211	147.705	173.816	105.542	123.353	119.098	157.042	162.458	167.732	223.269	210.424	1090.81	1095	989.271	959.577	1186.15	1215.76
ENSMUSG00000011831	Evi5	3.80825	3.55404	4.06173	3.7963	5.02684	4.89327	4.82358	3.9231	6.80812	7.50119	5.19629	5.71925	5.00481	7.16209	4.89659	6.17563	7.25073	6.72731	10.3711	11.1344	10.0926	13.2398	10.2592	9.63749
ENSMUSG00000011832	Evi5l	7.48338	9.09459	6.59798	9.68768	8.88091	9.86248	8.03961	11.3506	6.36136	10.5225	7.52011	11.0142	6.65471	9.98572	11.4608	7.3181	10.4623	8.89359	7.50683	7.94485	8.01582	7.55067	9.30705	9.76445
ENSMUSG00000011837	Snapc2	8.26428	8.91451	7.49929	12.0333	5.83458	8.63648	8.78192	12.2305	4.78679	5.8943	6.10209	10.3338	5.09877	5.86497	6.84547	3.11597	3.39866	5.60787	7.37775	9.18108	9.88867	10.3638	7.57315	7.24395
ENSMUSG00000011877	Git1	13.3882	17.829	11.1836	14.4318	12.6803	14.4115	12.8713	16.5167	10.9075	15.1963	8.05104	11.1719	8.36707	12.5833	13.8073	14.3197	19.7864	17.1399	8.83798	9.7064	11.9678	11.9841	9.52147	8.65846
ENSMUSG00000011884	Gltp	34.065	34.9415	19.9536	21.5088	23.388	18.9316	26.6554	28.129	10.1736	11.4686	20.1512	19.8237	13.8201	14.5259	17.0282	10.3899	11.7777	12.2481	12.9268	15.8995	15.8978	18.08	13.7731	14.1926
ENSMUSG00000011958	Bnip2	33.4622	29.6503	33.8367	33.4991	33.7292	42.9238	32.6033	34.1537	43.933	54.4025	37.1384	42.6808	26.756	38.3126	39.1842	39.6588	60.3942	69.388	48.4837	46.1606	48.2451	42.9608	53.8864	48.3468
ENSMUSG00000011960	Ccnt1	6.6807	5.20735	7.76021	5.44368	4.23455	6.82842	7.86981	5.73233	10.8767	7.30737	5.68998	6.4333	4.65459	5.02015	4.36236	8.24393	6.77241	7.43621	9.60891	8.95782	6.46412	7.8422	9.58386	9.87501
ENSMUSG00000012017	Scarf2	4.19844	4.43817	2.15379	3.1084	2.47106	1.40652	2.84838	3.03184	1.22245	1.69656	2.47946	2.29695	1.05429	1.02906	1.41413	0.904163	1.28299	1.4822	4.70973	5.83298	8.91721	6.88332	4.08679	3.78016
ENSMUSG00000012042	4930579F01Rik	0	0	0	0	0.0427773	0	0	0	0	0	0.0268513	0	0	0	0	0	0	0	0	0	0	0	0	0
ENSMUSG00000012076	Brms1l	5.79678	5.57008	6.15469	6.21985	5.32041	6.95084	5.83798	6.36955	5.89063	6.1017	6.32747	7.77758	4.72041	6.39714	5.6557	4.94471	5.66088	5.61506	7.46214	7.44573	9.03653	8.49636	8.40331	7.53353
ENSMUSG00000012114	Med15	11.9188	14.2323	9.44674	12.4717	9.08319	9.48612	11.1729	13.6261	6.44602	7.83173	6.54005	7.65063	7.30942	9.58697	10.4938	8.55734	10.6763	8.74338	9.84972	10.7143	11.792	11.2921	10.6255	10.6021
ENSMUSG00000012117	Dhdds	9.82831	10.377	7.62038	9.99777	8.97184	11.2885	9.55807	11.3073	6.25331	7.26273	8.12059	10.4547	8.92534	11.4599	10.3788	7.72349	9.96707	9.43177	12.0102	12.7171	17.576	17.6703	14.3284	14.1371
ENSMUSG00000012123	Aim1l	1.04567	1.17195	1.28419	0.456668	0.438237	0.276748	0.282901	1.23703	0	0.0142982	0.0855176	0.0329778	1.11286	1.34034	1.15873	0.124344	0.476683	0	0	0	0	0	0	0
ENSMUSG00000012126	Ubxn11	6.23339	8.98839	3.48204	4.70777	0.0621036	0.327328	3.37769	4.20371	0.39943	0.687089	0.395036	0.666202	1.15922	1.40356	1.72862	0.401753	1.14803	0.568401	0.388215	0.887564	2.0523	0.502052	0.694472	0.952198
ENSMUSG00000012187	Mogat1	26.1114	18.4518	25.2718	31.3686	29.6582	29.5566	28.6267	27.7071	16.817	18.3956	15.3723	20.539	4.23391	4.60708	4.69866	6.35326	6.85098	7.04657	2.7019	4.79628	3.46116	3.68518	3.07419	3.64199
ENSMUSG00000012211	Tex22	0.049815	0.0627426	0	0	0	0	0	0	0	0	0	0	0	0	0.0603502	0	0.181045	0	0	0	0	0	0.0639172	0.149574
ENSMUSG00000012282	Wnt8a	0	0	0	0	0	0	0	0	0	0	0	0	0	0	0	0	0	0	0	0	0	0	0	0
ENSMUSG00000012296	Tjap1	5.5625	7.30971	3.57703	5.08499	4.19535	5.12668	4.87477	6.87698	5.0247	6.98246	4.15924	6.10278	4.25908	3.90983	5.71557	6.0209	7.26302	7.27818	5.84113	7.21927	5.4234	6.47158	5.32167	6.13211
ENSMUSG00000012350	Ehf	0.943711	0.909795	0.243917	0.236715	0.00629308	0.0158014	0.203515	0.24644	0.183394	0.365691	0.0633591	0	0.0204206	0.234787	0	0	0	0.0239294	0	0	0.00896295	0	0	0
ENSMUSG00000012396	Nanog	0.0937282	0.0528336	0.138177	0.116889	0.0931715	0.184361	0.20935	0.220568	0	0	0.0466673	0.0830738	0.042522	0	0.0939323	0.0666294	0	0.0569215	0.128692	0.22449	0.0610521	0.039062	0.242982	0.0446945
ENSMUSG00000012405	Rpl15	165.068	165.942	125.996	138.148	125.248	145.555	135.707	133.48	139.468	157.293	201.752	220.954	100.169	101.054	118.681	124.379	153.281	145.453	529.908	529.652	869.681	889.353	546.809	525.249
ENSMUSG00000012422	Tmem167	6.63298	3.67468	7.75451	6.25193	7.34902	7.75776	8.3161	5.24038	7.8071	7.27504	7.8115	6.44621	4.02777	3.86915	2.88373	7.45057	5.368	5.22422	10.2535	9.92378	12.7842	12.5888	9.51215	9.79859
ENSMUSG00000012428	Steap4	79.557	63.9715	46.5678	44.277	121.111	60.7619	101.113	88.2124	62.3515	60.7121	161.912	163.447	93.6392	98.3261	68.3442	100.955	71.2152	80.8726	216.293	263.907	71.2321	59.5298	208.837	207.266
ENSMUSG00000012429	Mplkip	4.1733	3.03426	4.1766	2.94691	3.46413	2.65701	4.30106	3.8643	3.44431	3.09226	5.41521	5.90361	2.4805	2.70723	2.09259	1.919	2.04167	1.73624	6.53277	5.04797	7.06268	7.02058	6.46382	6.13537
ENSMUSG00000012443	Kif11	0.73919	0.604878	0.482192	0.679896	0.784125	0.969268	0.602006	0.626787	0.254917	0.296521	0.393806	0.569906	0.15123	0.411051	0.194861	0.0964364	0.084073	0.199038	0.623577	0.539265	0.381654	0.54447	0.946864	1.02975
ENSMUSG00000012483	Rpa3	9.62699	9.47136	13.5049	11.2627	15.4379	17.3356	14.1105	13.767	27.1785	25.1541	38.9902	47.6478	16.9156	19.4817	15.239	8.86281	5.95725	8.93973	40.2143	31.4139	45.0005	37.3621	47.2829	46.066
ENSMUSG00000012519	Mlkl	5.00478	4.06382	4.34119	4.57756	4.09524	6.03767	5.01191	5.84742	1.66567	3.12452	3.08544	3.86073	3.01495	2.631	2.43568	1.3139	3.61599	2.58235	5.95155	9.03096	4.79065	5.95641	6.61607	5.38642
ENSMUSG00000012520	Phox2b	0	0	0	0	0	0	0	0	0	0	0	0	0	0	0	0	0	0	0	0	0	0	0	0
ENSMUSG00000012535	Tnpo3	18.5437	18.8436	18.4065	19.8774	19.0109	22.9604	20.9086	22.6505	22.3603	25.3003	15.911	20.4497	12.5656	14.6672	14.1466	18.119	20.76	23.0567	31.8767	26.9637	23.6337	27.0732	29.0949	29.8445
ENSMUSG00000012609	Ttll5	2.18865	2.50222	2.82208	3.53364	3.61525	3.71583	2.42329	3.09359	2.2017	3.47104	2.84419	2.42787	2.89505	3.37165	3.76692	1.72033	2.49142	2.99359	2.97977	3.55461	2.77283	3.1925	4.33178	3.96925
ENSMUSG00000012640	Zfp715	4.31292	4.16007	4.06259	4.60235	3.57317	4.45079	3.77683	3.95403	10.1844	9.51309	5.12677	5.10019	3.46451	4.95037	5.11268	6.50031	7.45909	8.8433	4.58183	3.6795	3.33173	4.88649	4.28942	4.32543
ENSMUSG00000012705	Retn	868.391	881.33	1311.63	1574.09	713.711	804.613	1299.18	1519.5	261.542	323.187	555.442	741.132	42.6285	50.3661	56.0717	69.3122	94.2034	91.6906	257.17	350.12	771.414	877.311	242.039	250.605
ENSMUSG00000012777	Acpt	0.15628	0.0322961	0.0501458	0.0363443	0	0.0384055	0.100443	0.0610071	0.0346529	0.0894094	0.0778462	0.0517907	0.0466546	0	0	0	0	0	0	0	0.0632581	0	0	0
ENSMUSG00000012819	Cdh23	1.19103	1.57972	0.873882	0.667985	0.602638	1.04349	1.20774	1.60507	1.03619	1.68881	0.873225	0.659858	3.22777	5.70458	3.50294	0.284227	1.11711	0.562027	0.0525146	0.0289776	0.0691217	0.0540099	0	0
ENSMUSG00000012848	Rps5	639.403	687.061	394.774	490.972	222.714	218.87	462.256	516.429	303.659	357.074	484.101	577.366	226.655	236.743	284.199	270.651	338.587	320.791	503.725	531.424	922.678	1040.52	509.755	473.375
ENSMUSG00000012889	Podnl1	1.55059	1.61237	0.481324	0.964435	0	0.088103	0.81738	0.904751	0.018039	0.167118	0.144259	0.279783	0	0.139412	0.0600149	0.108078	0	0	0.695574	2.09635	0.254007	0.241961	1.18752	0.931242
ENSMUSG00000013033	Lphn1	4.46965	5.44803	2.15723	2.99561	2.26674	1.57231	2.58558	3.94416	1.83426	1.73866	2.10113	1.1999	2.20362	3.31457	2.41155	2.21885	2.27733	1.96445	4.02486	2.61622	4.23305	3.89601	3.20019	3.75055
ENSMUSG00000013076	Amotl1	11.5607	13.0092	8.14695	10.008	13.2674	15.6302	11.3257	12.9218	9.77561	12.0639	12.3475	14.9997	12.3068	16.803	17.3443	6.52359	8.77163	9.27178	16.5494	13.0173	14.9315	17.4419	17.5359	19.741
ENSMUSG00000013083	2200002J24Rik	0	0	0	0	0	0	0	0	0	0	0	0	0	0	0	0	0	0	0	0	0	0	0	0
ENSMUSG00000013089	Etv5	2.92376	3.1173	1.22848	1.32452	1.48477	1.71251	1.6015	1.79138	0.719573	0.710266	1.51506	1.35322	0.879541	0.76705	1.0884	0.816351	1.30533	1.21782	5.01014	3.57893	5.89087	5.04045	5.0678	5.21848
ENSMUSG00000013091	Tmem190	0.0894392	0	0	0	0	0	0	0	0.13235	0	0	0.183347	0	0	0	0	0	0	0	0	0	0	0	0
ENSMUSG00000013150	Gfod2	4.59909	5.88373	4.07463	4.368	3.02441	3.81936	4.67628	5.38369	4.01287	5.10451	2.85641	5.57795	2.93601	3.08132	4.30198	2.18795	3.34777	2.87844	2.41774	2.19648	3.04464	2.2313	1.89479	1.99808
ENSMUSG00000013155	Enkd1	1.66067	2.53263	1.42277	2.31004	1.92753	1.84623	2.03993	2.4674	0.928836	0.948876	1.40406	1.44599	0.432935	0.996964	0.942835	0.190828	0.271417	0.190862	3.26761	2.54774	3.39414	3.07804	3.10477	3.64013
ENSMUSG00000013158	4933405L10Rik	0.090013	0.0686397	0.0331352	0.101717	0.037546	0	0.133421	0.342079	0.0839264	0.125397	0.156732	0.291338	0.0522768	0	0	0	0.095829	0	0.065911	0.0898471	0.0994271	0.0623946	0.110959	0
ENSMUSG00000013160	Atp6v0d1	52.3335	49.9424	56.5973	62.9125	57.9008	60.526	63.1443	65.1723	49.0711	58.5843	41.7281	50.9812	21.0554	25.2444	24.4484	41.6619	41.9285	47.0359	62.9843	37.864	69.9963	49.3318	61.9351	60.1466
ENSMUSG00000013236	Ptprs	5.74023	8.00595	4.10334	5.76481	5.06404	5.86325	5.84118	7.17614	2.35509	2.7871	3.48194	3.97974	4.61474	5.41194	6.35124	3.51	3.2426	4.59273	17.8135	18.6352	13.3928	12.9319	17.5939	18.8789
ENSMUSG00000013275	Slc41a1	5.53196	6.05213	3.42577	3.86946	4.78368	5.81334	4.8988	5.40664	5.00546	6.19152	7.15553	7.49154	16.2212	17.0915	18.9887	6.22016	7.34002	6.95096	9.81277	9.54798	10.3308	11.8624	9.49189	10.9404
ENSMUSG00000013338	Fer1l4	0	0	0	0	0	0	0	0	0	0.0337545	0	0	0	0	0	0	0.0311317	0	0	0	0	0	0.0182411	0
ENSMUSG00000013353	4931406B18Rik	0	0	0	0	0	0	0	0	0	0	0	0	0	0	0	0.0285928	0	0	0	0	0.0394695	0	0	0
ENSMUSG00000013367	Iglon5	0.636854	0.67575	0.350746	0.501718	0.291576	0.205339	0.401679	0.456904	0.208397	0.401569	0.465341	0.649551	0.494417	0.34584	0.48811	0.192225	0.441349	0.802667	0.911067	1.28675	1.964	2.43843	0.860112	0.928895
ENSMUSG00000013415	Igf2bp1	0.0162103	0.00439682	0.0124394	0.0261438	0.0215653	0	0.0179523	0.0845731	0.0899603	0.191396	0.0390631	0.185608	0	0.0185606	0	0	0.257275	0	0.596603	0.214299	0.340978	0.337633	0.397886	0.621001
ENSMUSG00000013418	B4galnt2	0.0243467	0.0924845	0.0571975	0.0686058	0.0949208	0.0723918	0.0550644	0	0.134463	0.126541	0.024743	0	0.12765	0.0500572	0.110757	0.0333186	0	0.134354	0.129327	0.0594089	0.0206152	0.0197443	0.179972	0.0451499
ENSMUSG00000013419	Zfp651	2.73767	3.41889	1.83645	2.75752	2.32542	2.12983	3.0552	3.76466	2.1745	2.94188	3.72789	4.45572	3.02871	3.56571	4.83706	1.46224	1.75151	1.77619	3.28255	3.60934	4.08533	4.52742	3.06734	2.7786
ENSMUSG00000013465	Nelfb	24.5763	25.6597	18.6731	24.806	16.0554	20.5956	17.8542	24.496	13.8125	19.9329	13.7782	18.7752	12.7636	19.4557	17.6354	9.69221	18.1955	17.5261	17.0775	17.4711	17.0163	17.4985	16.7142	15.6881
ENSMUSG00000013483	Card14	0.235166	0.319263	0.119747	0.212617	0.0715287	0.0751051	0.174319	0.160258	0.0726908	0.138577	0.15723	0.194649	0.0554884	0.0404141	0.198766	0.074557	0.030904	0.134684	0	0	0.0892763	0.0642548	0.00934424	0.0236622
ENSMUSG00000013495	Tmem175	10.4615	9.20884	8.17048	10.132	6.69541	7.50618	10.0946	10.6176	4.87685	5.83855	6.78526	7.58216	8.002	5.51171	7.07514	3.23626	3.04584	3.6173	9.0822	11.7751	7.9611	8.61118	9.68963	9.27569
ENSMUSG00000013523	Bcas1	1.27782	3.01329	0.483228	0.616703	1.37221	3.32819	0.566801	1.68766	0.585507	0.905004	0.423851	0.529354	0.354668	0.486955	0.286784	0.0410004	0.0479941	0.101096	0.652351	0.723817	1.05833	0.804593	0.389285	1.00326
ENSMUSG00000013539	Tango2	10.9329	13.223	12.7732	14.9254	8.57621	11.4018	12.2327	13.3219	9.56653	13.0934	11.4106	16.2259	12.2211	15.1152	16.8841	5.18945	12.8151	9.08306	20.1527	17.7957	18.5709	18.2397	18.403	18.1685
ENSMUSG00000013562	4833413E03Rik	0.082063	0.131899	0	0.194819	0	0	0	0	0	0	0	0	0	0	0	0.0619906	0	0	0	0	0	0	0.184761	0.157396
ENSMUSG00000013584	Aldh1a2	0.589515	0.721044	0.15882	0.178403	0.453691	0.240529	0.241453	0.256348	0.419581	0.500736	0.558603	0.542751	0.162133	0.0737329	0.136181	0.102303	0.0470189	0.099038	0.0360028	0	0.0344514	0.0660444	0.0596862	0
ENSMUSG00000013593	Ndufs2	129.328	140.583	494.688	641.084	402.116	658.803	370.464	439.354	659.001	873.361	572.943	758.968	432.503	628.981	648.423	421.424	613.109	656.194	524.341	538.48	383.963	343.615	539.438	531.666
ENSMUSG00000013611	Snx31	0.0186263	0	0	0	0	0	0.041334	0	0	0	0	0	0	0	0	0	0	0	0.0338616	0	0.0644669	0.482931	0.0138855	0.0355213
ENSMUSG00000013622	Atraid	88.8585	84.3069	89.2428	107.931	76.7889	92.9525	134.78	140.21	105.402	125.164	123.038	158.697	75.1206	86.9923	81.9373	55.0762	64.6309	70.7517	104.88	112.262	132.078	129.386	97.5355	106.346
ENSMUSG00000013629	Cad	6.68375	7.26914	10.6842	12.7129	13.0335	15.7882	9.71326	8.83224	9.89005	11.2713	10.3407	10.2852	15.756	15.7346	19.3039	7.66953	8.22733	10.1878	4.83537	4.93484	5.2856	5.11152	4.83877	4.63135
ENSMUSG00000013643	Lypd8	0	0	0	0	0	0	0	0	0	0	0	0	0	0	0	0	0	0	0	0	0	0	0	0
ENSMUSG00000013646	Sh3bp5l	8.22707	9.62906	11.8773	17.3905	11.373	14.1733	8.89208	12.2735	15.2511	25.0875	9.2119	13.5859	10.9969	13.2455	14.622	19.3862	18.3323	24.2277	11.7639	14.1354	9.01327	8.3828	9.56155	12.5308
ENSMUSG00000013653	1810065E05Rik	0.057829	0	0	0	0	0	0	0	0	0	0	0	0	0	0	0	0	0	0	0	0	0	0	0
ENSMUSG00000013662	Atad1	17.1545	13.8751	19.8639	16.3592	18.4729	20.218	19.1534	15.516	31.4722	27.3665	24.9079	22.8402	22.4153	22.4356	19.0231	35.7805	29.6791	32.615	33.3271	28.2796	37.5843	40.3974	31.5316	31.4779
ENSMUSG00000013663	Pten	25.7462	16.9968	24.4917	16.0805	28.6936	25.2368	28.3181	20.0146	27.4107	22.2908	26.5661	20.2851	19.5459	17.5685	13.3391	29.1058	22.822	26.3724	27.8354	20.869	24.081	28.8122	28.5109	27.4364
ENSMUSG00000013668	4933402N03Rik	0	0	0	0	0	0	0	0	0	0	0	0	0	0	0	0	0	0	0	0	0	0	0	0
ENSMUSG00000013698	Pea15a	28.0186	32.4088	18.3491	24.4757	29.1668	31.6955	24.4951	30.0394	19.561	25.0081	23.9786	27.2554	13.8834	20.0903	20.9831	18.0394	20.4724	23.0224	15.4433	23.3048	17.9642	19.3964	14.038	13.2671
ENSMUSG00000013701	Timm23	35.3667	41.2682	89.6623	111.247	116.536	177.388	79.8304	88.95	171.616	254.24	140.766	191.595	104.168	113.076	104.975	166.855	204.105	199.374	252.76	226.995	232.993	228.73	244.607	238.001
ENSMUSG00000013707	Tnfaip8l2	16.4834	18.6887	6.97169	9.89557	1.6541	2.20373	6.16766	8.32462	1.30181	2.60628	2.59346	3.42904	0.912364	1.57487	1.52194	0.64308	0.420677	1.44289	0	0	0.173361	0.0415495	0.0361682	0.0902994
ENSMUSG00000013736	Trnt1	10.8253	9.23234	10.8945	11.2096	9.99677	14.9816	9.05368	10.17	14.1573	15.865	11.5133	12.6115	8.92394	12.1991	10.0159	10.5599	11.733	12.9719	22.8843	21.1371	24.0941	19.4702	23.4621	21.1746
ENSMUSG00000013766	Ly6g6e	0.482255	0.464987	0.320198	0.0903681	0.13308	0	0.0695526	0.223998	0.530794	0	0.569168	0.309015	0.0773349	0.25787	0.05959	0	0.36544	0	0	0	0	0	0	0
ENSMUSG00000013787	Ehmt2	41.9623	53.9909	31.8561	44.58	29.836	27.6541	38.542	51.5101	20.8191	25.351	24.0598	32.9765	22.475	29.8835	32.8055	12.6121	20.4764	18.1955	23.0845	27.6539	26.4801	26.6773	26.0724	26.1927
ENSMUSG00000013822	Elof1	30.3342	37.9555	45.7679	65.9224	50.423	79.2066	49.2121	62.187	68.6625	93.5845	71.9707	98.1852	32.0994	44.8565	39.4878	52.3789	72.0277	72.8511	54.3385	61.0448	57.1547	50.9399	50.6823	50.2441
ENSMUSG00000013833	Med16	8.54984	10.0124	7.95649	11.1303	9.84304	10.8526	7.07772	7.99375	5.7675	7.4627	7.30912	7.91976	7.20668	8.62979	12.1759	7.55961	8.6083	9.09684	12.0756	13.1024	11.0758	10.2134	12.8204	13.4745
ENSMUSG00000013846	St3gal1	19.859	20.0606	11.4009	13.0749	9.95445	10.928	13.8718	15.7728	11.1407	13.2931	9.90844	10.9263	9.41174	12.649	11.7683	12.5158	13.0257	13.2143	9.78896	10.8885	20.011	21.2676	9.719	9.72307
ENSMUSG00000013858	Tmem259	57.0148	65.4024	70.9796	82.6998	64.5551	68.7151	69.1722	71.6096	86.0379	91.6615	72.0212	78.8311	58.4498	58.1797	69.4614	68.1872	77.641	75.3933	73.9698	74.6822	61.8894	60.2773	75.4491	71.8752
ENSMUSG00000013878	Rnf170	6.10737	4.39996	6.9058	5.74017	7.05875	7.73112	7.59223	7.72893	7.76357	5.908	6.93607	6.65251	6.37683	7.18311	7.84876	4.42616	4.95292	6.18074	8.19832	7.98511	9.81495	8.52418	9.8411	7.44425
ENSMUSG00000013921	Clip3	4.85045	5.40856	2.29501	2.8091	1.73882	2.51881	2.13799	3.01833	1.47677	2.76511	2.30449	1.55517	2.5716	1.96556	2.21863	1.4475	1.52763	3.20923	5.10328	8.67005	26.0054	31.6149	7.55934	6.77794
ENSMUSG00000013928	Thap8	0.582854	0.458347	0.204485	0.20897	0.0985797	0	0.281262	0.439311	0.156915	0.257677	0.274698	0.449116	0.0696396	0.465762	0.228208	0.0540664	0.098552	0	0	0	0	0.0393788	0.0336734	0.0844987
ENSMUSG00000013936	Myl2	0.311961	0.503094	0	0	0	0	0.245895	0.148695	29.0712	46.71	60.8549	100.409	1.94415	3.83461	8.16132	4.12722	17.9298	13.0978	0.211417	0	0	0.0785043	0	0
ENSMUSG00000013973	Dedd	5.48641	6.34676	3.78871	5.03437	6.2656	8.18525	5.02952	6.13368	7.91942	10.9788	5.5857	8.67315	3.39915	7.74919	5.72048	5.06343	5.81593	5.29717	17.6623	17.598	18.1806	18.3324	14.8597	18.465
ENSMUSG00000013974	1810033B17Rik	3.02385	3.78846	1.32987	1.48565	0.0193781	0.117853	1.50825	1.48114	0.154346	0.135756	0.304516	0.315653	0.0605802	0.0819918	0.120453	0.188651	0.104042	0.329393	0.0632766	0.176094	0.0596002	0.0850907	0.156411	0.134243
ENSMUSG00000013997	Nit1	26.5873	25.2563	30.4594	35.3891	32.8346	45.8473	31.7441	38.132	40.7666	49.977	32.8753	41.5444	30.6201	36.506	36.1129	34.7992	42.3069	40.7783	39.3717	35.293	34.796	35.9251	36.947	41.0358
ENSMUSG00000014030	Pax5	5.4141	8.42003	1.77446	3.56409	0.0455843	0	1.22818	1.79395	0	0	0.0839816	0.0950641	0	0.132764	0	0	0	0	0	0	0	0.0436025	0	0
ENSMUSG00000014039	Prdm15	2.05149	2.17099	2.02184	2.01341	0.940644	1.60509	1.24956	1.48653	1.40756	2.51454	0.896982	1.92504	1.1151	1.05362	1.96195	1.75613	1.57368	2.64223	5.00562	3.02371	2.51148	4.27006	8.90504	6.30856
ENSMUSG00000014074	Rnf168	3.683	3.96281	2.75259	3.20152	3.34621	5.29943	3.5091	3.43996	4.39713	4.86658	3.89616	4.68903	3.62064	4.57245	4.42777	2.97177	3.55781	3.31201	4.90482	6.75216	4.66686	6.44138	5.10166	4.83366
ENSMUSG00000014075	Tctex1d2	3.94527	3.21843	3.13742	3.10822	3.09624	4.35687	3.79461	4.59891	2.99226	3.49656	5.11173	5.45206	6.30212	4.35072	4.71832	3.66412	4.17872	1.84434	6.7237	4.02568	6.69158	5.93409	4.99437	4.21436
ENSMUSG00000014077	Chp1	136.117	107.163	152.622	141.767	170.919	194.27	209.048	189.098	187.309	190.159	195.333	194.371	110.982	160.03	158.467	147.631	180.294	189.958	330.132	310.619	373.986	397.899	343.41	336.388
ENSMUSG00000014104	Sval2	0	0	0	0	0	0	0	0	0	0	0	0	0	0	0	0	0	0	0	0	0	0	0	0
ENSMUSG00000014158	Trpv4	3.13241	3.17909	1.53013	1.74363	1.85054	1.13335	1.23568	1.69385	1.0853	1.53595	1.08554	1.90059	0.610402	0.602716	0.864593	0.978904	1.79562	1.5965	0.0384015	0.102656	0.028322	0.0358415	0.0597366	0.0290554
ENSMUSG00000014164	Klhl3	0.533447	0.492946	0.197453	0.286581	0.131938	0.198678	0.23233	0.181428	0.0154499	0.0664514	0.0751106	0.177537	0.115936	0.0391904	0.323417	0.0149451	0	0.0691332	0.0467667	0.0952848	0.117291	0.0780991	0.0299009	0.114074
ENSMUSG00000014177	Tvp23b	17.2728	13.2718	16.1905	13.3638	14.1489	16.732	19.5714	16.2692	20.6562	20.9548	18.8378	18.4111	15.1012	17.1671	13.8357	18.1383	19.2326	18.5888	26.167	17.7577	28.6506	18.6537	24.6685	29.1016
ENSMUSG00000014195	Dnajc7	125.372	127.039	93.7668	115.666	59.0314	110.596	94.6469	114.249	87.0926	123.172	87.0681	123.299	98.5247	131.807	127.82	74.7294	105.632	92.7137	83.8162	67.1628	71.0553	65.9274	76.2311	70.7906
ENSMUSG00000014198	Zfp385c	0.0550724	0.0620277	0.0475935	0	0.0562293	0.297378	0.0653106	0	0	0.0252591	0.078326	0.0583585	0.0961924	0.0592677	0.021917	0	0	0	0.0318779	0.213057	0.0684418	0.0899795	0	0
ENSMUSG00000014226	Cacybp	13.8747	11.695	23.2388	20.4582	27.2479	34.844	23.437	20.8077	65.9037	57.5013	30.0128	29.6487	11.6608	15.0239	12.0639	27.4354	32.0264	33.6269	25.8841	25.5359	29.8207	28.0389	24.465	25.8185
ENSMUSG00000014232	Cluap1	5.74576	6.96028	3.82471	5.25935	3.24866	3.86943	5.25395	7.91766	3.85893	5.19088	4.861	7.4398	3.36755	5.55324	5.09812	2.2579	3.79202	3.87853	4.51618	5.64257	5.00612	5.28612	4.59564	5.68761
ENSMUSG00000014243	Zswim7	9.20086	9.83921	16.5644	21.3398	15.2838	21.9595	20.9783	22.5229	24.1458	28.4484	21.3804	28.8453	14.5095	18.2049	15.8992	12.9518	11.288	16.9553	15.8408	15.6792	15.8774	12.9046	13.7279	14.0949
ENSMUSG00000014245	Pigl	4.84256	5.48796	4.60486	4.63229	3.15682	4.21883	5.38721	5.69562	3.41426	3.76016	3.98651	4.3861	3.36964	4.3781	3.90126	2.87759	2.4089	3.52098	5.01401	5.58428	5.77475	6.95731	4.74951	4.36828
ENSMUSG00000014294	Ndufa2	176.57	205.997	412.011	574.929	313.864	410.899	361.117	476.931	467.554	604.68	534.759	814.567	229.815	285.955	324.555	299.512	425.45	406.512	378.44	407.781	452.304	421.555	345.207	357.636
ENSMUSG00000014301	Pam16	35.0725	37.626	76.6058	95.3061	101.111	127.629	72.9802	71.3691	125.026	143.177	116.948	141.808	58.4386	67.9502	63.5478	100.545	127.533	128.911	108.823	107.707	117.423	106.063	100.198	96.0584
ENSMUSG00000014303	Glis2	2.38527	2.99454	1.61414	1.6549	2.16823	2.4642	1.82096	1.69252	2.35402	2.32006	2.85886	2.7649	1.99743	2.15468	2.59549	2.36521	3.83534	3.40649	1.53096	2.19509	3.09497	2.58325	1.61633	3.10028
ENSMUSG00000014313	Cox6c	494.017	439.952	1723.53	1843.17	1602.25	1939.26	1412.77	1424.64	2709.26	3003.07	2975.49	3475.98	1791.43	1929.97	1827.65	1969.54	2254.9	2332.86	1986.13	1910.53	2427.13	2234.41	1820.69	1812.65
ENSMUSG00000014329	Bicc1	2.63365	2.98586	1.22602	1.47714	1.94424	1.21346	1.33712	1.54319	1.40351	1.61205	2.72342	3.22365	1.48663	2.18972	2.1754	1.04132	1.50515	1.60925	9.66194	11.8417	19.1256	20.7312	9.39029	9.58071
ENSMUSG00000014349	Ube2z	14.9549	14.6038	11.4354	13.0381	10.8684	12.3544	14.0978	15.8665	10.4911	12.5865	12.3354	15.0553	7.80638	9.98412	8.79927	7.88576	8.66713	8.77123	20.0778	20.0777	25.3243	23.9296	21.8285	20.3878
ENSMUSG00000014351	Gip	0	0	0	0	0	0	0	0	0	0	0	0	0	0	0	0	0	0	0	0	0	0	0	0
ENSMUSG00000014353	Tmem87b	14.5424	10.546	12.8053	10.2523	14.1458	14.0144	12.6303	11.5634	14.7334	13.3597	11.6225	11.5814	12.3087	12.0004	11.5207	10.2293	12.0663	10.7638	15.2938	15.462	14.0119	15.0646	15.0669	12.7854
ENSMUSG00000014355	Anapc1	17.3176	17.0912	16.2187	16.9139	13.2762	17.4999	16.0119	18.1525	11.7018	14.9371	11.6519	13.015	10.4961	19.529	16.7568	11.6368	7.68858	12.7982	31.1362	29.8643	21.4902	28.5367	30.5973	34.1343
ENSMUSG00000014361	Mertk	7.07348	6.91811	4.44314	4.71338	2.79821	3.55723	4.96797	5.15647	4.04393	4.54054	2.91169	3.72369	1.3434	2.06076	1.92196	0.940377	1.26598	1.09636	1.31776	1.33635	2.0791	2.4445	1.54282	1.30111
ENSMUSG00000014402	Tsg101	21.046	18.451	25.6625	25.3947	30.097	31.4982	29.9435	30.6183	32.8589	31.5553	33.1546	34.3377	22.2431	24.2432	22.519	24.892	23.2821	26.2672	33.6285	23.2092	31.1404	26.51	33.8286	32.7975
ENSMUSG00000014418	Hps5	13.3497	14.0809	12.8295	16.7224	9.02087	10.3135	12.0441	16.2976	8.75678	12.9916	7.8827	10.256	7.53582	8.22082	7.87524	8.67079	11.3701	11.0605	8.12715	10.9039	8.21135	7.59788	11.0493	8.74885
ENSMUSG00000014426	Map3k4	2.258	2.66151	1.66491	2.34813	1.98213	3.3894	2.48813	3.12595	1.0263	1.63652	1.72599	2.65336	1.98392	2.97491	3.14069	1.14389	1.78768	1.04047	4.14587	4.25095	4.34287	4.36012	3.97567	4.13712
ENSMUSG00000014444	Piezo1	31.1869	31.0423	29.2472	39.0693	19.9921	27.856	28.2556	33.8627	23.0593	26.2653	12.8652	16.648	14.6833	21.0021	21.263	25.4067	37.9071	34.1589	13.812	14.4079	11.402	15.3414	15.1343	16.2254
ENSMUSG00000014453	Blk	13.4617	15.3383	4.41214	5.67614	0	0.0242549	4.7024	5.53294	0.0429833	0.0568782	0.079522	0.0328662	0	0	0.0494258	0	0	0.0449221	0	0	0	0	0	0.0323141
ENSMUSG00000014470	Rnf166	16.5655	18.876	15.0419	21.1145	9.74063	12.879	18.3347	21.4144	14.9522	17.702	14.9272	18.7987	10.2984	11.0676	11.9198	8.66374	10.2973	11.8193	15.8418	17.169	24.9925	24.2048	18.1482	17.1335
ENSMUSG00000014496	Ankrd28	2.9497	2.65151	3.15185	2.77522	4.07236	5.96874	2.70211	2.6588	6.29756	6.74812	5.17453	5.80545	6.67939	7.06663	5.63795	8.60963	7.93442	7.14968	5.84195	5.36023	5.15064	6.19777	5.94068	5.74035
ENSMUSG00000014498	Ankrd52	9.09794	10.0963	7.54642	9.81236	8.78514	12.1135	5.12757	5.87887	20.1342	25.2925	7.31092	7.01943	9.65293	13.0648	12.0856	24.2081	22.9645	27.4676	7.34638	8.87797	7.00704	7.78742	7.27091	7.66881
ENSMUSG00000014503	Pkd2l2	1.35433	1.21892	1.61786	2.14951	1.26863	2.17151	1.99241	1.83442	1.96115	2.62186	3.11024	3.08565	1.40576	1.85155	1.13469	0.828542	0.652976	0.94368	2.06007	2.16136	1.75251	1.83067	1.93036	2.47767
ENSMUSG00000014504	Srp19	19.7603	21.2896	22.6902	31.8693	22.5308	37.2154	25.2168	29.6389	36.4113	49.1245	29.7433	41.2425	13.3658	22.043	20.1448	19.9933	34.7632	35.3951	43.3784	44.9277	47.1186	45.3713	44.9132	40.359
ENSMUSG00000014529	4930511M11Rik	0	0.0237596	0	0	0	0	0	0	0	0	0	0	0	0	0	0	0	0	0	0	0	0	0	0
ENSMUSG00000014542	Clec4f	0	0	0	0	0.201018	0.400731	0	0	0	0	0	0	0	0	0	0	0.238366	0	0	0	0	0	0	0
ENSMUSG00000014543	Klra17	0.230033	0.179218	0.111857	0.265561	0.0219002	0	0.0508505	0.0893053	0.126174	0.0654648	0.0450728	0	0	0	0.0579488	0.0581515	0	0	0	0	0	0	0	0
ENSMUSG00000014547	Wdfy2	1.30084	1.56104	0.978028	1.41908	1.20813	1.03508	0.503357	0.995684	2.97206	4.09192	2.37874	2.38758	2.56382	2.77446	3.25875	1.95519	2.46479	2.87868	7.45284	6.53665	6.67458	5.23227	7.76928	8.5775
ENSMUSG00000014550	Zfyve20	4.47413	4.74851	3.47797	4.39806	5.07667	6.01913	3.83239	4.19276	5.18031	6.71279	3.86408	4.58798	4.22962	6.1401	5.68624	7.60286	9.5876	10.9367	8.10902	7.22365	7.32655	7.02139	7.65341	7.92441
ENSMUSG00000014551	Mrps25	11.3414	15.5165	17.9852	34.8093	17.8019	45.4907	21.8385	32.0621	20.1153	32.059	23.2384	44.4969	18.5652	39.1336	39.9912	22.9242	38.9966	42.033	33.5894	30.5623	22.7629	16.9951	29.0909	32.3972
ENSMUSG00000014554	Dguok	24.5583	22.9166	22.4267	25.9329	21.1596	22.7396	24.2243	26.3652	15.7663	26.3809	20.9418	31.5252	17.7964	19.6541	22.3414	9.47623	12.5265	10.1968	25.3163	26.7315	28.0096	28.9482	28.7899	26.137
ENSMUSG00000014592	Camta1	5.34621	5.34932	7.30676	5.26988	6.88506	7.55404	6.57063	8.85771	11.5796	8.89346	12.0214	12.379	6.02074	8.13234	6.09901	4.83607	4.24081	5.87737	7.8893	8.2061	13.8578	14.0258	7.68615	9.30031
ENSMUSG00000014599	Csf1	13.3988	16.0055	4.88855	8.2693	8.6231	7.94625	5.25392	6.71116	6.24799	7.87533	10.2235	12.0191	4.56441	4.7608	7.36007	10.193	12.0993	13.0511	54.1301	76.4255	72.8069	74.0426	45.1839	43.3329
ENSMUSG00000014601	Strip1	9.40737	11.3283	8.64746	12.5109	8.67864	13.1914	9.14098	11.4568	11.8428	17.0154	10.3422	13.8296	11.7513	16.9519	17.0142	11.6271	15.308	13.3154	10.6542	11.9863	10.7271	9.0251	11.8827	11.3698
ENSMUSG00000014602	Kif1a	0.648408	0.716108	0.217691	0.279421	0.215348	0.268514	0.209688	0.255933	0.0752689	0.179199	0.0977889	0.27649	0.0567982	0.0795366	0.0919564	0.0235851	0.169435	0.0508071	1.6133	2.45865	0.913126	1.51327	1.23491	1.23171
ENSMUSG00000014603	Alx3	0.0797809	0.148107	0.0458049	0.0627942	0.0571197	0	0.0915927	0.0526714	0	0.0385898	0	0	0	0	0	0	0	0	0	0.0676146	0.200248	0.191722	0	0
ENSMUSG00000014606	Slc25a11	36.6781	39.8296	77.2023	93.4789	76.8701	103.619	64.26	72.0243	100.238	122.09	85.3764	103.077	92.5457	95.735	102.254	72.6496	80.9139	91.1581	171.785	155.541	144.2	116.695	173.294	173.692
ENSMUSG00000014609	Chrne	0.728193	0.252348	0.0837161	0.07485	0	0	0.424495	0.357031	0.0814913	0.278989	0.291957	0.320076	0.0525025	0.21915	0.296659	0	0.295769	0.146992	0	0	0.393737	0.0838973	0	0
ENSMUSG00000014633	Cmc2	5.92257	9.72073	21.3966	32.8018	18.3547	28.1374	20.6503	24.798	34.7377	44.7074	29.0601	45.2431	16.309	27.1858	26.2243	18.5504	32.8087	41.0574	38.6325	34.4924	40.6637	34.1455	36.3935	36.1196
ENSMUSG00000014668	Chfr	8.75484	8.24987	6.18181	7.74152	5.44008	6.47489	6.45992	6.75203	8.57852	9.05741	5.74686	6.76961	4.13322	5.60872	5.45633	5.14972	6.50676	6.95217	10.3292	6.18738	10.4065	7.10819	9.7113	9.70771
ENSMUSG00000014686	Ceacam16	1.00987	1.34662	0.325636	0.544796	0.0515628	0	0.270758	0.579174	0	0	0	0	0	0	0	0.0778775	0	0	0	0	0	0	0	0
ENSMUSG00000014704	Hoxa2	0.68483	0.782138	0.612365	0.497683	0.733446	0.662216	0.895942	0.873852	0.570809	0.989183	0.836636	0.638894	0.916915	1.40306	1.24803	0.780038	0.829504	0.919478	2.12755	2.39345	0.739301	0.708799	2.76267	2.74698
ENSMUSG00000014725	Adam28	0.059237	0	0.0171501	0	0	0	0.0160953	0	0.0389728	0	0.0142197	0.0265271	0.0233005	0	0	0	0	0.0361698	0	0	0	0	0	0
ENSMUSG00000014747	Ankrd53	0.0234802	0	0	0	0	0	0.0270551	0	0.0357622	0	0	0	0.045636	0.0495017	0	0	0	0	0	0	0	0	0.0193531	0
ENSMUSG00000014748	Tex261	25.7495	25.2263	29.157	27.0668	32.1904	31.599	28.1306	26.1043	29.7662	29.5987	27.0274	28.3571	18.6258	15.8337	21.5685	16.9059	16.1241	18.2102	31.9783	34.4109	32.3717	33.8648	29.4595	27.8701
ENSMUSG00000014763	Fam120b	6.31011	6.21776	5.23873	5.53111	4.48941	5.43956	5.69557	5.45354	5.10895	5.70633	4.8555	5.48452	3.36412	4.27439	3.7258	4.93401	4.69893	5.01543	6.63402	6.38057	7.47384	8.26397	6.29216	6.45467
ENSMUSG00000014767	Tbp	8.20377	8.96624	7.68738	7.78738	9.16159	9.43111	7.18363	8.66106	12.0543	13.3337	8.41315	9.79515	5.41206	7.50549	7.02254	6.1859	8.82445	8.24086	9.69148	11.5696	10.0104	10.8599	10.9772	9.81763
ENSMUSG00000014769	Psmb1	107.005	95.1074	127.685	139.251	102.21	141.963	147.044	156.621	142.091	171.34	146.266	186.617	52.5286	69.9889	65.6446	61.3689	80.8311	82.5228	151.561	149.62	184.226	186.877	143.946	145.218
ENSMUSG00000014771	Pdcd2	15.468	13.1599	12.0003	11.4679	8.23998	10.4451	16.032	11.7929	12.0341	16.9698	14.177	17.2061	7.72553	8.73619	8.4009	5.2441	7.39703	7.16132	21.1433	13.1692	19.6215	21.1841	15.8331	13.4757
ENSMUSG00000014773	Dll1	1.86057	1.59606	1.44049	2.60077	1.97127	1.12068	1.53209	2.55176	2.10862	2.53585	1.05993	1.10813	1.19675	1.5546	2.37905	1.47	1.32809	0.574143	0	0.566532	0.0645218	0.266246	0	0.0240959
ENSMUSG00000014776	Nol3	2.62397	3.81381	7.44071	12.2588	7.42206	13.1139	9.22004	12.6072	9.20158	13.6552	10.1752	16.7252	7.61841	13.4744	13.9893	4.39317	7.63694	7.9251	5.77417	4.92583	3.11284	2.73245	5.03113	5.96138
ENSMUSG00000014778	Fhod1	10.6765	12.3121	7.77016	9.50511	6.18149	5.74727	9.55614	10.4707	4.57809	6.05378	4.02822	5.16188	5.40064	5.47851	6.74373	3.40963	3.71328	3.23581	5.10012	3.63535	2.71624	3.05347	4.03742	3.67939
ENSMUSG00000014782	Plekhg4	0.154765	0.0681845	0.0503351	0.14799	0.110598	0.0779466	0.0635549	0.0868218	0.155646	0.0914499	0.0644107	0.0238958	0.0534084	0.144406	0.0788174	0.0412865	0.0978865	0.051504	0.11775	0.257314	0.0211843	0.0260789	0.186068	0.197743
ENSMUSG00000014786	Slc9a5	0.557814	0.863647	0.451265	0.710675	0.624209	0.660447	0.711878	0.718868	0.244575	0.285893	0.489494	0.569364	0.48701	0.514104	0.403272	0.437976	0.579962	0.305099	0.540426	0.736202	0.275257	0.287517	0.568313	0.603157
ENSMUSG00000014791	Elmo3	1.95884	2.36683	1.60412	2.23874	1.65949	1.29355	1.44428	2.49474	1.12422	1.13476	1.52527	1.75577	0.316375	0.558178	0.511226	0.316498	0.339389	0.392995	0.779733	0.783456	0.821942	0.711906	0.639776	0.855917
ENSMUSG00000014813	Stc1	0.84013	0.978057	0.436467	0.494332	0.777357	1.04471	0.676577	0.401283	0.411799	0.587668	0.399518	0.423827	0.273196	0.214456	0.333371	1.35488	1.42474	1.03808	5.71809	5.62493	6.788	6.84464	6.0438	6.21918
ENSMUSG00000014837	4931428F04Rik	2.32409	2.05031	5.80452	5.85837	6.59812	8.01648	5.17663	5.67241	5.72166	5.71319	6.09074	7.50967	9.38055	9.36327	9.85756	5.49783	6.47077	6.70778	0.864983	0.759862	0.532678	0.332007	0.655936	0.742851
ENSMUSG00000014846	Tppp3	13.4213	20.5866	8.46618	12.3253	18.6391	18.8929	9.98031	15.9453	16.8571	23.2171	24.6055	41.6852	9.87281	16.3668	19.9601	12.5538	19.2133	21.2864	1.39585	1.48966	0.362485	0.319588	1.19721	1.59356
ENSMUSG00000014850	Msh3	3.35004	3.25487	3.13198	3.13407	2.40747	2.53757	3.1302	3.16943	2.04686	2.57278	2.86141	3.83077	3.77414	4.07761	4.38559	1.25694	1.322	1.22757	4.17377	4.24974	3.50797	3.28336	4.32376	3.67574
ENSMUSG00000014852	Adamts13	0.319442	0.375747	0.0356442	0.0884388	0.0267992	0.0128346	0.094603	0.0949093	0	0	0.0217924	0	0	0	0	0	0	0	1.09374	0.819601	0.806426	0.993624	0.491091	0.873391
ENSMUSG00000014856	Tmem208	32.0801	27.7369	38.2169	42.4599	36.9412	44.8708	31.3027	31.8076	49.337	55.4532	41.4314	43.1458	19.7051	24.0002	23.0596	33.8719	35.4555	32.9428	42.9523	42.3242	40.4969	36.803	45.5164	47.6334
ENSMUSG00000014859	E2f4	14.7839	20.6616	11.7209	16.6199	10.367	15.7209	12.5855	15.532	15.7797	23.1169	9.34737	13.5185	8.08594	12.448	12.7966	15.0918	19.115	18.3111	9.80037	9.57275	12.7765	12.2297	10.7486	10.9858
ENSMUSG00000014867	Surf4	37.3788	36.4321	36.9469	41.8006	44.86	46.3724	44.1151	43.509	41.2127	47.6555	38.5202	43.1529	29.6163	33.2217	31.2288	39.1458	38.7204	42.9036	78.5571	90.2469	78.0571	85.7244	79.1271	76.2691
ENSMUSG00000014873	Surf2	11.1169	16.2546	12.1134	15.3639	8.81779	17.2092	11.7691	18.7285	12.686	18.7245	10.7655	14.6696	6.4688	10.6808	14.257	11.4271	23.2057	19.3759	13.2151	12.9837	14.9554	15.8585	13.5024	11.2543
ENSMUSG00000014905	Dnajb9	16.4303	12.2438	40.011	27.6618	30.3946	33.6638	25.7702	17.8766	71.8532	53.0075	26.1664	21.0175	12.4044	13.8133	10.5309	58.0252	48.0203	51.5764	50.8267	40.3432	83.4368	71.4993	50.8195	45.4955
ENSMUSG00000014907	Naf1	2.85427	2.02964	2.0898	1.7063	3.55407	2.84972	1.99589	2.28654	3.64867	3.13973	3.27988	2.7931	2.99812	2.53411	2.33803	3.00989	3.27026	3.11303	3.3704	2.79479	4.63162	4.106	3.99878	3.88181
ENSMUSG00000014932	Yes1	2.71012	2.26778	3.45441	3.05789	5.59022	5.83872	4.67407	3.78284	5.88544	5.34445	5.26185	4.95515	7.11238	8.86352	7.39678	5.57896	6.99237	6.06269	8.79836	5.64459	7.93622	8.16234	8.21789	9.1079
ENSMUSG00000014956	Ppp1cb	21.9752	19.1192	38.1169	29.8412	66.1056	75.9518	42.3572	31.1413	59.2202	56.83	57.4666	55.6543	61.2497	72.5505	64.037	57.6384	59.2912	59.3676	64.9651	56.5417	75.3648	74.2306	65.2504	61.3983
ENSMUSG00000014959	Gorasp2	26.6946	25.3076	25.0984	28.3243	33.6973	37.2421	29.2645	32.1049	26.2103	29.0968	27.1332	28.1419	19.427	23.6174	21.7849	27.2703	30.771	32.2536	39.0989	40.7389	43.4664	42.6102	42.5454	42.2951
ENSMUSG00000014980	Tsen15	6.43124	6.62564	6.79937	6.5492	7.73145	10.224	7.61432	7.19311	7.30897	7.77171	8.56274	11.5937	4.46544	5.65909	4.3443	5.45688	4.21912	3.41129	10.1521	9.63831	13.7317	13.5365	12.6671	11.2337
ENSMUSG00000015001	Oc90	0	0	0	0	0	0	0	0	0	0	0	0	0	0	0	0	0	0	0	0	0	0	0	0.0501603
ENSMUSG00000015002	Efr3a	11.5032	8.4922	11.5699	10.4667	15.7794	17.254	8.94068	7.86874	13.5418	12.8668	9.14394	9.89965	8.87076	8.55255	9.64392	13.0758	13.6403	14.0719	34.3808	30.618	37.1904	37.144	31.4978	29.3813
ENSMUSG00000015013	Trappc2l	35.9165	39.4493	50.0518	62.5813	45.2315	69.5825	50.8258	66.1712	51.2645	61.2247	65.8516	83.5701	37.4981	48.7387	47.8239	35.5854	51.5989	52.446	48.3186	45.9225	57.4338	56.4387	45.7283	48.7388
ENSMUSG00000015016	Acsf3	11.5676	13.7881	42.5107	60.748	49.4523	83.8332	28.8824	35.7444	47.1006	61.3119	30.4356	40.2677	24.6535	33.953	35.2245	15.5769	20.125	24.8139	27.2036	24.5801	18.8444	14.9351	29.8751	31.5082
ENSMUSG00000015023	Ddx19a	8.49737	11.5457	7.44658	10.7451	7.654	13.0187	8.79472	9.88191	7.86665	10.3413	7.19377	10.0733	7.74769	9.74158	10.6898	7.35414	10.9853	11.7236	14.8053	8.60454	17.0195	11.9115	15.5939	14.6023
ENSMUSG00000015027	Galns	3.40264	4.12637	2.22813	3.60565	2.12329	2.36034	3.15773	4.26392	0.96126	1.62883	1.61245	2.54083	1.14946	1.37135	1.36735	0.582118	0.85458	0.557164	3.27775	4.22336	3.45865	4.05167	3.3384	3.61431
ENSMUSG00000015053	Gata2	2.86884	2.69688	2.23503	2.83899	2.81633	2.2227	2.4625	2.74188	3.48253	3.80237	2.04521	2.20004	2.4623	3.29925	3.60618	2.84702	3.76654	2.78873	0.119666	0.199325	0.121597	0.190782	0.0962256	0.188656
ENSMUSG00000015083	C8g	1.80993	1.86373	3.63133	5.73262	3.0366	3.59682	6.71044	7.92028	4.45847	6.51327	6.34581	8.01368	5.14321	8.12616	7.62034	1.42322	1.47748	1.23387	7.13667	11.0275	7.64779	8.8782	9.99403	8.31642
ENSMUSG00000015085	Entpd2	18.4734	19.9317	10.5779	13.8184	13.466	10.8244	13.2849	14.159	5.53103	7.66208	12.9874	15.0629	7.6733	6.89015	7.87728	4.5329	6.08154	5.55943	7.26452	10.5216	11.2951	9.76285	7.91693	8.07363
ENSMUSG00000015087	Rabl6	20.8496	26.4166	21.961	26.9539	18.568	37.0743	21.461	31.5566	20.6455	31.3334	20.9405	30.7319	17.4749	25.2297	27.1283	18.5782	28.6213	25.2965	18.9664	18.9691	21.0901	19.8922	21.9535	18.5809
ENSMUSG00000015090	Ptgds	0.893337	0.830851	0.368137	0.438701	3.09746	5.23049	1.37013	2.85204	11.6775	12.2254	3.76388	5.08146	4.24271	7.72639	6.78738	1.02469	1.9274	2.45076	0.288509	0.863627	0	0.133727	0.865037	0.315713
ENSMUSG00000015092	Edf1	91.6214	139.551	154.159	273.808	160.228	290.55	158.27	251.457	178.492	285.722	179.948	326.451	112.791	209.876	213.821	150.665	283.763	304.597	165.613	166.99	149.091	146.35	152.677	158.772
ENSMUSG00000015093	Clic3	0.624346	1.11337	0.779643	0.750491	0.262973	0.6923	0.769971	0.765266	1.67203	1.62014	1.15187	1.11755	0.477953	1.64046	1.51628	0.691338	0.674961	0.5705	0.546006	0.67467	0.0638584	0.104887	0.637072	0.568841
ENSMUSG00000015094	Npdc1	52.1676	61.1256	35.644	49.686	36.279	33.9665	43.2439	63.1294	23.8042	29.106	35.1254	41.5303	13.5084	15.7252	19.134	14.0661	17.2577	18.2437	26.597	32.4493	27.3293	30.1198	26.1715	24.5225
ENSMUSG00000015095	Fbxw5	28.6158	35.2896	38.1559	51.2714	38.2272	51.956	36.6759	43.45	34.1484	47.8705	26.8792	33.9948	27.4299	33.1539	34.123	23.9126	25.863	28.5757	40.6648	42.3235	30.0218	26.9217	41.362	42.5549
ENSMUSG00000015112	Slc25a13	0.634749	0.472232	0.202565	0.184575	0.13923	0.164925	0.229022	0.267103	0.179301	0.113247	0.311232	0.287563	0.262131	0.207374	0.336123	0.117405	0.13461	0.21762	0.18066	0.33921	0.238322	0.3646	0.172094	0.124478
ENSMUSG00000015120	Ube2i	62.5607	69.1164	42.8805	53.032	43.8185	50.48	45.1908	53.8633	42.3743	60.0538	42.129	59.887	32.341	47.5452	56.3009	33.5192	53.3318	48.6449	79.6795	76.8006	96.7386	102.541	79.5073	83.6251
ENSMUSG00000015126	Tsr3	9.38326	9.72566	6.86751	10.0568	6.46607	7.25596	9.07289	12.4232	5.71206	8.56503	6.40603	8.24339	6.75164	7.93064	7.75325	5.18013	7.42964	6.08544	12.6601	12.7793	14.4859	13.7064	12.7961	12.6903
ENSMUSG00000015127	Unkl	4.66613	5.42267	2.39297	2.39279	2.21988	3.1083	2.28437	2.46011	1.93817	1.96779	1.58081	1.36318	2.39416	2.75847	2.91746	1.18172	1.80118	1.61678	3.03735	3.07868	3.53012	3.68612	2.69989	3.02974
ENSMUSG00000015133	Lrrk1	10.383	12.6829	4.70535	5.42869	3.66179	4.46232	5.45059	7.39435	1.65078	1.75172	1.89781	2.97053	1.26246	3.5079	2.40457	0.98584	2.51743	2.05458	1.72776	2.3042	3.9717	3.25645	1.50454	1.7134
ENSMUSG00000015134	Aldh1a3	4.33994	4.21447	1.33484	1.1938	2.36113	1.05869	0.920145	1.2789	0.713181	0.828439	1.9008	2.78376	1.25932	1.11634	1.19809	1.34225	0.990205	1.51981	0.818597	1.26857	1.13623	0.852909	0.845734	0.968652
ENSMUSG00000015143	Actn1	17.9653	24.1464	8.86947	11.9191	5.1588	5.75399	8.74171	11.4883	3.17814	5.56289	5.01026	7.62912	2.38476	3.9713	4.13326	6.80006	11.106	9.29062	13.1723	18.7123	8.93589	9.00888	10.9025	10.9803
ENSMUSG00000015149	Sirt2	37.1662	40.5625	35.1959	46.0677	37.1154	48.6648	39.1056	48.4579	42.6224	58.2181	42.6363	53.809	47.8282	57.7932	59.9837	49.6125	66.2423	63.1628	39.6867	39.038	49.1323	53.1557	37.2924	38.246
ENSMUSG00000015165	Hnrnpl	145.564	142.472	103.144	112.5	91.255	96.592	116.44	119.324	76.7988	78.9298	70.783	80.9312	89.7411	111.597	110.766	78.5334	84.833	85.5877	117.573	111.109	118.135	112.157	120.474	119.328
ENSMUSG00000015176	Nolc1	7.9579	10.9401	8.15049	12.7301	6.7064	12.0488	6.89391	9.92018	12.1954	19.0361	7.39958	11.9786	5.03192	8.49704	9.0736	12.6143	22.4167	23.8309	9.06693	7.90579	10.4962	8.89	9.3401	9.22876
ENSMUSG00000015189	Casd1	6.83863	5.40067	6.87983	4.6578	6.92547	7.61377	5.32615	4.57988	7.20323	5.48358	6.24784	4.32527	5.26847	4.6107	4.43308	6.05822	5.93506	6.28517	8.30636	7.40151	6.79313	5.96975	8.1173	8.24926
ENSMUSG00000015202	Cnksr3	3.50243	3.71494	2.30094	2.59599	1.94983	2.43582	3.95849	4.35817	1.67447	1.52161	2.53922	3.72001	1.76492	2.73837	3.16972	1.61434	2.00302	1.66819	2.93015	3.45272	4.09908	4.31544	3.20855	2.91653
ENSMUSG00000015214	Mtmr1	9.50963	7.76665	10.4756	8.73698	10.1699	12.9845	9.07423	7.30123	15.8408	13.6874	10.8988	11.1249	12.6741	13.1592	12.116	16.6752	13.403	15.6813	17.8869	14.8334	12.9244	14.0872	16.2956	14.2944
ENSMUSG00000015217	Hmgb3	6.68654	7.47311	10.9128	13.9614	10.5128	17.4081	9.20259	11.9891	12.7926	17.6892	18.1223	24.722	19.2221	33.2918	24.925	5.16612	10.2503	8.33578	42.89	21.3812	33.4402	17.3963	45.4463	45.1132
ENSMUSG00000015222	Map2	0.185123	0.126023	0.128498	0.309779	0.198175	0.194994	0.232563	0.183265	0.560071	0.474089	0.290575	1.21772	0.183644	0.304052	0.363892	0.194266	0.0812195	0.02136	0.552536	0.144832	0.0477209	0.0655351	0.177976	0.383513
ENSMUSG00000015224	Cyp2j9	3.17426	2.5593	1.8609	2.16049	2.89067	3.11909	3.12424	3.7045	1.39725	1.85094	1.93358	2.58232	1.78997	1.66789	1.67715	0.688085	0.369773	0.77903	1.91506	1.55643	3.7776	3.48184	1.91495	1.90677
ENSMUSG00000015242	Nipsnap3a	0	0	0	0	0	0	0	0	0	0	0	0	0	0	0	0	0	0	0	0	0	0	0	0
ENSMUSG00000015243	Abca1	12.3708	15.308	12.3363	15.299	8.92519	13.4096	10.6925	11.4938	17.5002	22.8876	11.8426	13.851	7.84887	11.3542	11.4953	11.0275	17.0648	17.4192	33.9242	37.5198	18.0521	27.538	38.9982	39.0405
ENSMUSG00000015247	Nipsnap3b	14.7632	12.7736	13.9785	16.0774	14.3458	10.4179	13.8423	12.1126	9.87436	9.93711	14.0131	13.3063	11.4733	12.77	12.6154	10.3687	12.8207	9.01683	13.8714	14.0931	15.4142	15.9711	13.406	13.8975
ENSMUSG00000015289	Lage3	23.2838	25.3522	25.1719	37.4461	33.263	43.956	30.2926	37.4005	34.2695	40.0464	44.6075	50.4455	21.4727	24.7716	25.2578	15.919	22.0028	19.4835	37.5548	39.166	48.8065	42.7902	34.7328	35.1188
ENSMUSG00000015290	Ubl4	15.0711	14.221	16.4407	18.5282	19.8548	21.5944	20.2685	21.5573	24.6615	29.5497	24.856	29.0562	18.8747	21.0386	22.885	21.615	26.7979	26.8448	20.0765	24.8954	24.6874	23.5317	22.9782	20.5682
ENSMUSG00000015291	Gdi1	79.3306	90.6948	52.2008	70.5111	40.6154	57.7966	55.1442	66.7901	51.6067	61.2333	44.1048	61.7671	40.014	49.5582	61.5988	36.3524	50.7474	47.5281	45.7531	54.4175	47.4332	50.7124	52.5541	48.205
ENSMUSG00000015305	Sash1	5.37596	5.42782	3.78019	4.32838	6.76214	7.12765	3.44332	3.91447	10.236	11.8651	4.99235	5.89218	4.25162	4.61978	5.3662	18.6152	22.5527	22.9779	13.2867	13.702	11.7554	15.9085	13.2298	12.8406
ENSMUSG00000015312	Gadd45b	19.1508	24.5169	8.1335	11.1287	1.66676	1.03142	9.02794	11.306	2.42121	2.80249	6.25081	8.23894	6.18825	5.58599	9.90268	2.16352	3.45728	3.45489	5.85576	8.07458	9.76814	9.35515	5.16728	4.26732
ENSMUSG00000015314	Slamf6	5.58894	4.95236	2.08364	2.41968	0	0	1.86538	2.10642	0.0305806	0	0.109784	0.133319	0.0731936	0.101745	0.0250651	0.0288207	0.043269	0	0	0	0	0	0	0
ENSMUSG00000015316	Slamf1	1.75259	1.99657	0.706593	0.74122	0	0	0.56473	0.757145	0.0732002	0.0779642	0.0267214	0.0300226	0.0284057	0.0305041	0	0.0223977	0.0389323	0.0697461	0	0	0	0	0	0
ENSMUSG00000015335	Zdhhc12	6.61652	8.04834	4.75029	6.36876	5.15537	4.53848	7.09617	8.05262	3.09418	4.23283	3.86906	5.974	5.78408	3.66566	4.70851	1.30439	1.71797	1.10515	7.50682	7.40224	6.97672	6.58017	6.93761	6.6688
ENSMUSG00000015337	Endog	8.48986	8.9948	22.2656	28.5375	27.9949	29.0638	14.6431	14.6996	31.5259	36.9082	31.8343	38.9456	19.7618	17.6319	23.8651	26.6737	32.8055	25.3799	84.1321	79.9486	58.2895	46.7149	80.8829	79.4929
ENSMUSG00000015340	Cybb	11.7038	10.406	5.54217	5.28639	2.05753	1.12922	4.14469	4.21532	0.961079	1.11745	2.70554	2.89123	2.59423	1.95208	2.24915	1.14256	1.04401	0.673229	0	0.0705164	0.215675	0.276698	0.00677642	0.0177315
ENSMUSG00000015341	Golga7	26.7758	23.136	25.5299	21.3178	30.8363	32.9405	29.2593	23.3635	37.8118	35.4948	32.6345	34.4281	24.8707	24.3014	19.9621	31.064	29.7974	31.0443	48.5714	44.0926	47.5942	44.8908	46.4699	44.0582
ENSMUSG00000015342	Xk	0.511049	0.279282	0.333068	0.229358	0.482253	0.430788	0.233247	0.374682	0.662514	0.441584	0.347465	0.324019	0.943678	0.576243	0.484564	0.634941	0.716787	0.607527	0.0623055	0.176967	0.0566685	0.120423	0.100173	0.129935
ENSMUSG00000015354	Pcolce2	12.256	10.9605	4.66967	4.53814	7.40323	4.77526	2.17282	1.80635	2.69996	3.88748	4.75568	9.69307	4.03012	4.68303	5.51769	2.49111	2.44816	4.89141	1.00962	0.754066	1.06593	0.685649	0.556845	0.44092
ENSMUSG00000015355	Cd48	23.5439	22.43	8.78828	11.6545	3.01086	1.57133	8.18151	9.99058	1.98913	2.07156	4.10919	5.71709	2.2528	1.71658	1.66293	1.13252	1.58487	0.94064	0.0919973	0	0.291603	0.0294228	0.0271169	0
ENSMUSG00000015357	Clpx	16.7469	14.9256	31.3006	32.1812	49.3579	81.5889	20.3344	21.1856	42.307	44.6227	38.5071	42.9492	46.0664	51.5228	49.3352	32.8872	35.6147	36.2451	82.2844	69.7822	51.9371	44.1004	82.1628	79.5286
ENSMUSG00000015363	Trabd	18.583	23.4005	18.2735	27.3178	12.7287	17.2475	19.2741	24.16	23.2033	34.2446	20.5362	30.9672	13.7178	20.7366	24.134	18.7846	25.6724	26.4687	18.8151	17.8305	20.9026	20.4527	18.332	17.4101
ENSMUSG00000015365	Mov10l1	0.0383604	0.0892752	0	0	0	0	0	0	0.0527887	0	0	0	0.0672971	0	0	0	0	0	0	0	0	0	0	0
ENSMUSG00000015377	Dennd6b	3.14273	3.86724	2.01865	2.69216	1.23688	1.30426	2.19332	2.41456	1.42592	1.73087	1.22429	1.2455	1.08206	1.29257	1.14879	0.825959	1.16754	0.904008	1.24444	0.607998	0.617797	0.512825	1.17237	1.36849
ENSMUSG00000015396	Cd83	13.7556	15.009	6.74811	7.16495	1.30141	1.0218	6.25693	6.61877	1.69097	1.8265	3.12609	3.6486	1.06717	1.44932	1.07041	1.56738	1.4484	1.42036	0.522736	0.166627	0.70377	0.34847	0.484289	0.591773
ENSMUSG00000015401	Tmem27	0.221791	0.032761	0.21121	0.0485576	0	0	0	0	0	0	0.202519	0	0	0	0	0	0	0	0	0	0	0	0	0
ENSMUSG00000015405	Ace2	0.136246	0.0996726	0.0986267	0.148063	0.213725	0.239993	0.11899	0.155886	0.382227	0.508696	0.144467	0.023283	0.179344	0.0707557	0.0872706	0.100569	0.0903773	0.204587	0.0419717	0.0855284	0	0.0178883	0.0167025	0
ENSMUSG00000015437	Gzmb	1.22857	1.23428	0.841988	1.57477	0.064177	0.496921	0.670567	0.929455	0.387069	0.419219	0.469972	0.911687	0.107612	0.0626251	0.415028	0.084658	0.15928	0.167945	0	0	0.0995062	0	0	0
ENSMUSG00000015441	Gzmf	0	0	0	0	0	0	0	0	0	0	0	0	0	0	0	0	0	0	0	0	0	0	0	0
ENSMUSG00000015443	Gzmn	0	0	0	0	0	0	0	0	0	0.0832694	0	0	0	0	0	0	0	0	0	0	0	0	0	0
ENSMUSG00000015451	C4a	7.15168	8.74201	3.25492	5.25891	1.37604	2.90274	3.68623	3.5386	2.96243	4.5823	2.30382	2.57336	3.21666	6.4782	6.01541	4.94478	5.53294	6.96736	0.472961	0.473442	0.251005	0.173922	1.15949	0.602828
ENSMUSG00000015452	Ager	1.86488	3.64075	1.13656	2.03028	0.636771	0.857646	1.48443	1.95429	0.36477	0.506658	0.534075	1.20954	0.297099	0.355761	0.736146	0.583404	0.688564	0.839158	0.926552	0.391351	0.754389	0.246632	0.556865	0.645153
ENSMUSG00000015461	Atf6b	13.828	18.0341	10.0257	13.731	10.1871	9.80525	10.8801	14.2055	9.77579	12.993	10.1069	10.6248	8.23395	9.89131	9.67829	8.53148	11.1633	10.1097	12.8086	12.7313	13.8477	13.2864	14.7094	14.7837
ENSMUSG00000015467	Egfl8	2.75359	3.75578	1.30644	2.00638	1.37647	0.919491	1.91517	2.35856	0.8768	1.47544	0.953213	1.40089	0.623664	1.07901	0.956675	0.939376	0.926976	0.584663	0.328515	0.440721	0.313936	0.31296	0.394339	0.522635
ENSMUSG00000015468	Notch4	8.75017	11.6818	9.61976	14.1581	7.86241	7.66006	11.4373	10.0389	7.25314	13.9366	5.82377	7.0256	4.81999	4.59158	7.00154	7.20368	11.3166	11.1936	0.682293	1.04156	0.475083	1.27582	0.446594	0.345726
ENSMUSG00000015474	Ppt2	22.9843	20.6295	24.8774	25.2576	23.2652	23.7539	26.8251	29.4262	24.1317	26.4593	25.329	30.1423	26.1833	27.4773	28.1941	15.5247	13.3518	15.24	31.0201	32.1446	38.8652	44.0157	31.421	30.6671
ENSMUSG00000015476	Prrt1	3.77023	4.08296	2.01444	2.3381	1.92742	1.04725	2.0405	2.44397	1.08697	1.46474	0.523176	0.747188	0.851891	0.452239	0.519559	0.58207	0.390377	0.379152	0.847165	0.359603	2.53711	2.54081	0.503116	0.388788
ENSMUSG00000015478	Rnf5	19.7542	19.8214	25.1126	32.0094	22.5717	31.6272	21.7936	24.5907	33.9119	41.256	33.5772	43.1544	27.1381	29.1589	32.0874	34.2377	38.4338	42.76	42.9094	38.7282	41.7615	37.2102	44.0274	45.0909
ENSMUSG00000015484	Fam163a	0.01153	0	0	0	0.0348086	0.0450158	0	0.0120716	0	0	0	0	0	0	0	0	0	0	0	0	0.0220886	0	0.0185999	0
ENSMUSG00000015488	Cacfd1	12.8	13.4208	12.8284	16.4331	10.2434	13.345	15.811	17.76	15.0315	18.753	13.3658	17.2774	14.6482	15.8227	16.374	11.3814	14.767	12.636	10.4592	12.7823	15.5394	13.6038	13.6492	14.4064
ENSMUSG00000015501	Hivep2	2.81456	3.36284	2.43465	3.18744	2.80201	3.15165	2.77797	2.80092	3.16713	4.82618	4.33898	4.4633	2.44032	2.96685	2.8235	2.944	4.34436	4.19569	2.91541	2.93144	1.21649	1.90872	3.28412	3.67994
ENSMUSG00000015519	2310057J18Rik	0	0	0	0	0	0	0	0	0.0783162	0	0	0	0	0	0	0	0	0	0	0	0	0	0	0
ENSMUSG00000015522	Arnt	16.2253	17.1601	12.2745	13.2915	14.0983	14.2976	15.7456	17.2656	11.8404	11.4175	13.6977	14.2258	13.6632	14.1387	15.4776	15.2266	16.5775	16.6195	17.3305	19.0211	25.6318	28.2816	18.7816	17.7964
ENSMUSG00000015533	Itga2	0.177926	0.204973	0.0915284	0.066207	0.0919914	0.0688324	0.061597	0.0554127	0.0591226	0.0811456	0.107613	0.0374422	0.0358971	0.0567739	0.0980929	0	0.0967403	0.0763509	0.0884085	0.249115	0.275484	0.297716	0.101947	0.0931361
ENSMUSG00000015536	Mocs2	57.0527	48.3381	99.0471	112.752	124.861	172.366	98.8289	103.721	89.4319	98.4847	84.8224	108.743	69.8366	87.6729	85.2711	56.3557	72.1144	64.3132	95.1671	91.3355	102.941	89.8731	96.0382	90.5448
ENSMUSG00000015542	Nat9	13.077	16.2623	13.8727	24.7774	12.0051	19.6309	17.6863	27.9177	12.7115	21.1457	16.462	27.9248	16.2012	29.3723	34.4973	6.97991	10.068	12.278	18.0964	17.0769	18.269	18.5635	18.7594	20.8338
ENSMUSG00000015568	Lpl	946.075	1093.46	1351.09	1558.96	1366.15	2056.44	1222.74	1351.08	1810.76	1952.52	1103.28	1387.03	570.554	784.969	823.633	1393.68	2315.76	2219.72	1360.08	1270.13	1789.73	1746.04	1328.45	1354.09
ENSMUSG00000015575	Atp6v0e	122.56	93.4632	206.723	186.767	224.91	238.386	168.417	149.736	217.457	212.504	194.957	199.537	101.238	90.1954	89.1074	157.035	143.651	155.328	361.352	324.782	461.177	410.778	334.811	344.735
ENSMUSG00000015579	Nkx2-5	0	0	0	0	0	0	0	0	0	0.0482839	0	0	0	0	0	0	0	0	0	0	0	0	0	0
ENSMUSG00000015597	Zfp318	7.20703	6.82127	3.46179	4.30719	2.18271	2.54081	4.06128	4.35254	4.48825	4.44203	3.67013	4.80572	2.68141	4.26623	4.01298	2.32589	3.13753	3.14783	2.81384	3.29876	2.75153	2.91723	3.44911	3.02718
ENSMUSG00000015599	Ttbk1	0.0439829	0.090346	0	0.00789988	0.0168541	0.0490943	0.0111286	0.019821	0.00759061	0.00967351	0.0227694	0	0.0180348	0.0337057	0.00833039	0.00699255	0	0	0.0118403	0	0	0	0	0
ENSMUSG00000015605	Srf	9.7234	10.6649	6.09384	7.35643	6.09349	6.64258	6.77236	7.97371	6.95809	8.21388	8.09415	9.34075	3.31143	4.52726	5.30262	7.34955	7.92981	8.42361	5.96248	6.9542	7.96246	5.99216	5.71573	5.91502
ENSMUSG00000015619	Gata3	1.32783	1.77901	1.01635	0.755282	0.533122	0.0732663	0.982774	0.823684	0.0469485	0.0430847	0.0343269	0.0497401	0.227137	0.201695	0.111915	0.0213974	0.178141	0.0338889	0.0901092	0.126369	0	0.153152	0.0998952	0
ENSMUSG00000015627	Gata5	0	0	0	0	0	0	0	0	0	0	0	0	0	0	0	0	0	0	0	0	0	0	0	0
ENSMUSG00000015647	Lama5	9.71805	9.60578	5.01751	8.23987	5.59489	7.24294	9.8839	9.33309	3.72337	6.08865	3.2086	3.82376	3.58104	4.47654	6.25418	4.03061	8.50322	4.97615	0.383958	0.743509	0.23081	0.994938	0.37232	0.274818
ENSMUSG00000015652	Steap1	0.175834	0.196592	0.348498	0.300039	0.808141	0.907126	0.545935	0.0840789	0.623974	1.35609	0.912713	0.644344	0.315971	0.370679	0.109663	0.313595	0.941566	0.397464	3.64803	4.4084	3.92857	5.02382	3.85833	3.11825
ENSMUSG00000015653	Steap2	0.521223	0.268744	0.318502	0.189029	0.345999	0.43503	0.224936	0.11717	0.207616	0.132605	0.259488	0.534403	0.12542	0.330562	0.148888	0.335158	0.352015	0.265841	4.48712	5.45156	7.09644	9.46858	3.75791	3.80162
ENSMUSG00000015656	Hspa8	264.705	285.446	234.435	328.365	440.353	768.207	191.553	249.22	891.286	1300.83	361.322	512.314	104.981	179.843	203.206	886.793	1637.99	1599.1	592.309	571.975	613.85	530.689	568.068	544.052
ENSMUSG00000015659	Serac1	1.83302	1.18907	1.06003	1.53889	1.35251	1.98309	1.39013	1.38613	2.63118	2.40752	2.28933	2.14542	3.23205	3.29497	3.0878	2.11872	3.07943	1.52873	1.90856	2.95563	1.51273	2.58967	2.08744	2.78832
ENSMUSG00000015665	Awat1	0	0	0	0	0	0	0.0380001	0	0	0	0	0	0	0	0	0	0	0	0	0	0.0294852	0	0	0.0649611
ENSMUSG00000015668	Pdzd11	13.035	15.2541	17.8653	24.9236	20.3499	31.8943	20.5826	28.9847	22.6089	32.0136	24.2799	35.3647	17.7713	21.6854	18.9361	14.127	17.0872	18.9383	35.2295	37.535	39.3887	36.7251	32.6585	34.0011
ENSMUSG00000015671	Psma2	83.611	76.1459	113.359	125.172	112.667	173.339	112	124.98	118.836	146.475	122.508	149.114	67.6365	94.782	79.8409	83.1707	110.35	96.8842	153.073	151.973	171.971	165.467	152.57	151.418
ENSMUSG00000015672	Mrpl32	20.8149	17.7436	36.3606	42.3648	36.5081	53.6773	31.6674	35.1856	50.485	61.991	51.2655	61.7037	29.4785	38.5345	29.8907	30.8471	42.8091	38.0681	64.042	55.5687	67.3052	63.3313	58.1103	58.5829
ENSMUSG00000015697	Setdb1	6.27045	6.89497	4.298	5.90043	3.76218	5.55242	4.66658	5.98581	6.73361	8.85556	4.79192	5.39273	4.63978	6.9091	6.01271	4.61781	5.9399	4.83273	6.20508	6.35879	6.09786	5.5457	7.20036	6.4454
ENSMUSG00000015702	Anxa9	1.0847	1.3577	0.743874	1.24333	0.586287	1.47546	1.07534	1.36981	0.782117	0.895983	0.822963	0.541078	0.66527	0.968734	1.19117	0.271268	0.528916	0.557265	1.0551	1.16146	0.450703	0.694675	1.25738	1.15741
ENSMUSG00000015709	Arnt2	0.355778	0.365777	0.118669	0.119783	0.0743171	0.162394	0.107307	0.154162	0.107029	0.124147	0.0287629	0.0910657	0.0370479	0.0524684	0	0.00968015	0.0503227	0.0352942	0.257469	0.31611	0.118841	0.234397	0.116393	0.141039
ENSMUSG00000015711	Prune	7.36786	6.9386	8.34315	10.0378	10.9845	13.6362	7.62932	7.99189	7.07712	8.67152	5.97015	8.5421	6.21468	6.98083	7.78388	7.38832	8.94817	9.1177	18.4648	19.0656	21.7629	21.845	18.4712	17.5989
ENSMUSG00000015714	Cers2	81.1618	75.7607	65.4373	74.4317	84.2433	93.5053	85.6374	89.9989	73.0681	79.5306	85.1421	87.1069	91.7162	101.772	100.786	76.7054	79.9627	76.4095	113.221	101.311	83.2783	82.9293	112.259	102.045
ENSMUSG00000015721	Nlrp5	0.0357583	0	0.0138279	0.0170681	0	0.0355945	0.01314	0.014291	0	0.0209328	0.0358424	0.024165	0	0	0	0	0	0	0.0194259	0	0.00906877	0	0	0.0206325
ENSMUSG00000015733	Capza2	50.822	33.7696	51.9217	37.7534	60.7391	65.222	54.276	42.3869	68.5362	57.8002	61.2885	57.7989	43.6976	47.876	37.8777	65.3421	55.6131	51.12	77.172	69.5744	91.1048	84.7223	73.7018	73.1338
ENSMUSG00000015745	Plekho1	21.0235	35.7731	9.38878	22.4649	7.782	15.2625	10.9602	18.5146	7.68437	16.9789	8.50639	15.9127	5.16357	11.7006	13.4296	4.51184	9.47896	10.6718	1.5919	3.07643	2.57793	3.24601	2.17444	2.4049
ENSMUSG00000015747	Vps45	5.54779	7.6424	7.57961	7.69751	7.27508	11.4749	9.29671	10.2022	8.43358	8.73769	12.1057	16.8265	2.64154	6.39774	7.22257	2.65784	6.11188	6.29714	10.6484	7.54307	10.7894	7.23444	12.0966	12.7796
ENSMUSG00000015748	Prpf3	9.64383	8.696	8.41299	10.3063	5.07402	6.9707	7.69039	10.9275	8.25081	11.8241	6.53102	10.9233	5.16435	8.44886	6.56378	6.54368	11.0925	9.23889	6.87447	4.9814	4.7667	3.68743	4.78054	5.15585
ENSMUSG00000015749	Anp32e	21.4374	30.2134	16.8015	24.1924	16.4624	26.6833	19.5794	23.9424	26.2893	38.4162	17.7588	36.3169	15.8457	29.276	28.0438	26.8862	47.6716	54.6959	25.1503	20.8997	20.4515	19.6205	22.9306	23.0184
ENSMUSG00000015750	Aph1a	24.961	18.7839	27.7447	26.1057	32.5795	32.8289	27.2025	23.4833	52.6755	49.3344	44.5398	44.0909	43.9731	40.6136	44.3782	55.9291	47.0592	51.3406	79.5882	90.3797	85.9844	77.05	88.1419	98.3586
ENSMUSG00000015755	Tab2	19.5276	18.671	15.3615	16.2397	20.2582	23.5038	16.9495	17.222	19.1562	17.6947	14.7067	13.7104	13.9982	16.2032	14.6606	18.3637	17.7509	19.1832	31.2713	27.7228	28.4976	31.875	29.8023	33.2766
ENSMUSG00000015757	Ppil4	8.78665	7.905	8.55265	8.05488	7.33398	8.07684	7.0159	7.35248	12.4562	11.6651	6.63839	7.41342	5.62879	8.01158	6.19195	7.52934	8.66197	8.87961	9.47281	7.27021	7.36489	7.93698	8.35141	8.84321
ENSMUSG00000015759	Cnih	45.8945	32.8796	51.6779	43.7734	77.7584	72.7335	70.7608	52.3235	67.5117	54.9795	77.318	67.0362	33.4076	28.1799	24.7125	35.2651	30.7838	29.8368	94.0632	84.0891	78.5119	79.7667	102.448	95.2037
ENSMUSG00000015766	Eps8	3.24378	4.37859	2.31492	2.98829	2.84673	3.48111	2.75938	3.61283	3.05008	3.48651	3.52815	4.29826	2.8774	4.98851	4.29924	3.80381	5.98205	6.83503	2.64367	2.03782	6.78537	6.16611	2.48179	2.26642
ENSMUSG00000015776	Med22	10.1635	11.6925	12.4084	16.2607	10.735	14.6841	13.1894	15.1358	14.349	18.6475	17.531	19.8226	11.0306	13.074	15.0795	10.3522	10.877	15.0001	31.4795	23.4688	26.4287	27.0459	32.9334	35.4265
ENSMUSG00000015787	Abo	0	0	0	0	0	0	0	0	0.0347175	0.122064	0	0	0	0	0	0	0	0	0	0	0	0	0	0
ENSMUSG00000015790	Surf1	44.1808	41.3115	44.3702	53.7909	38.133	53.1441	52.0386	54.561	52.5136	69.7306	47.166	63.7884	40.6843	47.8956	45.5442	30.8429	41.8049	35.7773	55.6708	53.6955	65.5714	65.4702	53.4718	49.2389
ENSMUSG00000015804	Med28	58.4819	68.2163	52.1263	68.6093	44.781	56.425	69.5051	83.096	51.5534	79.1889	76.1452	103.986	31.099	40.28	45.3218	35.5199	53.926	56.5813	42.501	47.9499	59.4759	55.3169	42.2304	50.9593
ENSMUSG00000015806	Qdpr	41.6325	42.4767	66.2585	81.6496	73.2015	113.424	70.5292	86.8947	71.7915	88.5734	67.3218	96.9361	52.782	68.4982	67.0467	50.7946	68.8284	73.8268	124.218	109.488	127.248	118.571	116.878	122.053
ENSMUSG00000015812	Gnrh1	1.44931	0.299518	1.2413	1.7634	0.690555	0.505435	0.984482	1.62503	1.60014	0.735648	0.431563	1.95869	1.31671	0.483003	1.0434	1.15962	1.50559	1.28007	0.911015	1.00975	0.336706	0.0806235	0.150336	0.760807
ENSMUSG00000015829	Tnr	0.0257205	0.00847307	0	0.01259	0.0210921	0	0.00979472	0.0105365	0	0.0154292	0	0	0	0	0	0	0	0	0	0	0	0	0	0
ENSMUSG00000015837	Sqstm1	99.5707	111.001	100.709	129.187	87.3874	122.287	149.301	174.366	154.967	191.626	109.805	137.938	63.9001	89.7555	96.9591	106.716	151.108	148.209	194.216	177.776	201.272	209.451	208.646	197.807
ENSMUSG00000015839	Nfe2l2	24.7701	24.1679	20.9185	22.2885	28.1334	33.5987	22.2568	23.1584	30.6297	34.6113	28.3727	31.0769	20.4323	24.9602	23.5094	33.0921	36.0377	36.4823	45.4835	44.1696	37.7285	40.0322	46.7185	45.6916
ENSMUSG00000015843	Rxrg	5.25756	6.28404	9.90692	14.0054	12.2968	16.7635	7.69346	8.63759	18	26.2397	13.2791	18.0122	12.5026	14.7432	16.289	19.0316	29.057	30.2339	4.25588	3.84848	6.20318	6.35869	5.28499	5.27688
ENSMUSG00000015846	Rxra	30.3345	32.7188	23.4133	28.7175	22.4788	24.8703	22.2679	24.579	17.9697	20.4355	16.8342	19.0246	12.1823	14.3459	14.8291	15.0292	15.9552	18.6619	14.3756	17.2882	24.1048	25.635	14.2006	16.3167
ENSMUSG00000015850	Adamtsl4	8.86622	7.29873	1.717	2.32336	3.09781	1.94922	1.72508	2.09092	1.74359	3.30305	4.56427	3.98307	1.04192	1.31517	1.58003	1.53815	1.75754	2.36658	1.58866	2.47978	3.74108	4.76394	2.06693	1.95903
ENSMUSG00000015852	Fcrls	7.24543	6.73528	3.21083	3.55289	3.73034	2.87386	2.38339	2.42493	2.88934	3.27206	4.77575	7.49389	3.18696	4.7887	3.55247	0.875054	1.54489	1.62703	0	0	0	0.0318954	0.0284276	0
ENSMUSG00000015854	Cd5l	5.56191	6.17696	1.04337	1.11386	0.0677055	0.0300145	1.15625	1.31715	0	0.0350881	0.0786868	0.202954	0.0344052	0	0.122388	0.108562	0	0.055645	0.115825	0	0.0188275	0.0538718	0.0484677	0
ENSMUSG00000015869	Prpsap1	23.852	25.2833	17.1625	16.0588	16.1747	15.6318	22.8449	23.9226	15.2252	18.0559	14.931	18.4391	11.452	16.2853	15.5079	11.7276	14.1825	14.5626	22.713	20.9662	27.8475	29.3565	22.7543	24.4262
ENSMUSG00000015879	Fam184b	0.0244806	0.0638313	0.0275589	0.0406455	0.00912777	0.0281776	0.018158	0.0567	0.0225908	0.0332126	0	0.0191573	0.0124982	0.0193694	0.0573671	0	0	0.0260476	0	0	0.00731371	0	0.00628168	0.0162438
ENSMUSG00000015880	Ncapg	0.47236	0.389942	0.534368	0.420682	0.37241	0.426407	0.404614	0.562397	0.0558306	0.0743997	0.588662	0.236081	0.0848223	0.043444	0.13159	0.0341455	0	0.0292068	0.973251	0.751401	0.919032	1.13716	1.19808	1.08724
ENSMUSG00000015882	Lcorl	1.67455	1.21591	2.02861	1.5216	2.34066	2.18917	2.32851	1.46367	1.73794	1.96827	2.02913	1.61612	2.71276	3.06492	3.79849	2.44837	1.95079	2.82162	2.81421	3.60286	2.26412	5.74335	2.94586	2.47554
ENSMUSG00000015889	Lta4h	22.2191	22.2097	15.1421	18.5639	15.0669	18.7346	19.5432	21.5554	12.3743	15.7217	17.3783	23.6216	11.8157	14.2777	13.3441	7.25143	7.43662	9.47681	19.738	22.355	30.0137	31.4238	22.4906	22.1285
ENSMUSG00000015890	Amdhd1	0.114806	0.0479284	0	0.0474402	0	0	0	0.0198779	0	0	0.0185869	0	0.126313	0.239764	0.177192	0	0.0436973	0.0460153	0	0	0	0	0	0
ENSMUSG00000015932	Dstn	49.5102	37.8502	44.7033	42.3034	62.9712	62.5939	60.9832	54.6327	41.2716	43.3361	59.0928	60.861	38.8649	42.9023	38.0696	37.4036	35.4447	34.9524	84.8881	77.7776	103.992	108.343	71.9183	72.673
ENSMUSG00000015937	H2afy	52.8076	59.5621	31.9941	47.166	23.189	31.7778	31.9999	46.5447	22.0142	32.7228	23.8683	30.68	17.1856	24.1192	26.3006	17.126	26.4858	26.367	29.0882	26.8927	28.6003	30.2783	32.617	30.3497
ENSMUSG00000015942	Gtf2ird2	2.5123	2.7399	1.71857	2.80469	0.86924	2.23736	1.49857	2.27383	1.66865	1.86293	0.931802	1.71913	0.65246	1.24446	1.18009	1.63887	1.68871	1.49573	1.37963	1.21903	1.43825	1.11819	1.42716	0.89707
ENSMUSG00000015943	Bola1	17.3754	21.6703	28.5954	31.8316	16.0566	18.6757	32.2977	31.0739	24.7736	26.1216	34.4972	34.7636	15.5335	15.605	21.0135	12.2259	17.303	15.0258	24.6694	32.7141	30.2906	38.6838	27.7334	29.8509
ENSMUSG00000015944	Gatsl2	2.93024	2.80594	2.04425	2.48904	2.6923	3.51101	2.28377	2.63072	1.75967	3.01353	2.32225	2.33444	2.06294	3.11367	2.66599	1.3751	1.2599	1.92181	1.73672	2.30741	2.03333	1.58507	1.87218	1.97053
ENSMUSG00000015947	Fcgr1	2.07103	2.5133	0.935412	1.45746	0.649277	0.854741	0.87888	1.05462	0.519049	1.21961	1.93775	2.37995	0.302746	0.445704	0.400093	0.736817	0.893776	1.36885	0	0.0809286	0.0290207	0.0696945	0	0.0316488
ENSMUSG00000015950	Ncf1	21.9316	23.7285	9.95607	10.0853	1.88197	1.29179	6.22878	7.20528	1.53526	1.79924	2.95154	3.91926	1.04067	1.26688	1.16517	1.34432	1.18914	1.83803	0.0306272	0.245504	0.207808	0.231401	0.050671	0.0323186
ENSMUSG00000015957	Wnt11	4.9855	5.56688	1.826	3.16025	1.84083	1.54755	1.7773	2.44212	2.24991	3.28098	6.79839	7.65439	7.37207	5.49127	7.34709	1.39819	1.27944	1.66194	1.96281	1.08285	1.06682	1.56915	1.91451	0.991853
ENSMUSG00000015961	Adss	16.3427	13.4267	17.3687	13.5184	16.4444	20.3781	15.7924	14.4548	20.2754	19.569	15.7475	14.7216	16.738	16.7796	14.3009	20.7902	19.1178	19.6464	22.8954	19.3378	21.8923	22.8114	23.0044	19.8619
ENSMUSG00000015962	1700016C15Rik	0	0	0	0	0	0	0	0	0	0	0.0752121	0	0	0	0.197298	0	0	0.180418	0	0	0	0	0	0
ENSMUSG00000015966	Il17rb	2.11355	2.12022	1.41121	1.64395	0.449478	0.24344	1.1047	1.43802	0.247961	0.190658	0.283023	0.480897	0.505639	0.736262	0.745532	0.229739	0.268193	0.219706	0.0408523	0.056411	0	0	0.0569634	0.0430236
ENSMUSG00000015968	Cacna1d	1.63829	1.5182	2.2445	2.8937	0.915721	0.978399	1.64505	1.68707	1.13118	1.06515	0.850986	1.08486	0.468731	0.572769	0.869227	0.245999	0.286215	0.397403	0.0536993	0.0248441	0.0212054	0.0365989	0.0511528	0.0373093
ENSMUSG00000015970	Chdh	15.1085	17.2955	19.2402	26.2741	12.8602	14.2568	10.772	12.6664	10.7012	15.0824	9.21445	10.4407	12.2737	12.5849	15.7206	5.14394	6.38563	6.72066	0.854723	0.756424	0.172772	0.127496	1.12721	1.28039
ENSMUSG00000015971	Actr8	12.5754	13.3538	11.5866	13.7521	9.45661	14.7555	14.6542	17.7642	11.0278	15.3135	11.7464	15.5361	12.2431	15.4126	16.4739	9.71623	14.2457	14.5261	13.9548	13.6489	13.4628	12.5747	13.7056	13.6095
ENSMUSG00000015980	Lrrc27	4.83268	5.70619	10.1248	9.36854	17.0199	25.5282	8.13731	11.3662	4.76098	7.37064	4.15725	8.07493	4.97803	7.63611	5.17273	6.34819	3.368	4.55692	18.2655	23.2946	15.6159	10.5749	16.8832	17.7134
ENSMUSG00000015981	Stk32c	0.983883	1.00705	0.587739	1.08872	0.532441	0.525398	0.8604	0.973619	0.223776	0.257479	0.22381	0.398225	0.245642	0.317532	0.252216	0.324549	0.387019	0.152858	0.250498	0.401064	0.614916	0.416151	0.478311	0.479525
ENSMUSG00000015994	Fnta	30.6764	26.4873	36.7778	39.837	50.1791	59.0985	41.8242	44.404	55.3379	61.0298	56.9119	65.7437	38.7064	43.3998	40.7562	47.3183	57.2105	53.1308	56.7932	54.836	53.3199	44.2887	60.7323	62.0698
ENSMUSG00000016018	Skiv2l2	10.8796	10.1071	9.12888	10.9916	7.55148	12.5592	9.40289	9.78877	12.1428	12.9362	9.54765	11.049	8.17582	10.5852	7.61549	10.1588	13.5816	11.4694	14.9847	13.0857	18.9274	17.5458	16.458	16.4919
ENSMUSG00000016024	Lbp	10.8332	11.5085	2.38404	2.88726	9.27787	3.48554	4.11631	4.28666	3.35321	3.97367	8.39172	9.7289	1.67355	1.79933	2.24893	2.50665	2.34717	2.68258	8.71494	11.1106	21.3178	20.91	9.43847	10.4877
ENSMUSG00000016028	Celsr1	0.619652	0.985475	0.315125	0.453832	0.0229568	0.0560886	0.277747	0.28872	0.00499022	0.0483059	0.0414374	0.0556382	0.0382434	0.0349668	0.0570498	0.0841031	0.0178986	0.0376496	0.0153988	0.0207188	0.00782792	0.00374343	0.0159647	0.0239768
ENSMUSG00000016087	Fli1	13.7345	12.867	9.46752	8.97321	8.32168	8.22215	11.0529	10.0145	4.00826	3.57203	4.77771	4.40784	7.91319	7.60676	8.76023	5.5627	6.74255	5.05969	0.242925	0	0.191367	0.247244	0.178334	0.0873585
ENSMUSG00000016128	Stard13	4.18638	4.05966	1.95709	3.08862	4.66705	3.60849	2.94248	4.46917	3.4	3.29648	5.24008	6.61111	8.32989	9.41694	13.135	4.76278	4.74002	3.14818	3.09785	3.16726	2.67587	2.34466	2.56421	2.93212
ENSMUSG00000016150	Tenm1	0.0118969	0.0113851	0.0141837	0	0.00595132	0.0262597	0.013121	0.0212475	0.00525898	0	0.0190323	0	0.0190447	0.0119891	0.00444575	0.0101508	0	0.0161357	0.00836451	0	0	0	0	0
ENSMUSG00000016179	Camk1g	0.0316682	0.110694	0.0235115	0.0464763	0.0235211	0	0.0733433	0.0767537	0	0	0.0658014	0	0.0587829	0.0430624	0.0991564	0.0686188	0	0	0.286606	0.130515	1.66499	1.51712	0.663344	0.705136
ENSMUSG00000016181	Diexf	2.43692	2.15256	1.8754	1.84369	1.43172	1.78837	1.60312	1.67589	1.80086	2.60037	1.28097	1.46374	1.32036	1.73213	1.7252	1.69656	2.45078	2.21555	2.22742	2.11931	2.58958	2.58365	3.05585	2.76478
ENSMUSG00000016194	Hsd11b1	109.988	100.482	92.2728	98.8531	110.746	146.366	291.455	306.257	146.19	165.963	207.301	238.177	24.6153	25.5659	24.6834	23.7934	19.7097	23.8778	19.925	11.3234	24.6063	22.549	19.9137	19.9558
ENSMUSG00000016200	Syt14	0	0.0229887	0	0	0.0679753	0	0	0	0.147178	0.125814	0.0808342	0	0.042822	0	0.0367023	0.0335351	0	0.133563	0.0416346	0.0585946	0.0195344	0	0.0170864	0
ENSMUSG00000016206	H2-M3	14.5563	18.3377	5.90732	9.67837	2.68869	2.66695	6.76997	9.36002	1.57921	2.3211	2.94083	4.84525	0.907303	0.924112	1.76946	0.497465	0.861904	0.330454	1.57735	2.85453	5.21323	6.44457	2.0673	2.30419
ENSMUSG00000016239	Lonrf3	0.0449445	0.105052	0.0677308	0.0780096	0.518281	0.692405	0.093449	0.13068	0.1918	0.382816	0.283595	0.276318	0.175664	0.147353	0.0622265	0.766311	1.20744	0.79153	0.256566	0.826324	0.429875	0.617158	0.386785	0.268304
ENSMUSG00000016252	Atp5e	377.447	413.683	934.294	1204.25	790.006	1149.48	784.088	992.162	1219.31	1555.74	1586.96	2363.25	651.126	816.84	825.56	795.374	1055.28	988.89	602.777	601.421	630.397	625.918	603.606	615.036
ENSMUSG00000016253	Nelfcd	15.7058	20.3562	20.0742	28.1033	14.9988	17.489	21.4735	26.8446	16.0903	20.7929	15.0161	22.8343	11.9307	18.6838	16.9107	13.7279	19.5713	13.8896	14.173	17.7488	12.1034	10.9439	16.0116	15.2545
ENSMUSG00000016255	Tubb1	0.117779	0.115922	0.140567	0.171879	0.101954	0.136864	0.104118	0.036093	0	0.0529085	0.203801	0.0613708	0.227487	0.189756	0.139716	0.176226	0.0804316	0.169619	0	0	0	0	0	0.0666311
ENSMUSG00000016256	Ctsz	114.505	136.295	151.061	206.993	157.423	264.547	131.256	156.781	157.052	207.276	103.747	141.254	86.2255	125.988	124.333	380.199	610.865	609.53	75.4503	83.8266	86.8387	95.4356	70.0846	68.3113
ENSMUSG00000016257	Slmo2	16.3396	22.648	63.5057	80.954	70.7253	139.927	42.7056	56.1592	117.891	164.404	60.7223	98.0594	82.4664	137.966	108.407	151.594	251.287	238.511	81.9081	68.2249	67.8648	55.2235	78.1172	74.311
ENSMUSG00000016262	Sertad4	0.955418	0.900491	0.378371	0.441172	0.436245	0.439454	0.54601	0.492291	0.310525	0.297617	0.693041	1.0381	0.635253	0.93918	0.696591	0.198201	0.586828	0.212132	0.466486	0.603456	0.59573	0.593749	0.211162	0.318425
ENSMUSG00000016283	H2-M2	10.157	13.8377	4.3178	6.33933	0	0	3.51797	5.15834	0.0411609	0	0.0262611	0.164854	0	0	0.102282	0	0	0	0	0	0	0	0.0487487	0
ENSMUSG00000016308	Ube2a	16.4629	12.1182	25.7713	21.1873	29.8289	30.0636	23.0244	18.4096	40.5704	35.0077	32.9922	28.254	14.7303	14.8026	13.72	25.0181	20.9701	21.5409	42.344	37.6728	37.2393	30.5803	40.1763	43.0844
ENSMUSG00000016319	Slc25a5	222.795	191.225	441.221	433.111	577.883	724.173	352.448	336.442	429.474	455.953	373.248	414.891	404.939	439.118	451.217	457.91	525.841	487.294	1225.14	1084.56	962.976	791.188	1208.09	1150.14
ENSMUSG00000016327	Atp1b4	0.0359964	0.0268617	0.0141782	0	0	0	0	0	0.0956646	0.0816118	0	0	0.0365277	0.019015	0.01408	0.0434812	0.0729008	0	0	0	0	0	0	0
ENSMUSG00000016344	Ppdpf	48.7275	57.6656	78.5418	115.926	111.638	145.997	64.9056	86.4956	108.647	145.106	84.5373	104.974	39.47	48.4774	46.6819	56.1517	67.0157	78.0481	84.224	78.6271	84.5749	69.6237	75.3009	73.2145
ENSMUSG00000016346	Kcnq2	0.018516	0.108421	0.0217146	0.176583	0.14594	0.0863174	0	0.0562463	0	0	0	0.0342495	0.0256495	0	0	0.0144823	0	0	0.0359817	0	0.0150546	0	0.00842527	0
ENSMUSG00000016349	Eef1a2	9.66518	12.5779	6.17266	7.49559	2.5301	3.65858	22.5502	25.9793	14.9469	18.7234	11.6106	13.8573	1.58777	4.20183	8.0554	6.58321	17.0491	10.0372	0.0418832	0.112902	0	0.0798836	0.05203	0.0433372
ENSMUSG00000016356	Col20a1	1.14226	1.37776	0.790035	1.1727	0.474928	0.304759	1.02608	1.74366	0.988107	2.29029	0.821036	1.18677	1.29483	2.47614	2.19977	1.38336	2.33794	3.17739	1.05905	0.817682	0.430679	0.376017	1.20491	1.1706
ENSMUSG00000016382	Pls3	11.9746	11.6194	11.9266	11.2089	23.2495	28.7268	14.1937	15.4065	13.8548	15.2488	11.8855	13.7882	14.0798	17.4887	15.5833	21.5925	24.4611	21.9927	19.7605	20.2138	19.2075	19.1394	19.5788	19.4729
ENSMUSG00000016386	Mpped2	0.0776431	0.0134391	0.0711495	0.0199587	0.0814996	0.0642588	0	0	0.0275699	0.048975	0.443064	0.354765	0.176991	0.405853	0.231289	0	0.0733093	0	0.304406	0.0475645	0.0160111	0	0.161885	0.428727
ENSMUSG00000016409	Nkap	2.99483	2.69856	3.01689	2.30815	3.10105	3.46912	3.10314	2.80389	2.70146	2.81367	3.83085	3.24463	3.32523	3.84527	3.12651	2.24585	2.79433	2.58562	6.20401	5.73679	4.45683	4.66907	5.78136	5.79828
ENSMUSG00000016427	Ndufa1	224.641	230.616	951.987	1116.12	429.119	655.864	668.609	730.167	989.579	1182.5	893.498	1142.64	689.445	864.469	863.934	799.008	1133.13	1091.82	563.392	585.675	618.483	507.897	480.436	469.469
ENSMUSG00000016458	Wt1	0	0	0	0	0.0121796	0	0	0	0.0619451	0	0	0	0	0	0	0	0	0	0.788193	0.282143	0.354121	0.211045	0.325841	0.667696
ENSMUSG00000016477	E2f3	4.67206	7.34209	5.82064	7.62167	5.64066	7.10037	4.29001	2.8685	3.57834	7.69659	3.83867	6.37655	2.05048	1.88944	1.69934	3.17506	1.14291	1.13452	12.2563	3.87156	13.3669	9.90205	10.6845	3.98116
ENSMUSG00000016481	Cr1l	29.5502	23.6511	21.6211	23.0574	27.9359	32.61	25.363	24.203	26.3788	26.7343	34.7091	31.8834	27.0081	29.6255	25.8051	24.3456	23.6407	22.2555	32.5777	34.3961	33.3355	32.5133	31.8876	29.2562
ENSMUSG00000016487	Ppfibp1	13.9258	16.2197	12.0733	13.8592	22.6117	37.3233	11.2297	13.8518	13.8596	18.8516	13.8693	13.8789	13.4553	16.7966	21.8972	15.2421	20.9659	18.7588	35.431	36.6102	36.9599	34.8581	32.5069	31.0376
ENSMUSG00000016493	Cd46	1.32769	0.801147	0.755038	0.610454	0.677336	0.882312	1.13469	0.820235	1.00962	0.473933	1.27311	0.457182	0.52207	0.327485	0.469957	0.12794	0.200972	0.14484	0.887369	0.474931	0.443276	0.689431	0.771556	0.961373
ENSMUSG00000016494	Cd34	29.8956	28.838	16.3171	17.9558	40.858	35.2379	16.9155	17.5976	16.2756	20.0473	33.4018	42.5708	21.5231	22.5978	23.1297	18.8626	22.5059	19.1037	0.367197	1.1859	2.44738	2.04779	0.581474	0.455016
ENSMUSG00000016495	Plgrkt	61.9943	59.3924	55.8357	72.5399	41.5725	49.9842	53.4641	60.4439	54.5586	60.0061	61.6265	75.9718	51.4461	73.8859	65.9872	17.0314	20.231	19.3169	39.0038	47.0187	36.518	33.7771	38.8521	38.2419
ENSMUSG00000016496	Cd274	9.98481	9.20401	14.192	13.9058	11.9878	13.5438	9.24259	9.29268	20.1626	20.6608	17.2449	16.8241	20.2173	19.341	17.652	15.583	17.3041	12.211	2.27438	2.16635	1.65194	2.19783	1.91828	2.3089
ENSMUSG00000016498	Pdcd1lg2	0.663127	0.94845	0.268835	0.324683	0	0	0.227854	0.272496	0	0	0.0801976	0	0.139747	0.105476	0	0	0	0	0	0	0	0	0	0
ENSMUSG00000016503	Gtf3a	8.58111	10.4295	6.99472	9.67908	8.01122	9.70941	9.3863	10.5863	9.25258	12.5067	11.5358	15.382	6.8755	10.1056	9.79407	4.10184	6.18329	5.66927	16.4593	14.2576	19.2562	19.1173	15.4092	15.9697
ENSMUSG00000016510	Mtif3	8.6277	12.1675	12.5902	19.8523	14.8159	30.7603	10.8912	15.2163	12.9823	21.0762	11.1666	19.9683	8.54717	15.4303	12.7781	7.76331	16.5755	14.4596	15.1554	14.0562	15.48	12.9761	16.096	12.9617
ENSMUSG00000016520	Lnx2	4.82666	4.49631	4.20138	4.28556	6.30683	6.16472	3.99426	3.47401	3.68327	3.80581	3.14963	4.9249	3.21117	3.52229	4.71161	3.42247	4.0585	4.8703	3.39411	2.9211	3.36557	2.95089	4.99939	3.92758
ENSMUSG00000016524	Il19	0	0	0	0	0	0	0	0	0.0706479	0	0	0	0	0	0	0.0692159	0	0	0	0	0	0	0	0
ENSMUSG00000016526	Dyrk3	0.152351	0.0755632	0.0519115	0.0280391	0.013641	0	0	0.047019	0.032636	0.103334	0.0970893	0.119528	0	0.0406622	0.0300258	0	0	0.0546035	0.30285	0	0.337263	0.345246	0.123943	0.176484
ENSMUSG00000016528	Mapkapk2	31.0326	31.8608	37.67	47.2201	49.7742	70.6448	37.0869	40.33	95.2254	116.021	61.6615	80.2716	50.3364	60.9238	67.9823	175.315	239.625	253.175	41.0553	45.8733	34.8214	35.3597	46.2227	46.9138
ENSMUSG00000016529	Il10	0.212297	0.345374	0.306002	0.093084	0	0.0495404	0	0.156442	0.0557647	0.057339	0.119869	0.266218	0	0.068758	0	0.0555201	0.0873791	0	0	0	0	0	0	0
ENSMUSG00000016534	Lamp2	69.1185	50.469	79.4762	63.6925	96.9288	94.6957	72.8376	58.5653	120.777	94.3124	78.6669	72.3134	60.4766	55.9042	49.5264	108.792	97.8154	96.4695	166.947	158.606	209.264	212.66	158.758	153.258
ENSMUSG00000016541	Atxn10	37.5884	34.8143	27.2005	28.9822	25.7619	26.5836	42.3547	43.5746	16.9826	19.6208	26.0946	31.4123	13.9587	14.4283	15.1858	10.0492	12.0824	11.8506	41.2535	45.192	55.4357	61.7065	45.3886	42.0176
ENSMUSG00000016552	Foxred2	2.75694	3.3431	1.23332	1.22702	1.51609	1.70644	1.37616	1.266	0.786536	0.741607	1.13572	0.705225	0.698265	0.996739	0.928835	0.408015	0.358932	0.631735	0.9884	1.32104	0.795403	0.92824	0.926282	1.08213
ENSMUSG00000016554	Eif3d	27.5831	37.7067	25.6293	38.6522	23.5554	40.8725	30.0873	43.464	21.8948	35.8706	24.7705	35.588	19.2038	29.791	30.7298	26.6237	38.7567	38.2011	38.1897	43.6466	41.4637	45.3739	38.9225	39.7849
ENSMUSG00000016559	H3f3b	162.727	140.98	107.022	103.532	85.3481	77.5123	104.952	90.5994	82.5947	64.5323	85.1825	70.7708	63.3294	52.84	47.5978	93.1509	81.6028	74.6155	151.217	149.976	135.066	122.045	141.896	140.6
ENSMUSG00000016619	Nup50	8.03231	7.20859	7.80862	8.62568	6.69744	9.16512	6.16736	6.66884	8.82851	10.4115	5.87352	6.09449	3.55937	4.6997	4.58352	8.88269	9.89856	10.6178	10.4891	7.93512	12.404	10.712	11.6327	11.3634
ENSMUSG00000016624	Phf21b	0.537453	0.917478	0.541789	0.724856	0.903852	0.591323	0.759498	0.83664	0.407253	1.43189	0.293827	0.377797	0.302706	0.661261	0.498648	0.288123	0.773935	0.0964762	0.564006	0.159999	0.0490372	0.125096	0.0697689	0.0257599
ENSMUSG00000016626	Nlrp14	0	0	0	0	0	0	0	0	0	0	0	0	0	0	0	0	0	0	0	0	0	0	0	0
ENSMUSG00000016637	Ift27	12.8216	12.2441	10.744	12.5462	10.8258	12.7003	16.7425	17.2186	6.60423	7.20552	9.55452	11.9974	5.26645	5.27615	6.56439	3.56068	5.25324	5.16868	9.67662	13.8119	16.0369	13.0515	11.0805	12.6167
ENSMUSG00000016664	Pacsin2	12.1078	15.6063	11.966	16.2285	16.6139	25.97	10.3725	14.0773	13.5744	18.785	13.3118	18.6591	15.7218	19.8615	24.3141	14.5031	22.5009	22.6696	18.8338	17.9862	15.8454	14.9814	19.4209	19.9301
ENSMUSG00000016756	Cmah	5.91864	5.23433	2.89583	2.47149	0.94973	0.89017	2.11881	1.70685	0.334675	0.334602	0.92386	0.63969	0.358021	0.363053	0.343291	0.132588	0.190034	0.177669	0.525528	0.532117	0.320312	0.703529	0.174531	0.179673
ENSMUSG00000016757	Ttll12	4.1549	4.38874	3.8018	5.37562	5.71683	7.24165	4.19561	4.92605	2.85733	3.93886	3.26237	3.48677	3.71944	4.0521	4.99922	3.22753	3.00745	3.48132	10.5979	9.95246	8.29016	8.42136	9.9388	8.87019
ENSMUSG00000016758	Bik	1.68905	1.61336	1.23909	1.50097	1.67261	1.69661	1.06787	2.24182	0.96128	1.01205	1.43825	2.85051	1.77248	1.03052	1.73636	0.464733	0.521834	0.413416	0.117494	0	0	0.168867	0.0483972	0
ENSMUSG00000016763	Scube1	0.117872	0.1406	0.0607149	0.0070081	0.0548714	0.0743113	0.104873	0.0958034	0.0140131	0	0.0201853	0.0396295	0.0332437	0.12282	0.148371	0	0.0261343	0.0275043	0	0	0.0229716	0	0.0167572	0.0212173
ENSMUSG00000016831	Tox4	9.98662	9.20132	7.14794	6.92157	7.17288	8.61524	7.37689	6.79613	8.80045	9.9418	6.52942	6.98887	6.71631	10.2444	7.67846	9.77693	12.1441	10.9426	12.5001	13.8808	11.9264	14.4798	12.4118	11.1221
ENSMUSG00000016833	Mrps18c	37.452	35.8186	56.9255	67.2568	51.5129	73.5302	56.3295	57.6151	71.0652	73.856	76.266	84.9903	34.9761	49.0522	45.3693	41.4037	59.9042	52.3785	83.5182	74.2597	94.6639	101.385	86.548	85.4654
ENSMUSG00000016918	Sulf1	5.55296	6.26662	2.24863	2.71702	2.12331	1.62872	2.60264	2.3959	2.36939	2.81706	2.77618	3.65563	1.17942	1.85414	1.90731	1.73755	1.95109	1.69892	3.29238	3.54394	3.47158	3.15735	2.26412	2.5602
ENSMUSG00000016921	Srsf6	70.8502	71.9435	56.0163	60.482	49.157	58.347	47.1279	50.9213	39.2933	46.8254	33.4803	38.838	24.1265	28.5115	29.6991	48.2124	56.6438	50.8697	54.0468	44.2567	36.3654	30.8189	52.2173	49.7771
ENSMUSG00000016933	Plcg1	26.9438	31.1849	23.9072	30.589	20.544	24.6313	23.5558	28.9123	14.114	18.6865	14.1041	17.1478	16.2341	22.0372	24.0828	10.5658	14.6187	13.813	14.0926	14.1502	18.0432	21.404	13.6875	12.8747
ENSMUSG00000016940	Kctd2	21.3461	25.8198	28.1	36.9256	27.9589	38.2178	29.7744	36.5579	28.0141	37.0471	29.3801	36.9744	13.0216	18.17	17.2903	9.5556	17.1193	18.4343	13.0521	12.7951	15.1133	13.0948	13.0883	13.1661
ENSMUSG00000016942	Tmprss6	0.0339471	0.0119188	0.175011	0.230147	0.216177	0.516969	0.100585	0.148252	0.0816202	0.151992	0.148303	0.100271	0.127932	0.177891	0.0940104	0.0166497	0.129813	0.068322	0.0795399	0.213774	0.0538162	0.0515428	0.132095	0.137633
ENSMUSG00000016946	Kctd5	5.49054	5.36374	4.47953	4.34749	5.57646	6.00234	4.31832	4.74437	4.35026	4.90252	4.8217	5.459	3.25659	3.93413	4.01041	3.88102	4.28363	4.80323	8.85002	7.1477	8.1256	7.94381	8.36427	7.89406
ENSMUSG00000016982	Pom121l2	0	0	0	0	0.0137648	0	0	0	0	0.0144237	0	0	0	0	0	0	0	0	0	0.0630099	0	0	0.0186617	0
ENSMUSG00000016984	Etaa1	1.95402	1.43617	1.53464	1.04026	1.14118	1.44211	1.27804	1.12741	1.09004	1.09519	1.04183	1.05596	1.13422	1.04844	1.03041	0.433713	0.389776	0.41017	1.74881	1.25797	1.83774	2.13996	1.84623	1.81785
ENSMUSG00000016995	Matn4	0.384174	0.302106	0.227367	0.29563	0.511925	0.131343	0.201179	0.200356	0.371704	0.219845	0.250866	0.365499	0.942347	1.06172	1.13441	0.912137	0.821971	1.28921	0.0256671	0.149578	0	0.0233957	0.171771	0.170693
ENSMUSG00000016998	Svs4	0	0	0	0	0	0	0	0	0	0	0	0	0	0	0	0	0	0	0	0	0	0	0	0
ENSMUSG00000017000	Svs6	0	0	0	0	0	0	0	0	0	0	0	0	0	0	0	0	0	0	0	0	0	0	0	0
ENSMUSG00000017002	Slpi	1.372	1.11544	2.6024	3.74304	0	0	0.849918	1.07977	0.472909	0.607846	0.168602	0.430669	0.638616	0	0.324329	1.13169	0.686748	0.969822	0.246467	0	0.320319	0.237669	0.0505954	0
ENSMUSG00000017003	Svs3a	0	0	0	0	0	0	0	0	0	0	0	0	0	0	0	0	0	0	0	0	0	0	0	0
ENSMUSG00000017004	Svs5	0	0	0	0	0	0	0	0	0	0	0	0	0	0	0	0	0	0	0	0	0	0	0	0
ENSMUSG00000017007	Rbpjl	0.0769315	0.123067	0	0.0957077	0	0	0.0275138	0.0473104	0.0360836	0	0	0	0.0295105	0.0659803	0.0358518	0.0107934	0	0.0433941	0	0	0	0	0	0
ENSMUSG00000017009	Sdc4	25.5429	23.9715	26.9965	28.4969	13.2204	19.3784	14.0308	11.8323	64.7345	70.6218	30.3676	35.2961	12.5127	18.7914	18.0934	101.489	151.447	146.405	84.8739	78.9392	86.0921	92.8163	82.8729	81.6949
ENSMUSG00000017049	Ccdc70	0	0	0	0	0	0	0	0	0	0	0	0	0	0	0	0	0	0	0	0	0	0	0	0
ENSMUSG00000017057	Il13ra1	4.24118	3.61072	1.36964	1.39015	1.94758	1.28986	1.2535	1.4294	1.10944	1.14855	1.87496	1.68878	1.41807	0.887045	0.784727	1.87033	0.939783	1.16361	2.27234	2.60043	2.14146	2.54053	2.30317	1.58131
ENSMUSG00000017064	Prl5a1	0	0	0	0	0	0	0	0	0	0	0	0	0	0	0	0	0	0	0	0	0	0	0	0
ENSMUSG00000017119	Nbr1	26.5439	27.5024	29.715	33.5366	28.8248	48.7266	30.594	30.6863	43.0127	54.688	28.5514	33.6842	27.6259	45.5874	37.3577	37.998	44.4877	45.5197	50.0934	39.4983	42.0549	37.0332	48.1354	45.3992
ENSMUSG00000017132	Cyth1	24.9192	30.1125	24.0846	34.8343	16.2124	24.7816	22.1082	27.0181	30.8698	41.2427	23.0912	32.8211	18.5739	30.7572	29.3866	23.3345	36.0579	38.3464	15.1248	13.6501	13.8768	12.3784	13.9569	15.419
ENSMUSG00000017144	Rnd3	7.47906	5.95651	2.99239	2.93577	4.48521	2.60477	4.47009	4.26142	3.88085	4.63651	5.34253	6.18143	4.31825	3.50087	4.18999	4.18991	3.61394	3.99881	12.6043	13.8734	23.0477	22.5039	12.1116	10.6498
ENSMUSG00000017146	Brca1	0.352465	0.377548	0.202167	0.308317	0.0796044	0.0965831	0.169339	0.224188	0.122397	0.253411	0.101552	0.0827541	0.0101246	0.0440886	0.0706372	0.0321602	0.0152372	0.408555	2.03706	1.6248	1.28042	0.927617	1.91843	2.26013
ENSMUSG00000017165	Gast	0	0	0	0	0	0	0	0.150565	0	0	0	0	0	0	0	0	0	0	0	0	0	0	0	0
ENSMUSG00000017167	Cntnap1	4.31796	5.21329	8.89057	10.5485	10.1249	13.4068	6.17024	7.09146	11.2275	13.8334	7.44355	8.69193	5.59571	7.1781	7.10562	2.96668	3.7792	4.57814	3.64519	3.48541	1.54574	1.40199	4.25528	5.09365
ENSMUSG00000017176	Nt5c3b	12.2084	13.0495	9.44776	11.7123	7.57806	10.1952	9.04758	12.5086	6.38394	8.2078	9.01595	11.6405	6.55678	8.1041	8.19157	5.47383	8.95907	5.68039	9.15035	10.0949	13.645	12.5534	9.53641	8.06458
ENSMUSG00000017188	Coa3	34.3641	41.6491	61.0145	95.7524	72.526	90.6052	51.237	68.9857	83.9718	94.1768	75.3441	94.6913	33.704	38.65	41.9987	43.2543	52.9787	59.1941	101.961	77.134	86.3161	81.2175	85.4278	83.8283
ENSMUSG00000017195	Zpbp2	0.635112	0.998848	0.55458	1.77672	0.507486	0.770158	0.663745	0.399306	0.406439	0.609734	0.283398	0.402868	0.12948	0.908796	0.62097	0.102252	0.340002	0.7099	1.05296	1.60667	0.850656	0.931439	1.0913	0.913004
ENSMUSG00000017204	Gsdma	0	0	0	0	0	0	0	0	0	0	0	0	0	0	0	0	0	0	0	0	0	0.0224719	0	0
ENSMUSG00000017210	Med24	11.7328	11.4146	9.78541	12.9783	11.7685	17.5311	8.93328	10.1806	8.5359	11.5624	5.79243	6.98971	8.18967	8.24242	7.85288	12.6659	17.4972	13.9532	9.63152	8.01429	7.15062	6.14684	10.3768	9.11493
ENSMUSG00000017211	Gsdma2	0	0	0	0	0	0	0	0	0	0	0	0	0	0	0	0	0	0	0	0	0	0	0	0
ENSMUSG00000017221	Psmd3	34.0147	41.9532	45.0938	61.632	54.4311	71.9891	54.0127	66.5845	54.4695	67.6464	43.0135	54.8889	35.2692	46.2078	50.8302	43.8382	58.9791	62.2742	65.5453	65.5439	58.7152	54.256	66.8153	64.3032
ENSMUSG00000017264	Exosc10	15.5944	17.2694	10.3568	13.5537	10.9048	15.5445	8.72284	12.4985	10.1494	12.3983	10.0061	13.2892	8.83587	11.6807	11.7912	11.775	15.2433	12.3414	17.0572	14.9258	14.9562	13.0755	18.1016	17.845
ENSMUSG00000017286	Glod4	19.1734	17.8585	19.353	21.9624	20.435	27.9036	23.7798	27.7072	24.8173	29.4671	32.0177	39.2556	33.7354	61.3826	46.8072	16.5242	37.0095	48.3013	30.1109	34.4363	40.5755	42.8075	32.3658	29.9143
ENSMUSG00000017288	Vps53	9.33515	11.0057	10.1228	13.8379	10.4952	16.5263	9.96379	12.5164	10.4974	10.8291	7.22964	11.9692	4.87121	6.99199	8.77732	7.59639	11.1556	10.089	11.6603	10.0933	11.175	10.2165	11.8295	13.6173
ENSMUSG00000017291	Taok1	5.47058	3.82012	6.35566	4.83589	7.55973	7.4415	5.52093	4.24753	9.98235	8.11952	6.66513	4.84786	6.13863	5.90627	4.33672	11.0629	9.28008	9.29481	15.799	16.7969	5.63593	9.61694	17.6526	17.4648
ENSMUSG00000017299	Dnttip1	9.20378	13.9175	8.87204	11.4064	8.38786	10.9398	10.1397	14.5172	7.37492	9.46314	8.52916	10.1838	10.1364	12.7798	12.97	8.25458	10.7621	11.3756	10.4135	13.338	11.9062	10.1655	12.4022	12.0014
ENSMUSG00000017300	Tnnc2	231.973	288.855	148.097	221.001	0.753317	16.3386	666.968	872.125	347.937	504.998	304.252	512.122	29.7897	83.2409	158.137	106.593	370.086	225.972	2.04115	1.62301	0	0.0543737	0.785199	0.913114
ENSMUSG00000017307	Acot8	12.8905	12.8988	21.3032	28.5985	20.9076	29.4796	13.7524	17.3006	14.1902	21.07	11.1743	11.7094	8.9982	9.92539	12.9906	15.4832	28.5383	30.4155	15.0501	16.8044	13.0799	12.5828	17.056	17.8909
ENSMUSG00000017309	Cd300lg	70.3646	77.2081	62.6084	77.8188	58.7031	68.8944	90.8767	104.093	32.4334	38.0524	30.1618	32.8105	48.6385	67.0839	67.8794	28.8697	36.7811	40.3983	0.781191	0.813939	1.10411	0.73255	0.668143	0.774017
ENSMUSG00000017310	Spint4	0	0	0	0	0	0	0	0	0.104622	0	0	0	0	0	0	0	0	0	0	0	0	0	0	0
ENSMUSG00000017311	Pyy	0	0	0	0	0	0	0	0	0	0	0	0	0	0	0	0	0	0	0	0	0	0.84504	0	0
ENSMUSG00000017314	Mpp2	4.52211	5.11699	5.12542	6.99941	3.98941	4.61632	8.54718	9.13572	3.15421	3.13149	4.20558	4.23081	4.58406	6.44624	8.59781	2.20702	1.92209	2.31165	1.05157	2.08375	1.44336	1.69714	1.28381	1.38078
ENSMUSG00000017316	Ppy	0	0	0	0	0	0	0	0	0	0	0	0	0	0	0	0	0	0	0	0	0	0	0	0
ENSMUSG00000017344	Vtn	11.3601	14.0938	4.64599	8.12046	4.93522	3.70448	6.31332	8.78477	5.03259	6.56225	6.56083	8.38042	5.5253	6.49758	7.19507	2.75342	3.70761	5.03914	0.807404	1.84959	2.06515	2.93409	0.853847	0.807448
ENSMUSG00000017376	Nlk	6.39738	5.86226	7.31412	6.26437	6.26597	12.9588	7.0942	6.58676	6.59551	5.75527	4.51791	6.95658	4.2364	4.3995	3.73771	5.20268	6.21479	5.49722	7.14831	6.89304	4.44341	4.27719	6.72028	7.06849
ENSMUSG00000017386	Traf4	8.82471	10.8989	20.7752	25.5226	36.8572	53.2343	11.3529	13.6851	33.7397	45.6271	25.1797	31.988	14.5904	21.7037	18.2964	23.4307	29.1761	27.1226	43.77	47.3102	39.9708	37.6717	44.4893	47.5621
ENSMUSG00000017390	Aldoc	0.48696	0.542636	0.237895	0.313285	0.131643	0.393827	0.605357	0.35044	0.417226	0.684253	0.327094	0.847262	1.33263	1.11601	1.63688	0.59155	0.517453	0.788234	14.798	13.6515	11.6456	8.53083	16.423	14.6736
ENSMUSG00000017400	Stac2	1.4477	1.93752	0.509477	0.575543	0.195553	0.232491	0.475943	0.637505	0.0565943	0.136643	0.15369	0.105186	0.149417	0.207259	0.0986572	0.0908511	0.136232	0.551628	0.740162	1.55056	4.17544	5.90603	0.5733	0.60635
ENSMUSG00000017404	Rpl19	543.164	693.477	414.927	655.364	340.881	550.27	422.324	589.148	394.672	539.299	510.502	722.417	248.972	358.712	382.882	351.732	558.351	524.896	668.837	690.255	966.815	1049.37	690.162	677.709
ENSMUSG00000017405	Nek8	4.97253	5.08091	4.65059	5.7997	4.027	6.50005	3.71019	2.6324	3.33108	4.71973	3.2239	3.64377	1.75599	2.4178	1.79709	1.13851	1.00594	1.71201	5.43547	6.13707	3.28243	3.56378	5.07353	5.80057
ENSMUSG00000017412	Cacnb4	0.451504	0.393557	0.72902	0.538598	0.487739	0.42533	1.15491	0.768846	0.700896	0.443433	0.640989	0.481456	0.207073	0.217638	0.227347	0.178659	0.113895	0.119804	0.507753	0.569309	0.416179	0.360665	0.504095	0.491323
ENSMUSG00000017417	Plxdc1	0.882997	0.957078	0.425953	0.731318	0.529277	0.582829	0.450978	0.726674	0.0238903	0.150608	0.161274	0.233868	0.187291	0.255246	0.573971	0.165784	0.0866908	0.237381	0.432723	0.670527	0.17814	0.138716	0.431078	0.626511
ENSMUSG00000017418	Arl5b	2.14417	1.58834	2.31169	1.40729	2.32518	2.24845	1.81627	1.35922	4.07012	3.44419	3.96548	2.67219	2.5297	2.29787	1.9954	4.27953	3.61333	3.98991	3.68377	2.27592	2.21918	2.6446	4.82843	4.17196
ENSMUSG00000017421	Zfp207	46.2175	40.8646	41.2153	36.4271	46.8626	52.7183	40.8734	35.9145	56.3407	50.2541	36.4201	32.4044	30.8417	29.8496	28.6448	54.1545	56.9799	55.5854	50.986	43.9052	45.6774	41.3945	51.9421	54.3063
ENSMUSG00000017428	Psmd11	30.97	27.8431	32.8066	35.5011	40.389	55.6049	44.6798	45.511	44.4352	57.2684	27.8435	39.9961	30.3478	44.0629	39.9886	45.2327	56.5213	52.7981	62.65	60.7442	60.436	60.5527	61.2845	58.3198
ENSMUSG00000017446	C1qtnf1	9.89672	11.5032	5.3816	6.75166	6.981	4.95112	4.26939	6.0718	2.71005	2.98008	5.23481	5.2599	5.93544	7.63808	7.95763	2.3354	3.60688	4.44334	0.982187	1.6909	9.14124	6.50388	1.42872	1.52366
ENSMUSG00000017453	Pipox	0.183157	0.418745	0.255481	0.0762697	0.0595748	0.0920116	0.366893	0.509331	0.115634	0.0716681	0.0844889	0	0	0.119825	0.236215	0	0	0	0.0382224	0	0.0371841	0.0179192	0.0316549	0.0403391
ENSMUSG00000017466	Timp2	85.5892	86.8408	33.5881	40.5887	52.3011	28.8578	24.974	25.5419	24.1969	26.0127	49.2644	52.7176	28.304	35.562	39.7126	19.759	31.2601	37.0721	25.2092	33.0139	79.4144	77.0357	21.3697	21.4323
ENSMUSG00000017478	Zc3h18	10.5028	12.9311	6.64487	10.5184	6.29826	9.43418	6.31484	9.29914	8.54184	10.9131	5.75104	7.50308	6.88906	10.0103	11.5226	8.94632	13.6924	12.5685	8.17476	7.3909	8.56273	7.5635	7.83112	8.38762
ENSMUSG00000017485	Top2b	14.1782	15.0623	11.2071	10.7893	10.3551	15.7072	11.3954	12.0655	11.7617	13.3278	10.2581	12.3836	12.2073	13.0631	11.4904	9.25203	11.3827	10.5298	20.1572	18.0243	14.0639	16.2776	20.4643	20.3257
ENSMUSG00000017491	Rarb	0.688312	0.76675	1.60054	1.54954	2.24222	3.507	1.10834	1.29775	2.94966	3.0687	4.62416	4.36321	4.76987	6.62562	5.4766	2.98234	2.63726	3.7497	3.97336	3.93809	1.37309	1.06001	4.42509	3.66877
ENSMUSG00000017493	Igfbp4	150.141	208.213	83.4629	125.674	88.5549	84.2433	101.708	136.656	31.9791	41.9625	49.4335	73.2765	17.6584	21.8849	29.6981	14.7694	24.7692	23.9875	92.0182	87.7022	89.4784	103.164	117.555	119.988
ENSMUSG00000017499	Cdc6	1.01302	1.01005	0.523753	0.693173	0.352028	0.826336	1.77211	1.09139	0.350134	0.369316	1.11566	2.01276	0.400131	0.767255	0.429209	0.612756	0.577381	0.303135	0.244885	0.299583	0.347501	0.346214	0.500085	0.162713
ENSMUSG00000017548	Suz12	9.43853	8.62886	9.04885	7.05325	8.26415	9.3841	8.8641	7.02057	11.689	8.856	8.06244	7.03807	7.73412	9.09124	6.63674	9.269	9.52618	8.6767	18.5212	14.8152	14.6	16.9104	18.195	18.9392
ENSMUSG00000017550	Atad5	0.772903	0.78664	0.424556	0.511064	0.47241	0.761608	0.724073	0.437795	0.154463	0.283313	0.46447	0.326826	0.366075	0.581357	0.383223	0.0843658	0.0888568	0.140192	0.44383	0.402675	0.320605	0.52191	0.51585	0.507994
ENSMUSG00000017561	Crlf3	20.0823	19.2687	10.1719	10.9833	4.72916	5.5272	8.76216	9.13566	4.8117	6.33578	5.41188	5.87596	4.71837	6.61569	7.41794	4.10014	5.24206	5.27188	5.58612	8.10261	8.4378	7.30195	7.26616	6.42511
ENSMUSG00000017588	Krt27	0	0	0	0	0	0	0	0	0	0	0	0	0	0	0	0	0	0	0	0	0	0	0	0
ENSMUSG00000017607	Tns4	0.251642	0.292192	0.0995339	0.105156	0.376039	0.0728047	0.0836063	0.179881	0.0234225	0.0429506	0.409961	0.132084	0.103201	0.0333468	0.0987987	0.127679	0.0213135	0.0672786	0.0155801	0.0214148	0	0.0289139	0.0316342	0
ENSMUSG00000017615	Tnfaip1	10.5001	10.0957	10.3584	12.5546	16.3107	19.1835	11.6293	13.5814	13.7986	17.4835	12.6651	14.6979	12.6678	15.4606	15.5176	17.6637	20.7792	20.7905	16.423	17.9525	13.4386	14.0209	15.1994	15.2283
ENSMUSG00000017631	Abr	6.95818	8.20081	3.29308	5.05171	3.02074	3.6346	3.17997	4.25119	2.80475	4.08641	2.27703	2.63251	3.4033	3.96596	4.17162	2.85187	5.42602	4.31532	2.58629	3.50829	2.7599	2.94613	2.32471	3.66056
ENSMUSG00000017639	Rab11fip4	1.96199	2.21613	0.835014	1.25872	0.592872	0.858634	1.09737	1.04018	0.180021	0.334851	0.588286	0.801662	0.0368578	0.0436492	0.0647089	0.236	0.0558328	0.367076	0.0109509	0.0300285	0.00541369	0.00516438	0.0459146	0.0467822
ENSMUSG00000017652	Cd40	13.5093	14.9965	5.15514	6.33728	1.45996	0.473834	3.7728	6.01398	0.571371	1.35822	1.20788	1.83929	0.872722	0.936477	1.46221	0.608036	1.66473	1.5916	0	0.277991	0.227094	0.088033	0	0.211643
ENSMUSG00000017664	Slc35c2	16.2942	17.2666	10.8824	12.6058	14.2713	14.4157	13.7457	14.3013	8.68247	9.89419	9.81004	12.5537	9.18723	7.75087	9.05722	8.46464	11.2026	13.5363	14.0702	14.3898	18.7539	19.1599	13.6992	12.6599
ENSMUSG00000017667	Zfp334	0.408111	0.467101	0.373424	0.300438	0.538185	0.435296	0.458161	0.346176	0.306296	0.392377	0.432352	0.301387	0.450122	0.341317	0.358479	0.297213	0.315364	0.395512	1.03575	0.930524	1.72019	1.77255	0.843653	0.679873
ENSMUSG00000017670	Elmo2	11.1744	11.4098	8.36738	11.5054	14.8486	16.8286	9.72628	11.8446	6.21069	8.14621	9.51715	12.3257	8.09635	10.6773	10.8087	6.0759	9.29	8.50755	13.0424	17.1508	14.1335	15.007	13.8623	14.984
ENSMUSG00000017677	Wsb1	23.854	18.2974	14.385	12.4307	12.2002	8.83781	14.5284	9.81697	8.52009	6.72103	11.1294	9.71583	9.32765	9.14815	6.92856	12.7307	11.3582	11.1816	18.6887	20.5346	19.3723	20.397	18.875	17.2476
ENSMUSG00000017679	Ttpal	12.3552	10.9279	6.84169	7.3124	4.64012	4.596	5.50306	6.16048	4.30443	5.95434	4.28969	4.19691	2.7942	3.64601	4.45667	5.37391	6.62173	6.50845	6.79231	5.91313	6.7452	7.11704	5.92002	7.47088
ENSMUSG00000017686	Rhot1	14.8732	12.838	22.0938	21.0692	24.0847	27.7406	19.7443	17.8444	30.3522	30.5906	25.3266	25.9702	22.0879	23.8205	20.3326	31.7468	32.5217	31.0951	41.8244	36.0922	44.7001	42.9322	43.4618	40.625
ENSMUSG00000017688	Hnf4g	0	0	0	0	0	0	0	0	0	0	0	0	0	0	0	0	0	0	0	0	0	0	0	0
ENSMUSG00000017692	Rhbdl3	1.18893	1.24828	0.501439	0.725396	1.40386	1.28377	0.649288	0.997895	0.632851	0.724705	0.632365	1.18723	0.440451	0.515715	0.894369	0.288582	0.621245	0.520069	2.06995	1.56381	2.19197	2.52878	2.17903	2.02339
ENSMUSG00000017697	Ada	1.76048	1.93809	0.965153	0.736341	0.426362	0.666338	0.993277	1.41237	0.300137	0.77618	0.9931	0.699218	0.481745	0.563272	0.792983	0.813002	2.32319	1.30557	0.347786	0.649718	0.402028	0.226463	0.361439	0.410713
ENSMUSG00000017707	Serinc3	166.267	123.701	113.946	97.8048	99.5815	81.9634	109.962	92.2735	100.471	97.3145	94.579	90.9677	77.2748	72.0347	69.9737	79.4954	72.5151	73.0509	89.6718	84.9862	112.134	110.415	84.59	80.3735
ENSMUSG00000017713	Tha1	3.9736	3.82762	6.1257	9.05758	6.0087	11.6938	4.31718	4.80462	5.11697	8.47391	4.41244	6.74902	4.17955	6.70024	5.99736	2.74091	4.08346	4.80301	7.37875	9.71075	4.2912	3.95582	7.94668	8.63992
ENSMUSG00000017715	Pgs1	9.9621	11.9384	12.9804	17.2999	18.4251	27.6133	12.1943	12.8194	11.1712	14.4457	8.82533	10.8401	5.40707	7.05515	7.29323	10.3553	13.5435	14.7417	11.1558	10.73	10.9374	8.75629	10.8942	10.9231
ENSMUSG00000017716	Birc5	2.77095	3.25211	2.00412	3.18643	1.72115	2.39314	2.7727	2.90719	0.863792	0.527845	0.937186	2.50178	0.509509	1.15266	0.399953	0.132697	0.160734	0.135438	2.88265	2.31205	1.7329	2.28534	2.75093	3.71589
ENSMUSG00000017718	Afmid	3.56453	5.01631	1.96167	2.75998	1.46553	1.65899	2.09094	3.38821	0.550368	2.10915	1.04506	2.15843	0.617531	1.78092	1.87928	0.659785	0.831998	0.57659	1.10633	0.627859	1.0073	0.97819	1.67607	1.50441
ENSMUSG00000017720	Trp53tg5	0.0488507	0.046637	0.0588512	0	0	0	0	0	0	0.0853229	0.0511206	0	0	0	0	0	0	0	0	0	0	0	0.0643948	0
ENSMUSG00000017721	Pigt	23.1992	23.5128	16.5505	18.8644	18.1005	16.5638	18.5275	18.8837	11.4684	12.5258	14.8445	13.862	13.031	14.2502	15.008	13.1189	15.5405	14.0105	17.6167	19.3534	20.3778	19.1032	19.6894	18.4765
ENSMUSG00000017723	Wfdc2	0.157359	0.15122	0	0.0774705	0	0	0.0571831	0.168024	0.14451	0	0	0	0	0	0	0	0	0	0	0	0	0.0583181	0	0
ENSMUSG00000017724	Etv4	0.14716	0.149582	0.151123	0.123214	0.272868	0.180785	0.149961	0.128706	0.141809	0.151285	0.136759	0.526266	0	0	0.082221	0.0258949	0.178326	0.252049	0.250493	0.499672	0.239044	0.0730891	0.199522	0.0395214
ENSMUSG00000017733	Eppin	0	0	0	0	0	0	0	0	0.556947	0.534931	0	0	0	0	0	0	0	0	0	0	0.115869	0	0	0
ENSMUSG00000017734	Dbndd2	5.25041	4.85571	2.38173	5.26046	5.25035	14.4476	5.5346	14.3618	7.27787	15.6452	9.42036	24.2598	5.78973	10.5545	8.19208	6.61625	9.73582	5.23539	8.90887	9.12596	4.47165	6.24748	6.17983	4.65974
ENSMUSG00000017737	Mmp9	3.24922	4.04826	2.09639	1.99983	3.93814	3.20195	1.48226	1.17755	1.11732	1.39785	2.99354	3.20059	2.51715	1.6352	2.77876	0.659709	1.75416	0.652552	0.0917989	0	0.0879096	0.30026	0.0362714	0.0612998
ENSMUSG00000017740	Slc12a5	0.513206	0.488966	0.658182	0.745747	0.834593	0.652123	0.500896	0.775365	0.544011	0.695006	0.595906	0.534552	0.475798	0.355221	0.401665	0.0968668	0.216717	0.326961	0.487549	0.163091	0.0993187	0.16228	0.215128	0.7328
ENSMUSG00000017747	Ghdc	4.90338	7.2548	6.23086	10.3924	7.02919	9.59159	6.10886	7.05155	7.65463	11.2117	5.96834	7.89101	4.81774	7.17234	7.23196	5.10952	7.85246	8.41625	5.48652	5.69416	7.53504	8.05109	5.18224	5.7825
ENSMUSG00000017754	Pltp	98.0658	116.187	77.2487	98.8906	95.0504	76.5523	93.0791	112.149	30.1965	40.6467	38.1456	51.1527	55.5376	60.6958	71.6181	24.8322	33.723	33.7122	27.8467	47.5437	86.8267	100.996	27.705	28.1947
ENSMUSG00000017756	Slc12a7	16.6344	18.7229	14.8664	18.6427	8.89739	9.85383	19.0439	21.7802	9.76453	13.2861	13.8047	16.9672	21.8083	28.1977	30.3698	11.7892	13.5852	14.0658	16.9195	16.9533	6.90878	6.95673	17.3673	17.7998
ENSMUSG00000017760	Ctsa	89.3924	98.3347	54.7664	68.7426	40.9338	44.0336	63.2604	75.4033	29.5585	37.4854	42.1892	55.7817	40.6766	48.0064	51.9944	37.9494	42.5606	44.0234	143.075	160.999	142.889	152.006	135.012	133.548
ENSMUSG00000017764	Zswim1	2.71655	2.93815	2.78906	3.03524	2.98002	3.30518	3.41116	2.78999	2.58707	2.37961	1.87131	2.2709	1.50969	2.55003	2.17728	2.29175	1.9373	2.90801	3.99187	3.61208	3.44389	2.97959	3.18761	4.11306
ENSMUSG00000017765	Slc12a4	13.3384	12.3192	7.18097	7.61405	10.1316	6.80442	13.0342	13.8519	5.33119	6.58742	6.81208	8.6251	7.89091	9.06557	10.922	11.5125	10.3423	11.2673	9.41966	12.8747	16.0378	21.1955	10.6705	13.2878
ENSMUSG00000017767	Spata25	1.37209	1.02742	1.46834	1.42575	0.927533	1.25556	1.81904	1.07226	0.183119	0.947193	1.58952	2.99983	0	0.412699	0.605655	0.284432	1.39902	0.74468	0.145031	0	0.0740587	0.213922	0.0599115	0
ENSMUSG00000017774	Myo1c	43.5186	52.1846	30.656	42.4393	55.0389	65.3372	44.4008	51.9852	36.531	49.2281	46.139	58.6579	40.9152	50.3605	58.8492	50.6619	70.0389	65.4231	77.1162	81.459	60.7655	64.7842	79.3939	80.1432
ENSMUSG00000017776	Crk	22.234	19.0122	25.3237	20.815	33.6244	37.3713	22.7659	19.3223	50.0769	46.1014	30.8317	31.2934	30.3718	27.9691	27.5212	60.2275	56.4555	54.512	55.4953	45.7886	52.4333	47.4039	55.9951	53.3463
ENSMUSG00000017778	Cox7c	313.685	275.321	975.021	996.47	937.315	1239.33	777.049	778.514	1552.7	1484.97	1547.16	1665.51	754.914	859.389	760.021	999.533	1030.7	1142.81	1343.69	1163.21	1301.67	1148.48	1285.84	1228.54
ENSMUSG00000017781	Pitpna	39.0308	42.2701	29.8834	40.8743	33.4326	40.1774	34.7332	40.8197	35.8994	47.3842	32.2935	43.7916	23.0445	32.6046	34.2204	48.4517	74.3198	72.2634	31.8195	33.2347	35.9984	33.0306	34.0409	32.307
ENSMUSG00000017801	Mlx	14.4789	19.0264	21.1653	28.6924	29.4171	72.21	14.201	17.4165	33.9738	53.4324	19.0069	38.1763	8.1636	19.5849	15.4455	23.973	36.9509	38.4324	26.2657	26.8995	22.0089	21.8369	32.2302	29.2575
ENSMUSG00000017802	Fam134c	28.0955	26.3638	31.4646	36.1012	29.272	37.3967	27.8251	29.684	31.7789	38.2994	25.1375	31.3834	19.7137	22.3206	23.4978	16.3636	18.6784	19.5048	23.6183	27.1002	24.3415	24.3406	25.4752	25.2545
ENSMUSG00000017817	Jph2	3.9194	5.07865	2.06727	2.8163	0.748331	0.771499	9.15945	10.5695	6.71411	8.08813	4.37883	5.47063	0.79086	1.7045	3.05718	3.1677	6.00239	3.90359	0.554093	0.726078	0.209014	0.317592	0.252361	0.232824
ENSMUSG00000017830	Dhx58	6.7444	7.31023	6.11259	9.60566	3.46336	6.05472	4.89788	5.02888	2.47321	1.99382	3.88098	4.01534	1.63626	2.55297	2.26523	0.446953	1.69553	0.877855	4.8084	8.78353	3.62196	4.99583	6.70902	4.94417
ENSMUSG00000017831	Rab5a	18.6257	14.8794	21.1702	19.1127	30.7457	33.1736	22.0957	19.2095	40.6749	37.1017	31.286	28.5453	20.4596	24.4785	17.9315	32.7566	31.0452	33.9255	38.8898	32.1973	42.1858	39.4439	39.0616	37.8158
ENSMUSG00000017832	Hspb9	0.135279	0.0733045	0.0796306	0.108189	0.162558	0.240952	0.078237	0.0915971	0.191297	0	0	0.158056	0	0	0	0	0.428368	0	0	0	0	0	0.0731682	0
ENSMUSG00000017837	Nkiras2	11.04	12.05	15.8872	21.0822	19.3311	23.2134	15.3369	17.7651	26.2231	27.2875	24.4831	28.1209	20.3302	26.484	28.3832	19.109	26.1299	29.5174	40.7635	41.6419	32.3354	32.1316	41.564	41.4705
ENSMUSG00000017843	Ppp2r5c	14.595	12.1906	11.649	10.9911	13.794	14.5704	10.7572	10.0251	13.6883	13.2472	11.552	11.0019	11.1296	11.9934	10.5874	11.9849	11.1572	12.469	18.3538	18.3666	19.8278	20.2964	18.1029	17.3995
ENSMUSG00000017858	Ift52	12.5102	12.7402	12.1942	14.2158	11.2664	17.339	13.78	14.7655	12.4201	15.6076	13.647	17.7613	11.9689	12.8186	16.3669	8.74242	10.8405	11.746	17.561	16.1183	17.5593	17.1712	15.6862	15.5175
ENSMUSG00000017861	Mybl2	1.14289	1.7087	1.29724	1.19113	0.404068	0.602877	0.725764	1.17146	0.364589	0.376982	0.579329	0.348031	0.264135	0.958482	0.4239	0.55329	1.14024	0.517849	0.28793	0.941026	0.21631	0.44688	0.392546	0.420247
ENSMUSG00000017868	Sgk2	0	0	0.119705	0.127065	0.194238	0.376385	0	0.0177408	1.52864	1.80299	0.856792	0.720542	0.910971	0.591601	1.60417	7.03343	11.5315	9.85277	0.0580638	0.466609	0.0419281	0.0134007	0.0355178	0.0301747
ENSMUSG00000017897	Eya2	2.96018	2.27238	0.94221	1.18663	0.862269	0.609835	1.44832	1.90616	1.19673	0.777242	0.649233	1.44848	1.37983	1.00872	3.0576	1.01089	0.129519	0.708858	1.77148	0.967635	0.925994	0.850687	1.50767	0.781718
ENSMUSG00000017914	BC034902	2.88737	12.3615	1.31462	11.5856	28.5595	19.0287	9.18812	9.16569	20.7022	12.4376	16.3567	14.9556	6.42331	12.7264	10.3964	3.51456	2.78727	2.70231	24.7198	26.5544	8.98898	2.47488	12.2985	15.1673
ENSMUSG00000017922	Prl3c1	0	0	0	0	0	0	0	0	0	0	0	0	0	0	0	0	0	0	0	0	0	0	0	0
ENSMUSG00000017929	B4galt5	6.85603	7.49337	4.84953	6.12356	2.82072	3.4572	3.83599	3.99366	2.96498	3.22415	1.85198	1.87397	1.41107	1.71328	3.14393	5.96776	8.45854	6.93966	3.93217	6.20473	10.7051	13.601	3.98913	4.03835
ENSMUSG00000017943	Gdap1l1	0.0626552	0.08977	0.0595058	0.0511484	0.022798	0	0.111759	0.0689559	0.0470902	0.031964	0.0355304	0.222151	0	0.0376692	0.147236	0.135904	0	0	0.0722055	0.266233	0.227478	0.47487	0.0300011	0.0749588
ENSMUSG00000017950	Hnf4a	0.00915924	0.0172084	0	0.0127847	0	0	0	0	0	0	0	0	0	0	0	0	0	0	0	0	0	0	0	0
ENSMUSG00000017969	Ptgis	2.20697	2.05748	0.892605	1.78986	1.72037	1.92036	1.22955	1.42439	0.873542	1.08238	2.17051	2.7508	0.9988	1.25076	1.05182	1.52274	1.92953	1.82241	1.39657	3.76666	9.20654	13.6236	1.45252	1.73074
ENSMUSG00000017978	Cadps2	1.29156	1.18944	1.74589	1.54104	0.530017	1.00993	1.60789	1.986	0.532007	1.2107	1.07284	1.46888	0.578011	0.464515	0.53205	0.28397	0.681185	0.28045	0.227564	0.24268	0.0977655	0.141011	0.186285	0.183775
ENSMUSG00000017999	Ddx27	13.742	18.4367	12.1086	20.6417	10.09	18.9762	14.1883	21.8388	10.0488	14.8784	8.53475	15.5699	5.95466	9.53978	10.9102	7.77956	15.3334	15.9817	6.55765	5.78601	7.46967	7.82576	6.4714	6.53593
ENSMUSG00000018001	Cyth3	6.09657	6.57325	4.07921	4.93522	5.41979	4.94986	4.33616	4.97706	5.54255	7.24579	6.68707	7.19394	5.93684	8.13461	6.65967	8.51389	10.9617	9.33855	23.565	27.7787	26.504	23.4445	19.6211	19.8651
ENSMUSG00000018008	Cyth4	20.0593	25.9226	8.77142	12.9886	3.22625	2.30097	8.12881	11.7856	1.76524	2.52689	4.43297	7.51362	1.95615	2.52385	3.494	1.83605	2.4724	2.24802	0.0517077	0.0351984	0.0773375	0.122691	0.0540685	0.164793
ENSMUSG00000018012	Rac3	1.93604	2.10845	1.1291	3.72801	1.20097	1.29378	1.51837	1.55835	1.5754	1.22079	1.60225	2.71018	1.36713	2.21918	1.71118	0.27705	1.7188	2.38797	4.06274	3.30671	1.7257	2.08854	2.74498	3.59667
ENSMUSG00000018040	Rrp7a	16.6979	21.9421	11.4687	17.8377	11.4283	14.7934	14.2681	17.6489	10.1915	14.7896	11.1611	15.9493	8.88885	10.2368	14.5989	7.34445	8.83174	15.1878	11.0907	13.8806	13.583	13.6994	10.6214	13.6966
ENSMUSG00000018042	Cyb5r3	39.267	46.7325	58.4058	82.292	80.0888	124.956	95.281	119.157	37.4177	52.9493	43.1505	58.3533	34.9767	51.1725	55.0647	34.6388	45.5009	47.0057	91.1358	119.704	87.5973	89.7033	74.4254	78.6595
ENSMUSG00000018068	Ints2	2.75038	1.86825	1.99369	1.78919	2.90345	4.71725	1.58542	1.53642	3.75865	4.23462	2.18243	2.46454	2.78817	2.50299	2.35038	3.05685	3.96919	5.37313	6.31599	5.04375	3.3117	5.59713	6.72938	7.86802
ENSMUSG00000018076	Med13l	4.86836	5.38461	3.49012	3.87	3.86513	6.16857	3.32322	3.68865	4.22149	4.96823	2.53325	3.06904	5.58738	6.8101	7.51866	5.5533	5.78764	6.14364	6.21217	6.09555	7.72599	9.37099	6.75761	7.13679
ENSMUSG00000018102	Hist1h2bc	48.0371	56.7469	91.7317	115.404	123.926	152.28	91.197	99.3174	106.947	107.257	87.0185	110.527	18.818	25.0933	20.7976	24.3775	24.7573	34.039	154.61	166.214	126.107	106.379	158.902	155.767
ENSMUSG00000018126	Baiap2l2	2.37374	2.59495	1.19037	1.5827	1.49376	0.550536	1.76489	3.68228	0.374402	0.27157	1.14411	2.30729	2.16342	1.68883	0.0591635	0.797265	0.102144	0	0	0.413198	0.0496743	0.211273	0.204423	0.458026
ENSMUSG00000018143	Mafk	7.92496	8.70296	5.85588	6.25467	4.15985	4.09749	5.73247	6.48498	6.87808	7.53216	5.73541	7.78382	6.00516	6.86709	9.71613	9.82147	9.79332	11.7093	3.9859	4.52193	7.21644	7.181	4.5632	3.52586
ENSMUSG00000018160	Med1	6.18959	5.42012	5.46792	5.86133	5.88281	9.09384	4.69976	5.33776	7.86063	9.63932	5.6262	6.07668	7.4065	6.10681	6.34796	12.7626	15.008	16.3987	14.482	14.102	11.8792	12.2063	17.303	16.5
ENSMUSG00000018166	Erbb3	0.947352	0.814436	0.438362	0.495183	0.574168	0.636946	0.479277	0.536986	0.458883	0.584068	0.589052	0.686193	1.96029	1.91892	2.15716	0.335648	0.467418	0.509301	1.59772	1.37567	0.500058	0.427422	1.39515	1.5308
ENSMUSG00000018167	Stard3	13.3734	14.121	9.17838	13.5109	8.4056	9.84198	8.64009	11.028	8.3576	11.4417	7.8855	8.85313	6.96646	5.85097	7.7723	9.91299	11.6675	10.5126	6.45409	8.85605	7.85394	7.04202	7.37359	6.75038
ENSMUSG00000018168	Ikzf3	12.6009	14.4342	4.28278	5.97043	0.186833	0.111826	4.1166	4.86673	0.0640967	0.169302	0.395956	0.308502	0.0185865	0.131843	0.178912	0.0900546	0.0842164	0	0	0	0	0	0	0
ENSMUSG00000018169	Mfng	53.6329	60.615	36.2197	48.2061	31.588	40.0983	66.9645	80.5925	14.4612	18.3805	28.0527	39.1643	6.82073	8.55282	11.9198	2.90525	5.1671	4.42083	0.382126	0.658775	0.411043	0.105204	0.490994	0.388247
ENSMUSG00000018171	Vmp1	77.2712	55.8102	42.8889	41.0601	52.8251	47.355	55.1162	50.3894	44.0663	50.6006	47.9464	49.0083	20.5898	26.636	31.5639	43.7075	57.1695	65.3591	85.3611	93.7	122.198	121.131	87.3497	81.145
ENSMUSG00000018189	Uchl5	9.78081	7.4754	13.4414	9.76156	9.41025	12.0838	14.4384	12.176	12.1732	10.9076	13.3311	12.1296	10.3809	11.0709	9.66701	7.0133	5.34815	6.62563	12.4288	12.3621	15.1877	14.6624	12.4668	13.1502
ENSMUSG00000018196	Glrx2	22.5021	21.5797	30.9567	33.1993	22.6919	35.23	34.0817	37.0896	42.5711	50.2167	41.0897	50.3084	42.3672	45.5563	43.2349	39.6809	52.304	48.7012	29.6097	31.1996	32.6312	32.2435	24.5307	26.4009
ENSMUSG00000018199	Trove2	1.42748	0.96462	1.3648	1.10834	1.74457	1.8982	1.78681	1.0967	2.02168	1.44789	1.79284	1.51031	0.947426	1.19108	0.909466	1.06208	1.05762	0.813401	4.00638	3.37887	1.99884	3.84222	3.65382	3.46119
ENSMUSG00000018209	Stk4	17.0865	14.6232	11.3031	8.82057	6.0962	5.89667	7.62173	7.14253	6.65297	6.8717	4.63943	5.29213	4.15532	5.22134	5.00442	5.34064	7.10222	6.17103	8.47723	7.10216	7.07724	7.07357	8.24391	8.59581
ENSMUSG00000018211	Wfdc15b	0	0	0	0	0	0	0	0	7.07827	9.07767	0	0	0	0	0	0	0	0	0	0	0	0	0	0
ENSMUSG00000018217	Pmp22	93.1556	83.4136	69.423	60.3679	105.678	96.203	83.7669	76.1922	56.6161	55.4039	91.0068	88.8903	38.0256	27.7775	27.8374	32.273	45.0166	34.2926	111.369	152.438	112.629	121.297	113.549	107.136
ENSMUSG00000018238	Gdf9	0.28454	0.221164	0.489585	0.597383	0.940723	0.345902	0.237843	0.671886	0.776293	0.605136	0.176243	0.373649	0.0886605	0	0.546487	0.172591	0.121818	0.977099	1.17505	0.815509	0.91877	1.01729	0.607015	1.68122
ENSMUSG00000018239	Zcchc10	2.87923	3.00069	3.6204	2.85219	3.76769	5.35107	4.69809	3.45204	6.9407	4.76588	4.45262	5.74123	1.69392	2.64726	3.14141	3.66792	4.4539	4.79395	5.28855	2.87069	5.46719	5.74007	4.18246	5.22845
ENSMUSG00000018259	Prl8a2	0	0	0	0	0	0	0	0	0	0	0	0	0	0	0	0	0	0	0	0	0	0	0	0
ENSMUSG00000018263	Tbx5	0.399631	0.630642	0.692376	0.582048	0.599055	0.871376	0.790117	0.891233	0.745019	0.939709	1.06819	1.04404	1.80766	2.01053	2.27031	1.10767	1.16772	0.57348	0.470185	0.651294	0.899796	1.19481	0.965215	0.843247
ENSMUSG00000018286	Psmb6	102.818	112.482	140.985	178.851	132.047	162.771	164.42	186.47	143.144	169.057	165.746	214.925	97.7841	131.056	138.077	126.933	174.667	159.284	180.698	165.688	169.062	155.871	175.733	179.249
ENSMUSG00000018287	Spag7	23.7773	29.0167	26.118	39.3602	21.9267	38.2745	30.2489	42.3171	21.1403	29.7592	27.7575	38.6656	22.0934	43.9726	39.873	19.0202	34.6894	38.1326	33.4023	32.2008	37.5898	28.6953	31.34	29.2282
ENSMUSG00000018293	Pfn1	531.243	548.397	347.773	396.36	199.791	191.858	372.901	397.029	138.581	160.152	188.285	200.643	145.966	160.534	176.809	208.346	213.169	212.194	293.033	300.632	301.813	252.08	280.481	270.082
ENSMUSG00000018322	Tomm34	24.6499	27.1582	14.9247	18.7751	11.3047	11.9578	19.0597	23.4099	7.16209	8.57833	8.5756	11.6488	6.02725	8.04958	7.211	3.86272	4.19902	3.70557	8.87266	9.4509	11.2071	11.9495	8.95594	8.36258
ENSMUSG00000018326	Ywhab	191.48	172.966	199.538	202.879	175.68	197.915	196.193	194.058	131.224	138.759	134.815	151.04	89.3988	111.945	100.475	110.117	119.271	137.054	144.397	141.476	134.65	118.184	144.941	145.598
ENSMUSG00000018334	Ksr1	3.83008	4.79178	3.02835	4.05405	2.88325	3.9466	4.07594	5.047	4.86954	5.47147	2.48196	3.66737	1.88518	2.96839	4.06229	1.74677	2.34696	2.27632	7.69044	8.33551	7.75326	9.2954	9.16929	11.3567
ENSMUSG00000018339	Gpx3	302.533	337.559	215.899	284.625	190.313	210.01	243.289	294.163	881.082	1113.95	1616.03	2038.66	1353.74	1512.11	1688.81	882.918	1025.29	857.233	668.92	424.239	651.492	534.223	805.761	820.105
ENSMUSG00000018340	Anxa6	111.25	145.456	95.8972	148.8	87.325	126.896	99.8241	139.09	95.1715	147.591	96.8471	155.6	53.3451	84.1878	92.7994	57.8288	89.7039	90.7643	104.337	106.973	88.7413	82.6436	112.439	114.44
ENSMUSG00000018341	Il12rb2	0.483347	0.546256	0.532477	0.421399	0.231209	0.344933	0.328828	0.362379	0.409561	0.458661	0.158458	0.325981	0.129539	0.285207	0.351407	0.303019	0.606601	0.340643	0.179665	0	0.113322	0.0546336	0.0485829	0.0632997
ENSMUSG00000018347	Zkscan6	3.48358	4.49395	2.4329	3.25297	2.04048	2.90466	2.64648	3.48462	2.17026	3.37034	2.14353	3.13895	1.3606	2.31583	2.2993	2.03418	3.65685	2.41939	2.7747	2.58306	2.98587	3.05205	2.6346	3.10649
ENSMUSG00000018362	Kpna2	7.02657	6.76255	9.94475	10.2398	9.41136	14.3696	7.86763	8.23362	11.6744	13.8738	8.56918	8.80904	3.2157	5.38027	4.3389	6.90723	6.29908	8.74893	25.4067	25.5827	27.6952	25.2644	25.781	25.196
ENSMUSG00000018363	Smurf2	8.79276	7.24244	8.08124	7.15922	8.5499	8.98676	6.74577	6.40495	10.3625	9.82303	7.25685	8.85781	9.09812	9.44813	8.54808	9.47155	9.89075	9.17728	19.3007	18.025	20.077	22.3452	20.7522	19.9776
ENSMUSG00000018372	Cep95	6.83342	7.49177	7.02832	9.55973	4.6735	5.87632	6.26079	10.3523	9.49272	9.68829	7.32283	4.64302	4.43442	6.51033	4.92166	2.33235	4.28737	4.31024	7.13789	7.41965	5.21712	6.50536	6.78694	8.10668
ENSMUSG00000018377	Vezf1	10.485	9.15345	6.95809	6.80436	8.5978	7.97509	9.05872	8.13438	10.214	9.63386	9.43634	8.54547	9.63322	9.82763	9.92933	9.64343	9.53407	9.51592	6.92991	6.2342	6.65365	5.97416	7.22704	7.16013
ENSMUSG00000018378	Cuedc1	11.7963	16.0264	8.75621	13.2716	11.1105	12.5054	13.6814	15.4738	7.03143	9.26248	9.26235	12.4816	4.84207	7.65447	6.86952	5.10449	5.88183	8.54985	3.7077	5.20331	3.69173	3.87124	3.67859	3.80234
ENSMUSG00000018379	Srsf1	111.109	110.559	92.1711	86.3635	64.8707	79.1455	100.279	92.9636	70.1831	73.0969	63.5803	75.759	72.8393	65.4342	67.0197	62.5551	71.2747	68.3573	104.946	83.3815	47.5665	37.4027	110.801	109.587
ENSMUSG00000018381	Abi3	13.2056	18.1382	51.1508	69.6478	112.833	153.472	32.2708	38.1504	102.975	131.147	52.378	63.6823	49.7139	62.6172	74.3986	109.954	167.11	189.542	2.60826	1.38745	1.90377	1.75362	3.30848	3.74195
ENSMUSG00000018387	Shroom1	0.271783	0.669697	0.399622	0.661536	2.08905	2.41805	1.04896	0.85789	0.551421	0.707696	0.448198	0.462621	0.315781	0.789787	0.586184	0.176071	0.257347	0.265899	0.105259	0.0427538	0.122904	0.244558	0.0874636	0.319662
ENSMUSG00000018395	Kif3a	2.18121	2.72624	2.58222	4.00036	2.27434	6.12999	2.78655	3.85065	3.08164	5.18104	3.17365	4.78721	4.0608	6.16982	7.48717	2.95775	4.2499	4.81332	17.957	13.9125	12.2126	13.123	17.0999	16.5988
ENSMUSG00000018398	2008-09-01	11.7405	13.5121	8.2405	10.1818	10.8652	12.1389	8.95807	9.98485	7.68566	8.32553	8.91162	9.45855	8.25897	11.0969	11.7622	6.57804	8.01756	7.92285	28.3706	27.5014	32.5127	32.2952	30.2159	31.111
ENSMUSG00000018401	Mtmr4	7.15706	7.60278	5.39367	6.39901	4.98544	6.23425	5.11036	5.43838	5.4767	6.63633	4.38397	4.86486	4.13862	5.01622	5.68188	3.63402	3.64625	3.79967	6.54262	6.97092	6.61515	6.21453	7.71396	7.66516
ENSMUSG00000018405	Mrm1	5.43184	5.07597	5.82721	7.08328	4.84648	5.90385	5.06833	8.64832	11.4647	10.9458	6.39176	8.7167	6.54329	7.01204	8.5432	6.82285	10.1019	7.84984	7.95961	8.4768	7.00764	7.01013	9.81132	7.12226
ENSMUSG00000018411	Mapt	1.05345	1.31263	2.28523	2.03527	1.85965	3.13229	2.28934	2.34633	11.6159	13.8293	8.80047	12.1913	19.7857	27.0187	36.9527	11.9088	15.1058	16.5993	0.236403	0.0801113	0.0238244	0.202189	0.0568334	0.531346
ENSMUSG00000018412	Kansl1	13.5273	18.9474	8.52619	13.215	7.8883	11.5846	8.96398	11.4679	10.2572	12.1205	6.22592	7.19565	10.1226	8.82392	12.7182	14.1806	15.9049	19.0073	12.1991	12	10.4647	10.7069	11.0585	11.9553
ENSMUSG00000018415	Gid4	10.7972	10.4654	16.531	17.4245	19.907	25.7401	19.5482	18.9658	29.3414	31.1149	25.5737	28.1759	38.5761	41.4654	37.8211	31.9455	31.6211	31.1058	20.0891	21.2288	20.4425	22.1594	21.7396	24.0398
ENSMUSG00000018417	Myo1b	6.84041	6.71111	6.88072	7.38791	5.80733	6.94736	6.08576	6.31448	11.549	17.2806	5.1242	5.5011	6.28429	7.37134	9.37096	6.59302	11.8318	7.56837	5.06522	5.20337	4.01805	3.05986	5.21216	5.37728
ENSMUSG00000018425	Dhx40	12.4284	9.15475	10.8203	8.5954	9.74044	10.8693	13.2767	11.0573	9.67449	11.0904	10.1982	10.1995	7.34682	7.7836	6.91417	7.29295	5.3673	6.27953	13.1804	12.4864	21.4819	22.2448	13.9191	13.5957
ENSMUSG00000018427	Ypel2	5.58486	4.67137	6.75639	6.62093	10.1521	11.6445	5.07271	5.31022	5.16479	4.4914	3.08428	3.26947	3.7162	4.51061	3.94639	1.95545	1.5042	1.91243	8.83923	7.65661	9.73128	8.82503	8.30127	9.033
ENSMUSG00000018428	Akap1	15.2394	19.7031	39.6851	52.2117	38.8649	54.1698	25.4131	33.4697	64.6553	87.95	63.7916	81.1969	113.281	154.839	158.057	67.9061	90.418	90.3583	63.5265	61.4549	42.5578	35.8951	68.1146	73.4667
ENSMUSG00000018433	Nol11	5.90952	4.94749	6.44423	5.31641	6.80046	7.8937	6.34848	5.42052	6.06215	10.4414	5.13003	7.55949	4.91383	5.29032	5.20868	10.7868	9.26718	8.22093	9.06765	9.28968	9.12751	8.6868	10.5275	11.175
ENSMUSG00000018442	Derl2	21.0027	16.2458	23.3978	24.2978	28.4782	26.1105	21.2529	23.3194	43.314	39.2737	38.3911	40.1781	18.8283	18.7372	16.1135	16.9885	16.4173	19.3996	40.7624	40.2766	39.1252	43.9219	35.99	31.1135
ENSMUSG00000018446	C1qbp	37.9986	38.9477	52.5688	69.5256	70.9041	111.84	45.7018	53.3388	73.7119	90.5501	79.2065	106.413	79.0229	97.6616	91.4297	84.7691	104.345	102.644	118.838	92.3272	113.05	101.163	134.522	126.595
ENSMUSG00000018449	Rpain	14.598	18.7587	12.0813	17.7272	5.82094	10.8751	13.5895	19.0403	12.762	17.7189	18.6175	24.9461	10.69	13.6086	22.1418	7.01866	9.65258	7.73397	10.9719	8.50013	11.624	14.3442	10.669	10.8142
ENSMUSG00000018451	6330403K07Rik	0.217402	0.37898	0.070612	0.24087	0.0569234	0	0.069522	0.202254	0	0.197636	0.0315676	0.0572812	0.728806	0.530338	0.694578	0.526257	0.824644	0.395163	0.324873	0.0889062	1.32686	0.936519	0.216657	0.136381
ENSMUSG00000018459	Slc13a3	0.535837	1.20347	0.30171	0.46862	0.443215	1.85788	0.271439	0.468866	0.413035	0.279626	0.624463	0.230656	0.0725236	0.297202	0.365098	0.167131	0.482398	0.492231	0.282187	0.167568	0.141657	1.01381	0.100441	0.0509478
ENSMUSG00000018470	Kcnab3	0.371774	0.258914	0.605368	0.681807	0.909451	1.45979	0.301478	0.44844	0.841417	0.636742	0.58734	0.658305	1.14076	1.22573	1.21613	0.39191	0.694728	0.359125	0.547799	0.51915	0.285162	0.352661	0.862326	0.678534
ENSMUSG00000018474	Chd3	39.8633	48.3797	48.0706	63.8229	24.2401	36.1988	23.3968	27.2301	34.3125	39.3548	10.572	13.0227	10.3194	14.381	16.4075	15.6561	21.8155	23.0383	18.7967	18.2155	14.8254	16.9767	17.7526	16.8854
[truncated: 36,610 more rows]

## Sheet: lncRNA expression_
lncRNA expression across multiple studies as determined by analysis of RNASeq data. Values are expressed as FPKM (Fragments per Kilobase exon per Million reads)
[truncated: 1,536 more rows]
