# Supplementary material for: Dynamic transcriptome changes during adipose tissue energy expenditure reveal critical roles for long noncoding RNA regulators
Source: PLoS Biol. 2017 Aug 1;15(8):e2002176. doi: 10.1371/journal.pbio.2002176 (PMC5538645; doi:10.1371/journal.pbio.2002176)
Supplement: S2 Data — (XLSX) [file pbio.2002176.s009.xlsx]

## Sheet: Suppl File 2 lncRNA expression_
lncRNA expression across multiple studies as determined by analysis of RNASeq data. Values are expressed as FPKM (Fragments per Kilobase exon per Million reads)
LncID	locus	WAT_CNT_1	WAT_CNT_2	WAT_BETA_1	WAT_BETA_2	WAT_COLD_1	WAT_COLD_2	WAT_SWIM_1	WAT_SWIM_2	BAT_CNTinact_1	BAT_CNTinact_2	BAT_30oC_1	BAT_30oC_2	BAT_CNTact_1	BAT_CNTact_2	BAT_CNTact_3	BAT_COLD_1	BAT_COLD_2	BAT_COLD_3	BAT_shCNT_1	BATshLNC10_1	WAT_shCNT_1	WAT_shLNC10_1	BAT_LNC10OECNT_1	BAT_LNC10OE_1							Legend	Description
CUFF.100658	chr14:45419336-45421958	89.1719	0	0	0	0	0	0	0	0	0	0	0	0	0	0	0	0	0	0	0	0	0	0	0							WAT_CNT_1	Control WAT samples, replicate 1
CUFF.100691	chr14:45540950-45542010	18.694	0	25.2999	77.4258	0	70.2756	21.0798	42.3218	0	0	151.955	109.27	0	35.1653	53.5928	0	0	0	0	48.8155	0	21.5098	15.5731	81.1427							WAT_CNT_2	Control WAT samples, replicate 2
CUFF.100713	chr14:45551234-45554010	32.6915	40.3862	48.1657	73.4026	44.7946	32.0095	165.638	169.285	233.209	274.01	782.758	914.349	59.4934	94.5176	145.671	79.7416	30.2304	28.7019	199.068	43.843	111.426	106.289	141.456	85.8806							WAT_COLD_1	WAT from animals exposed to cold (4oC), replicate 1
CUFF.100725	chr14:45563711-45586424	344.928	509.89	233.752	729.783	340.443	412.258	1194.65	1424.68	1603.19	1874.66	5634.83	7200.35	1904.2	2251.26	1812.97	280.357	338.335	231.985	4494.99	5142.4	4433.84	3480.8	5941.72	5871.56							WAT_COLD_2	WAT from animals exposed to cold (4oC), replicate 2
CUFF.100736	chr14:45660798-45671059	23.07	40.2085	26.3086	35.5036	31.4591	62.4623	19.0147	28.7789	127.463	80.3509	322.008	315.907	277.196	299.129	206.13	81.4122	64.0933	50.6156	77.0877	88.4868	13.7548	17.9347	93.2538	77.8371							WAT_BETA_1	WAT from animals treated with b-adrenergic agonist, CL316243, replicate 1
CUFF.100918	chr14:46866486-46882741	226.322	356.894	94.4837	167.575	361.993	541.772	343.785	428.885	321.099	298.854	604.707	749.412	475.329	527.516	755.526	33.929	135.702	55.1603	591.331	443.402	794.967	801.586	540.973	524.415							WAT_BETA_2	WAT from animals treated with b-adrenergic agonist, CL316243, replicate 2
CUFF.101108	chr14:48280049-48281576	577.26	0	707.068	475.887	0	0	408.046	213.491	368.55	0	508.918	397.685	655.997	580.198	398.158	0	0	0	0	803.87	0	245.792	501.48	0							WAT_SWIM_1	WAT from animals subjected to swimming, replicate 1
CUFF.101512	chr14:50213136-50381371	126.302	68.8276	157.984	492.36	729.121	132.094	756.154	1036.89	374.899	0	416.413	624.188	0	0	0	0	0	0	332.92	447.88	81.5996	84.4093	0	173.924							WAT_SWIM_2	WAT from animals subjected to swimming, replicate 2
CUFF.10152	chr1:82814890-82815993	0	0	0	0	0	0	0	0	0	0	0	0	0	0	0	0	0	0	0	0	0	0	0	0							BAT_CNTinact_1	Control BAT samples from BAT inactivation study, replicate 1
CUFF.102531	chr14:54607741-54608346	0	0	0	0	0	0	0	0	0	0	0	0	0	0	0	0	0	0	0	0	0	0	0	0							BAT_CNTinact_2	Control BAT samples from BAT inactivation study, replicate 2
CUFF.102705	chr14:55428381-55432243	0	0	0	0	0	0	0	0	0	0	0	0	0	0	0	0	0	0	0	0	0	0	0	0							BAT_30oC_1	BAT from animals exposed to thermoneutrality (30oC), replicate 1
CUFF.103347	chr14:58488905-58503410	0	0	0	0	0	0	0	0	0	0	0	0	0	0	0	0	0	0	0	0	0	0	0	0							BAT_30oC_2	BAT from animals exposed to thermoneutrality (30oC), replicate 2
CUFF.103830	chr14:61688640-61690422	77.204	20.7462	33.5034	25.1355	0	0	0	10.2316	0	52.7909	108.835	121.82	85.495	32.4098	99.8738	18.7889	62.1822	0	0	0	0	13.3742	0	21.3335							BAT_CNTact_1	Control BAT samples from BAT activation study, replicate 1
CUFF.103970	chr14:62812941-62813320	0	0	0	0	0	0	169.754	0	0	305.271	227.015	342.562	0	0	0	0	0	0	0	0	0	312.188	0	0							BAT_CNTact_2	Control BAT samples from BAT activation study, replicate 2
CUFF.104164	chr14:63652993-63666133	151.359	124.282	158.911	125.77	139.058	321.084	90.7748	104.814	246.94	285.108	111.471	117.918	144.92	111.761	104.036	302.044	284.633	204.305	177.8	170.156	116.764	98.2133	192.694	148.557							BAT_CNTact_3	Control BAT samples from BAT activation study, replicate 3
CUFF.104333	chr14:64111206-64115140	84.5286	163.1	64.5472	88.9849	108.39	205.569	65.9406	136.643	141.845	207.291	96.0604	109.113	256.661	189.17	223.933	132.709	96.9512	91.9963	0	0	7.59272	0	29.418	74.445							BAT_COLD_1	BAT from animals exposed to cold (4oC), replicate 1
CUFF.104916	chr14:67115585-67116478	0	0	166.546	171.463	196.364	278.92	0	0	0	250.069	0	0	0	0	0	190.631	0	0	0	0	169.752	0	305.003	173.769							BAT_COLD_2	BAT from animals exposed to cold (4oC), replicate 2
CUFF.104944	chr14:67232113-67233149	52.3075	42.0132	127.347	152.203	128.128	34.4915	40.1458	41.5882	273.103	358.199	202.658	357.777	103.809	34.4997	78.8956	114.242	393.754	250.079	364.744	180.09	282.575	0	290.651	280.393							BAT_COLD_3	BAT from animals exposed to cold (4oC), replicate 3
CUFF.105123	chr14:69476517-69481986	39.1423	61.3875	23.7788	29.8084	0	0	3.64766	8.05643	18.8006	20.7646	16.3448	0	0	0	0	0	0	0	0	0	0	0	0	0							BAT_shCNT_1	BAT controls for shRNA mediated lncBATE10 knockdown
CUFF.105234	chr14:69813436-69836850	61.6667	0	0	0	0	0	0	0	0	0	0	0	0	0	156.62	0	0	0	0	0	0	0	0	0							BATshLNC10_1	BAT from shRNA mediated lncBATE10 knockdown
CUFF.105415	chr14:70206755-70209889	183.794	379.296	117.729	144.303	66.1374	70.144	77.18	124.585	119.308	37.7958	74.6651	149.113	114.47	80.2467	177.126	60.0217	286.577	83.6535	8.6206	0	29.1308	24.8504	11.6756	0							WAT_shCNT_1	WAT controls for shRNA mediated lncBATE10 knockdown
CUFF.105429	chr14:70289551-70301230	50.6374	32.9412	29.5357	139.423	70.4301	0	93.1968	162.791	24.0142	84.0702	264.779	167.23	140.16	132.36	121.632	52.672	50.5431	96.1624	134.52	113.744	179.793	242.861	156.019	242.48							WAT_shLNC10_1	WAT from shRNA mediated lncBATE10 knockdown
CUFF.10555	chr1:85111119-85272569	1322.09	1969.13	894.557	1110.62	110.375	23.8247	650.56	614.259	0	25.17	88.3889	99.9796	56.0209	0	18.1105	0	45.1397	0	0	0	0	0	0	0							BAT_LNC10OECNT_1	BAT controls for lncBATE10 overexpression
CUFF.105607	chr14:70993877-70994476	152.094	490.345	125.948	196.739	14.789	0	164.029	162.4	88.1026	0	0	0	0	0	0	0	0	0	0	0	0	0	0	0							BAT_LNC10OE_1	BAT from lncBATE10 overexpression
CUFF.105890	chr14:73632853-73690767	0	0	0	202.239	767.138	2312.97	0	0	80.1699	63.5355	104.068	162.536	0	65.4612	49.1478	0	245.869	338.353	0	308.851	0	0	103.084	0
CUFF.106097	chr14:75282629-75284240	0	208.914	0	0	0	0	0	217.297	0	0	0	0	0	593.199	0	0	0	0	0	0	0	0	0	0
CUFF.106158	chr14:75803528-75804241	0	0	187.799	0	0	0	0	0	0	0	0	0	0	0	0	0	0	0	0	0	0	0	0	0
CUFF.106409	chr14:76681719-76687290	40.9404	89.8703	23.0873	108.477	186.844	0	62.0474	66.7536	169.142	115.015	84.9819	115.038	0	74.3097	28.2831	123.343	0	201.864	0	0	19.771	83.076	16.4666	0
CUFF.10652	chr1:86037771-86041218	0	70.1387	0	0	0	0	0	0	0	0	77.3378	0	0	0	0	0	0	254.319	0	0	0	0	0	0
CUFF.10751	chr1:86282278-86301368	418.23	239.252	215.217	0	0	0	55.5282	80.3523	0	0	0	0	0	0	0	0	0	0	0	0	0	0	0	0
CUFF.107871	chr14:98905146-98956654	130.872	0	0	0	0	367.186	0	0	0	0	0	295.4	0	400.138	0	0	0	0	0	0	0	0	0	0
CUFF.107954	chr14:100286113-100292213	0	0	0	0	0	0	0	0	0	0	0	0	0	0	0	0	0	0	0	0	0	0	0	0
CUFF.107993	chr14:100731180-100737192	0	0	0	0	0	0	0	0	0	0	0	0	0	0	0	0	0	0	0	0	0	0	0	0
CUFF.108371	chr14:103469475-103510053	90.6182	69.7028	27.3425	37.8573	26.7318	28.9662	37.1197	21.5682	22.3079	19.6274	38.0676	44.2998	4.04027	33.8435	10.661	40.6286	13.0614	5.32547	32.4247	25.6075	27.6547	32.9306	53.5763	28.6871
CUFF.108854	chr14:106265495-106271445	171.196	42.0541	0	0	375.154	296.048	112.792	83.8082	90.801	72.4272	180.408	295.195	204.949	76.252	56.972	0	142.587	273.493	201.206	0	475.308	562.914	41.3835	0
CUFF.10902	chr1:86699849-86703736	34.1124	23.4728	29.6595	42.6404	20.5251	0	26.1775	81.0712	83.2651	39.8457	63.8667	59.1838	59.2108	36.9005	141.954	16.5945	0	0	31.3919	67.9112	24.8704	26.9419	79.9694	50.1406
CUFF.109363	chr14:115043783-115046637	960.874	600.514	556.525	352.245	146.021	210.78	331.578	246.358	486.744	347.161	219.475	208.319	234.615	129.703	153.594	657.474	249.869	334.422	285.634	181.639	168.316	104.073	269.17	345.787
CUFF.109911	chr14:121706671-121723651	53.8203	71.2223	148.737	206.691	88.5929	28.9317	199.9	159.679	196.71	212.201	611.064	520.586	718.489	777.592	529.535	182.557	0	0	0	0	0	0	0	0
CUFF.109967	chr14:121876849-121879441	218.847	510.953	322.236	331.787	90.2827	164.467	420.201	600.499	212.682	801.181	248.304	0	0	86.9304	63.3891	0	317.441	152.434	0	0	157.707	81.6689	53.32	242.045
CUFF.11001	chr1:87607787-87609931	72.0742	89.3619	38.7742	41.687	10.4176	0	45.4816	60.9507	19.4327	11.6414	6.06842	0	0	0	0	9.37379	20.3319	0	0	13.3011	0	0	0	0
CUFF.110365	chr15:4013563-4023529	22.7477	68.2281	16.9669	0	25.251	47.6879	14.958	52.2936	23.6904	12.843	74.9783	25.3375	93.3457	128.623	90.321	26.1515	44.9652	63.99	23.1177	17.5375	33.8742	24.5548	105.202	39.2861
CUFF.110374	chr15:4025571-4026312	0	0	0	0	0	0	0	0	0	70.51	0	0	0	73.8892	0	0	0	0	105.052	148.66	47.2538	0	41.4106	0
CUFF.110940	chr15:8609437-8616362	0	19.342	91.7828	0	31.7463	63.1716	33.0191	57.4068	58.5523	197.729	38.0161	164.322	0	31.5147	24.0631	0	0	171.468	0	43.0167	0	0	0	32.8962
CUFF.111300	chr15:10714672-10722104	87.0655	173.468	58.2215	101.846	115.663	271.11	62.2523	99.1912	71.7867	37.8833	46.1472	55.9521	39.1092	85.5402	66.1965	59.7822	148.246	109.329	23.9397	11.3072	36.297	27.7558	21.2766	17.6229
CUFF.111340	chr15:10949717-10950335	0	146.901	109.625	88.3193	94.5029	190.496	164.018	219.209	173.729	126.209	293.807	319.897	0	194.847	48.7749	0	0	116.789	0	86.5212	161.326	168.66	140.141	0
CUFF.111366	chr15:11054096-11060993	0	0	47.291	0	0	0	0	0	67.4426	0	0	0	0	0	0	0	0	0	0	0	0	43.5595	68.7311	171.168
CUFF.111470	chr15:11955323-11956563	76.9975	21.6697	45.6942	26.1626	61.8559	178.287	59.545	150.187	33.0109	0	155.102	36.942	0	35.7008	0	85.8998	0	129.355	0	0	0	0	0	0
CUFF.111494	chr15:11966754-11971861	57.3494	100.296	4.41705	20.9962	244.139	107.387	111.768	95.2966	82.959	5.84749	173.158	103.436	44.0799	47.1291	60.9047	248.647	121.196	181.84	26.6774	0	0	0	8.86594	7.63939
CUFF.111526	chr15:12083623-12103805	32.408	57.7651	86.8208	93.3371	123.463	198.102	34.5387	37.9753	30.5128	0	68.3785	0	0	0	0	0	0	0	0	0	0	0	0	0
CUFF.112332	chr15:27461639-27463051	96.4381	78.6998	0	0	112.591	0	0	39.1773	0	0	54.0089	68.7995	89.5111	0	105.551	0	0	126.519	94.3162	126.552	0	62.5831	0	105.748
CUFF.112363	chr15:27641496-27652843	96.1713	83.3529	0	0	0	0	0	0	0	0	0	0	0	0	0	0	0	0	0	0	0	0	0	0
CUFF.11237	chr1:88674441-88674797	0	0	135.937	0	0	0	0	0	0	0	0	0	0	0	0	0	0	0	0	0	0	0	0	0
CUFF.112661	chr15:31637719-31638213	0	0	0	0	0	0	0	0	0	0	0	0	0	0	0	0	0	0	0	0	0	0	0	0
CUFF.113046	chr15:34668407-34720753	0	0	0	0	0	0	0	0	0	0	241.493	0	0	0	0	0	0	0	0	0	405.706	290.504	0	0
CUFF.113191	chr15:36374478-36375232	0	0	0	0	0	0	0	0	0	0	0	0	0	0	0	0	0	0	0	0	0	0	0	0
CUFF.11333	chr1:89001135-89003095	0	0	65.9495	63.4187	84.4413	0	116.125	52.9514	189.196	0	0	0	0	0	0	0	0	0	0	0	0	0	0	0
CUFF.113355	chr15:36694652-36695755	44.4726	53.7424	53.5472	128.665	106.211	0	47.7303	0	104.77	92.954	0	95.7659	201.961	0	75.9454	0	0	0	0	142.361	135.158	217.287	48.3285	0
CUFF.113422	chr15:36867735-36869792	55.0345	34.4365	48.1611	13.9027	118.435	0	206.543	169.897	0	38.9664	14.3888	96.4399	24.9295	18.0239	55.4831	30.621	0	32.8178	195.87	311.614	934.005	785.308	168.071	240.852
CUFF.113438	chr15:36938933-36942805	0	0	0	0	0	0	0	0	0	0	193.273	0	692.634	400.138	279.036	0	700.607	0	410.645	1004.67	0	0	204.275	0
CUFF.113463	chr15:36953090-36955259	0	0	0	0	0	0	193.183	0	0	0	0	404.761	531.328	0	0	0	0	0	458.688	1299.67	205.967	911.877	0	1269.58
CUFF.113532	chr15:37320214-37321395	15.4236	30.7699	39.847	74.1096	42.2101	0	17.8051	91.6631	0	158.176	51.156	0	35.6959	0	39.9634	0	0	0	0	0	0	0	0	0
CUFF.113624	chr15:38079107-38112999	0	30.4294	0	109.944	48.584	51.5297	66.2175	151.065	215.168	104.267	36.764	0	0	0	0	0	98.6446	0	265.6	0	82.0218	42.833	28.6588	0
CUFF.113655	chr15:38239532-38254410	0	11.431	0	0	0	0	0	22.5582	42.0979	19.4016	28.2464	0	0	17.9449	0	25.7827	34.401	65.3494	0	0	0	0	0	0
CUFF.113827	chr15:38444872-38453408	30.9815	18.2493	23.7768	22.0564	0	0	0	0	0	31.0766	0	0	0	0	0	0	0	0	23.3	0	0	0	0	0
CUFF.113938	chr15:38713590-38728279	16.3503	47.8943	129.652	29.4682	52.5616	178.638	25.2997	21.5346	30.8246	76.995	188.609	40.4193	147.996	148.253	211.2	51.8122	28.4969	65.4674	32.8857	12.0162	0	60.1253	10.6314	36.7308
CUFF.114119	chr15:40061263-40065189	0	0	0	0	0	0	0	0	0	0	0	0	0	0	0	0	0	0	0	0	0	0	0	0
CUFF.11464	chr1:90309863-90334327	7.36547	0	100.897	95.9485	207.865	97.1895	30.1142	34.6816	122.177	74.5422	39.5047	14.7226	38.6515	68.2033	42.0981	43.1627	52.4064	49.7374	0	0	0	0	12.844	0
CUFF.11485	chr1:90309863-90334327	0	6.28025	77.3534	76.2612	112.443	185.07	15.0547	6.17963	42.8743	84.934	21.7633	5.21515	14.255	28.4867	18.4119	53.2081	54.9544	86.7843	15.0708	0	0	0	2.21088	0
CUFF.11526	chr1:90506897-90518327	0	0	0	0	0	0	0	0	0	0	0	0	0	0	0	0	0	0	0	0	0	0	0	0
CUFF.115280	chr15:54965029-54965586	0	0	0	0	0	0	0	0	0	0	0	0	0	0	0	0	0	0	0	0	0	0	0	0
CUFF.115314	chr15:55278114-55280723	112.475	125.836	69.417	50.901	54.4363	65.4833	114.53	134.232	78.5651	79.8529	88.139	52.4007	35.6446	48.014	43.3631	10.0724	0	0	47.7057	0	34.397	10.3245	12.3411	30.2557
CUFF.115363	chr15:55912238-55916501	0	186.357	178.729	0	182.856	0	0	0	0	0	139.436	0	0	0	0	0	0	0	0	0	0	0	0	0
CUFF.115501	chr15:56693010-56694584	57.074	107.17	21.415	54.1259	11.8911	14.1048	13.0878	0	0	0	18.1429	14.9529	0	27.72	0	0	26.6217	25.2669	0	0	38.4211	30.9409	21.3101	40.6872
CUFF.115502	chr15:56765487-56779253	555.346	215.678	198.037	99.208	480.372	151.979	131.725	36.6427	16.7625	37.7958	248.875	173.965	61.4379	91.7105	35.4251	94.5392	0	20.9134	83.3262	61.4348	115.636	145.304	77.7197	22.0992
CUFF.11580	chr1:90649190-90650490	0	0	0	0	0	0	0	0	0	0	560.573	0	0	0	0	0	0	0	0	0	0	0	0	0
CUFF.116053	chr15:59827022-59831619	10.1763	18.9928	94.1642	69.1884	62.0534	112.929	17.8106	24.9182	230.038	246.159	41.3741	78.8612	0	23.9332	25.987	1342.04	988.022	1548.64	44.8713	0	24.7438	0	16.5736	6.99763
CUFF.116142	chr15:60187783-60188516	0	0	0	0	0	0	0	0	0	0	0	0	0	0	0	0	0	0	0	0	0	0	0	0
CUFF.116151	chr15:60147114-60187267	2232.57	1383.56	1310.8	1223.08	0	0	599.537	703.917	0	0	0	0	0	0	0	0	0	0	0	0	0	0	0	0
CUFF.116163	chr15:60136099-60142439	417.494	430.992	289.528	240.975	2.25753	0	158.603	148.985	3.23307	3.04654	21.0355	2.9894	0	2.71045	0	0	5.2339	4.95738	0	0	0	0	0	0
CUFF.116331	chr15:61157979-61168262	31.1119	81.2374	52.7099	58.5634	142.062	98.917	56.1712	19.1271	47.7826	58.6828	56.6112	129.066	5.94646	12.5772	13.0107	13.7882	8.08981	15.329	251.651	342.094	103.473	89.0908	361.591	382.192
CUFF.116441	chr15:62038005-62044103	116.383	308.904	0	123.333	186.987	93.4833	132.355	102.891	0	88.9824	58.9794	0	0	97.4585	72.1768	90.9305	180.822	0	102.299	134.82	406.285	719.256	48.0238	331.478
CUFF.116442	chr15:62160037-62251012	254.384	340.645	146.173	118.084	141.259	159.831	145.099	276.646	110.742	60.6564	114.043	76.7557	57.2438	54.6848	30.3818	184.043	148.213	159.868	344.276	509.601	971.889	1327.46	480.001	420.083
CUFF.117287	chr15:73423332-73424080	243.101	354.37	119.135	213.443	152.472	49.8601	253.318	410.377	120.556	101.143	40.3854	356.474	163.483	151.459	76.3519	0	0	0	349.821	196.296	259.234	156.508	118.81	298.574
CUFF.11739	chr1:91414150-91415188	17.1907	61.3681	22.1554	0	0	0	0	30.4683	0	52.5761	0	0	0	52.7439	0	0	398.275	0	0	0	0	0	25.171	0
CUFF.118	chr1:4410275-4412556	0	0	0	0	0	0	0	0	0	0	0	0	0	0	0	0	0	0	0	0	0	0	0	0
CUFF.118668	chr15:78574374-78581603	719.244	932.308	334.259	610.58	101.252	298.647	391.946	464.537	0	729.942	250.201	223.197	0	0	57.4791	0	0	0	659.709	521.39	1269.19	2088.13	315.072	533.517
CUFF.119594	chr15:81800805-81802460	330.805	236.697	46.3729	117.954	156.013	89.3675	246.968	123.748	84.6285	189.283	59.0282	117.382	139.268	44.2237	271.619	0	42.3055	80.4261	82.9833	0	53.7404	18.8991	85.3431	85.1331
CUFF.120118	chr15:84127320-84136779	35.2354	67.4874	196.897	273.307	505.638	1156.5	71.7024	90.2316	195.89	167.887	133.473	129.251	42.8723	41.9671	38.0287	26.3234	58.5389	45.2963	55.5441	100.97	56.4397	48.2341	105.704	116.079
CUFF.120221	chr15:84563236-84563758	0	0	0	0	0	0	0	0	0	0	0	0	0	0	0	0	0	0	0	0	0	0	0	0
CUFF.120478	chr15:85645600-85653380	175.557	214.959	228.639	249.467	386.435	483.381	127.258	160.459	362.799	330.747	172.167	152.743	114.36	144.311	91.8815	132.572	172.758	147.8	81.9489	87.305	51.1067	63.1206	101.154	96.3263
CUFF.120528	chr15:85653556-85668252	26.7499	53.5877	65.0551	81.0806	117.579	321.913	59.1373	119.048	20.353	136.56	101.593	90.2879	147.299	63.6709	195.632	39.1162	162.493	154.431	90.1899	25.6943	11.0235	97.4446	62.2924	75.9472
CUFF.120529	chr15:85700160-85707527	235.138	335.518	278.063	310.613	86.8286	298.219	228.312	305.748	77.8687	55.7791	98.0691	82.17	24.9092	41.5095	35.4268	18.1279	16.02	7.58883	415.738	317.09	416.297	529.929	376.232	335.894
CUFF.120796	chr15:88735994-88739903	0	0	0	116.083	0	409.556	163.495	0	0	0	0	0	0	0	0	0	0	0	0	294.332	0	0	88.3573	0
CUFF.121516	chr15:93737747-93739218	66.5822	0	0	0	128.175	0	0	0	0	0	0	0	0	0	0	0	0	0	0	0	0	0	70.9835	0
CUFF.121771	chr15:95787897-95790656	52.6477	127.601	163.506	295.028	170.046	295.617	254.858	320.503	155.111	216.591	208.751	292.425	30.2769	36.4489	42.0704	15.8921	0	0	242.526	280.71	134.085	77.5802	150.675	164.919
CUFF.121998	chr15:97161880-97173043	0	0	0	0	189.461	0	0	0	0	0	0	0	302.075	0	257.319	306.493	0	0	0	0	0	0	0	0
CUFF.122205	chr15:97768286-97775935	42.1835	36.2517	19.539	19.5593	34.8868	62.6454	31.5518	47.5753	18.4461	13.6244	19.6714	26.7919	12.0334	18.3429	28.4307	0	23.5752	11.1718	0	8.63264	7.53984	0	0	0
CUFF.122567	chr15:98985114-98990369	101.829	159.534	49.1622	91.1193	83.2263	102.377	90.0099	157.059	28.1434	39.6902	89.6127	117.145	102.538	78.5808	105.124	49.741	27.5307	39.1463	5.96571	51.7799	8.74415	4.68073	27.2761	14.1111
CUFF.122785	chr15:99875555-99876663	31.5293	82.397	37.3163	66.2079	46.3904	322.415	64.6026	136.225	148.961	46.9855	174.696	141.655	108.608	232.505	317.08	127.462	0	168.024	0	172.53	156.714	95.0235	26.705	192.403
CUFF.122882	chr15:100339792-100361403	0	0	0	0	0	0	0	0	0	0	0	0	0	0	0	0	0	0	0	0	0	0	0	0
CUFF.122965	chr15:100572140-100573503	0	0	0	0	0	0	0	0	0	0	0	0	88.6583	0	0	0	0	0	0	0	0	0	0	0
CUFF.122989	chr15:100613187-100615432	203.479	418.665	266.747	354.271	223.813	318.466	323.744	396.009	353.504	289.019	374.502	541.576	505.864	303.038	397.397	78.9853	32.4209	30.7403	578.124	668.611	548.729	589.624	453.181	395.071
CUFF.123021	chr15:100732068-100732709	1214.97	1581.72	471.331	727.66	0	0	200.214	485.167	0	49.2299	0	0	0	0	74.1395	0	0	0	0	0	0	0	0	0
CUFF.123199	chr15:101254251-101256679	53.25	36.9863	10.4842	11.2068	6.72964	0	0	9.11702	16.7082	15.6774	44.2913	15.4885	0	0	11.0831	38.6182	82.7882	26.1941	0	0	0	0	16.2695	0
CUFF.123631	chr15:102986782-102988047	108.617	107.592	83.5523	65.17	111.161	188.002	50.9415	84.9105	0	36.5108	14.7242	18.0605	0	0	12.9671	0	0	0	54.5246	38.6237	131.143	61.1905	0	0
CUFF.123635	chr15:102980518-102981360	622.419	1371.74	184.784	1062.07	617.579	627.578	941.922	1367.75	0	0	0	0	0	0	0	0	0	0	0	0	1141.57	841.24	0	0
CUFF.123690	chr15:103025845-103032195	103.809	133.514	55.6515	66.2638	45.7961	56.9931	62.6116	59.7741	119.593	143.833	347.014	344.093	191.266	65.0784	122.254	51.9891	143.168	50.9133	107.62	162.513	30.9975	123.036	131.44	80.7376
CUFF.123717	chr15:103095163-103107795	212.778	355.941	142.85	181.04	214.475	296.008	155.76	213.914	192.159	135.326	184.606	191.413	209.577	156.417	174.449	369.343	392.118	358.391	57.8797	113.259	42.9088	76.6334	74.1717	59.0966
CUFF.124131	chr16:4381720-4394364	0	0	348.228	0	0	0	0	0	0	0	0	0	0	0	0	0	0	0	0	0	0	0	0	0
CUFF.124406	chr16:5449997-5451814	0	0	13.5683	0	0	12.7799	0	7.99614	46.3357	13.7477	42.7305	81.4068	0	0	9.68441	0	0	45.7524	0	0	0	9.97529	0	0
CUFF.125098	chr16:10879398-10886261	0	0	0	0	0	0	0	0	0	0	0	0	0	0	0	0	0	0	0	0	0	0	0	0
CUFF.125223	chr16:11203393-11207629	92.8924	98.6551	71.3099	79.1619	26.6141	0	67.2802	65.3522	0	0	168.302	56.9833	0	0	43.0513	132.224	0	0	75.9683	0	99.6401	156.814	65.0314	0
CUFF.125449	chr16:13436506-13440236	2.55108	3.20518	26.5815	15.5679	35.8837	79.5548	16.4264	15.7695	78.3827	86.6965	109.446	101.15	147.927	179.359	146.622	108.911	56.1066	70.8843	71.6832	99.7209	9.6358	6.79384	72.8637	57.7407
CUFF.125490	chr16:13447948-13479063	119.624	167.909	761.541	843.746	1451.6	2607.05	380.834	438.418	2913.7	3613.87	1497.56	1364.8	1195.35	1339.11	898.33	2734.84	2832.49	2443.31	451.725	341.315	212.539	145.246	562.304	657.829
CUFF.125775	chr16:15197062-15197845	0	0	0	0	0	0	0	0	0	0	0	0	0	0	0	0	0	0	0	0	0	0	0	0
CUFF.12595	chr1:98605856-98607186	54.7441	0	62.9369	0	0	0	51.7001	0	85.9881	0	0	0	0	0	0	0	183.879	0	0	132.323	0	0	0	0
CUFF.126609	chr16:18696706-18719250	73.5431	67.1332	156.262	142.428	251.292	211.694	116.883	140.62	69.3775	117.458	162.58	193.13	159.133	118.883	137.728	0	0	0	317.648	470.694	296.312	244.105	363.694	317.09
CUFF.126775	chr16:19237373-19242175	1908.23	1299.93	579.349	469.618	0	0	548.358	288.537	0	0	11.2496	0	21.1155	13.3407	0	0	0	0	0	0	0	0	0	0
CUFF.127106	chr16:20496841-20497777	0	0	0	0	0	487.694	0	0	0	0	0	0	0	0	0	169.006	0	0	0	0	0	0	0	0
CUFF.127465	chr16:22163490-22163983	0	0	0	0	0	77.3777	0	0	0	0	0	0	0	79.8951	0	0	0	0	0	0	0	68.521	0	239.251
CUFF.127616	chr16:22793000-22796450	0	55.3612	55.1751	0	37.6408	0	0	0	0	0	0	0	0	0	0	0	0	0	0	0	0	0	0	0
CUFF.127665	chr16:23100324-23102913	88.8712	151.946	31.8866	110.291	6.26148	0	19.7602	45.0348	0	0	0	0	17.3855	24.2749	37.2266	19.2332	46.3963	0	0	0	0	0	0	0
CUFF.127822	chr16:23520336-23559987	0	0	64.5567	39.0676	51.375	143.902	35.1712	79.5305	131.673	198.344	124.329	481.117	0	0	0	26.7951	0	0	0	0	87.7811	43.0428	10.7065	0
CUFF.127880	chr16:24096318-24098262	0	48.1834	0	38.8499	101.869	103.801	0	0	57.9692	27.3214	137.747	108.652	0	128.82	19.7381	0	49.2079	93.6102	94.7288	227.082	202.216	185.403	104.655	133.362
CUFF.127960	chr16:24185852-24206656	185.154	138.779	871.58	1172.35	1082.45	1567.92	374.876	908.014	1009.66	1223.92	638.8	877.51	277.022	306.954	175.135	473.613	1311.64	1597.75	1083.64	761.885	440.795	764.71	1172.39	1260.32
CUFF.127989	chr16:24206740-24208061	0	0	129.308	0	0	0	0	0	0	0	0	0	0	0	0	0	0	0	0	0	0	0	0	0
CUFF.128011	chr16:24468847-24483305	0	0	0	0	0	0	0	0	0	0	0	0	0	0	0	0	0	0	0	0	0	0	0	0
CUFF.128058	chr16:24340031-24341006	0	0	0	0	0	0	0	0	0	0	0	0	0	0	0	0	0	0	0	0	0	0	0	0
CUFF.128068	chr16:25057711-25058515	27.2087	0	0	0	0	0	0	0	0	0	0	0	0	0	0	0	0	0	0	0	0	32.528	24.6025	0
CUFF.128073	chr16:25059672-25064806	155.139	0	393.782	185.371	0	0	176.051	163.265	330.286	0	0	0	0	0	0	0	0	0	0	0	0	0	0	1011.25
CUFF.128089	chr16:24948077-24961577	0	0	0	46.5752	0	31.468	14.7102	38.136	55.3801	131.352	68.7994	163.73	28.1426	0	47.945	191.446	0	56.939	0	0	0	16.422	24.5943	0
CUFF.128127	chr16:25238999-25253142	43.9452	67.4312	33.6204	55.539	119.359	141.593	51.8483	61.5668	44.9359	61.019	167.182	71.895	63.6936	39.897	42.2245	39.3377	14.0014	26.5278	75.273	92.8565	106.27	115.638	90.3422	76.5563
CUFF.128186	chr16:25904078-25927175	0	0	0	0	0	0	0	66.1804	0	0	0	0	0	0	0	0	0	0	0	0	0	0	0	0
CUFF.128280	chr16:27319678-27323872	0	45.5295	88.0114	0	0	0	0	0	0	0	0	0	0	0	0	0	0	0	0	0	0	0	0	0
CUFF.128476	chr16:29829682-29834710	352.239	0	0	0	0	0	0	0	0	0	0	0	0	0	0	0	0	0	0	0	0	0	0	0
CUFF.128494	chr16:29907644-29908748	0	26.9936	94.4802	32.5392	106.674	0	41.5991	26.7728	125.406	46.1666	42.3009	0	0	0	34.5641	0	86.3413	0	288.652	219.651	0	0	267.507	677.275
CUFF.128507	chr16:29938787-29946576	78.4241	223.946	322.092	537.432	1261.09	477.279	326.011	312.664	434.273	849.456	474.724	473.331	79.7709	0	61.2914	443.852	0	0	956.15	1195.95	580.552	218.261	932.382	751.386
CUFF.128560	chr16:30008662-30021231	399.269	577.815	173.881	225.877	114.716	146.715	187.319	372.661	229.301	158.121	231.671	256.275	133.049	76.1016	91.5391	43.9634	65.116	138.996	135.302	66.087	123.68	105.191	131.837	141.469
CUFF.128829	chr16:30914739-30933522	0	0	133.094	176.078	0	0	113.853	244.474	0	0	0	0	0	0	0	0	340.808	0	0	0	0	0	0	0
CUFF.128873	chr16:31285861-31290976	15.4529	54.7615	11.9659	39.8014	36.7173	191.493	27.0621	32.415	62.0828	55.7544	0	55.1689	0	17.1554	52.8366	24.965	131.6	62.4889	15.782	0	10.8727	0	0	10.1162
CUFF.128990	chr16:31653960-31656702	0	0	0	0	125.508	0	0	0	0	0	117.194	0	0	122.531	0	84.6051	225.473	217.749	0	0	0	0	0	0
CUFF.129149	chr16:32214921-32216658	0	0	0	0	0	0	0	39.1773	0	0	106.718	0	0	0	0	0	0	0	0	0	0	0	0	0
CUFF.129407	chr16:33379845-33380719	429.593	599.277	556.248	983.431	1572.3	2104.55	462.015	674.536	923.989	1087.69	689.32	731.172	448.809	246.428	427.468	702.36	1088.37	614.656	1151.19	859.399	1315.64	1815.84	1174.34	1366.71
CUFF.130089	chr16:38053672-38058776	64.0853	82.1169	157.967	0	0	0	69.4386	165.586	0	0	94.7355	0	0	0	0	0	0	310.015	0	0	0	0	75.6585	0
CUFF.130097	chr16:38069111-38081732	0	0	0	0	120.366	0	0	0	301.741	0	0	0	0	0	0	0	0	0	285.801	0	0	0	0	0
CUFF.130515	chr16:42882898-42912104	295.228	118.595	287.099	222.894	800.709	822.533	524.384	391.718	398.176	334.089	425.067	332.815	415.08	311.223	271.222	404.314	263.245	296.173	7.7451	23.466	19.2623	37.7302	12.6289	8.32528
CUFF.130712	chr16:43348428-43363663	38.6946	114.769	0	45.9826	0	0	40.683	38.0759	0	65.7802	0	0	0	0	0	0	0	0	167.585	0	122.421	0	69.0321	169.719
CUFF.130742	chr16:44719131-44724162	380.184	420.399	263.58	304.303	228.436	202.097	257.501	380.766	221.593	183.725	213.355	350.879	292.405	239.678	314.162	133.816	220.536	133.115	173.71	174.34	267.46	144.272	234.546	180.581
CUFF.131535	chr16:49980485-50049732	174.956	177.051	65.0888	43.8523	212.499	39.3198	144.765	35.6046	78.0832	41.5894	551.765	195.806	21.1344	0	0	11.0512	0	36.5714	42.9097	0	0	0	2.13852	5.57229
CUFF.131539	chr16:49980485-50049732	0	0	0	0	0	0	0	0	0	0	0	0	0	0	0	0	0	0	0	0	0	0	0	0
CUFF.131676	chr16:51967369-51992188	0	0	0	0	0	0	0	0	0	0	0	0	0	0	0	0	0	0	0	263.38	0	0	0	0
CUFF.131890	chr16:55776318-55793523	54.1082	64.7891	0	0	0	0	0	0	0	0	0	0	0	0	0	0	0	0	0	0	0	0	0	0
CUFF.132791	chr16:64871806-64873910	97.7809	198.166	60.8127	0	0	0	105.616	118.388	257.915	68.1881	56.3196	69.3215	0	0	53.2115	0	0	0	0	166.948	264.342	207.055	251.149	120.742
CUFF.13297	chr1:105971683-105972721	107.328	32.9836	127.794	0	63.2545	0	0	65.5501	65.4024	56.5784	0	0	0	0	0	0	0	0	0	0	0	0	0	0
CUFF.133438	chr16:76434472-76436945	83.0431	76.4448	0	0	0	150.159	170.987	153.894	0	0	86.5776	0	0	0	0	0	0	283.265	0	0	0	79.3069	139.165	0
CUFF.133466	chr16:76509352-76510711	49.523	0	58.6167	0	0	0	0	0	0	0	0	0	0	0	0	0	0	0	0	0	0	70.5192	0	0
CUFF.133467	chr16:76460240-76471241	0	0	0	0	0	0	123.704	132.7	0	0	0	0	0	0	0	0	0	0	0	0	0	0	0	0
CUFF.133627	chr16:77413905-77420319	0	57.6772	58.0717	68.97	62.0767	0	0	57.7394	0	99.8775	0	0	0	0	165.245	99.4247	0	0	0	0	0	0	0	100.196
CUFF.133660	chr16:77797108-77832897	0	0	0	0	0	0	0	0	0	0	0	0	0	0	0	0	0	0	0	0	0	0	0	0
CUFF.134112	chr16:84713333-84715783	45.306	46.4606	38.6533	16.1017	0	0	42.6077	6.53852	0	33.7175	18.5432	0	0	0	0	0	0	0	16.2138	24.5853	18.5134	0	19.9851	0
CUFF.134124	chr16:84739137-84745957	0	0	25.4845	73.4976	199.638	0	44.226	90.8931	46.9266	52.2801	91.2861	210.784	448.031	52.4092	475.113	0	98.9507	0	0	0	25.9346	139.661	23.0638	53.7256
CUFF.134332	chr16:87125288-87133815	0	0	0	0	0	0	0	0	0	328.686	0	0	0	0	0	0	0	0	0	0	0	0	0	0
CUFF.134417	chr16:87496000-87504001	111.677	129.51	123.511	122.254	117.809	186.949	165.739	108.616	159.586	170.42	149.581	231.558	72.858	43.8374	56.5819	73.1983	84.4647	53.38	334.959	317.659	106.228	175.751	308.194	304.276
CUFF.134549	chr16:87835163-87839280	50.4232	43.1977	66.3565	14.973	31.5191	9.66204	43.2948	36.4702	10.8898	10.4475	14.5832	20.5849	0	0	29.2612	13.2494	18.2047	0	0	0	0	6.29585	0	0
CUFF.134556	chr16:87829449-87833786	146.045	0	0	0	0	0	0	47.8172	96.1709	0	0	0	0	0	0	83.3223	0	159.566	0	0	0	0	0	0
CUFF.134988	chr16:91465018-91470129	437.376	399.449	227.074	299.275	133.066	202.685	196.952	292.189	173.036	154.833	112.699	104.016	19.6543	74.3015	18.4933	8.57706	10.3269	0	69.637	58.9698	247.47	157.851	43.6731	102.674
CUFF.135369	chr16:92612793-92620610	0	0	12.4608	0	0	154.957	22.5672	27.2566	0	0	13.7045	93.0637	20.7986	21.9049	0	0	0	39.839	0	0	0	0	7.93328	0
CUFF.135488	chr16:94010959-94011517	0	0	0	0	0	0	0	0	0	0	0	0	0	0	0	0	0	0	0	0	0	0	0	0
CUFF.135583	chr16:94488098-94488470	0	0	0	0	0	0	0	0	0	0	0	0	0	0	0	0	0	0	0	0	0	0	0	0
CUFF.135646	chr16:94748930-94749293	0	0	0	0	0	0	0	0	0	0	0	0	0	0	0	0	0	0	0	0	0	0	0	0
CUFF.135713	chr16:95187772-95259616	35.4602	75.5363	13.036	26.1446	16.7768	137.145	60.4012	138.388	18.8146	0	49.3697	0	0	0	26.0137	0	0	0	24.1787	68.5413	22.2788	11.7601	30.5097	51.1043
CUFF.136123	chr16:97994603-97997436	176.846	49.2064	146.741	148.954	214.435	98.1869	98.4334	182.125	120.511	146.216	134.732	103.473	413.749	232.674	149.098	71.9878	37.1448	0	211.808	147.854	110.571	144.643	243.201	243.231
CUFF.136207	chr17:3081440-3084950	806.748	1670.97	746.674	1195.03	729.338	1586.43	554.58	1155.36	565.468	797.766	653.67	514.779	162.067	295.797	402.266	194.361	184.783	160.591	382.505	325.639	308.948	367.762	690.447	548.25
CUFF.136213	chr17:3064009-3069058	243.291	350.222	123.952	114.994	154.133	216.667	26.7615	126.503	45.5225	272.922	90.5314	55.0882	49.2887	0	207.588	160.299	103.78	297.582	46.1093	415.59	101.057	28.6558	229.224	157.633
CUFF.136403	chr17:4612379-4622557	0	0	0	0	0	0	0	0	0	0	0	0	0	0	0	0	1021.44	0	0	0	0	0	0	0
CUFF.136428	chr17:4782901-4786140	0	0	0	0	0	0	0	0	91.1799	0	59.8069	111.372	0	0	89.9104	0	225.473	0	0	0	0	0	88.9848	0
CUFF.136543	chr17:5784259-5788562	0	0	0	0	0	0	0	0	0	0	0	0	0	0	374.23	0	0	0	0	0	0	0	0	0
CUFF.136817	chr17:6816343-6818353	52.6364	159.513	9.96999	25.7661	0	0	27.6673	83.9205	0	0	0	0	0	0	0	0	0	0	16.1096	0	0	0	21.5152	0
CUFF.137068	chr17:8298480-8299637	118.278	0	284.387	590.744	344.65	841.698	0	0	226.929	0	0	0	0	0	430.91	0	1081.72	0	320.302	0	0	139.249	0	0
CUFF.137359	chr17:10407584-10456336	0	60.1949	54.8175	0	0	112.429	0	0	87.3499	0	0	0	0	0	0	0	0	0	0	0	0	0	0	0
CUFF.137391	chr17:10815676-10818002	0	0	0	0	0	0	0	0	0	0	0	0	0	0	0	0	0	0	0	0	0	0	0	0
CUFF.137728	chr17:12858724-12860222	124.425	153.668	62.0398	138.937	102.238	132.565	230.349	350.616	282.04	124.003	455.312	413.338	111.609	147.116	173.257	21.2985	31.3053	59.4529	78.0397	0	195.057	98.8069	67.9771	42.4015
CUFF.137917	chr17:13540300-13554092	0	0	0	0	0	0	0	0	0	0	0	0	0	0	87.5414	0	0	0	0	0	0	0	221.595	173.88
CUFF.137935	chr17:13682513-13683490	81.3556	81.9873	76.0043	65.8812	161.432	274.858	34.6678	27.1084	139.366	186.994	67.2408	140.922	0	0	35.038	0	0	0	32.6831	0	46.6466	50.0969	31.3344	38.0512
CUFF.137995	chr17:13972001-13972674	0	0	0	0	0	0	0	0	0	0	0	0	0	0	0	0	0	0	0	0	0	0	0	0
CUFF.138148	chr17:14939267-14943096	89.2588	207.869	80.9315	291.763	90.7218	178.471	222.076	619.98	286.804	297.369	173.968	240.723	96.9728	121.348	0	0	0	0	252.808	530.285	544.906	1038.39	362.113	485.767
CUFF.138266	chr17:15158339-15171178	0	104.523	0	0	0	0	0	0	0	181.865	0	0	0	0	0	0	0	0	0	0	0	0	0	0
CUFF.139240	chr17:21487644-21488852	0	0	0	0	0	0	0	0	0	0	0	0	0	0	0	366.704	0	0	0	0	0	0	0	0
CUFF.139309	chr17:21635604-21650480	134.041	131.424	663.591	154.351	1656.1	0	1022.84	537.159	250.003	455.674	176.867	0	408.932	0	0	0	572.469	0	443.641	0	1751.89	1026.4	772.709	814.7
CUFF.139380	chr17:21890960-21903827	59.1318	71.7968	51.3522	65.2687	65.9238	113.407	55.3824	53.0883	46.3165	30.4286	30.6206	60.1085	51.5056	27.8614	21.493	101.694	80.27	126.977	70.3719	25.9887	13.4892	42.5204	14.9548	38.6301
CUFF.139801	chr17:23721898-23726293	120.326	0	0	0	0	0	0	0	0	0	0	0	0	0	0	0	0	0	0	0	0	223.52	324.243	699.212
CUFF.139935	chr17:24212498-24223234	133.663	160.356	175.456	269.04	200.729	227.877	139.83	171.799	99.3662	119.685	141.58	196.254	13.6881	43.0878	44.4947	14.9865	13.8376	0	28.9834	0	41.7787	30.7022	22.103	16.1812
CUFF.140021	chr17:24528234-24528737	5266.67	3894.37	4247.72	4635.73	3970.37	3074.91	4658.65	5048.4	3610.93	2994.15	2669.38	3554.06	162.774	1404.9	1360.8	1638.18	1991.85	1380.29	3687.91	2351.39	3410.15	3437.4	3800.05	3960.29
CUFF.140082	chr17:24719533-24720068	256	611.044	436.199	725.092	0	530.818	196.821	440.712	174.039	303.856	0	322.328	0	0	0	0	0	0	301.677	0	1269.91	974.758	0	605.185
CUFF.140300	chr17:25570844-25575016	247.907	356.45	132.096	104.681	107.157	120.124	181.154	149.18	110.563	91.6379	83.6946	181.326	74.8132	135.26	65.1007	21.3383	64.8566	30.7952	21.0027	54.4847	91.5246	124.16	9.77334	71.8883
CUFF.140366	chr17:25798390-25799069	0	0	0	0	0	0	0	0	0	0	243.474	0	0	0	0	0	0	0	0	0	0	0	0	0
CUFF.140502	chr17:26137253-26138519	0	208.914	0	0	0	0	0	0	0	0	0	0	0	0	0	0	0	0	0	0	0	0	0	0
CUFF.140972	chr17:27635398-27637042	155.433	126.258	143.627	190.02	53.6759	214.608	167.627	313.51	216.072	54.1075	178.25	327.556	237.517	54.4827	164.472	208.045	513.885	0	141.552	197.132	134.445	241.448	91.9931	78.0848
CUFF.141631	chr17:29510424-29513247	0	25.4912	76.892	184.446	50.556	169.889	35.0384	0	43.6991	87.1262	0	0	0	0	0	302.623	81.0571	77.3266	0	0	0	0	0	0
CUFF.141728	chr17:29979260-29982317	12.4993	0	0	0	63.5156	0	112.213	70.5411	57.472	30.3641	130.284	120.953	0	0	22.0627	0	0	0	0	0	0	0	0	0
CUFF.142003	chr17:31708074-31709559	0	0	0	0	0	0	0	0	0	0	0	0	0	0	0	0	0	1204.22	0	0	0	0	0	0
CUFF.142083	chr17:31908385-31908981	0	0	0	0	0	0	0	0	0	0	0	337.263	0	0	0	0	0	0	0	0	0	0	0	0
CUFF.142755	chr17:33908358-33909178	2128.83	3611.42	1608.19	1943.65	1168.39	1360.73	2790.69	4200.47	1621.9	2078.19	3938.22	4599.52	1680.21	932.276	2130.44	381.971	749.849	389.744	1706.68	864.197	3157.65	2525.89	1221.78	1419.71
CUFF.142792	chr17:34084507-34087752	27.26	44.0606	12.0775	5.34819	0	0	14.6846	4.3373	0	0	0	0	0	0	0	0	0	0	0	0	0	0	0	0
CUFF.143029	chr17:34556498-34557278	0	65.6568	68.7273	105.686	124.033	252.266	21.0017	43.3412	37.4624	112.004	24.0894	0	68.9035	36.0933	0	118.227	137.222	0	0	59.2465	22.2618	68.7113	0	0
CUFF.143036	chr17:34561180-34562085	0	108.588	0	0	0	0	0	0	0	0	0	0	0	0	0	0	0	0	0	0	0	0	0	0
CUFF.14304	chr1:118854346-118866986	480.823	756.096	618.385	736.12	181.434	558.938	744.707	1611.45	337.774	432.925	388.809	563.952	0	0	0	0	0	0	0	0	0	67.812	0	0
CUFF.143139	chr17:34950238-34951309	1550.33	1096.99	799.376	942.225	1212.36	744.538	1245.32	1225.43	1102.91	1325.08	945.811	1263.43	331.138	535.153	527.21	1791.54	924.891	972.281	2103.17	2123.29	6783.45	9482.28	1875.92	2016.84
CUFF.143160	chr17:35046777-35047344	0	0	0	0	0	0	48.1084	0	0	0	0	0	0	0	0	0	0	0	0	0	0	0	0	0
CUFF.143505	chr17:36038353-36117318	0	0	0	0	0	0	0	0	0	0	0	0	0	0	0	0	0	0	0	0	0	0	0	0
CUFF.143525	chr17:36159163-36181074	0	0	0	0	0	0	0	0	0	0	0	0	0	0	0	0	0	0	0	0	0	0	0	0
CUFF.143812	chr17:37395343-37396756	0	0	0	0	0	0	0	0	0	0	0	0	0	0	0	0	0	0	0	0	0	0	0	0
CUFF.144314	chr17:43228318-43229046	0	0	0	0	0	0	0	0	0	0	0	0	0	0	0	0	0	0	0	0	0	0	0	0
CUFF.144393	chr17:44052153-44052884	0	0	0	54.3987	0	0	0	0	0	0	0	0	0	0	0	0	0	0	0	131.349	0	0	0	0
CUFF.144408	chr17:44076143-44077596	40.8048	57.3672	50.6043	0	53.7305	48.2948	0	28.4641	0	98.1993	0	49.4017	42.0259	0	0	44.4338	0	88.1881	0	58.3738	96.5688	0	17.689	0
CUFF.144527	chr17:45263005-45265643	0	0	0	0	0	0	0	0	0	0	0	0	0	0	0	0	0	0	0	0	0	0	0	0
CUFF.144536	chr17:45298068-45299201	81.0796	107.662	68.6262	0	0	0	30.0799	71.3842	0	0	0	0	0	0	0	0	0	0	0	0	0	0	0	0
CUFF.144784	chr17:45730928-45732305	99.1008	68.5738	204.901	116.194	279.367	549.81	286.535	514.628	89.3083	139.821	73.1218	369.886	117.783	65.2781	16.709	163.219	0	118.728	424.787	431.306	563.45	280.862	493.054	398.824
CUFF.145239	chr17:47152500-47156598	204.606	578.201	472.247	1087.8	1273.8	986.106	970.573	1491.99	114.725	191.25	146.862	271.63	0	51.5282	78.9523	22.024	0	0	429.944	312.796	1863.45	1555.8	458.431	598.262
CUFF.145423	chr17:47924808-47928536	68.0664	81.3805	84.2278	163.493	73.8942	136.321	94.1621	188.342	78.487	139.193	148.09	93.2249	0	183.416	139.009	73.7622	86.8125	82.8571	33.9118	0	0	0	46.8854	39.5986
CUFF.145484	chr17:47951962-47976625	0	0	0	60.5067	21.2974	41.7381	23.7366	0	125.286	0	0	85.946	0	0	0	0	0	0	0	0	0	0	24.7077	0
CUFF.145929	chr17:50445842-50470587	0	0	94.316	0	0	0	0	0	0	0	108.7	0	0	180.889	0	0	0	0	0	0	0	0	95.7092	0
CUFF.146072	chr17:52149318-52163436	966.486	907.32	538.034	439.225	0	44.8024	320.156	399.763	0	71.1626	73.6236	23.5373	0	0	0	27.1857	42.4189	40.3212	0	0	0	0	0	0
CUFF.146487	chr17:55905705-55932168	125.147	253.208	238.149	226.747	846.361	0	67.3581	190.421	268.766	109.779	484.324	342.342	206.745	126.075	0	171.336	0	223.921	367.812	861.016	324.306	567.389	533.88	897.375
CUFF.147585	chr17:66516833-66524523	71.2432	57.8132	103.357	72.9378	284.662	285.759	21.1984	51.2642	472.574	364.037	274.213	267.434	219.38	236.386	176.321	378.461	456.253	384.417	91.9428	133.569	56.5156	46.8896	88.6014	150.755
CUFF.147890	chr17:70834642-70836160	209.652	90.5369	40.9827	36.3486	101.357	0	34.7398	59.9242	0	0	0	52.0922	0	0	39.109	0	0	0	70.1945	0	64.1598	71.1841	29.5393	0
CUFF.147973	chr17:70878969-70924980	100.894	146.62	53.8108	177.591	0	0	39.5345	77.8959	15.7749	19.1412	0	18.946	28.6506	53.0786	81.712	0	0	0	0	0	0	0	0	0
CUFF.147983	chr17:70878969-70924980	0	0	0	0	0	0	0	0	0	0	0	0	0	0	0	0	0	0	0	0	0	0	0	0
CUFF.148180	chr17:71781872-71783434	0	0	0	0	0	0	0	0	0	0	0	0	0	0	0	0	0	0	0	0	0	0	0	0
CUFF.148267	chr17:72855441-72856653	131.263	193.88	31.4571	208.078	129.739	0	185.894	298.594	0	0	49.9876	73.4359	0	0	0	0	67.4425	0	0	0	0	0	20.289	0
CUFF.148374	chr17:73036066-73037949	0	77.9194	0	31.3179	68.6608	0	39.2258	0	0	88.7954	0	0	72.5837	87.3315	33.1299	237.405	82.746	157.897	79.1506	56.5818	0	0	34.814	88.9693
CUFF.148406	chr17:73261532-73267920	102.354	97.0743	0	58.1824	0	0	0	0	0	0	0	0	0	0	0	0	0	0	0	0	0	58.9993	0	0
CUFF.148601	chr17:74519664-74528220	141.68	266.912	126.345	124.043	84.5233	163.358	163.262	210.262	76.4001	112.696	129.586	130.079	123.106	105.729	117.545	24.5776	113.449	80.7701	66.4807	34.9386	98.7285	79.7738	106.959	91.2683
CUFF.148784	chr17:78199259-78200061	122.263	163.975	155.059	230.584	124.369	320.668	163.345	271.084	83.2922	420.737	363.891	328.819	32.4682	138.72	210.228	140.223	87.529	83.5462	0	166.599	78.6832	82.3703	0	189.914
CUFF.148933	chr17:79444074-79451705	0	141.208	0	0	22.0545	94.9631	54.4715	28.0217	0	48.3322	115.68	48.6084	0	0	0	0	0	0	0	0	25.2529	0	0	0
CUFF.148976	chr17:79568663-79594777	56.8753	62.8149	30.9088	76.1646	43.4749	49.4346	78.4725	77.3824	37.6411	66.5188	119.886	65.6327	103.539	133.384	103.005	10.8201	0	0	66.6416	81.256	23.954	25.5773	24.7879	26.2526
CUFF.149033	chr17:79743298-79745100	0	0	0	0	349.491	0	0	0	247.132	0	0	0	0	0	0	0	0	0	0	0	0	163.285	0	0
CUFF.149041	chr17:79773656-79790101	0	163.509	22.3358	179.42	14.1015	161.959	38.9879	71.9966	155.755	71.6398	16.7974	0	49.8021	213.157	98.0789	25.4944	0	0	0	0	0	14.003	0	0
CUFF.149084	chr17:79938746-79946930	113.637	0	288.595	323.263	23.0815	0	85.7079	113.17	425.136	374.469	260.947	322.004	97.092	40.6421	30.8828	0	0	73.5428	119.15	0	0	0	0	0
CUFF.149398	chr17:81284947-81339800	10.5873	21.8828	0	0	30.2476	174.561	0	0	0	0	0	18.371	0	0	0	0	0	0	0	0	0	0	0	125.076
CUFF.149417	chr17:81370554-81377640	23.2615	73.4043	13.198	12.7252	28.6731	32.7417	11.3199	5.16278	0	26.6176	16.6523	17.4669	0	0	12.3895	0	0	0	0	0	0	0	0	0
CUFF.149505	chr17:83034257-83036983	0	0	0	0	0	0	0	0	0	235.811	0	0	0	0	0	0	0	0	0	0	0	0	0	0
CUFF.149572	chr17:83210152-83215078	74.4177	98.4908	31.401	29.641	10.5075	14.1929	34.4155	33.0239	15.6431	0	17.3733	35.4673	10.1069	18.4457	32.1922	0	0	0	0	0	17.4493	18.3236	17.8995	19.0319
CUFF.149749	chr17:83851685-83854607	159.567	211.497	122.885	168.357	91.5562	93.2607	97.1637	104.175	24.1202	44.7666	63.6426	121.33	24.5276	30.4487	31.3881	13.6523	0	18.523	0	0	19.7922	27.3954	0	0
CUFF.149824	chr17:83917857-83921607	366.746	303.235	77.1238	150.151	49.494	96.8979	153.234	128.006	39.5927	10.477	19.1744	51.6084	20.8471	56.9122	51.3545	11.8953	36.5143	17.3141	0	15.5005	0	0	4.83082	0
CUFF.149883	chr17:84086061-84089870	0	12.4692	34.0421	0	35.1769	238.987	31.687	0	125.693	84.6972	0	62.9442	0	0	0	132.378	113.025	71.5915	136.978	91.3362	18.1773	56.5204	100.314	359.299
CUFF.149916	chr17:84032762-84038062	94.928	131.9	54.6431	78.689	0	0	50.0094	0	0	0	143.304	0	0	0	0	0	0	0	0	0	0	0	0	0
CUFF.150191	chr17:84954515-84957881	447.453	241.883	312.782	273.021	276.357	184.078	389.103	263.086	323.339	226.168	689.881	544.185	456.766	271.1	308.906	114.981	99.2296	235.408	195.186	278.564	173.521	337.6	189.045	181.916
CUFF.150237	chr17:85465485-85467675	179.395	154.172	400.074	397.872	164.529	291.065	97.2511	169.385	458.772	639.946	374.575	548.534	328.577	345.008	220.525	64.7535	46.3692	65.9977	39.3679	74.3124	0	7.5761	85.6922	44.1068
CUFF.150284	chr17:85862163-85867022	17.1186	0	0	0	45.4198	67.8341	86.0012	83.4554	146.985	382.964	209.996	190.022	243.947	44.7677	85.9114	0	0	0	0	44.1698	0	0	0	0
CUFF.150362	chr17:87041581-87049182	0	0	0	0	0	177.847	0	0	0	0	0	0	0	0	0	0	0	0	0	0	0	0	0	0
CUFF.150477	chr17:87274938-87282794	155.89	216.852	99.0129	135.324	81.4604	107.397	117.942	106.684	87.987	56.003	111.133	120.028	64.725	91.0241	77.6672	40.886	17.5614	33.2784	151.947	114.243	144.346	80.7097	190.349	126.013
CUFF.150492	chr17:87455083-87459457	36.8346	106.865	23.6052	12.9455	5.32502	0	46.8956	193.907	170.028	217.589	164.787	207.434	12.5291	17.981	12.8754	14.6663	34.4724	0	29.8704	64.1136	7.89897	9.00083	20.1905	0
CUFF.150522	chr17:87515472-87530798	416.208	170.984	175.078	68.8659	371.91	226.634	180.886	344.901	201.114	205.605	217.659	381.453	60.9403	28.9521	48.7122	76.8549	55.2136	0	225.92	49.8541	145.002	328.944	31.8996	307.073
CUFF.150611	chr17:88066188-88079069	27.5862	313.158	18.3212	188.793	34.1555	43.567	33.544	77.6268	119.762	0	24.9547	44.7739	28.8169	43.8986	0	0	83.1792	158.729	29.8702	0	57.7112	31.466	45.834	69.2264
CUFF.150704	chr17:88249856-88256463	9.44449	9.72256	50.729	38.3784	6.67754	33.8544	34.8712	33.4758	108.029	127.335	121.337	108.887	56.2929	80.5971	51.1782	4.91077	21.2131	13.3973	42.0698	45.3856	5.14127	26.5142	44.2852	39.9842
CUFF.151525	chr18:5174759-5181182	0	0	41.5628	100.995	0	0	37.054	83.8082	0	72.4272	0	0	0	0	0	0	0	0	0	0	41.6942	0	109.797	0
CUFF.152618	chr18:11818906-11822524	255.208	344.177	564.619	684.589	483.088	808.689	392.176	445.12	721.038	825.701	333.121	283.139	196.67	267.791	115.374	298.131	296.539	435.079	274.114	237.766	343.135	386.77	346.028	233.273
CUFF.153608	chr18:23932469-23951907	47.5728	47.2272	69.6475	62.1117	54.1658	85.6678	54.4772	61.9772	67.8241	86.5238	98.1845	32.7176	109.759	95.5462	106.45	27.6012	57.5666	32.7348	31.7062	80.2691	45.1363	56.7755	51.9713	43.8772
CUFF.153652	chr18:23649921-23680691	0	131.424	0	0	0	0	0	0	0	0	0	0	0	0	0	291.225	0	0	0	0	0	0	0	0
CUFF.153765	chr18:24340988-24341871	0	0	0	0	0	0	0	139.282	0	0	0	0	0	0	0	0	0	0	0	0	0	0	0	0
CUFF.153814	chr18:24397437-24438434	158.119	336.433	47.6892	0	0	0	40.9141	83.8082	0	0	0	0	0	0	0	0	0	0	0	0	0	0	0	0
CUFF.154383	chr18:32358067-32376990	0	35.2928	79.6286	85.5609	45.1327	139.301	204.345	287.045	177.759	104.696	147.151	103.393	0	0	0	0	0	0	81.3144	162.866	74.3176	181.173	83.755	35.963
CUFF.154608	chr18:33794885-33795981	2623.25	4383.1	1858.32	3284.98	1090.69	914.382	2676.75	4765.48	2527.21	4359.67	3955.17	4575.32	474.718	1012.03	1352.63	852.854	1353.84	778.541	2258.62	2583.81	12725	18054.8	3649.83	2602.36
CUFF.154722	chr18:34380236-34387433	5.99422	18.0766	6.73006	29.241	39.037	66.0088	30.1951	0	39.3269	71.4022	37.9462	40.1904	70.5885	27.6864	28.5561	11.3532	35.531	67.3885	20.1272	0	10.3337	0	38.9072	22.0343
CUFF.154771	chr18:34530754-34532442	93.6015	56.2076	0	67.2391	0	0	0	56.2439	0	0	0	0	0	0	0	0	0	0	0	0	0	0	0	0
CUFF.155001	chr18:35553418-35557745	1870.69	2119.16	2289.71	2770.37	1873.51	2237.04	2612.83	2676.79	3587.99	4471.13	2753.96	2844.54	1788.55	1659.64	1995.6	3387.2	3504.55	2938.22	1521.17	1005.87	1322.49	1115.43	1311.48	1458.09
CUFF.155159	chr18:35888777-35910401	0	14.5698	0	0	0	0	0	0	28.317	0	0	73.7665	214.454	185.668	160.261	163.365	0	42.1939	0	0	0	0	0	0
CUFF.155161	chr18:35942565-35959652	0	0	58.4974	83.5944	0	0	0	0	112.733	0	0	0	0	0	0	0	0	0	0	0	86.9012	92.7411	0	127.521
CUFF.155483	chr18:37172190-37177387	0	0	0	0	0	0	0	0	0	0	0	0	0	0	0	0	0	0	0	0	0	0	0	0
CUFF.155874	chr18:38264303-38265581	27.598	134.309	58.0198	0	55.5952	0	82.433	26.6408	0	91.8756	65.4819	46.1388	96.9777	45.3491	68.7563	0	85.8751	0	0	0	30.4719	0	22.8057	0
CUFF.155964	chr18:38484079-38484789	0	0	54.5489	57.8834	64.7466	159.092	0	0	34.1294	81.9286	0	0	0	0	0	32.4929	0	144.617	33.8246	0	0	98.6384	0	38.4738
CUFF.156219	chr18:39636359-39655944	20.2465	27.5344	82.7161	239.382	419.293	515.508	170.906	177.58	312.006	188.419	343.833	236.707	295.396	248.373	345.458	189.949	176.515	168.522	144.066	253.213	118.825	50.7863	202.077	0
CUFF.156433	chr18:42274386-42275196	3387.03	2589.93	2381.23	3213.79	3089.11	1943.27	4860.26	2538.36	3480.86	2496.72	2803.41	2393.97	1116.89	561.947	419.121	522.819	1648.71	1869.87	2039.51	1302.65	4251.25	2353.83	1466.95	1671.85
CUFF.156618	chr18:44662435-44663099	0	0	0	0	0	0	0	0	0	0	0	0	0	0	0	0	0	0	0	0	0	0	0	0
CUFF.156641	chr18:44672255-44673225	0	0	0	0	0	0	57.9253	0	0	0	64.8369	291.853	0	0	0	0	0	0	0	0	0	0	0	0
CUFF.156723	chr18:45558087-45559310	0	378.608	162.583	439.794	0	1440.46	289.256	0	277.621	0	203.59	365.3	0	0	0	439.255	0	0	417.037	0	208.926	231.426	0	0
CUFF.157114	chr18:47154467-47155717	63.6248	81.9148	74.2333	91.3368	0	0	65.3091	189.05	67.4453	0	0	0	57.6332	0	0	0	0	0	0	0	0	65.2234	0	0
CUFF.157604	chr18:53147900-53163811	0	0	0	0	0	0	0	0	0	0	0	0	0	0	0	0	0	0	0	0	0	0	0	0
CUFF.15769	chr1:132342032-132351590	1318.33	1818.82	450.249	482.314	142.543	13.6927	325.066	424.335	0	73.5372	89.4464	170.809	52.4547	40.3508	44.4458	81.1329	83.0024	78.7862	15.2718	0	6.94615	34.562	28.4305	35.5214
CUFF.157765	chr18:55045421-55047587	0	0	0	0	0	0	0	0	0	0	0	0	0	0	0	0	0	0	0	0	0	0	0	0
CUFF.157804	chr18:54990261-54992363	143.449	275.904	62.6198	111.431	62.3	81.023	101.157	100.788	91.6621	34.6675	59.2797	102.841	15.5592	31.9048	24.583	0	30.6103	58.1272	232.667	262.374	424.552	315.128	203.725	183.492
CUFF.158029	chr18:56925759-56936261	68.3765	61.2881	68.2551	78.5504	74.7312	52.8526	52.4158	63.6621	49.4937	74.8372	120.119	101.825	70.5426	82.4667	71.9392	5.62609	0	47.1008	65.3561	92.9784	66.487	65.3552	86.8077	96.8848
CUFF.158119	chr18:57425755-57427035	0	0	0	0	0	0	0	0	0	0	0	0	0	0	0	0	0	0	0	0	0	0	0	0
CUFF.158746	chr18:61430248-61435229	0	0	9.84422	0	28.9286	32.6918	0	10.1642	91.4012	69.9233	49.4201	0	0	16.0935	0	32.3973	30.8789	0	0	22.8035	0	0	42.7314	0
CUFF.15875	chr1:132844407-132845768	0	0	0	0	0	0	0	0	0	0	0	0	0	0	0	0	0	0	0	0	0	0	0	0
CUFF.158813	chr18:61470267-61485112	0	0	288.312	229.986	962.588	1679.07	94.5837	66.4346	12785	15536.4	5749.3	6379.09	1414.12	1337.38	1179.45	18437	19571.7	19800.2	457.52	0	112.218	36.1271	563.13	2952.62
CUFF.158852	chr18:61636899-61656189	527.731	762.778	337.497	491.803	350.052	522.87	434.356	642.53	376.141	439.493	399.123	392.395	180.107	226.51	267.229	238.686	329.428	290.517	177.266	190.385	219.703	201.251	142.241	174.442
CUFF.158854	chr18:61636899-61656189	21.5108	33.3271	12.5099	8.08496	8.41942	10.4522	17.3342	19.6991	30.221	0	32.698	77.872	38.2608	10.2384	23.7459	20.9915	0	18.6846	35.1355	0	7.68963	7.80531	30.6471	25.1129
CUFF.158901	chr18:62018596-62034848	0	0	45.1477	0	33.4655	0	0	0	0	0	0	0	0	0	53.6546	88.387	0	0	0	0	0	0	0	0
CUFF.158938	chr18:62061242-62083479	20.3279	19.8309	23.0981	23.9562	0	32.4359	82.9476	137.358	0	0	232.039	67.4373	41.7159	226.709	98.8669	0	0	0	93.3871	0	0	0	20.632	0
CUFF.158987	chr18:62225922-62226747	0	0	0	0	0	0	0	0	0	0	0	0	444.867	0	0	0	0	0	0	0	0	0	0	0
CUFF.15900	chr1:132914950-132916187	184.905	94.0294	122.104	227.473	49.1558	50.5778	79.9618	170.338	46.8257	0	90.1111	105.958	25.502	0	38.463	0	0	0	26.389	0	0	0	11.7368	0
CUFF.159009	chr18:62229934-62232431	0	0	0	0	0	0	0	57.0785	85.1855	49.2299	112.217	99.0729	82.5974	48.9876	74.1395	0	92.6228	176.893	0	64.0865	0	0	0	52.3339
CUFF.159106	chr18:62800262-62815582	144.194	142.224	6.95698	18.6042	44.0959	6.76728	37.2148	51.6555	32.138	3.69721	83.4324	43.5496	0	0	0	0	0	0	16.9895	24.181	14.4492	15.2488	34.8609	39.6728
CUFF.159817	chr18:68440264-68449456	222.872	208.032	234.321	187.271	199.455	162.874	193.693	185.39	72.2793	37.224	62.1702	28.4256	5.5197	11.0672	8.58913	38.9504	0	26.9814	68.7761	92.7921	421.654	227.468	87.9175	52.2591
CUFF.159869	chr18:68581592-68582750	0	0	0	0	0	0	0	0	0	0	0	0	118.264	0	0	0	0	0	0	0	0	0	0	0
CUFF.160414	chr18:74777945-74778796	171.844	457.184	844.663	877.513	202.579	733.028	229.052	547.266	1270.01	1261.66	910.206	644.998	1054.05	1939.22	2259.92	1857.21	1886.14	1660.26	406.419	449.09	725.52	793.477	235.227	321.832
CUFF.160437	chr18:74817597-74818315	0	192.767	0	0	0	0	0	0	0	0	0	0	0	0	0	0	0	0	246.03	0	0	0	0	242.136
CUFF.160530	chr18:75358643-75365014	628.182	674.062	562.737	501.234	978.09	1324.46	632.187	696.332	657.06	722.778	734.607	861.252	2079.63	1756.61	1892.3	1846.86	1532.17	1835.35	618.405	816.328	376.763	703.028	550.672	592.567
CUFF.160765	chr18:76991939-77000407	210.243	0	0	0	0	0	0	598.128	0	0	682.612	0	0	0	0	0	0	0	0	0	0	191.456	147.945	0
CUFF.160857	chr18:77555063-77561112	0	0	0	0	0	0	0	0	0	0	0	0	0	0	0	0	0	0	0	0	0	0	0	0
CUFF.160897	chr18:77729332-77733285	34.9711	42.578	65.6554	64.4775	18.3847	135.222	89.4082	210.005	43.9963	54.1794	72.3509	35.7302	0	33.2994	0	13.6795	63.8754	0	0	18.8775	8.53801	27.7382	23.4705	14.4169
CUFF.160914	chr18:77771850-77772781	111.74	112.593	311.781	194.532	199.614	493.813	134.089	174.852	263.44	191.532	132.138	163.222	135.656	180.633	79.0748	53.7841	147.854	187.513	136.497	329.248	251.136	154.635	456.984	49.7094
CUFF.161253	chr18:80584969-80587742	319.593	0	188.659	0	0	0	173.55	0	0	0	0	0	0	0	0	0	0	0	0	0	0	0	0	0
CUFF.161357	chr18:81924685-81926760	52.4907	89.3222	63.5185	296.505	0	0	19.3011	44.2289	0	0	0	0	0	0	0	0	0	0	0	0	0	0	0	0
CUFF.161798	chr18:86601978-86618104	138.412	245.709	171.772	0	0	0	0	0	0	0	0	0	0	0	0	0	0	0	0	0	0	0	0	0
CUFF.161937	chr18:88665258-88666184	0	0	0	0	0	642.687	0	0	0	0	0	0	0	0	0	0	0	0	0	607.519	0	689.119	0	0
CUFF.161962	chr18:88761326-88792758	0	39.7763	85.3664	143.372	26.9314	0	36.828	79.2139	0	68.4386	41.4941	69.5855	0	0	0	0	0	0	0	0	32.0718	142.275	0	0
CUFF.162159	chr18:90483234-90510048	0	96.6487	0	0	0	0	42.6869	0	0	0	0	0	0	0	0	0	0	0	0	0	52.121	0	41.7964	0
CUFF.162259	chr19:3575802-3579921	31.1467	38.9326	0	0	0	0	0	38.7569	0	66.9627	0	0	0	69.5702	0	0	0	0	0	0	50.1006	0	0	0
CUFF.162266	chr19:3689694-3708214	118.791	149.142	113.07	179.89	232.893	206.649	141.59	468.099	224.169	339.724	364.343	425.701	230.144	166.282	221.013	255.701	157.688	150.402	224.116	123.654	407.552	670.748	191.807	245.973
CUFF.16233	chr1:133968391-133973322	0	0	0	0	0	0	0	0	0	0	0	0	0	0	0	0	0	0	0	0	0	0	0	0
CUFF.16235	chr1:133933459-133944515	10.2089	25.7571	23.4051	46.7736	36.9909	144.174	10.5206	25.4271	129.547	284.359	108.504	151.779	151.161	61.0598	62.5684	271.418	506.654	370.339	40.1805	28.1878	0	0	36.0799	44.8519
CUFF.162398	chr19:3985134-3986180	0	0	0	0	260.321	0	0	0	0	0	0	0	0	0	0	0	0	0	0	0	0	0	0	0
CUFF.162467	chr19:4201751-4203447	203.669	241.17	255.04	160.623	142.636	288.516	178.87	238.015	299.98	163.783	280.272	385.294	132.44	151.879	146.022	29.7097	36.3768	0	258.742	119.278	189.589	108.245	181.504	216.317
CUFF.162809	chr19:5017462-5019085	0	0	0	0	0	0	0	154.989	258.165	0	0	0	0	0	117.293	156.449	0	0	0	0	359.168	0	70.2744	0
CUFF.162880	chr19:5295655-5295990	0	0	279.412	361.15	0	0	243.081	0	0	266.487	0	0	0	0	0	712.438	0	0	0	0	0	0	0	0
CUFF.163098	chr19:5795749-5802664	18557.2	26389	28239.3	37218.3	25324.7	67290.7	16727.1	23702.2	15308.7	12525.6	9563.14	9899.87	38952.6	50226.8	49589.6	56389.9	87468.9	67441.6	35016.1	29601.3	17040.3	24044	38409.5	37730.5
CUFF.163122	chr19:5824707-5845945	22133.2	21263.8	15509.2	14141.6	31214.1	31666.9	15956.5	14608.6	11151.9	10171.9	11594.3	10083.4	9485.6	6509.43	8471.28	22150.3	20842.6	20366.5	25370.5	24401.4	7899.28	7619.73	23841.1	23942
CUFF.163168	chr19:5912885-5916775	168.274	213.101	710.24	564.287	526.098	853.328	312.264	319.477	747.745	639.143	320.862	378.949	56.0457	73.7865	85.7104	237.547	383.845	417.786	262.13	214.347	166.079	103.015	220.275	249.232
CUFF.163332	chr19:6271014-6272798	0	0	0	0	0	0	0	0	0	0	0	0	0	0	0	0	0	0	0	0	0	0	0	0
CUFF.163634	chr19:7483888-7485163	0	0	173.194	0	0	0	0	0	0	0	0	0	0	0	0	0	0	0	0	0	0	0	0	0
CUFF.163852	chr19:8723572-8726433	4885.66	4030.54	2943.33	3473.4	1921.75	2137.79	3256.73	2885.12	3088.84	3870.52	4135.83	3906.94	1543.57	1505.52	1458.76	3773.55	3905.21	2741.49	6829.77	7168.92	16417.5	21088.9	7495.93	6465.56
CUFF.164112	chr19:9899634-9901166	410.042	437.79	747.374	427.99	591.54	513.176	766.678	804.77	628.882	853.085	1006.27	532.47	279.614	273.695	339.081	276.982	130.172	248.011	1869.11	1349.54	1217.5	2535.74	1156.35	922.028
CUFF.164159	chr19:9954884-9957293	37.7548	98.9801	68.9609	0	30.1586	0	20.145	49.0499	0	0	0	0	0	0	0	0	0	0	39.1989	0	0	45.7544	0	0
CUFF.164488	chr19:11035462-11035844	329.468	122.855	0	0	0	0	338.728	0	0	0	0	0	374.285	0	0	0	0	0	0	0	0	0	0	0
CUFF.16459	chr1:134513518-134514745	0	0	0	0	0	0	0	0	0	0	0	0	0	0	0	0	0	0	0	0	0	0	0	0
CUFF.164597	chr19:11362274-11363928	423.442	292.332	484.605	176.326	0	0	289.664	48.2827	58.126	0	38.4834	0	0	0	0	0	0	0	0	0	0	0	0	0
CUFF.164777	chr19:11895709-11898710	34.3952	12.2741	37.7501	44.5866	119.132	19.5918	149.394	48.4576	123.77	83.3643	16.6397	61.9424	100.975	38.6873	74.3748	0	37.0579	105.622	27.4854	0	0	12.1578	34.5506	58.7798
CUFF.165447	chr19:18660312-18664446	187.787	0	0	161.613	0	0	0	0	0	0	154.995	0	0	344.658	0	0	607.392	0	0	0	0	136.344	0	0
CUFF.165608	chr19:19978676-19979062	0	345.889	268.498	407.694	594.812	0	340.221	0	0	0	0	0	0	0	0	0	0	0	0	0	0	0	0	0
CUFF.165976	chr19:23125285-23127251	0	104.523	0	0	0	0	0	0	0	0	0	0	0	0	0	0	0	0	733.614	0	0	0	0	0
CUFF.166263	chr19:25668829-25672343	1318.13	1545.18	1174.77	1163.23	1262.56	1418.62	1826.94	2151.24	644.899	595.275	1428.26	1404.58	488.975	420.012	624.15	244.644	255.501	312.726	291.14	237.73	617.184	462.314	235.993	203.133
CUFF.166338	chr19:26554882-26600578	122.754	0	0	0	0	0	126.309	110.298	0	0	0	0	0	0	0	0	0	0	0	0	0	0	0	0
CUFF.166838	chr19:29517972-29522217	227.261	166.48	131.073	80.0122	192.093	183.083	118.501	126.286	286.343	170.06	150.369	109.494	119.525	94.5302	57.0079	90.6696	10.1287	124.775	138.832	120.362	82.1244	87.1166	116.657	183.773
CUFF.167294	chr19:32956359-32980409	1739.82	1735.54	1203.67	1169.39	1229.48	579.99	903.148	966.054	714.031	722.742	1322.39	1249.61	173.898	165.517	172.224	274.94	275.578	420.309	25.6972	56.375	13.7751	19.0603	34.8551	22.8133
CUFF.167802	chr19:36619099-36626046	339.273	242.499	307.614	288.893	484.824	258.79	339.674	238.722	313.019	174.72	302.534	149.446	113.14	40.9853	63.4984	122.252	26.3291	124.785	267.144	136.167	131.016	167.69	281.313	277.91
CUFF.167820	chr19:36679463-36680572	0	0	311.498	0	111.529	144.031	0	0	134.087	128.42	0	134.732	151.421	0	0	0	0	0	0	0	0	0	0	0
CUFF.168127	chr19:37254618-37264431	1371.2	1479.81	1227.88	1280.64	1393.23	2033.66	2027.2	1915.39	587.939	587.393	989.863	981.947	722.046	674.27	650.997	642.078	524.518	543.88	1291.94	1688.63	980.515	1028.32	1353.74	1306.62
CUFF.16813	chr1:136379808-136401153	66.6958	132.914	588.492	806.583	534.585	1302.26	178.877	200.955	780.108	1052.04	537.816	560.999	704.57	1033.72	1002.13	615.396	1058.59	937.479	254.571	316.657	190.868	102.4	293.002	292.523
CUFF.168276	chr19:38089352-38091202	78.543	104.483	85.037	84.482	84.1726	76.5316	66.5606	109.803	58.0962	11.797	75.7011	34.891	26.7454	42.8557	16.5612	46.226	61.8292	39.0993	103.915	56.2747	65.661	70.1686	60.8538	151.701
CUFF.168631	chr19:40802363-40805607	144.524	78.4196	0	0	0	0	36.9794	0	0	0	0	0	0	0	0	0	0	0	0	0	0	0	0	0
CUFF.16880	chr1:136576335-136577853	65.0718	97.9205	21.5594	53.951	0	0	28.4149	8.77612	0	0	0	0	0	0	0	0	0	0	0	0	0	0	0	0
CUFF.169035	chr19:42509059-42509797	89.8779	0	0	56.9448	135.736	0	94.804	0	84.8477	0	0	0	0	0	0	0	0	0	0	129.582	0	57.3859	41.8066	0
CUFF.169157	chr19:43645787-43652540	69.4451	150.334	9.19105	26.0172	10.6315	34.113	8.33506	21.186	0	0	0	0	0	0	0	0	0	0	0	0	0	0	0	0
CUFF.169550	chr19:45060720-45063858	0	177.376	101.957	105.205	0	0	91.1406	89.5877	0	0	0	163.931	0	194.104	0	0	0	0	0	0	114.872	723.516	105.098	0
CUFF.169825	chr19:46303740-46306006	417.349	1305.56	264.625	705.586	232.627	408.519	377.876	777.351	438.735	472.141	579.753	554.083	322.808	745.008	688.815	118.514	227.38	248.792	319.836	302.565	679.561	656.326	287.862	214.012
CUFF.16987	chr1:136667291-136690803	691.207	707.843	436.261	413.325	145.182	137.989	503.707	646.543	232.874	275.922	328.48	263.804	226.443	244.892	216.828	228.729	163.052	202.35	120.175	181.174	210.665	128.788	96.2055	168.643
CUFF.17001	chr1:136667291-136690803	0	0	0	0	0	0	0	0	0	0	0	0	0	0	0	0	0	0	0	0	0	0	0	0
CUFF.170477	chr19:53091393-53105845	0	0	123.265	0	181.356	248.148	0	0	0	63.8144	42.7422	256.787	397.661	368.267	388.722	0	0	0	271.986	0	0	0	0	0
CUFF.170564	chr19:53454186-53464813	70.0196	108.939	27.1854	37.4077	0	0	22.0986	20.959	3.56106	1.99987	3.40497	1.96126	1.46498	1.77492	0	6.02088	20.5735	0	0	2.13485	0	0	0	0
CUFF.170584	chr19:53445642-53453939	127.169	133.734	40.5621	49.8216	2.22526	0	36.6938	42.09	0	3.01238	1.92244	5.91166	0	0	0	0	5.17489	4.90146	0	0	1.95342	0	0	0
CUFF.170647	chr19:53770418-53786968	0	0	34.655	53.478	34.3393	36.5056	33.7099	43.8695	138.945	188.956	179.625	264.512	61.4437	36.5757	0	68.0796	0	0	0	0	0	0	0	0
CUFF.170828	chr19:55132538-55139876	0	19.2739	68.6483	86.4336	429.862	657.789	108.367	19.2676	0	49.1955	113.804	65.4919	0	0	0	0	119.602	0	76.7802	0	52.2318	48.8044	62.33	141.726
CUFF.170839	chr19:55132538-55139876	51.6193	0	0	0	0	0	0	56.6302	0	0	0	0	56.2248	0	0	0	0	0	0	0	0	0	0	0
CUFF.170945	chr19:56134149-56135738	0	128.118	0	0	91.0599	0	0	0	0	0	0	0	0	0	0	0	145.158	0	50.1699	0	113.464	0	23.6553	56.4249
CUFF.170950	chr19:56106169-56110993	19.9997	40.2243	19.9858	20.9351	47.0742	35.6203	5.83267	5.65376	18.7088	14.5694	8.9535	14.31	0	0	0	31.9058	16.7442	23.7965	0	0	2.55478	0	0	0
CUFF.170958	chr19:56155019-56176480	543.807	523.154	0	132.745	132.889	323.295	165.642	136.569	0	47.1048	29.9052	94.6829	0	0	35.3285	0	0	0	0	0	0	0	0	0
CUFF.171169	chr19:56703389-56714406	19.7976	31.1403	0	37.7592	132.396	232.768	40.1406	84.3948	231.517	211.043	141.875	221.232	164.13	120.19	27.8466	231.488	46.2119	131.536	18.3352	78.7626	8.3942	0	38.46	58.7309
CUFF.171207	chr19:56753121-56764025	86.8399	88.708	398.994	463.798	867.542	904.674	83.0894	87.2414	3046.97	2916.69	1181.27	960.807	670.145	744.507	465.554	4465.93	3730.21	4037.62	13.7427	14.7022	0	0	16.496	23.033
CUFF.171457	chr19:58818756-58821868	79.4401	40.9949	44.8967	49.5122	2970.4	3863.88	177.49	70.7013	219.755	757.378	684.113	490.521	1849.66	1435.6	2167.97	1925.56	1081.74	1392.94	0	0	0	0	59.9142	0
CUFF.171636	chr19:59428026-59429459	75.788	222.855	84.1254	79.3459	85.5099	62.9415	87.7291	116.479	0	44.5357	0	0	25.2033	0	0	0	0	0	215.513	68.4163	324.462	285.919	91.7108	160.816
CUFF.17212	chr1:138325891-138327933	0	0	0	0	0	0	0	0	0	0	0	0	0	0	0	0	0	0	0	0	0	0	0	0
CUFF.173082	chr2:11693490-11701969	35.8073	20.9356	46.0448	42.3656	67.0014	65.0117	25.9778	17.1688	84.2063	82.5942	21.0874	5.79782	6.88856	5.28387	8.19375	31.6077	30.5719	106.225	0	0	6.31682	3.42015	2.98476	0
CUFF.173372	chr2:14069444-14073833	103.266	115.305	107.696	167.781	91.3875	108.836	76.5819	143.932	136.258	143.257	79.6838	128.48	104.832	94.8988	54.9721	132.353	91.2258	43.2758	178.259	252.212	261.466	167.518	230.093	154.881
CUFF.173746	chr2:18054357-18056637	108.943	148.786	132.792	150.126	80.8143	79.1948	179.604	110.142	71.7356	0	0	104.304	23.0639	0	15.0329	0	0	0	109.553	0	0	19.6421	99.6181	95.342
CUFF.174644	chr2:25122613-25145381	26.6586	48.4	30.1434	0	45.3228	0	27.5098	0	0	0	0	0	0	0	61.3258	53.155	0	0	0	0	0	0	0	0
CUFF.174744	chr2:25327314-25332577	133.045	98.1351	75.205	126.976	120.129	215.36	134.317	148.231	464.24	443.119	275.932	141.925	118.291	100.438	116.486	62.1339	77.3071	256.626	309.012	206.694	236.926	212.256	274.135	256.277
CUFF.175124	chr2:26516540-26517502	32.1169	152.591	39.7844	157.904	16.9886	179.424	60.9143	0	75.6131	37.1849	0	37.1688	22.5298	71.8705	164.232	23.4549	0	0	0	0	0	17.6006	0	0
CUFF.175207	chr2:26637172-26640259	2200.11	3000.45	2178.23	3283.16	1820.27	2319.36	3465.76	4678.47	2263.37	2930.31	2104.95	2575.69	1751.05	2842.92	2479.01	1680.62	2418.03	1150.17	1532.7	1398.11	1714.36	2059.24	1563.43	1608.43
CUFF.175469	chr2:27540316-27546040	102.139	168.839	121.052	180.263	160.189	240.507	163.535	206.336	91.9718	158.758	129.113	145.33	129.438	162.509	146.462	5.04135	9.53665	27.1263	457.128	477.887	351.847	447.401	551.775	521.01
CUFF.17573	chr1:143317852-143491729	419.326	487.162	372.868	555.48	186.977	589.62	333.627	418.489	108.777	401.762	154.414	912.707	249.58	0	71.388	0	357.694	0	0	0	0	72.859	0	0
CUFF.175930	chr2:29570831-29581290	0	0	0	0	0	0	0	0	0	0	0	0	0	0	0	0	0	0	0	0	0	0	0	0
CUFF.176177	chr2:30205872-30210999	60.947	95.3306	61.4222	72.8772	82.3986	76.759	55.4503	52.1197	58.7418	83.5782	35.5305	52.804	106.318	64.1724	66.3394	30.085	30.9403	29.3199	45.9575	21.972	32.7578	47.2115	57.6119	16.359
CUFF.17632	chr1:143989246-143998242	0	0	81.9941	0	0	0	0	0	0	0	0	129.155	296.128	875.514	531.502	163.068	0	0	0	0	0	0	0	0
CUFF.176548	chr2:31150593-31152476	530.589	828.861	1528.64	1566.26	1023.46	1476.02	1095.17	1526.45	2156.93	1987.92	1555.36	1837.32	543.404	571.517	466.675	643.106	1162.37	851.588	557.598	492.603	789.935	806.971	405.307	544.207
CUFF.176815	chr2:32388006-32393148	0	0	0	0	0	0	0	0	0	0	0	0	0	0	0	0	0	0	0	0	0	167.882	0	0
CUFF.177382	chr2:35226421-35256188	0	0	0	0	0	0	0	0	0	0	0	0	0	0	0	0	0	0	0	0	0	0	0	0
CUFF.177515	chr2:36210973-36212829	0	84.7552	0	0	0	0	0	42.2306	0	0	0	0	0	0	0	0	0	0	0	0	0	0	0	0
CUFF.177552	chr2:36219017-36222910	20.4676	89.1501	24.2946	38.6238	56.8614	69.8339	32.5488	31.363	37.8034	21.5633	60.2373	53.1177	0	9.76822	30.2155	9.61481	0	17.829	0	24.4272	0	11.2094	8.05211	30.8913
CUFF.178319	chr2:45148740-45151884	49.0283	72.5915	80.6545	55.6607	77.4458	89.0732	100.157	56.4037	58.7021	38.7651	48.7601	38.1079	7.81062	52.1476	13.4736	18.5662	0	0	49.1304	24.4563	67.1623	30.215	21.4676	100.78
CUFF.178345	chr2:45419172-45503735	0	0	0	0	0	0	0	0	0	0	0	0	0	0	0	0	0	0	0	0	0	0	0	0
CUFF.178356	chr2:45419172-45503735	43.7616	54.5227	0	0	0	0	0	0	0	46.631	126.282	46.8529	0	0	0	0	0	0	0	0	0	0	0	0
CUFF.178454	chr2:46419532-46443340	236.68	135.6	221.728	124.033	125.806	117.765	237.042	228.176	0	62.5434	118.285	180.406	0	62.5671	44.6657	77.7878	37.0579	35.2072	212.061	192.128	176.268	194.441	135.468	80.9153
CUFF.178838	chr2:50364188-50370140	175.994	0	446.569	0	183.584	0	0	0	325.434	269.955	218.975	0	0	0	0	0	0	710.506	910.165	0	187.854	393.851	200.742	423.435
CUFF.179445	chr2:57128191-57146205	0	0	0	0	0	0	0	0	0	0	0	0	0	0	98.5277	0	0	0	0	0	0	0	0	0
CUFF.179539	chr2:58163996-58176941	190.905	163.636	49.6411	139.324	48.1208	48.7107	152.479	143.273	0	79.8124	58.0365	0	0	0	0	0	0	0	0	0	0	0	0	0
CUFF.179613	chr2:58573527-58574576	256.283	90.1286	0	213.751	0	0	86.8264	455.402	288.689	313.764	0	166.79	0	0	142.54	0	357.694	348.874	0	0	89.6382	381.301	0	0
CUFF.179796	chr2:60206647-60209836	1220	2638.71	2164.82	3755.73	1723.28	3834.98	1898.53	2715.09	2402.38	1999.2	1629.46	2967.7	764.059	881.821	1043.72	740.764	761.945	2202.21	375.051	852.366	967.366	1277.29	437.354	718.717
CUFF.180468	chr2:67748165-67981793	0	0	243.694	0	0	0	0	0	195.234	0	0	0	0	0	0	0	0	0	1415.36	2281.5	1373.53	2426.83	549.415	1001.57
CUFF.180980	chr2:71114580-71115708	36.3247	65.1013	11.123	39.3653	0	26.3144	0	80.4256	0	0	40.7304	55.0672	0	0	0	19.9131	0	0	0	0	0	0	0	0
CUFF.181103	chr2:71597951-71614278	25.5295	74.598	53.346	30.1659	70.1976	29.2035	19.386	79.6014	31.4178	84.1966	101.242	145.163	10.5176	9.52951	0	0	36.6835	34.789	30.5989	29.4901	16.325	29.2524	8.98874	22.5651
CUFF.18116	chr1:151074535-151088045	45.6652	130.149	0	0	0	0	0	34.4433	0	0	71.3521	120.371	0	0	45.6554	0	0	0	0	0	0	0	48.7176	0
CUFF.181331	chr2:72585949-72606396	39.9852	46.8143	15.2781	54.0583	52.1702	0	0	0	23.0244	26.5392	0	52.7482	0	24.9782	0	0	0	0	55.8739	38.8564	187.307	47.2303	68.2148	29.355
CUFF.181577	chr2:73417287-73417910	0	0	0	258.837	0	0	0	0	0	0	0	0	0	0	0	0	0	0	0	0	0	0	0	0
CUFF.181620	chr2:73595835-73599235	243.649	258.373	274.151	427.207	294.587	234.128	314.627	339.509	270.119	397.971	346.786	248.685	122.552	132.99	65.3563	13.2733	0	22.0517	180.851	91.9837	172.969	63.0627	121.719	72.808
CUFF.181625	chr2:73584837-73595568	1395.75	1196.26	1538.61	1507.85	2319.67	2741.26	1392.99	1575.52	1322.13	1062.4	1744.48	1587.22	892.513	837.537	640.529	377.343	0	116.351	1473.22	427.77	1439.96	1611.56	673.447	1167.41
CUFF.181711	chr2:74037313-74040539	0	0	48.4531	0	0	0	21.5687	0	0	0	37.3017	0	0	25.8454	19.7994	0	0	0	0	0	0	0	0	0
CUFF.181867	chr2:75274269-75285289	65.0903	0	82.2559	0	0	0	0	0	0	83.0592	0	0	0	0	0	0	0	0	0	0	0	0	0	0
CUFF.182008	chr2:75815534-75832087	0	0	0	0	0	0	0	0	0	0	0	0	0	0	0	0	0	0	0	0	0	0	0	0
CUFF.18272	chr1:151748946-151755008	1026.13	1185.91	1721	1816.84	1452.07	1514.08	2013.38	2082.84	1655.13	1273.46	2248.73	2261.23	943.726	1173.94	763.482	294.491	0	312.66	1727.29	1413.48	1646.18	1923.27	1319.28	1457.25
CUFF.182947	chr2:84491330-84493779	111.088	126.693	66.0571	87.503	0	0	28.7647	0	23.9921	0	14.922	61.3962	0	0	67.236	0	0	0	0	0	0	0	0	29.5978
CUFF.183060	chr2:84742183-84743761	427.901	716.873	525.646	725.701	226.04	539.759	854.398	1188.64	177.1	258.871	709.424	1059.78	61.4816	53.6375	61.6004	19.0229	55.6937	53.0076	83.4554	233.972	424.815	104.735	171.303	126.47
CUFF.183067	chr2:84777261-84790525	103.551	48.9965	46.6241	23.7494	0	0	10.4555	9.66378	0	0	0	0	54.5152	0	0	0	0	0	0	0	20.0921	31.8359	16.1453	0
CUFF.183241	chr2:85238175-85243656	36.029	0	0	93.248	0	0	38.996	0	0	0	0	0	76.0774	0	0	0	0	0	0	0	0	0	0	0
CUFF.183808	chr2:91248637-91248956	0	0	0	0	0	0	0	0	0	0	0	0	0	0	0	0	0	0	0	0	0	0	0	0
CUFF.184185	chr2:93026563-93037239	0	0	124.304	97.3025	320.552	508.139	74.9966	156.145	906.703	1059.01	1620.32	2380.65	143.588	72.8915	0	163.924	131.501	125.992	1256.19	973.864	294.448	127.399	818.393	652.173
CUFF.184322	chr2:94159768-94166301	0	0	0	0	0	0	0	0	0	0	0	1027.69	0	0	0	0	836.077	0	3088.66	1365.88	6274.5	7164.13	420.823	918.882
CUFF.184329	chr2:94159768-94166301	85.3238	110.176	221.717	261.61	291.276	825.484	179.722	471.54	214.266	509.069	241.22	61.0657	56.7715	258.477	94.4104	108.532	609.99	126.304	0	173.991	168.196	190.863	14.1169	105.151
CUFF.184337	chr2:94174591-94178924	145.991	224.36	122.426	144.871	158.024	162.37	212.903	73.8037	275.34	381.659	278.481	343.734	265.855	295.681	154.523	169.618	333.414	295.369	175.586	116.448	83.2368	57.2114	157.782	184.547
CUFF.184360	chr2:94406736-94416634	243.427	186.348	162.213	202.888	222.431	214.484	195.696	155.613	358.217	273.232	377.084	288.495	98.3112	87.1797	80.0099	178.337	127.538	125.63	339.808	259.279	351.23	314.125	361.315	365.936
CUFF.184849	chr2:102039579-102050434	335.563	331.442	52.4299	174.63	28.93	46.4232	120.592	85.2426	26.767	16.1668	5.19878	97.4233	25.6954	0	53.6711	0	0	0	0	54.4678	0	0	0	0
CUFF.185182	chr2:104084897-104120296	113.219	135.128	133.173	105.524	233.995	244.592	114.216	146.201	218.773	251.131	77.3782	83.2167	104.75	127.736	103.689	169.587	134.53	74.3321	12.0407	17.5824	5.57765	9.84118	11.7345	17.7551
CUFF.185184	chr2:104129111-104136775	0	0	0	0	0	0	0	139.282	0	0	0	0	0	678.572	0	0	0	0	0	0	0	0	0	0
CUFF.185280	chr2:104559765-104567238	147.197	0	0	0	0	0	0	0	0	0	0	0	0	0	0	0	0	0	328.229	0	149.566	600.701	139.495	0
CUFF.185387	chr2:105099405-105101093	0	0	0	0	0	0	0	0	0	0	0	0	0	0	0	0	0	0	0	0	0	0	0	0
CUFF.185394	chr2:105072144-105083684	0	0	0	0	0	0	0	0	0	0	0	0	0	0	0	0	0	0	0	0	0	0	0	0
CUFF.185420	chr2:105083756-105085764	0	0	0	0	0	0	0	0	0	0	0	0	0	0	0	0	0	0	0	0	0	0	0	0
CUFF.185559	chr2:106642948-106650446	13.0041	75.7006	87.8764	52.0632	249.506	233.656	15.9986	121.387	578.786	743.179	881.323	704.887	486.421	522.777	594.832	561.845	261.88	274.146	573.513	527.085	0	0	938.422	490.257
CUFF.186083	chr2:114063997-114064583	0	0	0	0	0	0	0	0	0	0	0	0	0	0	0	0	0	0	0	0	0	0	0	0
CUFF.186208	chr2:116066025-116074502	78.2643	94.7571	36.3198	42.4952	27.3131	87.0634	55.3879	101.354	48.6244	44.1617	32.268	51.6941	63.8541	21.3598	73.6683	5.98794	0	18.7317	72.7496	157.867	118.476	119.187	148.013	174.539
CUFF.186210	chr2:116066025-116074502	92.5635	131.107	72.0847	60.3526	80.179	96.7708	102.438	89.1669	57.588	60.4047	88.378	70.4111	69.4503	81.4548	91.0917	13.2796	38.8617	33.5283	109.618	49.8914	165.968	129.363	102.679	62.7142
CUFF.186539	chr2:118499275-118502648	13.1344	6.3166	0	0	8.41416	0	0	6.22199	0	0	0	0	0	0	14.9834	0	18.6441	0	0	33.5701	0	0	0	0
CUFF.186689	chr2:118897906-118900625	0	28.609	23.0405	0	0	0	0	0	0	0	0	0	0	0	0	0	92.0871	0	0	0	0	0	0	0
CUFF.186813	chr2:119324573-119325602	70.7804	156.492	45.0259	56.7875	111.4	126.255	68.1492	61.8524	27.3444	0	35.5094	52.9019	22.752	50.1093	76.8101	47.5539	0	136.577	0	0	0	0	11.9517	0
CUFF.18695	chr1:153991155-154011004	22.5133	0	82.5254	152.65	178.148	126.47	114.484	125.472	258.365	176.167	179.973	130.151	56.7977	59.7965	0	47.2597	0	76.7352	0	0	0	63.0934	0	92.298
CUFF.187109	chr2:120970765-120973732	90.0437	132.218	103.351	105.787	78.4028	0	0	43.9422	167.424	151.932	222.294	0	0	0	0	0	0	0	230.704	0	248.049	196.181	47.2159	225.809
CUFF.18715	chr1:153991155-154011004	95.6275	52.0199	21.354	21.0198	19.4055	13.6816	64.9835	25.6406	41.6878	0	8.88546	14.5109	0	26.8784	20.7406	0	0	0	0	0	6.60156	0	0	0
CUFF.187611	chr2:124705814-124711231	166.072	194.947	66.558	61.6518	0	13.3672	79.3876	25.0651	0	0	10.4456	14.1823	0	0	0	0	0	0	0	0	0	0	0	0
CUFF.18764	chr1:154111316-154117908	488.247	728.991	688.871	583.797	237.224	171.544	961.513	1674.67	449.724	275.383	549.721	509.397	685.901	312.114	437.617	21.9312	36.0445	128.11	39.9666	60.7282	24.0735	98.4308	113.786	0
CUFF.18768	chr1:154025642-154032163	77.174	107.707	99.9804	85.5441	108.808	131.278	92.8989	97.7938	99.6414	76.9934	75.4596	85.8724	19.5165	24.9353	24.198	61.0904	66.1937	17.1003	3.95357	0	2.17718	4.5652	5.14453	4.4529
CUFF.18771	chr1:154257177-154258226	0	0	0	0	0	0	171.564	0	0	0	0	0	0	0	0	0	0	0	0	0	0	0	0	0
CUFF.187950	chr2:126669927-126684413	439.872	521.262	294.215	370.066	190.06	269.07	325.307	310.795	463.906	352.221	246.015	224.074	274.446	225.076	226.108	176.123	137.018	116.348	299.364	238.498	244.547	369.071	382.839	323.99
CUFF.18797	chr1:154066280-154070126	16.1433	19.8286	27.8791	48.0544	14.5626	15.7068	66.0376	48.8878	28.7003	16.815	45.3116	116.357	14.6875	0	11.9122	30.7917	29.6641	28.1627	0	0	0	7.61552	0	15.7756
CUFF.188010	chr2:127005245-127006243	49.6628	0	0	0	0	0	0	0	0	0	0	0	0	0	0	0	0	0	0	0	0	0	0	0
CUFF.188140	chr2:127324744-127334094	198.001	559.071	0	0	0	0	225.105	0	0	0	0	0	0	0	0	0	0	0	0	0	0	0	0	0
CUFF.188452	chr2:128371772-128429813	403.019	306.892	157.366	164.108	124.748	128.338	182.234	249.175	199.04	153.022	299.011	151.147	33.0164	14.0141	10.8103	128.161	80.7476	51.0937	106.004	151.718	121.924	76.9334	91.5183	19.0257
CUFF.188626	chr2:129181590-129184256	155.522	289.545	81.0699	100.41	2.86616	0	47.6963	81.4414	7.43298	7.77492	0	7.64851	0	0	0	0	13.4783	0	0	0	0	0	0	0
CUFF.188632	chr2:129178188-129180874	143.765	163.585	84.226	60.9414	0	0	62.303	62.1051	0	0	0	0	0	0	0	0	0	0	0	0	0	0	0	0
CUFF.188733	chr2:129315663-129322070	75.2928	62.2922	57.2297	58.8265	87.3622	75.219	58.3577	71.5175	118.608	146.279	125.8	57.5009	134.563	68.1189	77.1952	24.3641	10.1061	19.1533	99.8011	82.2757	24.5104	36.1573	75.9169	64.4641
CUFF.189616	chr2:133049428-133060724	0	0	0	52.4785	0	0	0	87.1779	0	0	0	0	219.226	0	59.5987	0	149.19	143.162	0	0	0	0	0	252.075
CUFF.18964	chr1:155028845-155057133	0	0	0	0	0	0	0	0	0	0	0	0	0	0	0	0	0	0	0	0	0	0	0	0
CUFF.189777	chr2:134725334-134726723	0	0	0	0	0	0	0	0	0	0	0	0	0	0	0	0	0	0	0	0	0	0	0	0
CUFF.190211	chr2:138723310-138766564	0	0	0	0	0	0	0	0	0	0	0	0	0	0	0	0	0	0	0	0	0	0	0	0
CUFF.190708	chr2:144555531-144556167	111.168	201.838	79.7947	173.703	17.8904	0	25.9478	114.459	52.7841	296.165	35.6853	198.688	0	147.401	74.355	40.2037	0	177.413	54.9309	69.1327	93.5939	0	95.7133	57.131
CUFF.190870	chr2:146575515-146579796	90.2106	0	0	286.082	0	0	0	123.863	199.315	0	134.782	0	0	0	0	0	0	0	0	0	0	0	0	0
CUFF.191112	chr2:148382047-148391484	93.6075	0	107.699	0	0	0	0	71.3943	132.651	0	0	0	0	0	0	0	0	0	0	0	0	0	0	0
CUFF.191363	chr2:150671061-150672502	0	0	10.28	0	66.8256	39.5047	0	0	203.151	84.0254	10.8196	62.4392	80.6604	78.0197	164.973	140.149	37.364	141.996	0	0	0	0	15.5097	57.6358
CUFF.191843	chr2:152189042-152189712	0	0	0	0	58.2564	0	0	0	0	0	0	0	0	0	0	0	0	0	0	0	0	0	0	0
CUFF.191905	chr2:152370942-152373981	0	0	0	0	0	0	0	0	0	0	0	0	0	0	0	0	0	0	0	0	0	0	0	0
CUFF.191985	chr2:152661392-152665639	0	0	0	0	0	0	0	0	0	0	0	0	0	0	0	0	0	0	0	0	0	0	0	0
CUFF.192185	chr2:153341520-153345524	628.759	498.943	596.031	409.8	477.262	684.412	489.412	380.713	501.128	600.004	462.572	497.917	355.172	298.534	230.498	154.63	95.6336	136.115	322.486	519.085	232.224	348.13	337.227	464.29
CUFF.192938	chr2:156432790-156433604	181.758	0	1144.09	716.613	1731.91	2290.96	266.815	401.977	1142.59	1506.03	1814.45	1449.5	1012.2	1752.5	788.222	1356.33	988.696	2630.22	261.058	0	159.805	85.2911	66.177	153.376
CUFF.192977	chr2:156838471-156839715	75.2528	0	0	0	0	0	0	0	0	0	0	0	0	0	0	0	0	0	0	0	0	0	171.856	0
CUFF.192983	chr2:156472345-156475393	0	0	0	0	0	0	164.17	53.4732	0	92.4955	0	0	0	0	0	103.898	0	0	0	0	211.608	58.2281	46.0829	0
CUFF.193131	chr2:157471996-157482531	16.7111	29.7715	0	18.0099	0	0	0	29.4098	0	0	0	50.2665	0	23.7469	0	0	0	0	0	0	0	0	0	0
CUFF.193335	chr2:158353702-158361225	1063.14	1218.12	705.733	713.805	357.235	443.944	497.772	680.396	359.105	321.656	354.68	349.339	178.966	328.686	225.351	445.017	412.899	393.733	358.305	392.871	522.506	564.632	364.737	445.313
CUFF.193520	chr2:160380789-160381724	37.0832	0	0	0	0	0	0	0	241.17	237.895	120.207	0	216.987	0	365.243	0	0	0	0	0	0	0	0	0
CUFF.19359	chr1:157491487-157492568	140.682	74.5297	0	54.1027	77.105	23.9941	85.1627	58.8998	77.1819	25.3421	66.0858	50.3361	24.6233	71.3442	0	0	0	43.2282	25.3764	0	0	0	0	28.3802
CUFF.193591	chr2:160723282-160726054	0	63.3027	0	0	0	238.815	0	63.4748	131.251	0	88.9582	0	0	0	0	0	0	0	0	0	83.0175	257.361	170.396	0
CUFF.193919	chr2:163587164-163588666	0	0	0	0	0	0	0	0	0	0	0	0	0	0	0	0	0	0	0	0	0	0	0	0
CUFF.194176	chr2:164476641-164479574	0	448.201	0	0	0	0	0	233.782	531.477	0	0	0	0	0	444.066	1075.88	0	0	0	0	0	0	0	0
CUFF.194312	chr2:165212181-165212550	0	0	0	0	0	0	0	0	0	0	0	0	0	0	0	0	0	0	0	0	0	0	0	0
CUFF.194746	chr2:167129448-167134057	102.534	177.558	42.2448	63.4076	7.07127	10.811	41.7339	51.392	11.643	0	19.2476	34.7093	28.2567	68.5355	36.7891	12.7529	40.671	19.2702	6.60127	9.08074	4.28312	13.354	5.74835	14.1348
CUFF.194766	chr2:167349730-167367938	56.8859	55.9226	0	0	0	0	128.113	0	0	0	0	0	0	0	0	0	0	0	0	0	0	0	0	0
CUFF.194802	chr2:167189123-167192588	240.072	320.473	360.326	817.545	1576.78	2424.14	619.173	661.837	931.608	610.215	829.403	1113.02	692.601	946.994	805.564	247.035	196.529	353.248	645.941	639.919	997.75	790.573	955.987	740.771
CUFF.194982	chr2:167777495-167783492	267.862	406.426	190.889	212.309	74.4273	74.8802	102.347	122.211	69.1522	60.4883	46.9399	52.3854	30.6738	19.0163	29.5256	46.9106	67.3064	52.1639	6.85995	0	5.13721	10.5808	3.12495	7.73836
CUFF.195001	chr2:167847208-167847815	0	139.392	480.814	747.69	136.973	670.607	296.483	210.047	655.074	847.277	289.952	253.062	94.8246	0	0	102.445	260.555	0	0	0	67.8882	0	0	101.463
CUFF.195067	chr2:168063588-168067397	0	201.987	0	234.125	0	0	0	0	281.5	0	0	0	0	1135.32	0	0	0	0	0	0	0	0	0	0
CUFF.195085	chr2:168116403-168119332	104.463	217.224	31.0561	78.3533	0	27.5503	25.6605	69.3856	0	9.93787	10.0768	9.78769	0	0	0	0	0	0	0	0	0	0	0	0
CUFF.195114	chr2:168152632-168154487	36.3709	67.1193	66.9407	54.1996	181.171	71.1762	88.4121	11.037	17.0959	56.9533	65.7695	56.3675	57.0703	52.6239	13.5032	0	0	31.9436	0	82.8678	0	0	8.52788	63.9196
CUFF.195656	chr2:170193254-170194072	20.2882	87.1949	416.289	368.443	188.459	251.194	286.852	194.255	144.684	334.664	208.549	223.013	0	179.676	0	0	68.315	260.393	31.6473	50.2868	16.1787	107.639	0	36.8839
CUFF.195659	chr2:170177096-170184655	208.217	211.04	125.599	107.635	36.9976	17.6637	63.8727	109.586	75.2998	94.2466	50.8304	111.924	17.031	69.643	80.4224	0	0	63.4142	84.3419	56.9012	103.653	166.571	18.216	66.987
CUFF.195695	chr2:170321761-170323389	0	79.7508	175.446	0	42.1056	316.384	51.5211	241.057	238.898	0	0	0	273.555	0	0	0	0	0	0	149.809	0	0	53.7918	0
CUFF.195728	chr2:170671004-170673459	0	0	0	0	0	0	0	0	0	0	0	0	0	0	0	0	0	0	0	0	0	0	0	0
CUFF.195745	chr2:170375502-170378546	0	0	0	0	0	0	0	0	0	0	0	0	0	0	0	0	0	0	0	0	0	0	0	0
CUFF.195841	chr2:171832852-171840108	89.3337	190.333	54.6532	32.9566	102.352	71.6013	61.6227	89.3592	28.5147	46.0968	43.9166	60.7113	0	98.5205	10.8564	14.3251	27.0307	25.6562	0	0	0	0	0	0
CUFF.195936	chr2:172932527-172935447	187.675	73.2062	37.5188	44.0142	0	126.524	0	36.412	0	0	41.9547	0	0	0	0	0	0	0	0	0	0	0	0	0
CUFF.196014	chr2:173061717-173065909	1143.43	1465.59	589.422	716.31	0	15.6061	407.133	423.543	0	16.9269	0	0	0	15.252	0	21.5624	0	0	0	0	0	0	0	0
CUFF.196050	chr2:173140428-173146851	141.717	168.423	373.535	584.712	113.474	115.792	138.116	190.264	636.223	771.741	124.862	214.641	33.7895	98.0168	110.606	1315.76	1252.78	1778.78	314.523	380.183	136.451	131.396	285.262	353.775
CUFF.196089	chr2:173276618-173279875	60.6034	122.564	54.4407	148.936	65.2996	73.939	131.332	178.725	56.9401	118.96	98.1462	114.863	19.3009	54.1196	76.8739	28.7845	0	10.9876	0	0	10.0173	24.431	12.8434	0
CUFF.196263	chr2:174321504-174327381	337.396	404.704	317.831	370.491	366.313	585.745	406.383	512.873	1013.07	1217.72	765.392	856.56	405.44	498.366	493.22	488.404	736.719	722.392	388.745	404.191	695.726	618.73	652.162	557.753
CUFF.196598	chr2:177032742-177068878	0	0	0	0	0	0	0	0	0	0	0	0	0	0	0	0	0	0	0	0	0	0	0	0
CUFF.19674	chr1:160729993-160731964	317.703	343.324	61.5519	219.545	21.2382	66.1435	36.5038	179.872	199.467	68.8465	104.007	0	30.1354	99.1197	75.6173	334.467	440.222	598.968	0	0	0	36.5381	0	0
CUFF.196849	chr2:178050852-178058944	84.8514	67.9527	110.006	73.6906	137.947	101.405	85.2219	81.1726	176.947	77.9234	141.697	64.4254	116.741	43.8933	36.9044	139.268	91.7799	107.011	125.36	130.578	122.5	112.423	117.363	109.293
CUFF.196955	chr2:178497281-178498490	0	16.798	59.0703	0	165.568	163.233	16.7687	49.8139	165.808	171.511	18.1823	0	0	0	0	418.494	51.614	0	0	93.0134	0	0	0	72.6689
CUFF.196968	chr2:178494326-178496126	0	0	382.485	100.237	214.233	469.434	40.2497	41.5816	364.935	585.666	44.0158	52.8409	0	0	39.7006	196.259	0	609.712	0	0	42.4358	0	0	276.644
CUFF.197086	chr2:179976790-179981378	269.256	408.8	500.364	699.925	915.773	1298.5	423.562	486.162	1015.71	1021.01	719.013	548.867	544.725	555.19	577.807	703.009	796.765	950.814	381.202	349.873	374.453	334.788	366.55	528.926
CUFF.197183	chr2:180343521-180356991	0	0	0	0	0	0	0	0	0	0	0	0	0	0	0	0	0	0	0	0	0	0	0	0
CUFF.19733	chr1:161034135-161038538	3808.32	12074.3	2589	7773.79	1664.15	4324.29	3476.46	8777.18	4423.59	5756.16	4442.81	6503.91	1133.27	2762.31	2715.78	1429.04	4463.03	4137.54	4416.74	3904.32	25778.4	29805.5	4996.82	4133.2
CUFF.197940	chr3:5177842-5221293	45.4697	122.624	24.137	86.6688	39.1353	113.432	99.3345	80.6301	105.37	138.67	116.209	222.822	18.2196	0	36.8745	19.3721	30.6103	0	118.148	80.5647	209.782	214.108	118.813	177.763
CUFF.198033	chr3:6138572-6139011	0	0	0	0	0	0	0	0	0	0	0	0	0	0	0	0	0	0	842.94	595.014	680.789	781.418	389.866	881.474
CUFF.198518	chr3:9880556-9885246	89.4099	113.895	157.831	145.842	61.8412	69.3826	172.721	155.819	31.5414	32.1393	67.2396	84.445	18.3888	9.70455	15.0098	9.92433	18.6771	0	18.6591	67.2588	0	16.6031	19.6299	30.195
CUFF.19911	chr1:161799136-161800813	0	0	0	0	0	0	0	0	0	0	0	0	0	0	0	0	0	0	0	0	0	0	0	0
CUFF.199500	chr3:18370154-18371200	0	0	0	0	0	0	0	0	0	0	0	0	0	0	0	0	0	0	0	0	0	0	0	0
CUFF.199674	chr3:19322116-19350104	123.114	0	0	0	0	0	0	0	0	0	0	0	0	0	0	0	0	0	0	0	0	0	0	0
CUFF.199924	chr3:20816963-20822112	0	0	0	0	0	0	0	0	0	0	0	0	0	0	0	0	0	0	0	0	0	0	0	0
CUFF.200017	chr3:21871408-21871985	0	0	0	202.49	0	0	0	0	0	0	192.026	0	0	184.495	0	0	0	0	0	0	0	0	0	0
CUFF.20048	chr1:162025472-162026839	0	65.9502	247.02	236.067	0	0	72.8302	66.1804	0	0	0	0	0	0	0	164.958	0	471.146	0	0	0	271.994	0	0
CUFF.200630	chr3:28738842-28781145	271.5	110.739	0	0	0	0	77.616	59.6419	230.315	192.569	0	207.867	0	0	0	0	0	0	340.313	0	199.552	0	541.237	0
CUFF.200639	chr3:28802744-28805366	0	67.1535	76.7103	0	135.582	128.212	66.6025	134.823	124.622	0	0	243.16	284.292	0	99.256	0	498.011	0	0	0	0	95.5479	154.361	0
CUFF.200719	chr3:29891046-29901659	0	0	81.1157	0	149.817	0	71.04	152.814	0	0	0	0	0	0	115.316	0	0	0	0	217.122	0	0	0	0
CUFF.201372	chr3:33978450-33993837	28.4567	0	0	43.7262	0	0	0	0	315.506	0	282.07	253.254	0	0	0	0	0	0	0	0	0	0	0	0
CUFF.201644	chr3:35937184-35937929	253.035	261.301	146.646	209.094	158.025	231.083	262.125	217.072	78.1529	75.0496	50.144	76.5785	234.195	79.5157	59.3254	84.1925	148.503	0	0	0	40.2709	86.7685	31.9292	80.2863
CUFF.20217	chr1:164042481-164050231	108.219	104.884	30.1693	31.6145	0	0	27.0336	52.0001	0	0	0	0	0	0	0	0	0	0	0	0	0	0	0	0
CUFF.202482	chr3:41559362-41562569	43.4786	86.0017	49.6189	37.92	129.756	24.6091	21.315	46.2306	48.6264	26.4935	139.035	26.1397	68.9133	84.5054	55.9377	81.2756	0	44.0386	226.692	128.957	198.704	124.221	369.269	266.84
CUFF.20275	chr1:164458642-164464471	40.808	21.6656	61.6265	32.8624	138.595	203.05	30.4186	48.003	278.316	311.66	211.671	189.508	288.253	306.107	217.714	110.371	79.6657	105.748	0	16.7414	6.17439	0	0	12.4338
CUFF.202992	chr3:49935992-49940211	0	0	0	0	0	0	190.568	495.237	0	0	259.504	0	0	0	0	0	0	0	0	0	0	0	0	0
CUFF.203180	chr3:51190843-51191441	0	0	0	41.5507	0	0	0	0	0	0	0	0	0	0	0	0	0	0	0	0	0	0	0	0
CUFF.203546	chr3:52600183-52606186	8.08073	12.6037	50.9392	57.3926	15.9027	9.7744	17.1634	15.5023	59.8608	31.9601	48.0463	73.2645	32.8349	23.8218	14.7808	41.0582	45.9549	34.8347	19.5756	20.8267	5.5363	5.84865	40.979	11.0648
CUFF.203548	chr3:52516898-52550251	318.143	347.55	1046.67	1340.56	691.559	1343.48	291.012	546.375	1832.59	2284.58	1034.99	1357.73	432.333	341.721	453.162	1520.82	1562.34	1475.98	70.6469	43.2845	106.367	95.3098	123.599	137.128
CUFF.203620	chr3:52685466-52688714	0	0	0	143.096	0	0	62.6814	0	0	0	67.2218	0	0	0	0	0	0	0	0	0	0	0	0	0
CUFF.203623	chr3:52657129-52678737	0	0	0	76.0081	0	0	39.5786	0	0	0	120.004	0	69.5184	0	0	0	0	0	0	0	0	0	0	0
CUFF.203693	chr3:52758792-52775269	23.7078	0	0	0	123.707	429.127	0	40.6469	0	0	0	0	0	0	0	0	0	0	57.2423	0	0	0	0	0
CUFF.203729	chr3:52817571-52823269	5.80311	10.2802	59.6679	12.4755	41.6313	48.1317	0	0	104.27	86.9773	0	8.56057	0	23.5243	18.2122	193.515	317.2	186.164	0	0	0	0	0	11.6327
CUFF.204161	chr3:57612393-57625793	144.508	194.693	359.999	373.707	286.146	500.749	136.702	160.462	162.45	214.46	144.313	256.166	212.081	213.538	176.083	65.2218	79.6494	100.666	99.2648	66.1677	56.587	28.0719	100.801	34.8004
CUFF.204168	chr3:57651784-57657213	0	0	0	0	0	0	0	0	0	0	0	0	0	0	0	0	0	0	0	0	0	0	0	0
CUFF.204235	chr3:57977015-57978737	0	0	0	0	0	0	0	0	0	353.85	0	0	0	0	331.128	0	0	0	0	0	0	158.658	0	0
CUFF.20439	chr1:164858690-164899605	85.4064	75.821	75.6414	48.78	490.108	418.796	154.258	100.298	441.188	166.205	133.559	211.536	390.279	96.2761	190.903	58.114	161.198	538.17	50.7844	123.131	8.6879	132.56	50.1176	0
CUFF.204607	chr3:59879730-59893160	170.982	0	216.375	0	0	0	0	0	0	0	0	0	0	0	0	0	0	0	430.402	0	182.065	0	0	0
CUFF.204619	chr3:59870358-59876968	78.2317	52.3076	233.976	190.35	146.226	204.98	70.7462	96.615	26.593	11.0714	17.4346	65.4643	0	0	0	0	0	0	179.909	139.803	219.263	255.234	73.771	195.536
CUFF.204731	chr3:60400689-60429739	0	0	108.992	112.218	0	0	92.9998	0	0	0	0	0	0	0	0	0	0	0	0	0	0	0	289.063	0
CUFF.204778	chr3:60860495-60861074	0	0	0	0	0	0	0	0	0	0	0	0	0	0	0	0	0	0	0	0	0	0	0	0
CUFF.204825	chr3:61295116-61296902	25.0558	85.9369	29.4204	34.6637	43.8329	0	63.2277	42.4385	0	0	67.654	0	22.7831	0	0	0	43.5865	0	0	62.0048	44.0539	11.777	0	0
CUFF.205335	chr3:65659110-65661578	14.2203	108.563	88.411	26.214	104.467	107.199	18.0697	0	87.8308	37.0363	29.2403	37.0173	0	35.7786	81.7648	37.1114	0	0	0	0	55.0218	58.3007	159.478	0
CUFF.205368	chr3:65730623-65755912	0	0	48.8987	25.2712	0	34.351	21.4795	0	68.3126	0	110.633	35.6373	0	34.3552	0	0	0	0	0	52.8076	0	0	0	0
CUFF.205754	chr3:69246441-69252680	223.873	114.754	173.483	0	62.2488	531.009	299.21	57.434	109.099	0	144.619	0	0	0	0	0	0	0	0	0	0	406.985	0	0
CUFF.205798	chr3:69649445-69656789	94.8153	97.0766	202.615	352.211	48.2388	52.3026	130.122	223.858	96.5049	247.718	169.517	355.779	0	0	59.6766	26.1031	49.5932	0	0	0	21.1854	22.424	18.9627	0
CUFF.206416	chr3:78935781-78937139	0	0	204.771	0	136.788	0	84.4781	0	0	0	0	0	0	0	0	0	0	0	0	0	0	0	0	0
CUFF.206429	chr3:78918550-78935253	154.808	0	0	0	0	0	80.3164	0	134.952	0	91.2189	131.887	0	0	0	0	0	0	0	0	0	88.9304	0	0
CUFF.206434	chr3:78945068-78955696	0	67.5644	0	0	0	0	0	0	0	0	72.2792	0	0	0	0	0	0	0	0	0	0	0	0	0
CUFF.206478	chr3:79287442-79289160	171.418	105.777	711.882	91.4059	611.2	146.042	364.328	134.357	504.906	154.16	98.5905	153.13	251.796	48.2636	166.546	417.802	46.126	263.164	701.309	670.304	125.243	229.823	503.363	302.589
CUFF.206610	chr3:81010334-81023450	0	0	0	0	0	0	0	0	0	0	0	0	0	0	0	0	0	0	413.389	0	0	0	0	0
CUFF.207236	chr3:85544533-85573923	337.724	347	230.646	414.536	483.668	400.934	479.521	529.542	1309.97	1110.06	902.172	1435.73	219.453	650.992	684.902	355.787	504.509	1000.75	101.166	107.057	983.609	137.365	224.675	70.7701
CUFF.207427	chr3:87399055-87403194	197.943	133.095	88.9784	52.2755	0	0	87.3613	46.234	0	0	0	0	0	0	4.60318	0	0	0	0	0	0	0	0	0
CUFF.207441	chr3:87372996-87377201	130.435	98.8147	49.627	0	0	0	306.687	98.6792	0	0	49.2515	0	0	92.6611	0	86.7956	172.211	165.581	0	0	0	0	0	0
CUFF.207661	chr3:88030950-88032412	0	148.522	0	0	0	0	0	0	0	0	0	0	0	0	0	0	0	0	0	0	0	0	0	0
CUFF.20782	chr1:165845060-165849065	92.7011	229.235	115.568	122.249	106.094	188.402	209.697	198.895	43.6183	46.638	66.4039	107.502	176.13	99.7202	164.812	43.7691	0	0	0	0	0	0	0	0
CUFF.208802	chr3:95015758-95017297	203.086	183.445	145.55	143.795	187.778	205.718	199.468	393.873	242.486	238.023	269.954	235.489	182.398	320.911	182.096	18.1615	0	0	282.128	174.23	473.392	651.828	271.236	242.335
CUFF.209587	chr3:97680640-97683091	59.057	66.3556	30.8341	55.7492	32.5216	39.8257	64.2553	90.4643	23.9492	60.4586	56.1364	119.007	86.5611	101.212	180.83	0	14.9975	0	14.1624	9.86405	10.5229	28.0103	22.3222	32.1385
CUFF.21018	chr1:169969433-169971797	70.7961	186.708	79.0049	149.883	654.439	1161.94	93.2067	216.324	174.889	159.993	251.122	376.503	0	0	0	0	0	0	895.114	1110.52	400.496	525.644	523.191	755.786
CUFF.210321	chr3:102238527-102243761	0	0	0	0	0	0	0	0	0	0	0	0	0	0	0	0	0	0	0	0	0	0	0	0
CUFF.210679	chr3:104515120-104523772	0	0	1089.3	815.609	2012.39	786.614	79.8878	137.378	1281.69	1187.6	168.591	248.015	325.654	0	812.029	905.373	254.657	0	347.727	479.671	231.838	160.819	72.1643	0
CUFF.210958	chr3:105821771-105825799	66.7891	73.3999	154.512	262.221	373.346	0	0	295.265	264.623	127.557	87.9379	0	0	152.132	110.636	0	0	0	0	0	0	0	0	0
CUFF.211320	chr3:106937275-106940863	0	0	0	0	0	0	0	0	0	0	0	0	0	0	0	0	0	0	0	0	0	0	0	0
CUFF.211394	chr3:107241390-107243123	12.1642	47.0819	73.565	56.949	40.57	25.3269	78.6571	93.0451	0	106.768	0	26.5282	0	0	19.2606	58.0907	48.0142	228.322	0	0	81.4315	52.3996	12.161	58.6021
CUFF.211595	chr3:107813016-107829387	0	0	0	0	134.483	0	73.9415	0	0	0	87.5673	263.775	0	0	0	0	0	0	0	534.794	388.621	0	0	0
CUFF.211941	chr3:109064045-109065068	56.4404	0	0	0	0	0	0	65.3842	0	0	0	0	0	0	0	0	0	0	137.538	187.494	0	71.5098	0	0
CUFF.212466	chr3:116172056-116180657	0	0	527.617	1000.41	2540.91	1721.74	0	0	373.452	367.327	0	0	1240.09	620.624	0	0	0	1078.86	0	0	0	0	0	0
CUFF.212596	chr3:116808286-116810944	323.434	369.513	257.619	211.877	409.278	505.778	267.105	264.747	233.539	432.329	129.537	325.202	135.641	216.768	159.595	140.067	139.021	75.3488	209.85	306.589	94.1677	113.159	320.705	345.686
CUFF.212851	chr3:121384411-121388713	329.957	391.747	111.09	58.6926	284.491	0	245.211	244.474	171.016	0	0	0	0	0	0	0	0	0	0	0	0	0	0	0
CUFF.213072	chr3:121880695-121887087	0	0	151.347	0	0	0	0	0	0	0	0	0	0	0	0	0	0	0	0	0	0	0	0	0
CUFF.213288	chr3:122377108-122392020	176.466	314.197	121.907	141.596	29.8771	0	93.4097	102.075	0	0	26.1908	0	0	0	0	31.4652	44.5668	42.3718	0	0	0	0	0	0
CUFF.213466	chr3:123264794-123265819	202.045	365.154	0	0	464.25	0	278.125	182.943	0	0	246.676	0	260.982	0	264.367	155.135	0	0	919.696	860.163	372.879	304.703	471.514	327.891
CUFF.213468	chr3:123507549-123508591	6785.13	12064.7	5429.12	9577.8	4351.6	5002.62	6047.78	9155.92	5413.54	5793.88	6184.42	7991.28	3249.79	4371.67	6594.83	5184.31	7725.99	7709.01	3645.49	2874.84	13683.8	14592.7	4283.85	4519.55
CUFF.213502	chr3:123608262-123609402	0	0	0	0	0	0	0	0	0	0	0	0	0	0	0	0	0	0	0	0	0	0	0	0
CUFF.213877	chr3:128610962-128636533	0	0	0	0	0	0	0	0	149.047	0	0	0	0	0	0	0	0	0	0	0	0	0	0	0
CUFF.213925	chr3:129256552-129263425	0	0	0	0	0	0	0	0	0	0	118.196	0	190.854	0	0	0	0	0	0	0	0	0	0	0
CUFF.213973	chr3:129527515-129532031	51.1962	59.3805	1272.61	1895.51	2500.4	4112.76	1374.4	2298.84	1833.15	1932.24	1686.76	1536.36	849.177	1269.93	1075.34	634.412	383.885	183.34	113.014	81.3134	0	30.3083	24.3782	0
CUFF.214505	chr3:134209238-134211868	0	114.123	0	0	0	0	151.998	0	0	0	0	0	0	0	0	0	0	0	0	0	0	0	0	0
CUFF.215007	chr3:138489665-138493517	64.207	124.208	0	146.106	0	0	134.811	0	0	0	118.294	0	0	300.935	0	403	0	0	0	0	212.144	0	154.503	0
CUFF.215049	chr3:138578276-138578683	0	0	0	0	0	0	0	0	0	0	0	0	0	0	0	0	0	0	0	0	0	0	0	0
CUFF.215437	chr3:144156022-144165536	0	0	0	0	0	0	0	0	0	0	0	0	0	0	0	0	0	0	0	0	0	0	0	0
CUFF.215462	chr3:144224620-144232073	144.943	194.914	23.9771	128.517	0	0	103.896	52.5624	0	0	0	0	0	0	0	0	0	0	0	0	0	0	0	0
CUFF.215486	chr3:144377504-144381107	247.758	222.141	117.756	319.89	208.211	315.241	213.115	310.109	336.615	306.358	111.768	312.858	267.679	81.4487	60.7168	105.263	0	0	110.781	0	1021.1	975.422	817.851	687.853
CUFF.215726	chr3:145650343-145652187	78.6648	134.619	89.0649	174.05	65.6203	99.2311	71.1687	123.873	176.198	60.8572	251.616	270.488	95.1256	195.03	204.183	62.399	53.5134	0	73.2577	34.2709	71.4037	139.087	69.4658	89.3399
CUFF.216216	chr3:151294213-151296182	109.203	304.636	362.049	121.652	142.485	183.952	205.222	50.7237	156.001	438.659	103.98	180.265	0	191.615	212.999	196.299	177.861	513.287	0	0	0	0	0	0
CUFF.216376	chr3:152702701-152709831	89.7529	34.108	0	41.0402	78.5166	116.929	122.917	0	0	58.5379	0	0	0	0	0	0	112.163	0	55.9436	0	0	29.9437	71.8774	0
CUFF.216455	chr3:152827762-152829793	0	0	0	0	0	0	200.102	0	0	0	0	0	0	0	0	0	0	0	0	0	0	0	0	448.103
CUFF.217419	chr4:3836616-3865598	0	0	73.2506	24.8714	127.869	32.1727	0	68.3165	404.764	166.178	173.837	53.3676	95.5041	58.8909	87.8252	215.313	461.201	250.799	0	0	0	0	0	0
CUFF.217958	chr4:8646180-8668961	59.8514	78.6471	78.2939	186.351	58.5865	117.965	103.18	54.6147	165.662	423.354	345.971	262.846	64.3018	49.2541	101.759	17.3068	285.485	154.236	65.2808	39.5734	43.7112	25.8654	71.6491	50.4233
CUFF.218023	chr4:8915806-8947023	89.599	105.436	0	25.464	0	0	0	41.749	29.1133	35.9588	0	0	0	0	0	0	0	0	0	46.9536	58.834	20.5942	43.1736	0
CUFF.218225	chr4:9770152-9823396	390.634	605.576	636.03	684.711	264.287	304.826	516.365	721.574	378.995	417.752	519.762	616.856	313.798	368.903	411.714	76.2969	71.1279	72.1269	280.694	250.741	126.38	152.12	307.904	346.7
CUFF.218297	chr4:10707647-10766239	0	0	0	17.2646	0	0	54.8999	42.2723	24.8253	48.4966	68.2486	24.0675	0	0	0	0	0	0	0	0	0	0	0	0
CUFF.218460	chr4:11123380-11126999	471.949	687.557	991.137	1280.78	419.152	457.505	474.902	698.565	653.737	553.827	578.747	765.584	598.271	378.472	420.751	43.609	553.116	193.814	1315.81	1583.94	1010.41	947.047	820.179	890.031
CUFF.218552	chr4:11611108-11612354	74.0907	49.8542	0	119.481	30.5717	0	40.1774	0	0	0	0	88.3971	0	0	0	0	0	0	0	117.731	0	0	0	0
CUFF.218606	chr4:11966527-11995072	108.643	200.388	79.095	90.9304	126.867	115.148	91.0656	116.747	47.6618	67.8855	330.101	152.719	180.438	107.24	130.946	75.0078	107.881	103.52	109.694	297.832	227.226	269.178	137.32	76.2825
CUFF.218690	chr4:12763195-12780462	240.533	402.981	901.562	476.63	141.321	0	0	102.113	564.211	175.334	505.626	563.777	0	0	0	0	0	0	513.524	258.428	301.939	229.027	0	186.444
CUFF.219077	chr4:16241988-16266192	89.8343	220.513	145.729	257.449	90.0406	51.4705	81.108	120.747	42.4202	27.6801	59.8776	81.9578	57.7796	37.8924	48.7557	52.598	24.2749	23.0344	37.6056	54.232	118.599	112.821	60.2422	87.4628
CUFF.219346	chr4:19983111-19985263	0	25.5505	0	0	87.5603	85.1586	0	75.9894	0	43.6657	46.8949	43.8021	0	0	0	0	81.2645	232.577	0	0	0	0	0	0
CUFF.21979	chr1:173445232-173447300	0	0	0	163.531	0	0	0	0	0	0	0	0	0	0	0	0	0	0	0	0	0	0	0	0
CUFF.220208	chr4:32165146-32174682	187.587	0	0	0	0	0	0	0	0	0	0	0	0	0	0	0	0	0	0	0	0	0	0	0
CUFF.220674	chr4:35260475-35261445	0	0	0	0	0	0	0	206.22	0	0	0	0	0	0	0	593.752	0	0	0	0	0	0	0	0
CUFF.220841	chr4:38831194-38855339	0	138.518	0	0	0	0	0	0	0	0	0	251.357	0	0	0	0	0	0	0	0	0	0	0	0
CUFF.221034	chr4:40773353-40776713	0	0	0	0	0	0	289.97	0	0	0	0	0	0	0	241.926	0	0	602.108	0	0	0	0	0	431.148
CUFF.221486	chr4:43046284-43053299	603.963	1422.83	1767.61	2447.89	863.162	912.096	1749.39	1800.17	1220.25	1810.54	1716.1	2520.19	1168.34	1797.99	1919.95	1795.03	2586.12	1571.65	580.329	996.728	1971.79	2096.14	625.055	464.003
CUFF.221660	chr4:43397437-43400132	29.282	38.0432	107.26	92.209	126.102	300.966	136.125	131.297	340.14	322.55	148.966	191.243	0	14.7992	11.4107	41.1771	0	26.9718	0	0	10.3563	33.3948	33.53	21.0007
CUFF.221683	chr4:43574836-43577607	111.208	140.487	88.8427	90.5926	96.9126	75.1919	59.2916	73.4685	107.197	66.8351	83.7639	43.8241	30.2928	40.0499	41.3699	59.2916	12.865	48.777	66.5003	74.7019	15.8786	46.5686	35.9776	42.2741
CUFF.222437	chr4:47198846-47206405	303.543	309.77	305.903	303.168	780.831	790.508	217.693	230.922	92.7063	128.671	252.351	262.619	27.436	41.4357	64.7115	52.454	80.2469	68.436	1059.05	767.41	538.787	483.301	1032.16	984.218
CUFF.222800	chr4:49629848-49631954	39.6395	11.4788	15.8378	125.124	0	18.2759	40.5274	45.3058	38.4305	0	12.7051	38.576	0	72.0955	27.7415	0	0	0	41.5277	30.75	20.1636	21.1078	73.8428	70.0442
CUFF.223071	chr4:53352941-53356298	0	0	24.4607	0	30.3055	0	21.7093	29.9621	0	0	0	0	0	0	0	0	0	0	0	0	0	0	0	0
CUFF.223412	chr4:56315989-56319264	0	0	0	0	0	0	0	0	0	0	0	0	0	0	0	0	0	0	0	0	0	0	0	0
CUFF.223839	chr4:59262599-59264011	84.1232	39.6618	18.699	0	0	0	17.3287	19.6225	0	0	0	0	0	0	0	0	0	0	0	0	40.4033	0	14.6983	0
CUFF.223926	chr4:59623637-59626106	0	51.4839	91.6052	0	43.6442	0	42.2619	102.891	291.929	0	0	0	0	0	0	0	0	0	126.737	0	0	116.495	58.0885	263.39
CUFF.224012	chr4:60544270-60547243	0	0	0	0	0	0	0	0	0	0	0	0	0	0	0	0	0	0	0	0	0	0	0	0
CUFF.224079	chr4:62029621-62030007	0	0	0	0	0	0	0	0	0	0	0	0	0	0	0	0	0	0	0	0	0	0	0	0
CUFF.225174	chr4:74250457-74251757	61.1875	102.008	36.8339	0	22.8716	58.2637	129.215	101.395	118.099	116.708	115.784	59.0123	60.6426	59.3695	89.4029	0	0	0	0	180.295	67.6153	71.8996	28.0671	135.858
CUFF.225295	chr4:74579531-74586385	158.529	83.0421	44.704	100.565	177.725	113.466	52.26	128.779	19.616	60.4178	38.1187	19.9446	0	18.6605	0	0	35.7606	33.9705	21.9484	0	0	30.3666	28.477	0
CUFF.225440	chr4:76450835-76490054	7.39954	8.14896	0	9.87989	25.8999	40.6468	36.1289	16.0637	82.98	92.3989	149.908	229.668	123.308	181.128	54.3488	0	48.4385	0	0	0	0	0	0	0
CUFF.225813	chr4:82507877-82547284	667.605	751.179	1037.69	1210.49	877.618	1004.62	1051.63	1237.16	883.338	674.133	1151.97	1331.51	493.843	507.239	359.616	79.9024	79.0018	174.952	396.97	495.35	208.848	119.126	540.249	668.002
CUFF.226022	chr4:84016068-84016835	0	0	0	0	0	167.072	0	0	0	0	93.262	0	158.865	179.135	0	0	0	0	0	0	0	0	0	189.333
CUFF.226063	chr4:84095943-84100251	0	0	0	0	0	0	0	0	0	0	0	0	0	0	0	0	0	0	0	0	0	0	0	0
CUFF.226136	chr4:84679259-84684792	0	0	0	0	0	0	0	0	0	0	0	0	0	0	0	0	0	0	0	0	0	0	0	0
CUFF.226289	chr4:86711162-86734770	0	0	128.678	0	0	0	0	0	0	0	0	0	0	0	0	0	0	0	0	0	0	0	0	0
CUFF.226648	chr4:89294942-89296780	34.8629	0	0	0	0	173.598	0	33.5885	0	0	38.025	0	0	0	0	0	0	0	47.3444	0	0	79.7788	19.5794	51.0553
CUFF.226712	chr4:89463239-89515275	38.8735	114.123	0	0	238.206	0	214.608	0	0	0	0	0	0	0	0	0	0	0	0	0	0	0	0	0
CUFF.227076	chr4:94722161-94723287	0	0	0	0	0	0	0	0	0	0	0	0	0	0	0	0	0	0	0	0	0	0	0	0
CUFF.227077	chr4:94460279-94477183	362.303	193.257	219.691	224.964	366.48	243.253	306.723	228.543	316.47	222.649	243.486	258.422	320.02	131.246	239.591	180.199	412.895	195.872	409.645	289.456	275.06	214.867	263.297	304.783
CUFF.227173	chr4:95062211-95073714	244.698	251.298	180.238	187.814	134.735	210.331	185.929	227.666	171.927	272.849	265.683	171.618	107.672	28.5666	48.5166	26.9158	46.7371	52.0698	181.305	374.981	254.785	239.429	299.781	508.14
CUFF.227185	chr4:95101158-95104044	0	0	0	0	0	0	0	0	0	0	0	427.313	0	0	0	0	0	0	0	761.359	0	0	0	0
CUFF.227241	chr4:95146410-95160518	0	0	0	0	0	0	0	0	0	0	0	0	0	0	0	0	0	0	0	0	0	148.658	0	0
CUFF.227323	chr4:95960515-95966954	0	0	0	0	0	0	0	0	0	0	0	0	0	0	0	0	0	0	0	0	0	0	0	0
CUFF.227426	chr4:97551568-97560091	0	0	0	0	0	207.289	0	0	0	291.874	0	0	0	0	80.1119	278.579	200.799	193.535	0	0	0	0	0	0
CUFF.227527	chr4:98322005-98332812	18.7324	58.9162	43.4948	63.5256	31.0396	82.0917	40.9102	90.2817	64.3481	121.931	152.24	76.4669	176.668	140.699	124.327	50.8975	0	18.3416	25.4995	17.7088	0	25.4737	66.5816	27.8355
CUFF.227983	chr4:101304952-101318512	108.905	78.6998	0	47.2836	38.5224	0	0	0	0	0	34.9363	206.399	56.2849	211.361	158.326	0	132.044	379.556	0	141.981	276.546	494.452	23.9116	0
CUFF.227994	chr4:101304952-101318512	0	0	0	0	0	0	0	0	306.54	0	0	0	0	0	0	0	0	0	0	0	0	201.839	0	0
CUFF.228174	chr4:102566324-102569141	157.929	57.1422	18.7291	69.1479	0	0	16.4098	0	0	0	0	0	0	0	17.441	0	43.4669	0	0	0	0	16.6068	0	0
CUFF.22829	chr1:179866967-179878370	119.172	0	0	0	0	0	0	0	0	0	0	0	0	0	0	0	0	0	0	0	0	0	0	0
CUFF.228461	chr4:105109964-105112192	0	89.5786	23.8724	53.7432	0	0	44.9691	89.3325	126.035	0	39.8157	315.554	0	164.495	0	95.1029	0	0	0	0	0	0	0	57.0751
CUFF.228501	chr4:105359002-105380166	8.58903	9.5855	0	0	5.27146	91.0206	8.6238	9.45227	0	0	28.3822	0	0	0	0	0	0	0	108.039	44.2938	0	0	19.8727	49.6923
CUFF.228536	chr4:105555370-105576121	0	0	0	0	0	0	0	0	0	0	0	0	0	0	0	0	0	0	0	0	0	0	0	0
CUFF.228658	chr4:106053655-106056548	276.666	194.959	62.5102	43.5829	35.0789	24.0202	104.51	136.395	47.2303	43.4072	101.029	51.2668	50.1611	23.4793	36.3552	11.6754	30.152	14.293	0	0	0	0	0	0
CUFF.228802	chr4:106155907-106173509	120.966	25.199	113.73	60.7822	145.424	125.836	78.416	0	123.382	0	0	172.709	0	42.2102	32.0488	107.376	0	0	0	0	0	0	0	0
CUFF.22895	chr1:180256424-180265487	225.986	527.996	316.563	539.624	267.338	432.476	340.989	562.726	122.351	450.009	425.965	276.42	172.319	332.409	253.563	29.868	0	301.29	190.805	338.986	301.723	421.141	306.429	184.514
CUFF.22909	chr1:180278453-180280230	80.6839	245.818	123.464	68.5475	0	30.8353	188.322	168.342	0	0	80.5646	32.1091	108.408	92.2368	70.459	0	58.5843	0	0	52.844	17.738	0	32.0602	0
CUFF.229102	chr4:107433860-107434413	30.3764	0	0	57.1881	0	0	0	0	0	0	0	0	67.8948	0	0	0	0	0	0	109.02	479.746	0	40.472	477.248
CUFF.229155	chr4:107788848-107790132	36.312	422.477	41.2125	268.126	81.3606	0	37.2336	0	0	58.7227	0	0	0	0	0	0	0	0	0	0	0	0	0	0
CUFF.229389	chr4:108799497-108801093	0	0	0	0	529.257	850.721	0	0	0	0	0	0	0	0	0	0	805.64	0	0	0	582.279	0	0	0
CUFF.229493	chr4:109402374-109404216	293.568	206.22	75.2625	50.0245	25.1269	32.3589	90.5462	101.584	66.7665	23.2828	78.083	0	36.6833	31.7062	24.5072	69.1443	40.6637	19.2855	198.753	222.601	81.5496	124.504	87.8723	94.1577
CUFF.229518	chr4:109404584-109406596	26.4849	104.626	14.9262	36.1662	0	0	55.1182	44.2957	68.7371	25.4115	14.6918	0	0	0	0	0	45.5947	0	52.7335	37.7016	46.5839	33.1862	45.2749	28.5358
CUFF.229521	chr4:109550968-109552535	350.072	553.84	201.86	220.531	420.557	346.291	181.496	123.347	253.621	320.022	344.272	110.707	0	0	89.3069	0	0	0	181.345	0	156.98	0	0	0
CUFF.22998	chr1:180532418-180568130	31.0316	0	37.3979	137.948	0	132.966	65.3701	38.0759	119.203	65.7802	38.0548	333.937	67.9939	0	51.0999	0	127.836	122.441	217.593	0	258.017	44.9707	31.4287	0
CUFF.230032	chr4:114909266-114921324	116.397	264.646	45.9605	96.7701	56.3898	164.498	34.5214	61.4015	45.0445	154.533	69.6152	47.1143	42.4633	9.233	45.8028	33.2736	11.8839	22.5136	3.5003	32.9552	0	5.43093	11.1563	17.3445
CUFF.230398	chr4:116824901-116837117	0	0	100.111	76.538	33.4174	0	26.3738	125.49	27.0929	36.0287	68.7253	287.923	0	0	26.4624	50.5632	0	0	125.721	0	63.9504	17.1236	76.9358	56.7737
CUFF.23047	chr1:180762393-180768639	114.747	136.59	34.908	69.7483	43.7411	0	43.5105	56.6666	21.0751	24.3532	40.8402	24.0142	27.0099	44.2748	42.7651	9.46815	0	0	103.278	28.1236	0	31.1059	93.0275	23.3766
CUFF.23054	chr1:180777107-180778428	30.5141	173.073	61.0301	148.026	79.1833	193.711	173.05	100.413	158.647	86.3458	125.875	153.681	138.459	111.233	159.175	0	0	0	115.18	84.7461	191.753	132.222	75.7477	91.4902
CUFF.230739	chr4:117781941-117787095	0	12.8175	54.2341	38.8712	108.901	100.416	0	6.31295	26.461	54.2552	60.9921	32.077	0	9.83272	0	67.6646	56.7678	53.8391	164.282	47.8092	57.4394	25.3209	55.6796	121.736
CUFF.231235	chr4:120291357-120303745	14.519	27.7666	22.8634	26.9534	25.1811	8.67802	35.8116	65.625	107.367	272.565	104.444	138.811	0	0	13.1369	9.3031	0	15.4973	0	0	11.0566	11.6624	0	0
CUFF.231841	chr4:123664949-123672640	44.8698	100.846	102.733	148.443	161.389	180.747	37.2892	147.951	169.733	222.257	124.48	79.4919	128.768	102.278	120.87	644.62	847.922	459.609	95.6048	27.8049	75.7039	72.4449	61.1605	33.9855
CUFF.232120	chr4:125228321-125229981	0	0	0	11.5361	54.5787	0	8.21826	0	14.7216	0	28.1577	0	0	0	0	0	0	0	27.8556	19.5145	17.3094	83.4573	12.3424	0
CUFF.232483	chr4:127330130-127331960	0	0	0	0	0	0	0	0	0	0	0	0	0	0	0	0	0	0	0	0	0	0	0	0
CUFF.232495	chr4:127279199-127308489	112.029	390.984	154.108	244.323	131.093	60.4603	149.626	273.893	106.388	42.8378	144.508	106.133	109.29	159.264	229.558	49.3172	76.2575	181.142	0	0	0	0	0	0
CUFF.232810	chr4:129021230-129032705	21.7649	221.089	57.0522	88.612	0	0	76.9424	0	0	0	0	0	0	0	0	0	0	0	0	0	0	0	0	0
CUFF.232835	chr4:129050096-129057963	138.614	92.5369	117.621	112.016	103.532	105.824	137.793	208.827	223.393	134.74	187.035	155.873	24.8754	83.7014	96.4583	86.2308	0	0	175.779	126.95	91.1916	110.609	245.944	377.565
CUFF.232887	chr4:129382578-129399064	152.38	221.587	100.34	120.662	66.2448	104.56	107.514	118.496	100.615	53.5673	112.771	105.151	66.6397	38.1728	66.6688	3.64457	0	23.2604	134.529	138.053	466.418	442.981	135.046	125.731
CUFF.232916	chr4:129441926-129443484	0	0	0	0	0	0	0	0	0	0	0	0	0	0	0	0	0	0	0	0	0	0	0	0
CUFF.233140	chr4:130023647-130025178	31.5656	81.2301	76.701	24.5283	0	0	17.5498	40.1947	0	0	44.6374	0	0	0	50.7126	34.4416	0	0	0	88.6135	47.8876	25.4857	76.3509	0
CUFF.233287	chr4:130785735-130787858	83.9981	117.337	43.7104	17.7466	0	0	106.109	57.9514	0	0	0	0	0	0	0	0	0	0	0	0	0	0	11.2141	0
CUFF.233503	chr4:132308639-132310953	7108.6	9511.13	4719.4	6096.08	2984.81	2801.98	6313.35	7455.07	3397.98	3487.65	5284.36	5090.14	1672.62	2470.11	2399.94	3054.67	5750.88	3451.15	6751.92	7747.73	19630.3	25177.1	7119.4	6217.61
CUFF.233544	chr4:132513028-132514853	58.1911	307.926	284.289	205.833	306.319	234.668	0	68.8623	173.136	237.832	110.18	120.328	55.3449	0	0	59.778	228.278	0	276.007	311.176	214.239	131.146	330.133	0
CUFF.233698	chr4:132949157-132960761	201.603	0	271.914	0	0	0	232.267	183.919	0	305.271	285.497	0	0	0	332.962	0	0	0	0	0	0	0	0	0
CUFF.23388	chr1:182255449-182256074	1002.66	510.855	562.307	396.922	0	0	0	0	0	0	0	0	0	0	0	0	0	0	0	0	0	0	0	0
CUFF.234049	chr4:134098873-134100171	0	0	0	0	0	0	0	0	0	0	0	0	0	0	0	0	0	966.803	0	0	0	0	0	0
CUFF.23411	chr1:182297024-182298342	0	0	0	0	0	59.9106	42.0606	0	0	0	43.7733	242.322	0	0	0	0	0	0	168.113	250.334	112.335	40.1061	245.205	86.7982
CUFF.23426	chr1:182299956-182303257	49.1107	29.8992	42.3644	31.7625	73.9117	63.8813	31.7027	25.7478	56.4117	44.2393	41.6359	49.6982	21.5995	22.6636	30.7447	24.9935	32.7763	20.7077	357.045	556.91	101.961	106.896	275.929	295.191
CUFF.234507	chr4:135790518-135798764	63.5158	0	0	92.8484	0	0	0	78.6132	0	135.754	0	142.927	0	0	0	0	0	0	0	0	0	0	0	0
CUFF.234588	chr4:136021954-136025421	63.9189	42.1441	73.8324	68.0033	75.8278	45.1019	65.5223	13.8735	83.4044	95.4944	128.183	236.908	35.2901	200.905	34.2721	19.4291	42.7049	81.1884	80.567	23.0528	97.3012	32.6516	34.7404	69.8617
CUFF.234719	chr4:136173924-136176914	21.793	35.5049	10.8182	10.7741	87.457	69.1123	6.73079	4.3689	49.1577	37.5366	19.8717	7.38419	6.04461	13.4985	5.22855	80.3059	130.077	110.967	47.7519	46.338	0	4.61254	67.9079	72.3706
CUFF.234951	chr4:137387207-137391051	317.449	411.115	247.981	364.257	337.553	806.307	256.295	340.876	389.13	477.254	456.574	214.913	260.328	281.005	210.753	305.386	234.405	342.71	338.431	384.779	453.209	572.579	345.155	411.889
CUFF.234998	chr4:137697161-137707350	0	0	56.9724	77.553	66.7819	164.606	0	31.9999	0	0	0	55.7627	162.043	223.076	84.1253	301.839	105.148	301.538	116.859	0	75.6523	0	0	0
CUFF.235092	chr4:138027135-138027721	470.085	315.928	218.678	189.805	37.4085	0	191.47	235.917	0	0	0	0	86.9913	0	0	0	0	0	0	0	0	0	41.523	0
CUFF.235648	chr4:141278433-141279810	205.171	308.759	333.896	434.375	151.239	171.614	194.987	357.128	284.924	351.812	240.149	44.1213	86.6503	129.622	65.5792	94.874	81.8929	0	0	0	186.953	151.972	22.941	0
CUFF.235741	chr4:141574144-141575142	0	51.9693	0	0	0	0	0	0	0	0	0	0	0	0	0	82.7749	0	0	0	0	0	0	0	0
CUFF.235886	chr4:142017997-142029112	245.488	90.0545	81.1577	54.3488	57.3794	111.445	107.18	44.5943	158.571	0	74.7092	115.281	0	0	28.3459	68.2236	0	0	0	0	39.6683	40.6996	0	0
CUFF.236563	chr4:146241892-147104843	0	0	0	0	0	0	0	0	0	0	0	0	0	0	0	0	0	0	0	0	0	0	0	0
CUFF.236567	chr4:146241892-147104843	0	0	0	0	0	48.1939	0	0	28.0664	50.8928	19.064	50.5463	0	0	0	0	0	0	0	0	0	0	0	0
CUFF.236568	chr4:147508952-147578466	0	0	0	0	0	0	0	0	0	0	0	0	0	0	0	0	0	0	0	0	0	0	0	0
CUFF.23677	chr1:183952647-183994335	41.6256	27.0912	274.591	229.535	81.4339	151.966	41.2268	40.1252	198.988	161.099	68.6741	22.8273	17.6494	0	16.4927	0	41.0977	0	0	24.2364	8.56483	18.1331	14.4704	19.5381
CUFF.23734	chr1:184375933-184382507	161.227	125.22	40.2343	124.09	0	0	47.6909	56.1609	0	0	0	0	0	0	0	0	0	0	0	0	0	0	0	0
CUFF.23747	chr1:184521653-184526929	0	0	0	0	0	0	0	0	0	0	0	0	0	130.793	0	0	0	0	0	0	0	0	0	0
CUFF.237951	chr4:154041804-154043165	0	39.7763	37.4091	0	0	0	33.8075	0	0	0	0	0	0	0	0	0	0	0	0	0	0	0	0	0
CUFF.237970	chr4:154127272-154128332	0	0	0	0	0	0	0	0	0	0	0	0	0	0	0	0	0	0	0	0	0	0	0	0
CUFF.238003	chr4:154637548-154644919	440.199	578.754	510.605	654.717	491.604	684.838	433.24	494.534	1653.75	1827.95	1701.18	1881.68	1144.16	1289.02	985.568	1396.18	1048.03	1472.69	263.577	432.018	169.108	144.104	395.437	314.84
CUFF.238027	chr4:154648050-154659429	24.6103	28.7816	14.3692	46.506	15.1997	0	33.7787	28.3816	13.5081	16.269	17.7006	32.156	0	59.7367	0	0	0	27.2167	0	0	0	0	0	0
CUFF.238209	chr4:155227449-155236417	0	0	0	60.826	47.8458	0	0	0	0	0	0	0	0	0	0	71.4776	0	0	0	0	0	57.0685	0	0
CUFF.238211	chr4:155227449-155236417	0	0	0	0	0	0	0	89.5877	0	0	0	0	0	0	0	0	0	0	0	0	0	164.057	110.538	0
CUFF.238352	chr4:155419637-155421646	68.2774	220.364	0	105.787	33.589	156.175	75.9073	0	0	0	0	0	0	0	0	0	0	0	0	248.568	0	50.5372	78.4161	92.9047
CUFF.23840	chr1:184846034-184856476	108.33	103.114	112.161	134.184	115.5	269.78	101.36	128.006	118.325	116.171	153.236	158.868	167.85	173.935	100.523	37.3096	14.2856	47.3666	208.631	177.415	114.333	158.693	189.356	180.502
CUFF.238476	chr4:155761191-155763662	475.619	286.182	545.268	171.564	0	427.66	271.477	190.429	178.76	0	117.005	84.3339	0	88.7632	0	0	165.198	0	100.143	408.188	241.455	189.935	43.9541	0
CUFF.238799	chr5:3394257-3412298	0	0	0	0	0	0	0	107.084	0	0	0	0	0	0	0	0	0	0	0	0	0	0	0	0
CUFF.238972	chr5:4575425-4594527	0	0	99.6049	27.8548	48.5524	0	0	45.7275	0	0	0	0	0	0	29.1228	0	0	0	0	63.1206	124.515	108.619	133.947	95.557
CUFF.239572	chr5:9152351-9158020	599.377	643.71	442.42	172.196	241.573	371.968	590.641	693.802	730.547	774.096	491.422	797.907	374.965	278.779	330.625	469.804	291.457	357.166	129.881	82.2842	46.6017	54.9156	86.0226	88.7094
CUFF.240064	chr5:18222633-18227855	0	0	277.792	0	0	0	0	158.753	0	0	0	0	0	400.138	0	0	0	0	0	0	0	0	0	0
CUFF.240612	chr5:22553781-22606708	0	0	0	0	0	0	0	0	0	0	0	0	0	0	0	0	0	0	0	0	0	0	0	0
CUFF.240865	chr5:23850607-23852968	579.724	1000.7	100.266	824.235	0	0	84.4415	464.967	145.143	133.846	0	0	0	0	0	0	0	0	0	0	0	0	217.606	0
CUFF.241186	chr5:25498975-25504715	662.295	730.782	500.605	518.546	293.934	490.26	711.947	854.092	840.145	515.669	724.113	702.562	751.053	524.582	615.825	171.712	213.69	244.022	443.772	365.178	555.788	593.152	576.776	453.06
CUFF.241565	chr5:28118509-28121770	0	0	0	0	38.4307	119.8	0	0	163.525	126.537	37.0119	100.533	60.5765	23.7469	54.6423	105.477	136.196	0	0	47.7996	0	0	14.7775	73.614
CUFF.241977	chr5:30552214-30557978	3.29836	0	17.8228	42.1681	15.7342	41.0329	0	10.0428	196.505	227.713	65.0859	57.5658	46.8553	43.0146	40.5512	453.09	694.037	584.367	19.9379	4.03156	0	4.00867	9.13574	3.29604
CUFF.242294	chr5:31606520-31610445	0	0	0	0	0	0	0	76.9469	0	0	0	0	0	0	0	0	0	0	0	0	0	0	0	0
CUFF.243152	chr5:35719994-35722336	123.964	185.142	42.7648	74.773	97.7114	130.514	107.245	162.321	66.3052	122.136	126.852	51.7623	152.462	96.3714	210.376	82.2612	61.6376	117.049	168.327	162.556	348.564	279.103	221.057	211.889
CUFF.243262	chr5:36697876-36719157	100.468	161.04	133.389	262.932	370.566	1062.31	114.997	181.447	204.313	78.0964	189.346	193.286	163.419	325.013	194.793	327.258	219.441	460.457	155.009	267.224	150.571	225.678	295.409	161.018
CUFF.243395	chr5:37337315-37338110	0	0	0	0	0	0	0	0	0	0	0	0	0	0	0	0	0	0	0	0	0	0	0	0
CUFF.243426	chr5:37151307-37154055	35.2727	29.576	6.46575	7.17663	0	0	0	0	0	0	0	0	0	0	0	0	0	0	0	0	0	0	0	0
CUFF.243844	chr5:41844396-41852000	0	0	0	0	0	0	0	0	0	0	0	0	0	0	0	0	0	0	0	0	0	0	0	203.824
CUFF.244089	chr5:43843409-43857194	246.336	0	0	0	0	0	0	0	0	0	0	0	0	0	0	0	0	0	0	0	0	0	0	0
CUFF.244095	chr5:43597280-43599312	0	0	0	0	0	0	0	0	0	0	0	0	0	0	0	0	0	0	0	472.237	0	0	0	0
CUFF.244482	chr5:48390491-48414249	315.01	429.938	183.878	197.31	270.295	286.301	208.821	190.386	110.203	151.226	126.764	100.117	175.603	118.22	163.227	102.541	45.2042	0	122.014	85.3556	44.5024	107.66	66.0918	65.2995
CUFF.244821	chr5:52190687-52194890	183.499	134.162	347.093	378.279	137.262	173.015	98.1673	50.3872	602.545	467.067	403.872	242.553	71.0048	123.368	239.695	114.323	301.571	584.833	824.658	415.788	1069.78	1325.08	1095.52	532.936
CUFF.24498	chr1:191129767-191131249	16.2716	0	0	0	0	0	0	0	0	0	0	0	0	0	0	0	0	0	0	0	0	0	0	0
CUFF.245436	chr5:58577718-58604466	0	0	0	0	0	0	0	0	0	0	0	0	0	0	0	0	0	0	0	0	0	0	0	559.238
CUFF.245816	chr5:64044976-64045903	110.213	88.7402	30.5277	21.4539	0	0	27.3389	35.0986	0	0	0	0	0	0	0	0	0	0	0	0	0	0	0	0
CUFF.245983	chr5:64576070-64588447	42.694	28.7816	21.5383	58.1325	160.174	60.735	36.4563	9.46055	0	0	20.5724	48.2341	36.0248	29.8684	57.5691	0	28.6704	0	0	23.1992	9.28485	9.82439	7.4375	18.152
CUFF.245995	chr5:64634201-64666374	77.3163	0	0	0	0	0	0	0	0	0	0	0	0	0	0	0	0	0	0	0	0	0	0	0
CUFF.24610	chr1:191420078-191422718	167.188	138.106	191.554	233.456	220.431	307.71	202.13	140.831	392.639	350.505	225.617	254.578	87.5666	105.245	40.7475	538.509	666.221	672.771	67.5583	185.6	51.7582	93.5678	121.93	95.7462
CUFF.24628	chr1:191464318-191465188	0	0	0	0	19.787	0	0	0	52.6802	0	0	0	61.393	0	54.7951	132.126	0	657.188	0	0	0	0	0	0
CUFF.246289	chr5:65858461-65859140	0	36.6031	64.9407	44.0142	0	0	0	0	0	0	0	0	0	0	0	0	0	0	0	0	0	0	0	0
CUFF.24629	chr1:191436407-191455258	244.635	455.12	697.826	1054.59	1118.07	1864.62	474.897	585.196	1329.52	1475.78	601.322	596.802	110.766	144.804	132.042	152.875	223.864	263.548	190.652	176.526	56.2234	59.5014	140.393	137.867
CUFF.246558	chr5:67360363-67366572	225.716	169.491	137.313	128.335	0	0	52.1293	10.4494	0	17.9723	0	0	0	0	0	0	0	0	0	0	10.572	0	0	0
CUFF.247321	chr5:74974337-74978908	0	6.93037	6.57937	25.217	4.23161	65.2602	0	13.656	31.0887	35.2117	6.85102	11.5711	31.7451	21.3163	0	23.267	0	38.8964	11.9902	49.4656	0	6.65151	15.4533	39.4233
CUFF.247400	chr5:75257336-75272110	0	0	11.5636	23.6862	104.947	92.8574	20.4713	9.6379	31.6547	16.5744	10.36	0	53.4513	30.4515	35.2098	20.7382	116.904	55.4913	0	53.5238	26.7893	73.3801	17.2278	65.0961
CUFF.24763	chr1:191986830-191990137	625.307	484.893	644.94	73.1094	752.532	229.331	800.019	245.301	448.048	310.592	0	330.146	307.21	120.826	88.711	0	0	214.779	0	0	0	0	0	0
CUFF.248511	chr5:88563451-88564939	322.877	549.804	564.222	530.73	332.154	114.986	440.481	600.05	187.893	510.514	683.631	198	44.5336	76.9187	230.909	303.928	146.074	0	386.471	81.0096	324.019	203.879	72.5056	0
CUFF.249168	chr5:93221859-93225719	247.14	155.032	632.842	414.311	0	0	273.283	156.108	351.757	296.168	0	425.83	0	481.314	332.956	577.008	761.658	577.011	0	0	0	650.395	0	0
CUFF.24933	chr1:193087837-193091312	0	49.7099	51.4945	100.186	56.8881	187.714	16.0058	32.7558	28.567	140.969	57.096	28.0438	26.9169	0	0	0	50.8678	0	123.928	131.639	191.499	41.3013	81.5348	0
CUFF.249349	chr5:96205066-96210146	0	53.7424	0	64.3326	0	0	0	0	0	92.954	56.0267	95.7659	0	0	0	0	0	0	0	0	0	0	0	0
CUFF.249484	chr5:96911770-96922130	382.16	0	0	49.3788	42.3315	0	0	0	0	0	0	0	0	0	0	0	0	0	0	0	0	0	0	0
CUFF.249588	chr5:97700793-97737205	353.95	235.506	47.6523	101.965	537.567	273.09	48.0845	112.911	91.7044	142.551	117.299	200.47	89.282	13.0173	10.0446	0	0	0	0	0	0	0	0	0
CUFF.249614	chr5:97817570-97835314	29.7715	13.9926	0	4.24734	43.2053	0	19.2022	6.88504	6.84659	0	22.6194	11.6253	7.2377	21.1902	4.10745	0	0	0	0	0	0	0	2.99035	0
CUFF.250119	chr5:101224106-101239686	248.075	330.458	96.3594	101.252	4.8535	0	67.6144	95.5066	0	0	12.0291	0	0	3.32907	0	0	0	0	0	0	0	0	0	0
CUFF.250143	chr5:101703572-101708173	23.8867	62.1869	75.3594	59.6136	157.511	198.059	64.5481	74.0761	126.573	204.734	67.4444	114.173	78.3312	64.3708	138.24	169.268	105.065	72.4037	30.585	50.8387	20.746	66.9642	71.9282	47.1956
CUFF.250464	chr5:104329443-104333410	0	0	0	0	0	0	0	0	0	0	0	291.314	0	0	0	0	0	0	0	0	0	0	0	0
CUFF.250499	chr5:104538406-104554137	569.244	640.107	562.85	454.334	674.797	960.413	616.143	442.877	956.906	869.543	563.906	456.168	294.388	353.202	366.472	972.639	698.517	702.176	596.349	620.778	287.887	436.674	574.643	652.715
CUFF.250794	chr5:105693874-105696104	85.9285	127.336	95.9103	152.024	146.187	120.235	88.2724	0	130.977	0	90.1458	0	0	0	0	206.467	0	0	202.946	0	177.241	0	0	0
CUFF.250870	chr5:106557739-106574753	66.7158	135.175	88.2869	121.996	94.4285	462.928	26.8519	100.766	56.7857	0	111.071	0	0	0	221.961	53.3495	0	0	312.572	416.922	1153.25	998.681	560.143	206.509
CUFF.251003	chr5:107084174-107088447	212.992	261.055	396.054	389.925	423.329	626.562	292.609	355.893	231.736	305.802	438.395	501.577	570.713	528.162	468.209	38.8423	58.9843	41.9392	855.717	816.98	466.564	382.837	757.93	648.786
CUFF.251223	chr5:107995347-108002823	194.257	141.206	0	0	0	0	0	0	0	0	0	0	0	0	0	0	0	0	0	0	0	0	0	0
CUFF.251368	chr5:108421787-108423486	0	0	0	0	181.224	0	0	0	0	0	0	0	0	0	0	0	0	0	0	0	0	0	0	0
CUFF.25176	chr1:195020269-195040889	322.567	334.31	293.1	290.356	223.411	423.393	267.066	272.498	611.616	541.026	226.899	172.663	146.699	144.863	133.276	337.268	346.116	373.113	116.424	128.004	61.4486	79.2068	117.68	146.413
CUFF.251810	chr5:109922658-109923511	274.058	160.848	219.669	193.234	415.732	351.685	246.178	240.276	228.421	276.804	456.009	563.116	0	144.575	54.1051	108.854	0	0	0	0	172.639	59.8989	49.6201	0
CUFF.251811	chr5:109995507-109996407	677.734	372.013	608.989	598.288	507.266	371.06	1076.74	712.842	313.322	296.579	489.33	679.529	249.364	414.656	503.925	145.724	235.945	225.041	0	220.644	163.306	339.559	235.61	249.421
CUFF.251890	chr5:111490943-111492282	0	35.8872	0	0	0	0	0	0	201.662	184.925	223.484	187.341	0	0	0	0	0	0	0	0	0	0	0	0
CUFF.251976	chr5:111793385-111807290	153.996	260.409	113.375	78.9854	212.128	138.886	64.067	52.4607	165.709	110.203	275.888	98.6746	125.199	126.845	147.197	118.543	139.541	66.1615	31.7741	21.9987	24.3392	24.8323	13.2814	16.6252
CUFF.25236	chr10:7212308-7215196	735.429	634.934	614.917	585.027	132.391	220.888	837.928	860.257	496.287	444.492	373.443	112.191	137.814	112.256	206.918	155.563	0	101.14	482.135	308.949	175.157	1037.69	145.966	444.685
CUFF.252660	chr5:115484456-115486804	223.521	231.767	153.054	112.144	49.1743	224.239	237.057	259.527	79.454	52.5518	72.2084	104.435	109.42	148.286	75.782	31.7417	47.2266	44.9119	129.365	226.311	90.5683	343.301	42.8108	107.845
CUFF.252749	chr5:116026410-116029207	65.2274	169.661	62.8135	85.5488	0	0	68.1249	0	0	0	0	0	0	0	34.5042	0	0	0	0	0	0	0	0	0
CUFF.253050	chr5:118513977-118514346	0	0	0	0	0	0	0	233.782	0	0	0	435.308	0	0	0	0	0	0	0	0	0	699.491	0	0
CUFF.253082	chr5:118789544-118789929	0	0	0	0	0	0	0	0	0	0	0	0	0	0	0	0	0	0	0	0	0	0	0	0
CUFF.253160	chr5:119570146-119571195	124.123	264.007	102.474	106.479	94.4899	70.7746	78.9356	260.781	157.117	174.532	29.9139	74.2692	161.464	186.993	179.321	98.8794	44.6938	42.4929	73.464	0	13.5746	0	0	0
CUFF.253264	chr5:119984488-119987375	10.1094	0	33.5041	0	53.1027	93.4223	0	0	148.95	86.0597	61.0908	28.3203	125.419	144.164	141.611	435.951	302.186	430.153	0	0	8.58952	0	15.3174	0
CUFF.253557	chr5:121391744-121393287	0	0	0	0	0	0	0	0	0	0	0	0	0	0	0	0	0	0	0	0	0	212.002	0	0
CUFF.253956	chr5:122849359-122849935	149.594	66.365	139.472	79.8719	0	0	95.6286	131.899	58.5939	56.9249	39.758	0	51.3973	57.7142	0	58.8326	0	0	66.7416	0	0	0	86.3222	0
CUFF.254064	chr5:123133726-123140725	2801.9	3391.77	1897.09	2112.89	2062.85	2325.85	2380.62	2558.02	2021.36	1904.24	1297.89	1128.01	1922.04	1529.31	1582.03	645.549	646.214	618.139	646.137	528.728	369.792	486.033	727.032	764.035
CUFF.254808	chr5:127720940-127721972	0	0	0	0	0	0	0	0	0	0	0	0	0	0	0	0	0	0	0	0	0	0	0	0
CUFF.254948	chr5:129067015-129069167	49.5957	148.562	39.0834	42.3731	90.4221	41.3802	17.6923	25.8452	137.263	103.692	108.534	58.511	44.7712	27.1007	0	32.7989	26.0309	74.1143	128.031	221.192	446.805	374.802	144.174	69.7004
CUFF.255469	chr5:134098232-134099622	89.5721	114.436	62.7934	138.391	64.0329	79.3144	66.9863	129.259	171.758	55.6264	200.177	248.935	70.9554	105.039	80.4481	76.7546	100.286	47.6987	0	92.4465	78.2653	66.9512	49.5865	0
CUFF.256094	chr5:136245063-136248038	41.288	95.5374	151.321	259.351	126.824	514.624	15.8574	260.319	287.683	897.249	140.954	204.234	0	119.285	60.4541	191.637	150.939	575.698	752.821	561.985	676.479	466.96	459.783	431.365
CUFF.2561	chr1:23202333-23235693	137.262	162.262	0	43.4419	0	0	100.008	126.53	0	0	0	62.8773	0	0	0	0	0	0	0	0	0	0	0	0
CUFF.256159	chr5:136918964-136937101	119.594	173.651	88.8809	80.339	127.424	93.9396	138.229	89.4911	85.7441	93.1753	91.6197	146.411	100.989	112.332	180.766	37.5936	48.1697	38.0308	272.108	238.309	363	442.681	336.048	286.655
CUFF.256274	chr5:137404625-137405643	0	111.845	0	0	0	0	0	0	0	0	0	0	0	0	0	0	0	0	0	0	0	0	0	0
CUFF.256371	chr5:137685026-137696030	63.13	46.9456	110.318	71.0674	136.995	93.5069	64.9738	81.0712	22.4238	59.7685	77.7671	98.6382	0	0	0	0	0	0	0	0	0	15.6811	52.5622	32.3168
CUFF.256372	chr5:137685026-137696030	0	15.0283	4.48436	0	0	0	8.66976	0	0	0	0	0.00199428	0	0	0	0	0	0	0	0	0	0	0	0
CUFF.256525	chr5:138195981-138198069	0	0	0	0	0	0	0	0	0	0	0	0	0	0	304.013	0	0	0	0	0	0	0	0	0
CUFF.257009	chr5:140566857-140567439	43.9043	0	0	0	0	0	0	0	0	0	0	0	0	0	0	0	0	0	0	0	0	0	0	0
CUFF.257046	chr5:140584444-140596610	157.216	168.952	103.376	103.91	7.69471	9.92013	70.771	69.421	3.57441	18.0681	2.34592	3.54692	34.9995	38.6306	29.989	23.1961	24.8593	11.7741	3.55373	5.0679	2.00572	4.23494	0	4.07152
CUFF.257416	chr5:142949810-142950422	33.0023	129.604	38.7593	39.003	0	0	0	0	0	0	0	0	0	0	0	0	0	0	0	0	0	0	0	0
CUFF.257441	chr5:143164899-143165396	0	0	70.2278	0	0	0	61.6121	135.916	0	0	0	0	0	0	0	0	0	0	0	0	0	0	0	0
CUFF.257527	chr5:143329296-143332673	1783.29	2061.27	2688.51	2408.48	1667.65	2308.26	2562	1930.53	1671.39	1861.32	3323.97	3586.86	1366.5	1041.32	947.745	421.812	1963.48	990.671	3369.37	2474.37	3258.67	2954.13	3186.62	1566.44
CUFF.257906	chr5:146196324-146203183	6.87391	17.8224	22.9281	14.4153	85.5565	92.9475	13.4253	5.85108	29.6836	0	33.0983	0	0	0	7.03649	24.7071	0	16.6045	11.2693	64.0208	0	22.1302	52.3903	49.1895
CUFF.25796	chr10:7980644-7982846	0	0	0	0	0	0	0	0	0	0	0	0	0	0	0	0	0	0	0	0	0	0	0	0
CUFF.258093	chr5:146974438-146983510	0	0	0	0	0	0	0	0	0	0	0	0	0	0	0	0	0	0	0	0	0	0	0	0
CUFF.258423	chr5:148999206-149001199	293.888	406.838	341.185	367.995	102.443	97.388	397.901	448.378	381.274	326.986	286.816	299.322	151.158	275.676	155.712	127.401	101.987	58.0433	41.0081	93.7405	98.7815	163.254	95.2543	88.9631
CUFF.258440	chr5:149006897-149013601	436.294	621.926	466.569	598.903	526.887	941.658	398.943	439.999	117.284	294.224	257.516	451.185	835.772	759.478	716.521	72.1434	139.503	147.792	198.085	246.096	246.374	394.419	353.78	514.782
CUFF.258593	chr5:149375987-149377183	0	0	0	0	0	0	0	0	0	0	0	0	0	0	0	0	0	0	0	0	0	0	0	0
CUFF.258730	chr5:149910297-149910722	0	0	0	0	0	0	0	0	0	0	0	0	0	0	0	0	805.64	0	0	0	0	0	0	0
CUFF.258840	chr5:150840418-150851913	7.67767	33.1405	13.2973	17.8826	62.375	125.856	47.4109	90.5983	94.7415	62.2651	99.4885	128.524	183.794	117.2	168.732	76.0023	21.5242	10.1989	0	0	10.4777	7.27841	35.4852	22.6372
CUFF.258986	chr5:151427978-151432061	95.6777	97.8328	65.8444	32.9761	11.9348	33.9609	51.8126	85.6348	19.8811	9.19829	13.1201	27.1671	31.8697	8.30252	19.2779	11.8707	0	0	22.3661	32.2329	0	40.871	28.2643	11.9665
CUFF.259087	chr6:3328536-3346117	2825.14	1828.82	1664.08	1087.34	725.38	460.391	1089.88	735.194	263.163	245.679	489.531	304.917	197.107	133.162	125.942	177.266	108.113	120.039	312.741	582.182	270.902	253.515	418.606	231.126
CUFF.259174	chr6:4398993-4440936	0	0	0	0	0	0	0	0	0	0	0	0	0	0	0	0	0	0	0	0	0	0	0	0
CUFF.259177	chr6:4497374-4503316	0	0	0	0	40.6743	0	0	52.4397	0	0	0	0	0	0	0	0	0	0	0	139.448	0	200.339	47.6673	113.177
CUFF.259572	chr6:7905372-7909101	0	0	0	0	0	0	0	0	0	0	0	0	0	237.376	0	0	0	0	0	0	0	0	0	0
CUFF.260170	chr6:13867678-13896262	147.677	123.465	216.33	165.755	195.032	294.745	148.478	151.276	334.934	307.439	374.711	283.809	185.633	110.87	111.38	135.56	69.2464	125.226	338.316	361.237	181.276	216.214	278.596	197.272
CUFF.260200	chr6:13909738-13942850	337.061	148.272	320.648	163.152	388.239	367.17	345.44	279.494	160.708	22.9005	197.134	136.279	0	42.7389	65.6308	44.682	0	0	0	0	0	37.5185	28.5602	0
CUFF.260332	chr6:14611584-14614040	210.247	0	0	0	0	0	112.676	132.7	200.889	225.286	0	246.204	0	0	0	0	0	0	0	0	0	0	0	0
CUFF.260541	chr6:17197858-17205699	425.386	405.827	365.907	464.713	481.529	421.264	365.479	390.697	219.774	174.742	188.192	363.653	55.2112	41.4988	33.4251	0	0	19.7283	28.7073	0	6.41815	0	6.14652	0
CUFF.260971	chr6:21851838-21858877	402.6	455.425	437	520.583	348.664	357.247	342.892	350.934	1147.16	1141.98	1351.82	1075.96	1040.27	953.973	891.47	556.716	520.38	581.605	589.432	494.302	115.019	119.498	540.347	512.426
CUFF.261609	chr6:29088602-29093265	24.6091	58.7424	0	20.347	83.3139	92.6164	42.3437	41.3591	41.8529	14.2223	62.8344	98.2783	14.4199	0	10.0275	0	0	0	15.5475	0	0	0	6.74009	0
CUFF.261626	chr6:29032106-29039688	192.268	172.634	36.6382	18.983	225.301	75.9806	156.942	155.075	103.283	186.844	261.509	504.036	147.302	50.2631	77.0424	0	0	45.6644	26.7963	38.65	12.4636	0	11.2512	0
CUFF.261822	chr6:29966007-29968455	0	0	0	37.1579	0	0	149.481	61.2818	0	0	128.748	53.3135	54.1018	106.166	80.1771	0	100.194	0	204.456	74.2024	0	32.9566	67.0137	112.322
CUFF.26205	chr10:12142557-12151093	0	0	0	0	0	0	0	0	0	83.8035	0	0	0	0	0	0	0	0	0	0	0	0	0	0
CUFF.262288	chr6:31366944-31395747	0	20.3451	167.909	196.588	327.442	233.332	163.968	120.809	449.112	450.851	370.631	796.223	535.193	532.935	609.765	442.654	253.57	483.034	942.48	929.664	801.343	999.222	1311.32	725.217
CUFF.262570	chr6:35134252-35137175	0	0	0	68.97	0	106.86	59.213	0	104.005	99.8775	71.1943	0	0	0	82.6227	0	0	0	0	0	0	0	0	0
CUFF.262580	chr6:35148602-35152164	108.406	14.6086	30.396	0	0	0	54.3203	72.1488	33.6449	24.8329	0	0	0	23.2745	17.8567	99.2977	0	0	0	0	0	69.3753	90.0585	55.2744
CUFF.262639	chr6:35314153-35322033	27.728	18.4641	0	0	0	0	0	18.2617	0	0	0	0	0	0	0	0	0	0	0	0	0	0	0	0
CUFF.262691	chr6:35907471-35908639	150.752	39.2098	0	0	36.2044	0	50.996	0	0	67.4475	0	0	0	0	0	0	0	0	0	0	0	0	0	0
CUFF.26271	chr10:12921606-12923160	404.593	716.089	712.029	1111.58	631.697	604.478	620.885	763.801	381.313	416.17	391.285	227.648	113.462	180.016	296.19	79.9153	253.57	152.564	282.545	303.29	620.854	337.995	175.234	123.352
CUFF.262749	chr6:35965817-35999736	241.685	218.858	41.2084	102.938	150.035	75.6572	372.3	339.023	128.851	74.6693	236.601	149.327	0	0	0	0	145.814	0	51.8117	0	66.6359	0	0	56.3326
CUFF.262822	chr6:37442517-37447509	113.6	144.354	140.522	141.736	182.098	226.512	183.466	203.169	189.253	209.545	311.247	240.997	42.2407	95.1186	8.16908	22.5124	20.3319	0	402.209	370.797	468.377	446.539	439.747	381.74
CUFF.262870	chr6:37714687-37715502	50.2836	47.4915	51.5536	0	0	0	48.739	47.3993	83.0851	163.934	0	0	0	0	0	83.4511	0	0	0	0	0	0	0	0
CUFF.262929	chr6:38033845-38035516	0	0	0	0	0	0	0	0	0	0	0	0	0	0	0	0	0	0	0	0	0	0	0	0
CUFF.262977	chr6:38143009-38146118	9.58044	13.6297	0	0	11.9994	0	0	0	0	0	0	0	0	0	0	0	0	0	0	0	0	0	0	0
CUFF.263162	chr6:39228184-39243967	0	120.39	0	0	0	0	0	0	0	0	0	0	0	0	0	0	0	0	0	0	63.2781	267.542	0	141.333
CUFF.264129	chr6:47626871-47636887	253.249	173.634	179.855	98.1362	109.968	36.8714	93.7385	148.49	0	0	15.2539	0	0	0	0	30.148	0	33.1077	0	0	0	0	24.8879	0
CUFF.264654	chr6:50566640-50595012	174.264	224.189	140.104	228.633	27.0691	169.25	239.638	302.745	56.2032	80.1219	120.634	178.521	35.211	37.1095	57.0996	60.3942	71.1197	33.7792	77.5276	53.7396	51.4851	67.388	8.34655	20.6939
CUFF.264731	chr6:51164291-51165193	0	0	0	0	0	0	0	0	0	0	0	0	0	0	0	0	0	0	0	0	0	265.231	0	0
CUFF.264738	chr6:51204730-51207352	0	0	0	0	0	0	0	0	0	0	0	0	0	0	0	0	0	0	0	0	79.152	125.065	28.0452	68.4035
CUFF.265017	chr6:52190578-52193271	122.139	299.78	136.726	244.23	199.775	89.7133	255.859	236.199	698.376	219	646.488	418.465	239.379	313.492	113.856	90.8444	56.7898	0	167.658	669.402	199.316	91.7024	454.115	373.356
CUFF.265087	chr6:53266742-53268357	0	0	0	0	0	0	0	0	0	0	0	0	0	0	0	0	0	0	0	0	0	0	0	0
CUFF.265236	chr6:54150213-54151113	0	0	0	0	0	0	0	0	0	0	0	0	0	0	0	0	0	0	0	0	0	0	0	0
CUFF.266161	chr6:60165458-60175575	0	0	255.413	0	0	0	0	238.244	0	0	0	0	0	665.71	0	656.166	0	0	0	0	0	0	0	0
CUFF.266610	chr6:64702962-64728778	451.012	318.109	453.284	301.804	180.702	353.218	449.231	312.646	727.508	647.48	703.048	739.617	846.004	477.772	581.397	175.963	199.488	160.767	94.3602	210.897	68.012	67.6716	185.39	204.083
CUFF.266900	chr6:66984129-66991273	239.37	264.88	330.719	236.207	420.145	447.43	83.9564	234.045	448.606	710.717	239.225	423.123	0	0	16.9988	0	0	0	0	0	0	0	0	0
CUFF.267162	chr6:68243746-68249031	0	195.46	0	226.811	0	0	0	0	0	0	0	0	0	0	0	0	0	0	0	0	0	0	0	0
CUFF.26752	chr10:17331499-17332615	0	111.845	0	263.873	0	0	0	0	0	0	0	0	0	262.449	0	0	0	0	0	0	0	0	0	0
CUFF.267615	chr6:71182917-71189600	0	0	0	0	0	0	0	0	0	0	0	0	0	0	0	0	0	0	0	0	0	0	0	0
CUFF.267935	chr6:72504733-72511965	445.518	398.834	838.503	1015.58	666.926	0	1002.71	946.058	307.46	258.353	271.958	176.794	0	0	0	0	0	167.381	0	0	0	0	171.219	137.409
CUFF.268548	chr6:82710917-82712802	0	0	0	0	0	0	0	0	0	0	0	0	0	0	0	0	0	0	0	0	0	0	0	0
CUFF.268608	chr6:82803757-82805058	49.4762	172.132	0	137.233	0	0	155.761	57.434	195.925	0	128.585	205.413	0	0	0	0	0	198.461	105.413	0	160.364	0	0	0
CUFF.268610	chr6:82846775-82873332	25.438	41.7355	703.294	1519.31	718.538	2352.17	213.413	332.661	265.036	722.14	167.405	366.04	264.365	92.48	169.421	269.749	141.333	677.654	49.6126	0	0	34.3333	47.4904	0
CUFF.268624	chr6:82877895-82884264	14.4651	7.09591	801.195	696.782	3589.27	7262.44	212.025	244.25	1265.43	1358.04	303.001	355.723	369.211	589.333	354.68	548.263	504.088	677.263	14.165	111.047	30.5836	12.9325	48.6942	65.5629
CUFF.268827	chr6:83572591-83576177	0	0	0	0	27.5581	204.821	38.6149	0	0	0	0	0	0	0	0	0	0	0	0	117.188	56.4259	60.2793	139.237	0
CUFF.269065	chr6:84433602-84434522	0	0	0	143.041	442.864	537.902	213.601	0	288.781	422.062	196.832	0	0	0	206.793	2183.12	1038.19	3582.38	0	0	0	0	452.695	0
CUFF.269504	chr6:86483389-86488212	564.318	1093	294.289	598.318	223.675	490.593	1133.14	2016.97	1575.64	1305.01	1683.86	2114.58	250.642	470.92	546.507	114.917	765.123	440.455	361.625	498.341	406.91	385.908	329.185	312.803
CUFF.269518	chr6:86510246-86516411	502.578	391.74	1074.45	1076.6	929.733	1211.59	811.747	882.624	1891.72	1789.81	2258.17	2421.11	2249.87	1762.82	2089.71	2616.22	2576.16	1536.49	176.365	237.428	177.143	135.076	290.968	285.009
CUFF.269571	chr6:86577956-86581121	84.7181	91.747	49.9616	110.726	51.2988	75.7972	31.3526	45.4388	93.1444	78.2957	60.7696	0	59.7248	76.0291	144.623	97.4886	72.2055	0	0	0	39.6105	20.9757	128.858	77.3865
CUFF.269840	chr6:87776497-87777557	0	0	0	0	0	0	0	0	0	0	0	0	0	0	0	0	0	0	0	0	0	0	0	0
CUFF.270052	chr6:88716427-88722619	86.0054	156.258	285.333	375.128	208.654	468.779	157.911	139.796	234.925	234.182	167.454	159.339	94.4705	145.242	116.778	70.7324	93.3683	49.155	15.0212	35.9234	71.9755	59.4968	55.0909	56.9666
CUFF.270216	chr6:89297639-89299723	102.169	30.4294	0	36.6479	33.4866	0	0	0	94.8309	0	124.413	157.631	102.15	0	0	0	0	0	0	0	0	0	0	0
CUFF.270471	chr6:91440976-91441755	1578.62	1592.33	1545.09	1408.22	1536.22	1274.36	2056.79	2001.75	1298.84	1058.87	1593.78	1406.99	298.853	450.71	552.25	339.003	637.182	304.574	1433.92	1587.04	2591.2	3285.14	1448.11	1326.46
CUFF.270535	chr6:91591487-91594275	135.078	119.203	86.893	80.3838	12.4048	48.1224	155.144	143.419	60.028	44.808	109.733	88.1445	71.3491	60.4195	78.012	23.787	12.9386	0	7.94775	67.546	17.8028	18.5248	14.5993	27.4144
CUFF.270541	chr6:91599126-91605502	139.636	149.821	95.7659	74.3403	197.15	128.206	215.529	295.204	53.803	34.5984	130.594	250.102	133.098	94.2067	32.365	56.0739	20.1379	19.1012	41.0914	0	24.085	6.34379	56.0842	93.8517
CUFF.270796	chr6:93302136-93314641	0	45.7184	32.7315	0	215.255	162.895	0	0	0	0	40.9474	0	0	0	125.551	147.994	157.178	150.933	0	0	0	0	0	0
CUFF.271020	chr6:93193583-93244268	543.289	349.66	288.108	179.85	264.928	155.395	522.302	302.623	253.541	177.787	318.138	304.599	400.68	281.522	183.184	58.5596	41.4193	53.9419	450.091	458.583	498.552	805.816	373.756	352.869
CUFF.271060	chr6:94963867-94967164	48.2873	116.574	292.965	278.75	412.574	0	154.643	58.36	275.773	403.802	60.2083	104.451	0	0	0	0	0	0	0	156.489	0	0	0	216.181
CUFF.271067	chr6:95114145-95114917	0	0	0	0	0	0	0	0	75.1189	0	0	0	0	86.4835	64.3318	0	0	0	0	0	0	0	0	0
CUFF.271073	chr6:94946779-94951557	256.913	183.405	152.794	116.978	134.775	137.52	138.497	276.049	93.5159	196.435	161.184	129.426	19.886	0	0	22.9795	0	0	43.5845	186.399	121.299	38.2214	55.1449	46.5853
CUFF.271178	chr6:93193583-93244268	44.6767	46.4185	14.8537	30.7348	15.725	0	26.1917	29.0762	28.0389	28.5495	31.6593	21.0568	0	19.2333	14.9027	7.86502	0	0	48.1614	20.6243	148.443	162.911	39.7675	74.4457
CUFF.271287	chr6:93254699-93255086	0	147.781	0	0	0	0	0	74.3202	0	128.42	97.1564	0	0	0	111.543	0	0	0	0	0	0	0	0	0
CUFF.27159	chr10:19503020-19507249	180.615	160.46	85.7797	164.399	33.206	0	148.013	97.462	22.9048	0	15.7221	62.2965	28.4937	38.9172	59.8493	0	0	0	0	0	0	0	0	0
CUFF.27185	chr10:19716580-19718199	0	0	0	0	0	0	0	0	0	0	0	0	0	0	0	0	0	0	0	0	0	0	0	0
CUFF.272078	chr6:108211948-108212946	294.669	388.399	297.392	491.741	98.9438	60.2393	373.469	585.364	236.451	283.491	317.256	219.714	49.8163	90.0395	183.493	0	114.417	108.914	179.371	254.688	240.135	214.616	163.208	236.506
CUFF.272111	chr6:108612393-108631828	0	0	0	0	0	0	0	0	0	0	0	0	0	0	0	0	0	0	0	0	0	113.75	0	0
CUFF.272445	chr6:112699787-112704633	171.484	309.245	98.9776	187.768	68.8219	110.627	177.534	231.131	20.1184	65.342	72.6954	44.4355	44.8736	31.4477	52.274	12.3017	17.3354	32.8499	42.0078	46.2169	36.8997	58.801	42.4241	68.6989
CUFF.272835	chr6:114356263-114397859	88.8068	266.99	54.7537	0	0	0	0	0	0	0	0	120.791	0	0	0	0	0	0	0	0	0	0	0	0
CUFF.27301	chr10:20516233-20518170	0	0	0	0	0	0	0	0	699.666	235.811	0	517.32	0	0	0	0	0	0	0	0	0	0	0	0
CUFF.273080	chr6:115505499-115540277	171.844	144.992	344.997	601.764	678.257	573.373	407.114	383.12	903.724	932.704	390.58	393.75	358.921	540.291	365.063	1052.01	645.842	1073.75	207.021	93.3401	59.8919	64.0596	175.661	160.756
CUFF.273081	chr6:115543619-115544565	69.2917	95.8065	126.047	135.188	64.8392	335.289	43.8086	94.677	147.097	135.806	95.383	135.007	203.368	128.015	117.699	97.9966	0	46.5146	203.067	0	96.2904	190.601	100.981	282.117
CUFF.273424	chr6:117655534-117657383	0	0	0	51.469	0	0	0	0	67.5819	0	0	0	0	0	0	0	0	0	0	0	0	0	0	0
CUFF.273480	chr6:117878840-117888302	487.754	865.921	833.485	1148.1	469.21	773.439	1179.66	1778.33	1520.64	1224	1605.69	1771.69	467.09	757.169	904.101	330.586	222.338	311.589	408.967	390.801	460.124	768.712	415.326	383.802
CUFF.273586	chr6:118261654-118279533	43.0348	248.777	100.701	213.739	96.6063	0	44.1214	35.3426	0	0	0	61.8122	0	0	0	0	0	0	0	0	0	0	0	0
CUFF.273935	chr6:120536624-120539506	15.7463	9.14649	35.2446	88.6869	21.5546	14.4552	16.2843	27.0541	40.3067	31.014	113.141	30.6373	43.5268	99.4607	153.428	0	0	0	63.6468	23.1405	22.0294	0	84.887	117.546
CUFF.274476	chr6:124065953-124073016	0	107.485	0	0	0	0	0	0	0	0	0	95.7659	0	0	0	0	190.306	0	0	0	0	0	0	0
CUFF.274563	chr6:124415191-124427967	79.1779	90.4853	75.8647	153.545	111.189	357.4	155.935	178.423	131.45	107.381	103.779	75.7625	303.979	238.854	292.624	115.561	188.893	230.511	227.662	103.355	139.186	194.276	221.712	199.562
CUFF.274622	chr6:124805847-124806985	0	132.218	0	0	114.358	78.0875	27.3774	0	61.8857	75.9661	40.0569	310.208	0	0	60.1526	0	150.583	144.516	191.033	0	33.6958	71.828	143.779	65.7548
CUFF.27484	chr10:22306720-22314155	117.569	106.507	57.6596	47.918	1.72145	3.04803	53.0228	31.0398	0	6.66475	20.7677	9.81113	0	0	2.30342	0	0	0	9.13416	13.144	4.30649	4.56301	3.91544	9.97198
CUFF.274960	chr6:126549512-126554002	265.161	231.814	96.1748	46.7736	274.095	102.982	114.599	63.5678	276.275	284.359	44.5516	108.414	0	142.473	46.9263	205.364	38.9734	148.135	0	38.2699	0	0	0	28.6379
CUFF.275225	chr6:127154181-127154940	0	33.3838	0	40.1762	50.1837	57.0865	27.7819	33.1768	0	0	37.3859	0	0	0	0	0	0	0	0	0	0	0	0	0
CUFF.275278	chr6:127208870-127212393	92.0047	41.9296	51.975	67.6586	69.5479	44.862	222.662	124.223	27.7637	71.2538	56.7003	164.975	34.1022	44.4036	0	0	0	0	181.521	157.052	98.731	251.987	91.4586	156.787
CUFF.275527	chr6:128427649-128428166	0	0	0	0	0	0	0	0	0	0	0	0	0	0	0	0	0	0	0	0	0	0	0	0
CUFF.275586	chr6:128842316-128843211	93.2699	68.4483	18.4106	41.3785	14.4571	0	0	135.335	0	0	21.7676	0	62.8952	27.5867	84.4479	0	0	0	84.9762	55.1177	97.0083	152.506	34.8229	83.9065
CUFF.275703	chr6:129232273-129238580	1860.53	1221.38	1116.05	828.013	291.368	368.991	1183.96	1002.39	876.034	664.848	1238.99	682.132	400.662	351.04	415.771	194.619	263.133	448.249	419.068	276.795	526.715	345.963	528.186	419.767
CUFF.27573	chr10:22264188-22302798	535.406	521.579	310.093	421.611	13.7783	49.7626	259.914	249.231	53.9849	93.7317	105.015	66.0624	0	0	9.42643	0	0	0	0	0	0	0	0	0
CUFF.27584	chr10:22592569-22608021	14.3436	0	16.9409	41.7016	106.076	27.9723	29.7382	17.0504	0	0	34.8271	58.4333	0	27.821	0	0	0	0	0	0	0	0	0	0
CUFF.276307	chr6:134025435-134035795	42.4473	68.945	38.807	83.5029	27.4541	18.2958	52.7828	68.03	79.146	19.5037	52.2549	77.234	83.7777	36.0875	41.6577	25.3612	0	32.8537	17.1626	66.8648	94.3244	143.239	38.6964	36.7227
CUFF.276467	chr6:134929112-134952004	100.336	159.446	115.593	192.846	97.8397	51.5042	185.188	141.808	0	54.2431	76.8469	26.9614	0	51.1261	39.1727	22.3813	0	0	64.3797	122.936	276.919	200.489	77.9449	74.2454
CUFF.27654	chr10:23075578-23077224	0	12.0321	0	0	28.0128	0	24.1638	11.8746	0	0	0	0	0	0	0	0	0	0	0	0	0	24.5413	0	0
CUFF.276681	chr6:135581644-135585176	69.8355	102.07	62.691	81.0201	35.2235	12.2073	69.4421	50.2303	36.6821	26.556	23.6194	32.6353	0	0	0	0	0	0	5.8364	0	0	7.04312	0	0
CUFF.276744	chr6:135656024-135658423	0	0	0	0	0	0	0	0	0	0	0	0	0	0	0	0	0	0	0	0	0	0	0	0
CUFF.276761	chr6:136463429-136471976	111.964	210.85	94.5977	123.747	6.54007	32.011	46.9666	80.4101	0	0	13.9724	11.3541	0	0	8.08098	0	0	0	0	0	18.9247	6.81256	0	0
CUFF.277004	chr6:137719852-137722591	0	80.9167	0	0	0	0	0	0	0	0	72.1373	0	0	0	0	0	0	0	0	0	0	0	0	0
CUFF.277442	chr6:140751441-140767165	122.597	149.757	0	89.1129	0	0	0	75.3056	0	0	0	136.637	0	0	0	0	0	0	0	183.29	0	58.1823	56.6508	0
CUFF.277626	chr6:141973291-141973825	0	0	98.5252	260.524	0	141.711	0	0	454.364	126.705	104.491	0	0	0	0	662.787	275.365	800.882	0	531.213	0	0	71.044	0
CUFF.277989	chr6:145372904-145376490	59.0373	70.1387	0	0	0	0	0	0	0	0	0	0	0	0	0	0	0	0	0	0	0	0	0	0
CUFF.278024	chr6:145697860-145701042	0	0	0	0	0	0	0	0	0	0	0	0	0	0	0	0	0	0	0	0	0	0	0	0
CUFF.278188	chr6:145916334-145917000	0	0	0	0	0	0	0	0	0	0	0	0	0	0	0	0	0	0	0	0	0	0	0	0
CUFF.278260	chr6:144759338-144760292	149.795	112.264	229.978	213.364	422.156	567.335	372.832	157.565	396.357	272.015	216.913	135.612	176.382	102.894	39.1727	214.808	97.6571	93.4054	0	74.8201	41.6481	45.4128	62.5464	105.454
CUFF.278382	chr6:146874929-146876426	0	0	0	0	0	0	0	0	0	0	0	0	0	0	0	0	0	0	0	0	0	0	0	0
CUFF.278436	chr6:147090433-147091327	0	132.964	0	0	0	0	0	0	0	0	0	0	0	0	0	0	0	0	0	0	0	0	0	0
CUFF.278545	chr6:148067845-148068948	0	0	48.2219	47.7906	0	0	0	0	0	0	0	0	0	0	0	0	0	0	0	0	47.5951	99.2311	100.029	0
CUFF.278938	chr7:3423273-3423440	325.469	527.569	0	0	0	0	0	572.874	0	0	1354.21	0	0	2007.24	0	0	3284.87	0	0	0	0	0	0	0
CUFF.279163	chr7:4446250-4471112	101.812	0	110.088	41.942	31.0862	0	0	69.3277	73.0584	0	0	0	0	122.243	45.9823	0	0	110.009	0	0	39.6126	42.0202	109.217	0
CUFF.279552	chr7:6283286-6283674	201.645	209.046	248.094	123.514	0	0	215.029	106.052	196.83	0	0	0	0	240.278	0	0	0	0	525.608	0	0	0	0	0
CUFF.279591	chr7:6342647-6343925	0	17.6909	48.7535	21.3852	64.9389	114.938	0	17.4924	64.5762	90.3524	85.5009	29.9885	75.892	57.1965	87.493	45.1561	54.5478	103.822	0	56.0944	14.1028	15.5821	15.2099	77.7067
CUFF.27979	chr10:25298449-25306389	173.302	234.313	210.825	256.471	313.75	637.331	370.347	463.38	334.995	213.138	221.715	218.005	388.884	385.057	364.929	205.131	202.015	227.547	155.015	190.901	61.9856	118.446	220.605	186.509
CUFF.279825	chr7:8775096-8775666	0	0	0	0	0	0	0	0	0	0	0	0	0	0	0	0	0	0	0	0	0	0	0	0
CUFF.279946	chr7:11107199-11248189	0	0	0	0	0	0	0	0	0	0	0	0	0	0	0	0	0	0	0	0	0	0	0	0
CUFF.280206	chr7:12949675-12961796	59.6854	42.2152	190.319	152.067	82.4986	74.3354	68.6549	294.467	139.792	0	92.224	296.391	62.8624	0	0	0	0	0	145.968	283.631	51.3362	111.831	368.141	0
CUFF.281223	chr7:19333007-19336895	0	0	0	0	75.5488	0	0	0	0	0	110.414	0	0	0	0	0	0	0	186.785	0	167.397	0	0	209.476
CUFF.281332	chr7:19749922-19754950	235.37	347.409	477.65	628.054	162.702	440.606	588.334	699.971	676.546	834.558	1045.49	849.79	447.055	842.788	938.49	461.447	519.386	665.904	308.403	282.638	494.646	533.191	504.257	767.407
CUFF.281404	chr7:19870232-19871605	51.7648	122.853	8.07525	24.8085	0	0	21.8426	10.0976	13.9146	0	0	0	0	0	12.3153	0	0	0	0	0	0	0	0	0
CUFF.281860	chr7:24669326-24669650	0	0	176.28	0	0	0	0	0	0	0	0	0	0	0	0	0	0	0	0	0	0	0	0	0
CUFF.281896	chr7:25132628-25133054	0	0	0	0	0	0	0	0	0	0	0	0	0	0	0	0	0	0	0	0	0	0	0	0
CUFF.282042	chr7:25396181-25439468	94.0004	197.275	99.9939	163.535	148.961	164.736	84.7508	153.619	132.001	352.274	173.812	104.518	91.531	81.1048	187.447	80.8058	217.852	118.203	169.846	23.1881	92.8006	78.3804	75.9529	112.174
CUFF.282059	chr7:25577352-25579050	58.719	143.919	54.9785	19.3405	0	0	24.0162	63.2104	0	0	0	0	0	0	0	0	0	0	0	0	0	0	0	0
CUFF.282423	chr7:27483722-27486788	136.461	150.928	110.294	361.671	130.548	96.6286	132.12	264.746	89.119	260.752	589.67	377.165	172.432	100.908	74.6191	228.108	187.007	0	0	162.514	262.925	204.897	51.2104	0
CUFF.282559	chr7:27685778-27689252	94.7591	148.268	95.4315	122.675	203.622	32.1009	96.3025	149.674	280.12	120.212	71.7545	67.9195	233.766	97.6769	113.947	69.1334	194.877	182.984	95.465	90.5622	137.185	60.3674	164.111	214.96
CUFF.282603	chr7:27900736-27907685	203.22	104.709	208.159	196.113	154.271	331.358	312.011	140.798	90.8339	80.7076	131.052	143.558	85.749	88.8758	137.051	50.4952	56.8773	53.9922	109.662	225.723	203.018	182.373	185.551	163.63
CUFF.282814	chr7:28709743-28712990	0	0	0	0	0	0	0	0	0	0	0	0	0	0	0	0	0	0	0	0	0	0	0	0
CUFF.28326	chr10:30629384-30632006	0	0	0	0	0	0	0	0	0	0	0	0	0	0	0	0	0	0	0	0	0	0	0	0
CUFF.283480	chr7:30892449-30893627	148.721	112.415	59.9546	67.2391	0	0	0	0	0	0	0	0	0	0	0	0	0	0	0	0	0	0	0	0
CUFF.283485	chr7:30861728-30864778	551.546	626.743	0	241.876	0	0	0	434.595	0	0	0	0	0	0	0	0	0	0	0	0	0	0	0	0
CUFF.283525	chr7:31008287-31008604	0	0	0	0	0	0	0	0	0	0	0	0	0	0	0	0	0	0	0	0	0	0	0	0
CUFF.283638	chr7:31163380-31172851	102.185	263.869	102.587	357.287	96.1006	0	93.7405	98.3251	90.9053	113.157	28.8007	285.81	50.0118	0	0	0	0	0	0	69.7562	33.9721	102.773	67.2552	0
CUFF.283831	chr7:34319928-34333776	39.1565	0	0	28.3878	28.6572	0	0	0	0	0	24.3462	0	0	0	0	43.0436	0	0	0	0	24.5599	0	0	0
CUFF.283982	chr7:34659775-34663016	129.66	90.9075	539.021	509.991	207.621	505.145	248.173	216.87	916.222	767.538	655.602	521.191	244.142	505.138	350.316	1110.91	1175.88	801.955	65.1826	50.8848	0	0	141.853	19.954
CUFF.284076	chr7:35128056-35143130	541.792	541.487	354.499	493.429	304.29	231.319	458.877	500.345	297.221	275.08	411.185	470.696	271.8	202.446	184.566	110.34	71.1236	62.1333	56.5755	106.095	72.5597	20.0561	112.018	67.409
CUFF.284092	chr7:35162856-35171243	54.8166	25.4291	98.9563	76.9672	59.0408	60.9702	28.9325	100.408	21.7758	64.7806	70.3182	21.4017	0	40.1576	0	0	76.9056	0	0	37.99	0	0	22.7696	0
CUFF.284106	chr7:35174952-35185102	140.644	247.896	357.359	432.538	39.8536	115.59	160.318	247.077	64.8328	84.3162	53.9391	88.2392	54.1329	69.9751	29.1133	22.8259	53.0892	27.4268	15.9701	7.41131	19.3971	21.9764	14.3371	21.0823
CUFF.284388	chr7:36954069-36971559	0	0	0	0	0	0	0	0	0	0	0	0	0	0	0	0	0	0	0	0	0	0	128.82	0
CUFF.284847	chr7:41620150-41621816	25.59	0	0	0	14.4425	0	75.3498	22.7673	37.2461	0	47.5569	78.5153	41.8697	76.2053	28.9904	48.3833	0	0	39.2951	58.1545	17.2863	91.7417	17.55	45.6534
CUFF.285052	chr7:42692912-42697897	585.952	0	477.131	144.558	0	0	427.293	375.772	0	213.289	467.556	0	0	0	209.611	0	0	518.988	0	0	263.787	271.882	481.752	553.612
CUFF.285235	chr7:43748770-43756217	0	0	0	0	0	0	0	0	0	0	0	0	0	0	0	0	0	0	0	0	0	0	0	0
CUFF.285630	chr7:45298007-45301631	424.281	309.823	1629.54	2386.64	1090.86	1856.21	2054.63	2621.11	1995.07	1546.39	441.75	692.838	139.393	317.326	60.3112	511.335	150.581	287.161	175.887	184.724	73.6674	52.1977	78.2503	47.9431
CUFF.286369	chr7:48884946-48885463	0	0	0	0	0	0	0	0	0	0	0	0	0	0	0	0	0	0	0	0	0	0	0	0
CUFF.287387	chr7:62038981-62064049	0	0	0	0	0	0	0	0	0	0	0	0	0	0	0	0	0	0	1179.36	0	0	0	0	0
CUFF.287398	chr7:62070430-62094662	0	0	0	0	0	0	0	0	0	0	0	0	0	0	0	0	0	0	0	0	0	0	0	0
CUFF.287776	chr7:65371389-65373657	33.9829	0	39.3634	103.148	285.087	0	35.2453	113.26	54.9185	195.365	148.533	49.1344	188.234	0	183.751	0	0	0	74.416	314.383	33.9873	146.206	0	73.0863
CUFF.287818	chr7:65859267-65862048	130.612	141.881	130.783	198.56	238.95	412.428	207.792	284.946	308.497	313.294	137.748	227.008	125.814	166.673	115.962	79.2215	220.683	171.801	171.117	147.485	141.482	136.719	122.915	141.024
CUFF.287885	chr7:66255259-66255803	0	0	168.21	0	131.249	0	149.209	0	211.395	0	0	0	0	0	0	0	0	0	0	0	0	0	0	0
CUFF.287994	chr7:67205020-67222467	30.3957	68.2299	45.8016	35.435	162.085	77.1688	63.0831	86.5094	81.7216	82.6505	33.6072	147.045	93.3403	91.1003	58.5212	73.418	145.727	55.3376	38.2967	55.5714	54.5645	36.1873	73.8341	118.993
CUFF.287995	chr7:67419160-67419495	0	0	128.909	377.435	0	0	214.608	432.538	0	0	139.751	0	0	0	0	0	0	0	0	0	0	0	0	0
CUFF.288055	chr7:67771651-67803415	0	0	0	0	0	0	0	0	0	0	104.744	0	0	0	0	0	0	0	0	0	0	0	0	0
CUFF.288056	chr7:67488006-67522729	71.6666	55.1157	401.663	709.057	819.201	1025.85	103.651	89.0048	889.013	1064.51	374.937	345.221	54.2869	105.285	330.491	293.1	211.813	599.189	0	0	0	0	58.3289	0
CUFF.288083	chr7:67771651-67803415	95.8289	0	0	0	0	0	0	0	0	0	0	0	0	0	0	0	0	345.303	0	0	119.562	124.919	0	0
CUFF.28811	chr10:37236834-37240748	0	0	0	0	0	0	0	0	0	0	0	0	0	0	0	0	0	0	0	0	0	0	0	0
CUFF.288205	chr7:67712914-67716588	263.563	310.587	241.484	260.454	404.293	494.531	359.897	344.685	225.327	326.12	198.338	89.856	267.65	194.123	169.838	39.6699	105.621	133.798	12.7278	35.1134	3.04572	0	15.6633	12.7226
CUFF.288586	chr7:72306930-72319502	0	91.6162	0	0	0	0	0	0	0	0	0	0	0	0	0	0	0	0	0	0	0	0	0	0
CUFF.288764	chr7:73544130-73557982	1684.13	3320	1366.98	2215.02	1625.48	2373.44	1597.72	2314.11	4335.39	3390.63	3803.81	4916.34	1498.37	1764.69	1700.72	2253.07	2738.51	3196.76	4035.92	3320.24	4792.21	6271.14	4478.65	3018.09
CUFF.289124	chr7:78731518-78738021	118.105	30.4294	41.7546	0	0	0	111.145	30.2131	0	0	0	0	0	0	0	0	98.6446	0	0	0	0	0	0	0
CUFF.289135	chr7:78587422-78658085	68.9312	81.4782	333.612	403.756	294.182	319.005	268.767	331.607	351.774	568.92	214.139	405.701	308.882	377.599	358.08	45.8166	104.435	52.9384	84.438	136.249	36.4592	18.1566	69.6626	155.846
CUFF.29013	chr10:38116072-38122116	101.156	163.448	30.6494	157.391	0	55.7715	0	32.48	0	112.133	194.261	0	0	170.175	42.7642	53.364	106.908	0	0	0	0	0	41.9398	0
CUFF.29061	chr10:38903470-38906962	0	0	0	137.271	0	0	0	237.149	0	607.296	485.722	438.737	0	830.307	0	327.096	0	0	0	0	129.136	0	0	0
CUFF.290736	chr7:89115380-89118622	0	31.2063	0	0	15.716	52.9808	0	0	0	0	0	0	0	0	0	0	0	0	0	0	0	0	0	0
CUFF.290944	chr7:90124183-90130116	1476	1866.09	1882.33	2060.95	2225.25	3197.94	2174	2188.92	3233.71	2530.2	3736.21	3373.48	390.267	461.256	468.447	386.231	424.336	470.259	1421.22	857.802	2221.02	1970.32	1339.65	1459.57
CUFF.291205	chr7:92705265-92710324	171.162	180.018	191.008	181.542	317.825	369.007	186.399	144.096	123.147	103.146	277.51	292.81	297.497	271.829	295.807	96.3321	53.3611	67.4192	142.491	94.3461	135.818	85.2259	260.588	305.066
CUFF.29125	chr10:39164877-39173326	39.2555	67.3285	45.6632	46.7174	45.0344	84.5519	61.9291	72.5609	40.5756	54.2011	91.6281	47.9272	67.233	87.2817	67.6917	26.0818	56.1231	17.7263	0	0	0	0	6.73892	0
CUFF.29145	chr10:39368358-39369598	33.4945	0	0	0	0	0	0	0	95.2185	0	0	0	0	0	0	0	0	0	176.68	0	0	0	0	0
CUFF.291622	chr7:98178343-98179513	0	49.6298	0	59.4749	41.2262	89.5678	48.028	0	0	0	0	0	87.1743	0	69.1184	0	0	0	0	307.632	70.0422	74.1536	96.6311	0
CUFF.291931	chr7:98830707-98836946	41.7938	68.6197	89.098	128.107	56.885	24.7242	78.045	67.5685	173.854	142.918	208.998	448.425	278.098	354.528	280.674	35.3978	15.5193	29.4277	40.2133	39.9279	47.6376	86.7887	78.2816	63.6625
CUFF.292130	chr7:99719026-99723356	128.169	153.165	66.4058	69.7544	103.529	144.049	192.036	239.49	134.576	106.323	121.905	90.7979	47.3635	94.9426	54.4476	82.2706	111.52	98.1085	0	6.45996	2.18996	11.3653	0	0
CUFF.29231	chr10:39595694-39597953	297.694	106.252	42.7387	25.6598	241.176	69.8394	0	168.298	217.273	36.24	112.276	144.822	0	209.644	53.2567	86.5279	66.452	0	163.812	0	270.595	282.242	165.393	247.648
CUFF.292513	chr7:101092850-101102565	39.8501	37.6813	50.146	39.2253	0	0	20.6638	13.24	0	4.54903	0	0	0	0	0	0	0	0	0	0	0	0	0	0
CUFF.292560	chr7:101347456-101354936	117.688	153.031	77.1013	78.27	287.814	469.932	32.7063	45.5529	46.3322	44.2271	10.0616	16.6946	15.1175	15.1464	16.4633	19.7954	17.546	27.7	9.55946	9.06517	0	4.42577	9.87193	7.10293
CUFF.293884	chr7:109998417-110006609	277.505	144.549	287.391	139.325	24.237	0	313.836	229.525	105.556	197.97	516.861	398.465	126.419	0	37.2859	146.102	0	0	0	0	0	0	0	0
CUFF.294013	chr7:110640326-110648970	110.19	200.465	92.3804	161.768	114.812	0	237.978	184.733	0	22.7042	141.722	90.064	45.1483	42.3375	32.5222	0	0	0	0	36.3789	0	44.7029	10.6569	0
CUFF.294121	chr7:111117701-111124117	133.134	262.28	168.755	189.393	140.153	117.356	186.39	190.684	170.869	148.016	198.153	124.997	232.781	95.7408	185.115	140.939	92.1356	104.854	113.291	118.221	143.233	76.5458	167.153	129.681
CUFF.294342	chr7:113243603-113260609	0	0	54.7413	184.151	75.2366	185.951	149.211	0	0	88.5617	291.041	91.0257	0	0	0	0	0	0	0	0	0	119.685	45.9973	0
CUFF.294361	chr7:113733034-113736909	31.8536	28.6836	38.0167	34.5608	28.4573	0	0	0	0	98.1993	0	148.205	0	0	0	0	0	176.376	0	0	0	0	0	0
CUFF.294716	chr7:116540646-116546572	65.9334	82.7567	32.5816	18.2748	42.4303	42.7009	26.1751	41.9403	43.5063	29.6668	22.8738	16.6451	13.808	26.4674	26.4084	21.1149	29.1901	6.91334	14.6619	20.5993	7.55689	10.5447	14.6672	46.9783
CUFF.295264	chr7:119966724-119988928	60.4629	0	203.99	0	0	0	0	0	102.002	80.9029	0	0	0	0	0	0	0	0	0	0	0	0	0	0
CUFF.295390	chr7:120673213-120677550	241.485	375.678	248.361	407.099	341.762	601.899	254.609	334.747	229.181	223.011	240.043	370.609	107.718	247.849	162.516	57.192	89.816	212.973	281.917	277.581	204.92	153.445	437.222	391.228
CUFF.295418	chr7:120709216-120747089	220.727	131.01	605.075	655.891	404.054	122.003	340.908	333.219	209.721	223.147	76.205	95.3164	0	0	46.4587	364.65	173.823	110.316	0	58.5129	59.6814	20.9524	103.351	87.749
CUFF.295543	chr7:121768513-121777376	82.534	116.189	259.624	550.255	224.045	352.134	98.2539	281.318	439.249	519.684	161.974	141.805	66.3008	99.0923	38.1633	1133.22	1425.69	1744.89	18.1859	0	0	0	0	0
CUFF.295581	chr7:122101986-122102703	0	0	130.357	68.97	0	213.721	115.324	0	200.989	199.755	206.767	206.563	230.633	0	0	0	0	199.73	125.92	182.159	319.735	71.1265	50.5352	0
CUFF.296411	chr7:127363248-127364312	9.34895	0	0	26.7927	0	36.5847	21.7137	43.9588	0	0	0	0	0	0	0	0	0	0	0	0	120.291	0	39.0268	0
CUFF.296744	chr7:128208805-128220839	99.8255	0	0	0	0	0	0	0	0	0	0	0	0	0	0	0	0	0	0	0	0	0	0	0
CUFF.296940	chr7:129984538-129989565	0	0	107.04	30.3221	77.0194	334.731	0	0	239.06	85.915	33.2343	129.225	54.8523	0	63.9372	0	0	228.458	328.032	180.293	395.258	137.222	342.704	72.4124
CUFF.296982	chr7:130306229-130306842	57.8462	0	0	0	0	0	0	0	0	98.8269	0	0	0	0	0	0	0	0	0	0	0	0	0	0
CUFF.296984	chr7:130306950-130308376	40.1351	58.2244	11.4658	47.0385	7.5168	46.0905	10.4319	38.2782	0	0	21.3011	0	0	0	0	0	0	0	0	0	0	0	0	0
CUFF.296985	chr7:130308760-130309071	0	0	0	0	0	0	0	0	0	0	0	0	0	0	0	0	0	0	0	0	0	0	0	0
CUFF.297020	chr7:130374840-130378983	0	28.2416	26.7082	34.0322	52.6855	0	24.2004	0	0	0	60.7672	0	0	47.9899	0	0	0	0	0	0	0	30.2943	0	0
CUFF.297290	chr7:132378010-132378751	0	0	0	0	0	0	0	0	0	0	0	0	0	0	0	0	0	0	0	0	0	0	0	0
CUFF.297297	chr7:132358611-132377108	121.485	99.023	17.9267	31.1692	0	11.3951	16.0409	50.5315	5.59846	0	3.60104	0	0	0	0	0	0	0	0	0	0	0	0	0
CUFF.297619	chr7:135490081-135490875	34.0788	0	0	196.789	0	0	0	40.7999	0	0	47.7047	0	0	73.8892	0	0	0	0	0	0	0	0	0	0
CUFF.297705	chr7:136685851-136687069	170.893	0	0	174.814	0	142.862	0	73.8162	121.318	0	79.8706	133.771	0	0	0	309.707	0	0	0	184.045	69.7739	0	0	0
CUFF.298343	chr7:140673898-140676481	0	110.739	0	130.665	0	0	0	0	0	0	0	0	0	0	0	0	0	0	0	0	0	0	0	0
CUFF.298382	chr7:140717958-140718378	65.6449	0	74.2489	0	0	0	128.856	92.6227	0	0	0	0	0	0	0	0	0	0	0	0	0	0	0	0
CUFF.29841	chr10:42862253-42864673	90.0846	82.8631	38.0528	57.3423	8.18548	56.6061	34.7019	23.3637	39.4839	20.0956	0	99.5044	0	0	14.323	0	0	0	0	0	0	0	0	0
CUFF.298535	chr7:141123268-141126196	44.7219	111.289	188.413	312.212	23.205	128.439	151.839	110.725	156.194	318.766	132.101	64.6592	50.2984	197.161	98.6726	0	123.408	354.458	131.396	0	42.8541	0	144.515	0
CUFF.298944	chr7:142552876-142558839	70.9379	126.113	42.0221	108.32	0	19.079	168.041	248.18	230.541	254.785	120.478	163.458	13.0267	41.8445	68.5193	84.7239	251.151	161.478	0	0	0	0	0	0
CUFF.299093	chr7:143628070-143629722	127.375	138.566	117.475	71.7398	40.6352	32.3737	55.2438	97.9345	0	0	0	0	34.7456	0	0	0	0	0	0	0	18.0781	38.5405	0	0
CUFF.299279	chr7:143331315-143408201	0	0	0	0	0	0	0	32.2862	49.9057	0	0	0	0	0	0	0	0	0	0	0	0	0	0	0
CUFF.299317	chr7:144742202-144743255	0	0	0	0	0	0	0	0	0	0	0	0	0	0	0	0	0	0	0	0	0	0	0	0
CUFF.299334	chr7:144765285-144768261	0	0	0	0	0	0	0	0	0	0	0	0	0	0	0	0	0	0	0	0	0	0	0	0
CUFF.299496	chr7:145188643-145198078	15.0189	16.1588	12.1069	11.4524	13.9179	14.5386	13.7274	13.242	8.79847	13.6464	14.3088	11.1541	37.8796	24.2383	51.7812	12.7326	27.3116	14.7802	17.5126	15.3091	11.2885	13.2057	20.3881	41.0876
CUFF.299507	chr7:145183088-145188527	171.728	163.456	143.368	128.978	54.097	88.9923	104.389	152.844	54.5269	96.7572	49.2166	135.914	173.436	142.707	163.479	24.9206	71.7674	90.6926	72.1854	91.2194	35.7697	74.8428	57.4597	122.647
CUFF.299620	chr8:3286590-3288638	0	0	0	0	0	0	0	0	0	0	0	0	0	0	0	0	0	0	0	0	0	0	0	0
CUFF.299734	chr8:3669463-3672933	2010.53	2584.29	2997.57	4059.56	1733.06	2846.66	3659.15	4638.89	4637.15	4804.72	3497.84	4118.57	793.499	1148.81	1012.81	1391.32	2163.33	1966.07	3224.85	3902.49	6351.28	6898.23	3037.41	3178.74
CUFF.299789	chr8:3952081-3955977	17.5573	14.2104	6.83292	0	3.83753	22.3144	6.06779	7.00065	0	0	6.59939	23.7318	0	0	0	11.3977	0	0	0	0	0	0	0	0
CUFF.300258	chr8:8959711-8969769	0	0	0	0	0	0	0	0	0	0	0	0	0	0	0	0	0	0	0	0	0	0	0	0
CUFF.300425	chr8:10899826-10908036	56.3685	81.4898	44.3497	31.2103	47.7939	86.8886	43.6635	59.1102	345.183	367.314	146.205	117.326	44.5289	75.8882	41.2449	671.58	765.891	800.096	22.1524	32.9885	97.279	136.128	23.3712	13.1281
CUFF.300456	chr8:10964322-10970666	85.473	117.534	116.767	164.377	84.5637	42.8517	113.975	106.965	99.0926	30.655	55.7625	45.4196	0	28.0763	10.8287	17.5089	26.9617	25.5905	0	45.634	8.7909	0	6.89037	0
CUFF.300502	chr8:11053459-11054887	118.505	231.441	97.9186	130.652	0	24.8787	156.491	167.692	56.9044	52.4774	19.3659	0	30.8176	0	0	0	0	44.8447	0	0	0	52.5748	58.214	0
CUFF.300717	chr8:11750934-11757765	136.987	0	0	0	0	0	0	0	0	0	0	0	0	0	0	0	0	0	0	0	0	0	0	0
CUFF.300833	chr8:13200701-13207710	80.2626	75.0517	296.423	467.312	869.661	1751.14	132.75	292.1	1423.41	1706.11	885.996	848.709	1158.79	828.365	943.494	1272.08	1307.11	1650.99	392.095	434.824	27.4574	0	235.065	318.45
CUFF.300838	chr8:13200701-13207710	10.805	27.4112	54.4267	120.847	126.436	405.837	43.0275	54.8128	270.575	669.167	176.149	272.963	260.999	437.716	393.235	304.753	731.071	781.403	32.3013	18.0442	0	0	57.9937	40.189
CUFF.301051	chr8:13693102-13694287	0	0	0	0	0	0	0	0	0	0	0	0	0	0	0	0	0	0	0	0	0	0	0	0
CUFF.301247	chr8:14993502-14996542	65.7148	95.0222	55.7411	69.1626	42.4226	119.082	25.1204	24.9599	32.2733	75.0785	36.4944	31.7037	34.3517	9.71606	37.5689	64.458	37.3983	53.2022	0	17.6264	29.2867	30.1146	27.686	13.7979
CUFF.301671	chr8:19701671-19707296	249.215	245.911	143.373	121.974	165.164	288.255	183.464	145.13	297.124	276.996	150.814	152.922	294.821	209.675	289.66	94.2216	119.063	140.975	91.0665	74.5746	63.9106	92.5489	99.9634	86.4941
CUFF.301740	chr8:20270033-20398092	0	17.4936	0	0	45.7481	56.7921	0	34.5925	28.4778	89.3365	39.0803	0	0	0	0	0	0	0	228.808	383.083	184.993	276.334	234.63	146.346
CUFF.301982	chr8:22480587-22483329	1837.8	1582.77	1273.34	1042.85	898.741	621.379	1499.78	1471.28	1732.07	1665.76	1225.73	1176.14	1735.04	1188.88	1404.19	1263.45	1135.65	1060.34	435.687	359.056	388.47	421.93	506.974	502.695
CUFF.302292	chr8:24518956-24526197	5.85204	1.65821	60.876	94.6813	59.5001	104.963	18.2537	21.2008	320.479	330.541	154.216	151.156	431.165	403.502	458.453	129.634	129.875	177.678	2.67656	7.59631	0	0	9.57051	12.3248
CUFF.302303	chr8:24502486-24512848	62.5024	110.268	919.355	1198.25	1345.19	2786.48	371.636	489.928	3886.47	4475.25	4929.11	7446.8	2176.03	2516.1	3261.55	1171.31	1685.89	1033.9	87.925	107.395	9.98457	0	126.108	150.208
CUFF.302450	chr8:25252364-25256562	70.5246	180.936	20.4786	62.584	50.4073	124.032	67.0772	89.3104	41.1633	153.66	93.0033	130.564	35.8542	20.4294	31.3999	38.8257	0	37.1716	84.0024	54.9888	29.0845	46.3184	73.5414	132.224
CUFF.302687	chr8:26486085-26489125	0	0	0	0	0	0	0	0	0	0	0	0	0	0	0	0	0	0	0	0	0	0	0	0
CUFF.302834	chr8:26814604-26844677	32.5779	0	46.3164	243.973	427.908	788.47	63.8404	104.252	130.606	603.371	626.057	384.934	490.702	44.2525	490.481	141.304	94.2613	270.089	0	0	0	0	0	0
CUFF.302893	chr8:27008247-27013433	163.322	163.872	98.6182	96.4253	587.824	1541.4	270.283	312.911	270.96	302.476	442.361	496.097	74.4761	143.823	105.503	166.925	262.496	248.85	313.191	323.651	35.4873	25.2001	339.556	352.567
CUFF.302945	chr8:27248826-27250840	266.857	267.026	140.548	184.371	73.4766	186.718	110.007	113.208	56.9823	64.9854	266.686	194.373	60.2054	0	94.8194	33.4363	295.656	56.2975	29.492	87.7687	29.5982	16.118	26.0196	0
CUFF.30297	chr10:44425490-44427551	0	0	0	0	148.787	0	161.238	74.8312	0	0	0	0	0	0	0	0	0	0	0	0	0	0	0	0
CUFF.30338	chr10:44599629-44689239	82.8525	34.7634	20.239	28.0684	0	92.2794	53.9721	34.3032	17.2106	0	22.3811	58.4224	0	0	28.0161	0	34.8938	0	0	0	0	0	0	0
CUFF.303568	chr8:34052372-34056819	3.74946	3.38391	20.4318	45.1966	51.9525	78.7853	11.0348	56.6095	18.7136	34.3271	16.2876	44.9755	29.6213	30.7316	27.8019	32.3787	0	18.7226	58.8114	66.1891	31.0791	63.8396	30.5055	71.2055
CUFF.303571	chr8:34063482-34064708	0	0	0	0	0	0	0	0	0	0	0	97.8009	0	0	0	0	0	0	0	0	0	0	0	0
CUFF.303643	chr8:34216827-34226094	178.57	287.787	107.373	197.515	111.262	72.1281	235.994	204.77	0	70.7777	0	72.0542	0	74.218	0	0	0	0	0	0	0	0	0	0
CUFF.303809	chr8:34777522-34778718	0	0	0	0	0	0	0	0	0	0	50.8391	0	0	0	0	0	0	0	0	0	58.0342	0	0	0
CUFF.303890	chr8:35214786-35218297	0	0	18.6293	18.1747	63.2817	98.8618	12.2485	11.0498	69.7431	31.6426	25.17	43.5455	26.0635	56.7375	17.5926	0	0	20.7364	46.6512	38.9248	3.15642	16.9982	57.2231	45.0787
CUFF.303903	chr8:35218612-35222174	194.277	168.452	869.896	841.742	483.037	1266.71	486.863	629.98	881.196	1277.57	1794.53	1459.71	0	0	88.4757	61.9345	0	0	893.871	1239.09	1863.71	1866.15	1360.99	1555.79
CUFF.303912	chr8:35348716-35360085	0	0	203.392	173.792	45.9681	347.348	91.6474	144.728	151.758	0	52.9321	85.5135	0	0	0	0	0	0	0	318.192	49.5305	0	50.4119	0
CUFF.303997	chr8:35723580-35732139	203.183	140.916	194.54	251.547	120.375	372.812	256.535	213.025	40.7718	0	16.9437	43.2802	0	0	0	0	0	0	0	21.0032	88.5547	0	38.3005	0
CUFF.304177	chr8:36952796-36955388	94.3568	154.487	0	0	0	0	98.9094	0	0	0	0	0	0	0	0	0	0	0	0	0	212.925	0	0	0
CUFF.304222	chr8:37008708-37011736	0	0	0	0	0	0	0	0	0	0	0	0	0	0	0	0	0	0	0	0	0	0	0	0
CUFF.304401	chr8:39536422-39543360	0	0	0	0	0	0	0	0	0	0	0	0	0	0	0	0	0	0	0	0	0	0	0	0
CUFF.304425	chr8:39706862-39708045	159.628	151.736	153.998	91.7829	329.803	317.8	169.85	104.935	0	77.4016	294.448	205.038	98.9441	290.867	167.275	0	0	0	0	0	0	0	0	0
CUFF.304436	chr8:39636135-39702037	154.33	227.146	0	67.921	46.9358	314.724	78.3224	170.498	0	98.3097	0	609.45	126.496	110.034	162.197	0	0	0	0	0	0	0	0	0
CUFF.304579	chr8:41218119-41221120	204.285	137.748	99.3935	59.3292	53.8811	131.475	151.233	139.975	61.0772	82.6809	93.6375	88.7185	0	0	0	0	0	0	67.0553	56.0571	76.9025	67.1297	93.6279	97.5297
CUFF.304585	chr8:41153654-41173847	0	111.845	0	263.87	0	144.031	0	113.701	158.188	0	0	0	0	0	0	0	0	0	0	0	0	188.026	0	0
CUFF.30461	chr10:45956836-45957826	183.788	69.6962	117.884	166.153	0	0	204.428	70.0157	0	0	0	0	0	0	0	0	0	0	0	0	111.967	0	101.941	0
CUFF.305032	chr8:46163209-46163584	285.25	219.306	132.928	129.418	217.072	471.66	117.014	445.644	331.553	572.111	0	822.801	153.697	0	363.822	157.234	0	1344.87	0	512.111	321.894	176.035	77.2501	174.207
CUFF.305246	chr8:46914482-46916207	23.3601	22.3306	28.0915	26.955	17.0499	0	24.4433	0	0	0	0	0	0	0	0	0	0	66.8384	0	0	0	0	0	0
CUFF.305294	chr8:46942910-46945142	0	70.5868	0	0	0	0	150.95	0	0	0	0	0	0	0	0	0	0	0	0	0	0	0	148.022	0
CUFF.305572	chr8:47767049-47768254	0	56.4956	0	0	0	208.545	0	0	0	0	0	0	0	0	0	0	0	0	0	0	0	0	0	146.694
CUFF.30590	chr10:47084352-47102721	126.662	111.574	129.033	67.6909	111.782	43.5919	75.0657	82.4069	91.1143	122.744	143.799	111.561	169.94	119.382	105.585	113.497	49.2618	62.2788	16.7905	25.3763	6.17279	6.57238	0	105.035
CUFF.306191	chr8:57332495-57332917	0	0	0	0	0	0	0	0	0	0	0	0	0	0	0	0	0	0	0	0	0	0	0	0
CUFF.306232	chr8:57488024-57490498	544.762	579.699	1283.58	768.838	1362.52	609.617	1223.6	1033.71	1011.47	1564.28	1086.81	813.815	1396.19	902.079	943.639	1050.43	1893.52	915.134	2959.54	2347.46	1974.59	2998.11	1921.55	1891.29
CUFF.306253	chr8:57508546-57510301	151.769	186.912	191.813	165.652	220.178	395.207	126.264	120.416	489.266	462.711	87.9691	72.0426	213.332	154.962	179.613	162.292	127.732	201.949	275.962	310.542	120.538	134.583	219.451	121.806
CUFF.306592	chr8:61417020-61480454	0	0	0	0	0	0	0	0	0	0	0	0	0	0	0	0	0	0	0	0	0	0	0	0
CUFF.306853	chr8:64877082-64880117	70.4852	87.9949	14.8331	8.89276	26.5988	46.092	13.2113	21.6766	22.7812	37.2641	37.8768	24.5001	10.6934	0	26.1865	0	21.7268	0	0	0	0	0	0	0
CUFF.306880	chr8:64937421-64944881	366.045	675.859	62.1501	197.051	255.411	107.964	315.85	421.668	121.913	217.505	425.854	730.138	109.021	92.7801	102.287	34.2432	101.863	72.5012	0	0	6.03458	0	0	0
CUFF.307238	chr8:68993379-69011233	51.1573	13.9943	115.579	0	78.5382	67.3826	33.4882	13.8202	25.9014	71.3452	87.6843	47.1969	0	0	0	0	42.5328	40.43	121.737	136.183	15.0054	94.441	26.1412	170.374
CUFF.307261	chr8:69206415-69207618	0	0	63.9079	0	164.114	0	0	107.476	0	92.954	0	0	0	102.759	0	0	0	0	0	0	56.2957	60.7623	0	0
CUFF.307369	chr8:69393591-69395558	39.2238	27.5344	47.2786	33.1862	0	277.11	40.7525	0	54.2714	47.1048	0	0	0	0	0	0	0	0	150.311	214.999	0	36.3015	0	0
CUFF.308055	chr8:71405447-71405944	0	0.00562355	0	0	0	259.648	0	0.00578981	0	315.315	0	0	0	84.3139	125.546	0.00434132	0	0	212.331	191.741	77.4612	136.219	0	0.00418689
CUFF.308056	chr8:71405447-71405944	194.968	598.675	585.701	572.384	435.651	90.7126	599.866	479.762	199.216	0.132736	64.7557	214.98	105.704	0	0.00764751	122.751	0	0	341.537	0	75.0861	263.708	189.648	146.188
CUFF.308253	chr8:71920877-71922573	0	0	0	508.655	0	0	0	0	0	250.296	219.476	0	545.852	0	0	0	646.052	0	0	0	163.001	0	0	0
CUFF.308696	chr8:74939178-74949528	0	0	0	0	0	0	0	0	267.706	0	0	0	0	0	0	0	0	0	0	0	0	0	0	0
CUFF.308931	chr8:77518097-77522697	33.6494	36.7252	0	88.3193	63.7022	0	0	0	63.7965	0	0	0	75.1105	0	0	0	121.998	0	0	115.307	0	151.583	0	89.26
CUFF.309011	chr8:77755427-77758142	210.644	0	0	0	0	0	0	0	0	0	0	0	0	0	0	0	0	0	0	0	0	0	0	0
CUFF.309217	chr8:79295053-79308899	159.013	148.148	178.55	234.976	115.119	173.441	172.034	214.191	299.729	240.209	182.575	155.637	50.2476	63.9657	38.9848	44.5975	52.8894	108.577	181.978	111.863	81.0017	104.612	149.923	108.454
CUFF.309595	chr8:82151120-82151818	41.8763	42.0541	0	50.4975	0	0	44.0501	125.712	0	0	0	0	0	0	0	0	0	0	0	0	0	0	0	0
CUFF.309697	chr8:81810158-81826463	0	232.435	0	0	894.842	0	0	0	0	0	0	0	0	0	464.83	0	0	0	0	0	0	0	0	0
CUFF.309855	chr8:83599740-83608136	128.736	22.4676	212.892	108.477	247.462	185.333	222.9	244.763	88.6945	191.692	58.2947	306.767	82.6909	0	0	47.2645	70.5977	0	506.89	218.046	127.466	492.286	202.267	119.419
CUFF.309859	chr8:83575515-83597277	57.4919	99.8538	47.1637	67.7514	73.6597	109.994	41.3669	61.2115	59.5854	81.041	55.3741	53.7057	36.9847	36.951	49.8589	36.5251	41.3246	64.0404	27.8895	65.3443	11.643	11.0343	34.9938	35.7976
CUFF.309863	chr8:83741350-83745917	90.5655	180.104	168.309	145.038	66.6074	163.754	133.822	118.815	150.525	170.533	78.6019	170.173	63.0294	65.4204	49.9177	72.1599	62.2706	0	37.0354	49.2905	92.594	24.3694	49.5593	158.611
CUFF.309957	chr8:83908643-83913129	53.8207	76.4606	56.7394	41.1963	50.5772	13.399	45.8953	83.7449	41.5109	14.399	72.6082	14.2156	25.482	13.1585	20.3107	13.915	0	0	31.4217	0	34.657	0	20.7994	0
CUFF.310025	chr8:84200887-84209606	1520.3	2176.81	929.536	1390.21	943.076	889.797	1249.45	1427.61	1555.69	1614.35	1589.19	1864.62	829.879	693.542	572.575	762.396	850.577	676.143	674.56	866.031	850.296	848.073	863.562	779.987
CUFF.310139	chr8:84500475-84501360	0	0	0	0	0	0	0	0	144.042	0	279.971	0	0	0	0	0	0	0	0	0	0	0	0	0
CUFF.31085	chr10:53397840-53398387	0	0	0	0	0	0	0	0	0	0	0	0	0	0	0	0	0	0	0	0	0	0	0	0
CUFF.310986	chr8:91060779-91062072	0	21.3745	32.8733	129.043	100.535	35.1378	27.8874	21.1609	82.711	36.4538	53.7232	72.8468	149.916	70.3305	80.3892	0	66.8729	127.431	0	0	0	0	0	0
CUFF.311314	chr8:94183322-94186515	181.879	202.574	131.973	226.188	116.628	125.691	263.965	323.336	239.672	185.509	574.718	474.046	336.514	74.8206	152.929	35.4336	142.959	90.6386	170.172	284.403	275.488	107.004	29.5047	186.826
CUFF.311410	chr8:94415529-94422166	0	0	0	0	0	0	0	0	0	0	0	0	0	0	0	0	0	0	0	0	0	0	0	0
CUFF.311635	chr8:95149102-95155360	0	0	0	0	0	0	0	0	0	0	0	0	0	0	0	0	0	0	0	0	0	0	0	0
CUFF.312203	chr8:104631423-104635887	31.0877	0	39.2537	25.1285	12.7423	0	0	20.5958	0	35.4772	54.4107	106.286	98.872	0	26.0299	0	64.9527	0	0	0	0	0	0	0
CUFF.312439	chr8:105566172-105582187	138.315	209.198	142.884	202.016	113.419	222.391	183.372	229.765	173.069	200.883	291.826	445.853	116.994	285.74	146.457	53.2199	87.5156	116.697	150.593	112.331	238.416	153.294	191.099	172.041
CUFF.312564	chr8:106137078-106138713	28.151	10.9852	86.1357	146.375	135.499	279.401	20.5558	97.538	311.82	316.894	449.115	424.251	175.408	189.305	185.505	58.3606	99.0084	94.0274	351.71	267.777	112.732	87.6483	262.973	204.268
CUFF.312686	chr8:106861104-106863618	182.101	141.012	119.803	88.5206	63.5474	68.2391	80.5059	76.5975	17.715	24.6806	58.9532	89.0459	30.382	29.6348	22.9487	23.768	14.2742	27.0634	21.4545	61.5031	50.8303	52.6306	36.9109	23.3043
CUFF.312975	chr8:108553267-108584753	1680.45	1904.53	6284.3	7282.52	6311.5	10094.3	2582.75	3025.48	10892.8	13554.6	9277.88	11004.8	3254.66	3351.44	3027.47	15802.6	18819.2	14859.9	6621.03	6784.37	10830.6	9290.7	7155.93	6786.21
CUFF.3130	chr1:31042521-31044962	25.4627	11.5029	28.6095	41.795	0	0	24.9219	22.7005	0	58.5726	49.9538	57.9871	81.153	54.1909	41.7031	92.0022	0	131.559	0	0	9.48971	30.5853	34.7595	0
CUFF.313248	chr8:110056267-110057872	0	0	0	0	0	0	0	0	0	0	0	0	0	0	0	0	0	0	0	0	0	0	0	0
CUFF.313308	chr8:110436193-110444374	0	0	231.649	70.8412	380.307	410.067	18.8672	23.0889	205.822	397.176	106.595	58.9916	304.921	202.269	141.481	873.661	387.676	569.116	0	103.727	0	34.6657	153.978	114.087
CUFF.31339	chr10:56425329-56439872	0	0	67.66	266.72	264.125	639.776	0	0	54.0125	381.213	0	257.724	61.8089	0	147.443	334.241	491.737	941.555	0	0	0	0	0	0
CUFF.313974	chr8:114641828-114642203	0	0	0	0	0	0	0	104.046	0	0	0	0	0	0	0	0	0	0	0	0	0	0	0	0
CUFF.314424	chr8:115582379-115585940	0	0	0	0	0	0	0	0	0	0	0	0	0	0	0	0	0	0	0	0	0	0	0	0
CUFF.314489	chr8:115717472-115721523	0	0	0	0	0	0	0	0	0	0	0	0	0	0	0	0	0	0	0	0	0	0	0	0
CUFF.31459	chr10:56875449-56921095	68.3291	0	180.834	340.119	991.807	1412.93	175.979	224.174	332.811	431.648	334.451	142.929	155.065	91.5982	104.07	133.34	313.868	164.566	0	119.588	95.7245	139.177	52.6951	125.918
CUFF.314934	chr8:119785511-119787031	0	0	0	0	0	0	0	0	0	0	0	0	0	0	0	0	0	0	0	0	0	0	0	0
CUFF.315038	chr8:120224905-120228171	0	22.889	0	82.8727	42.6264	0	51.6123	0	0	78.1307	0	0	0	0	28.8592	58.6456	0	0	0	0	341.035	396.207	75.331	61.6073
CUFF.3151	chr1:31045091-31096832	295.239	282.711	266.82	347.749	252.819	242.698	229.433	312.47	86.196	124.375	507.532	322.001	224.792	170.384	171.563	143.933	108.446	104.609	177.602	264.151	125.427	131.977	94.652	70.8227
CUFF.315164	chr8:120767464-120768965	72.1522	65.9672	0	0	0	0	38.1048	0	60.9655	56.5784	0	0	0	0	0	0	0	103.257	0	0	0	0	0	0
CUFF.315260	chr8:121073855-121083095	33.4283	61.1965	0	73.1094	0	0	0	0	0	0	0	0	0	0	0	0	0	0	0	0	0	0	0	0
CUFF.315314	chr8:120363431-120365199	0	0	0	0	104.427	0	0	0	0	100.95	0	0	0	0	0	0	0	0	0	0	0	0	0	0
CUFF.315330	chr8:121174849-121177459	60.0007	202.944	0	0	0	0	358.89	242.327	0	0	158.618	0	0	0	0	600.033	0	0	0	0	0	0	0	0
CUFF.315636	chr8:122145734-122161179	0	0	0	0	369.891	0	0	0	0	0	0	0	0	0	0	0	0	0	0	0	0	1870.4	0	0
CUFF.315846	chr8:122771552-122775423	48.9419	31.8039	103.192	178.569	204.207	414.188	31.7168	46.9546	125.937	228.591	103.847	118.984	5.57416	0	0	0	0	0	208.474	96.0361	102.434	34.6122	129.8	208.718
CUFF.316118	chr8:123734874-123736484	0	0	0	0	0	0	0	0	0	0	0	0	0	0	0	0	0	0	0	0	0	0	0	0
CUFF.316136	chr8:123754325-123772468	97.9129	83.9137	275.948	133.112	844.129	439.5	157.77	279.903	863.147	693.416	607.117	323.398	752.329	892.845	516.474	439.285	742.482	512.847	0	0	0	0	43.6529	0
CUFF.316139	chr8:123748701-123754131	0	48.9684	0	58.6926	0	0	53.5904	0	84.9522	0	0	346.905	0	91.6561	68.0355	0	0	0	0	0	0	0	0	0
CUFF.316227	chr8:124212063-124212917	0	0	0	0	0	0	0	0	0	0	0	0	0	0	0	507.679	0	301.515	0	0	0	0	0	0
CUFF.316239	chr8:124196392-124206336	26.7802	31.8747	9.0999	10.3247	28.3681	22.9982	16.1262	16.7218	85.6388	75.401	58.8018	70.4841	19.5915	35.1832	22.3471	342.781	382.84	339.25	0	0	0	0	1.60177	4.04585
CUFF.316267	chr8:124587146-124588697	0	0	0	0	0	0	0	0	0	0	0	0	0	0	0	0	0	0	0	0	0	0	0	0
CUFF.316564	chr8:126495713-126498063	0	0	66.9543	76.8838	190.285	0	0	129.214	0	111.735	71.3839	0	130.419	0	0	142.56	0	0	149.858	211.216	80.7998	83.3545	135.088	0
CUFF.316749	chr8:126848370-126850357	40.1722	85.1666	193.013	205.674	122.902	174.96	102.835	126.47	0	108.933	54.551	36.2779	0	35.0152	80.0524	321.895	66.5917	253.784	158.785	145.54	57.5338	79.2606	100.613	93.8682
CUFF.316786	chr8:126978046-126979499	1631.27	1439.26	6250.94	9337.56	1572.57	4388.82	3400.47	5303.46	2875.82	3086.03	2002.86	3782.86	782.955	931.716	898.54	762.69	1558.16	1831.24	2778.92	2309.97	2452.62	4039.39	1144.47	1021.51
CUFF.316881	chr8:127434871-127441209	277.795	392.276	838.085	511.52	955.816	223.086	564.872	779.52	691.89	280.332	265.527	396.404	66.019	226.9	0	447.52	213.816	204.421	158.195	558.242	104.36	326.211	302.591	84.419
CUFF.316934	chr8:128207668-128357636	54.4655	57.3772	66.9733	0	0	0	60.9169	229.736	0	0	841.077	821.653	0	222.925	82.1085	0	205.828	0	0	0	100.775	312.731	65.5096	0
CUFF.317277	chr9:4309934-4312241	464.726	868.666	231.044	169.552	223.509	337.32	280.178	296.849	198.795	0	121.809	275.934	0	367.639	0	0	0	0	0	295.479	168.252	376.528	374.287	260.469
CUFF.318574	chr9:14724619-14732076	38.46	24.8942	38.0071	60.4001	235.266	545.763	22.9833	30.6507	135.032	126.438	44.5342	10.3807	30.3954	47.7031	22.1366	11.2667	18.363	0	64.6503	105.884	17.529	48.4562	81.9023	47.1236
CUFF.318782	chr9:15226793-15233261	47.8682	42.0541	109.199	50.4975	0	0	0	41.9041	0	0	0	0	0	0	0	0	0	0	0	0	0	0	0	0
CUFF.318800	chr9:15369408-15384413	0	0	0	0	0	0	0	0	0	0	0	0	0	0	0	0	0	0	0	110.728	0	62.8667	0	0
CUFF.319428	chr9:20749179-20759170	81.3983	234.259	194.697	310.944	458.287	348.918	130.652	162.454	118.272	79.9846	25.6997	40.0365	0	0	0	47.378	0	0	869.217	1658.18	1720.42	1765.37	922.395	486.874
CUFF.319574	chr9:21153524-21155041	0	0	0	0	0	0	0	0	0	0	0	0	392.042	0	0	0	0	0	0	0	162.797	344.685	0	0
CUFF.320258	chr9:23551268-23553819	0	0	188.912	0	338.928	0	0	0	243.04	0	0	0	0	0	0	0	0	0	0	0	0	0	0	0
CUFF.320360	chr9:25173848-25183275	0	0	0	106.875	0	0	0	182.161	0	0	0	0	0	0	0	0	0	0	0	398.041	0	0	0	0
CUFF.321312	chr9:32679791-32687447	0	0	0	0	0	0	0	104.046	0	0	0	0	0	0	0	0	0	0	0	0	0	0	0	0
CUFF.321644	chr9:35318551-35320275	27.7999	38.7136	111.936	82.1005	202.277	337.076	37.8418	57.2651	181.155	180.543	76.1428	64.8865	17.0958	15.0716	23.2377	118.526	57.8646	54.932	0	23.0738	0	0	14.6392	0
CUFF.321650	chr9:35298961-35307659	66.523	337.388	455.449	840.776	813.152	1535.79	368.452	383.011	689.025	669.167	718.571	979.041	286.361	259.45	385.987	495.681	382.433	937.819	0	0	0	0	0	0
CUFF.321700	chr9:35498198-35501504	109.712	224.831	64.7879	201.717	334.379	518.222	115.185	224.976	203.179	583.748	140.564	100.468	251.283	0	0	0	401.599	193.535	0	0	193.068	0	113.235	133.697
CUFF.321821	chr9:37224783-37225919	89.0044	77.7788	39.2207	23.4925	43.0691	31.7642	0	19.2379	90.7649	99.3943	58.0342	66.0877	62.4653	158.488	121.001	69.518	120.742	114.97	94.8325	47.6137	170.902	18.2394	118.098	67.7799
CUFF.322104	chr9:40461341-40462265	157.682	36.2416	58.9857	0	0	0	52.4012	0	0	0	50.4629	0	0	0	0	0	0	0	0	0	0	0	0	0
CUFF.322360	chr9:42142098-42146457	68.2016	125.205	37.5867	58.4454	0	7.50789	7.55594	18.9644	0	0	0	0	0	0	0	6.70374	0	26.7973	0	0	0	0	0	0
CUFF.322436	chr9:42271728-42274863	75.3626	213.433	61.1704	198.453	134.723	402.192	160.076	252.351	104.633	96.3999	79.9605	106.933	39.9964	43.8012	76.159	6.58654	0	19.9796	43.4629	35.8265	25.8894	18.5276	23.4123	37.879
CUFF.322824	chr9:44006185-44041204	142.978	117.221	56.2776	97.4072	65.052	68.5303	64.6875	34.4246	5.11882	4.54791	3.43404	4.46076	2.60755	0	0	3.00291	7.80173	0	0	12.0285	0	6.36653	4.56683	12.6591
CUFF.323038	chr9:44670463-44672299	206.39	244.131	505.381	837.213	496.425	956.446	812.475	1017.81	420.725	374.498	819.232	845.674	20.3432	23.4032	0	0	0	0	69.2515	159.902	15.3457	32.7005	51.4598	167.595
CUFF.323041	chr9:44737442-44738547	54.3113	82.1169	0	0	0	0	180.87	0	0	0	0	0	0	0	0	0	0	0	0	0	0	0	0	0
CUFF.323055	chr9:44888927-44892964	0	0	0	0	0	0	113.966	0	0	0	163.13	303.883	0	0	0	0	724.616	0	0	0	0	0	0	0
CUFF.32311	chr10:61626940-61629204	124.225	80.7683	272.714	237.993	119.585	207.492	93.7066	124.998	415.098	371.075	324.208	240.417	331.281	326.561	307.306	89.967	169.933	96.6819	209.614	264.536	77.3856	57.0616	218.985	190.6
CUFF.32321	chr10:61494823-61500424	18.0186	13.9941	523.132	811.149	1659.3	4609.68	268.088	379.226	1137.02	1469.28	564.309	686.959	375.746	424.679	484.247	888.383	1388.26	1436.92	8217.82	8289.94	6993.34	7506.82	8997.4	8421.03
CUFF.323210	chr9:45318334-45319265	61.6347	0	0	82.06	0	0	137.346	69.1257	0	0	81.7255	124.838	0	0	0	0	0	0	0	0	0	0	0	0
CUFF.323839	chr9:48980774-48985008	64.7426	84.768	39.1341	143.49	50.2737	27.4713	51.4741	67.0371	27.8751	28.852	18.125	57.4173	161.021	109.243	167.233	36.7705	104.247	49.5924	0	94.8643	35.4842	18.227	85.1466	0
CUFF.323957	chr9:50478185-50479526	0	0	0	0	0	0	0	0	129.995	131.989	171.631	0	0	0	115.316	0	0	0	0	0	0	0	0	0
CUFF.323959	chr9:50479947-50486080	0	0	0	59.4749	0	0	0	0	0	0	0	0	0	0	0	0	0	0	0	0	0	0	0	0
CUFF.323981	chr9:50488780-50507974	11.068	0	174.002	291.183	515.616	1198.76	80.8168	92.3667	1192.97	1089.8	1280.92	1733.73	1215.56	1037.27	813.054	258.746	445.712	385.085	0	0	0	0	0	24.0766
CUFF.324426	chr9:53026087-53064944	20.4237	53.5925	0	0	0	0	40.4159	0	117.291	91.6485	51.278	138.066	0	45.2246	68.5717	0	0	0	37.9848	0	0	46.0643	0	0
CUFF.324518	chr9:53508185-53519737	212.595	338.92	245.993	666.16	112.125	0	298.276	229.77	307.46	196.405	198.877	849.319	159.063	265.908	377.592	169.451	947.843	465.82	0	0	0	105.564	0	0
CUFF.324882	chr9:55319589-55326816	53.5681	399.562	119.264	273.068	43.682	0	106.084	285.659	492.231	494.135	905.403	757.937	171.615	812.331	603.091	270.053	409.097	591.621	431.814	265.116	961.617	995.319	410.438	361.496
CUFF.324901	chr9:55408148-55410548	964.321	914.368	2593.73	1425.96	1252.23	244.343	1274.29	319.238	829.272	1025.1	316.408	403.124	121.51	168.628	62.7756	137.635	157.178	452.798	274.615	189.763	106.513	220.244	0	274.954
CUFF.324924	chr9:55938230-55949875	240.294	49.6298	183.178	0	0	0	82.9582	49.565	0	0	80.3546	0	0	93.1716	276.474	0	0	0	178.78	0	226.368	77.7774	0	0
CUFF.325053	chr9:56165337-56165660	0	0	0	0	0	0	0	0	0	0	0	0	0	0	0	0	0	0	0	0	0	0	0	0
CUFF.325085	chr9:56507127-56507636	92.4678	62.2318	0	0	73.1724	0	142.973	0	0	0	0	0	110.709	0	0	0	0	0	0	0	199.264	71.9885	0	0
CUFF.326176	chr9:61261908-61298034	99.7201	132.944	214.007	103.722	103.966	24.0255	88.5701	206.431	47.7874	25.3733	15.34	50.4023	0	0	18.2593	60.0219	0	0	27.5295	0	0	15.5383	0	0
CUFF.326183	chr9:61024021-61033860	30.5534	33.5292	60.5425	65.1391	165.056	161.316	30.8294	29.695	106.352	130.38	20.811	44.5617	14.6976	15.223	3.9349	136.137	283.838	213.312	86.4058	84.9847	28.9712	72.254	136.108	92.4453
CUFF.326223	chr9:61013527-61017467	0	0	0	37.3659	49.5761	0	26.0024	0	0	0	0	0	0	0	0	0	0	0	0	0	0	0	0	53.0943
CUFF.326265	chr9:61049364-61053794	216.911	217.2	318.708	317.821	292.25	185.533	99.8857	82.0832	80.1944	86.0794	25.7606	0	0	10.3223	7.97974	68.4824	52.1944	18.8372	139.802	59.5997	128.557	122.372	196.153	193.737
CUFF.326271	chr9:61608272-61612274	24.9424	12.1434	313.115	486.203	172.485	285.712	68.6146	61.7552	838.077	739.094	154.821	214.989	222.652	376.295	168.667	421.031	906.501	874.314	21.2157	46.4628	5.79572	30.0478	4.71406	0
CUFF.326455	chr9:62146580-62148018	0	0	0	0	0	0	0	0	0	0	0	0	0	0	0	0	0	0	0	0	0	0	0	0
CUFF.326509	chr9:62414337-62415645	86.7929	149.48	372.541	661.08	460.119	1408.66	167.823	172.852	627.556	1149.2	626.523	682.722	198.25	125.027	158.258	96.4796	553.28	753.896	765.62	512.049	996.574	880.186	661.132	563.332
CUFF.32732	chr10:63055654-63057454	400.071	152.89	230.313	363.845	0	0	208.49	538.629	996.718	1594.93	1228.83	1117.95	1102.73	2083.4	2093.34	893.206	291.82	0	173.328	695.008	290.306	0	407.89	375.365
CUFF.32750	chr10:63066672-63067000	0	0	0	0	0	0	0	0	0	0	0	0	0	0	0	0	0	0	0	0	0	0	0	0
CUFF.327738	chr9:67634096-67638946	102.391	123.799	112.67	396.495	193.792	72.4354	232.03	493.313	231.444	284.19	148.448	723.393	289.898	149.099	111.484	189.369	139.496	0	53.9083	76.2907	387.781	176.069	61.3262	65.0137
CUFF.327793	chr9:68337103-68347532	0	0	0	0	0	0	0	0	0	0	0	0	0	0	0	0	0	0	0	0	0	0	0	0
CUFF.327861	chr9:68502864-68547293	40.9629	48.6614	203.078	162.041	26.4965	38.8229	95.9668	96.053	81.6886	123.932	40.7778	61.3841	0	19.1626	14.7373	25.8283	0	69.7591	24.7503	0	0	0	0	0
CUFF.328330	chr9:69069797-69071427	0	34.6448	36.2822	0	41.2962	0	0	34.4433	0	59.4738	0	0	0	0	0	0	0	0	0	0	0	0	0	0
CUFF.328962	chr9:72640782-72641351	73.5549	39.9204	44.6939	191.848	0	418.557	196.108	119.257	145.462	68.6908	47.6351	209.554	320.122	429.996	214.618	93.8095	268.505	0	0	0	47.5241	157.384	0	0
CUFF.328981	chr9:72790468-72792158	0	19.7595	24.8063	0	260.285	96.9351	0	0	0	0	0	0	0	0	0	0	0	0	0	67.4669	0	0	40.5316	0
CUFF.329339	chr9:75909452-75910385	0	0	0	0	0	0	0	0	0	0	0	0	0	0	0	0	0	0	0	0	0	0	0	0
CUFF.329481	chr9:77556602-77558127	0	0	0	0	0	0	0	0	0	0	0	0	0	0	0	0	0	0	0	0	0	0	0	0
CUFF.329542	chr9:77838803-77868103	0	53.2236	0	0	155.386	194.389	0	53.211	822.342	368.166	0	94.7794	0	0	0	0	0	0	0	0	0	0	118.73	0
CUFF.329555	chr9:77838803-77868103	13.2136	10.8973	22.7294	13.2231	193.855	297.908	6.60378	16.0964	330.468	202.866	64.4765	45.3916	21.3016	8.32362	0	0	0	0	55.4385	0	25.8775	5.43345	18.8674	12.0685
CUFF.329566	chr9:77901197-77904760	0	0	0	0	0	0	0	0	220.526	422.062	0	0	0	0	0	0	0	0	0	0	0	0	0	0
CUFF.329914	chr9:79934578-79961244	35.9453	20.4754	0	12.4043	112.079	32.4716	0	20.1952	185.566	69.4649	36.865	51.5176	21.9576	31.967	24.6305	25.1289	0	29.1201	0	0	0	0	0	0
CUFF.330134	chr9:83008568-83042826	50.0987	79.3166	88.3917	78.6628	0	0	11.0231	43.4283	0	0	0	0	0	36.1724	0	0	0	0	0	0	0	30.4937	0	0
CUFF.330172	chr9:83098036-83106384	254.58	65.8823	72.6884	119.505	217.278	159.882	147.79	162.791	0	56.0468	219.704	250.845	148.455	52.944	20.2721	87.0618	0	48.0812	0	0	36.1237	38.3619	16.1197	123.221
CUFF.330389	chr9:85331070-85348086	815.576	848.7	572.618	555.865	473.107	498.852	718.282	681.722	346.813	416.088	748.799	698.216	72.9913	68.8823	47.8316	59.3841	86.1197	71.0646	117.334	215.922	85.9167	90.32	121.376	165.249
CUFF.330600	chr9:87520283-87521505	0	0	0	0	0	0	0	0	0	0	0	0	0	0	0	0	0	0	0	0	0	0	0	0
CUFF.330700	chr9:88521065-88522874	3280.31	3672.52	3264.84	2721.7	6811.68	5010.89	3133.54	3516.39	2293.74	2474.22	2141.88	2030.85	1286.26	1217.34	1249.93	1296.11	1621.41	1139.42	2252.01	2126.78	4888.58	6738.32	2449.52	2137.93
CUFF.330763	chr9:89261277-89261799	0	0	0	0	0	0	0	0	0	0	0	0	0	0	0	0	0	0	0	0	0	0	0	0
CUFF.330767	chr9:89066986-89075619	0	0	0	0	0	0	0	0	0	0	0	0	0	0	0	82.5106	0	0	0	0	0	0	0	0
CUFF.332127	chr9:97275707-97281821	79.5173	60.8725	66.1405	149.047	66.8659	461.755	216.561	397.037	588.099	600.295	224.312	176.918	0	110.042	105.737	57.3047	100.509	384.169	243.813	123.908	320.211	201.116	255.459	280.28
CUFF.332739	chr9:102740572-102741913	286	336.502	493.602	631.177	339.525	776.174	273.161	342.674	117.963	128.93	320.57	218.683	32.8611	16.9952	0	0	65.1904	30.9541	343.389	589.195	478.684	325.421	284.553	553.123
CUFF.332753	chr9:102771349-102790719	30.1531	28.2764	20.864	9.36604	3.67191	0	21.426	15.1735	9.08728	4.34437	18.0228	17.0634	4.67554	3.87682	9.02524	5.18083	0	21.2647	14.6733	42.3275	36.4493	32.5477	65.0857	27.9583
CUFF.332973	chr9:103721282-103725825	0	0	0	0	203.485	0	0	0	96.5959	0	0	96.2668	120.379	103.382	0	0	0	0	0	0	0	0	0	0
CUFF.333017	chr9:104361824-104384951	0	0	0	0	0	0	0	0	0	0	0	0	0	0	0	0	0	0	0	0	0	0	0	0
CUFF.333318	chr9:106892176-106894352	35.1434	62.5467	55.8913	56.8801	11.9607	12.3046	31.3778	69.3459	47.0284	66.2337	52.0277	52.2794	32.6449	0	0	0	23.2076	0	11.2694	108.767	86.9123	15.3244	39.2832	36.9899
CUFF.333968	chr9:110265918-110282680	12.6423	12.0247	529.099	444.95	517.162	893.835	256.15	230.945	719.864	865.123	940.055	892.261	461.072	386.738	548.475	74.3461	53.1772	67.2373	36.388	34.2045	69.9842	119.316	21.1626	13.3533
CUFF.334062	chr9:110531315-110532442	33.0782	111.281	44.171	66.5708	193.611	307.231	0	0	100.806	0	131.25	397.536	0	0	0	0	0	0	0	171.979	0	0	0	0
CUFF.334165	chr9:110991588-110992943	50.7118	105.843	57.8432	102.246	25.354	0	121.482	83.8221	0	144.395	0	36.0618	29.7766	104.377	26.5175	0	0	63.0457	0	0	0	0	0	0
CUFF.334288	chr9:111972232-111977875	823.759	318.499	302.47	0	0	0	0	0	0	0	0	0	0	0	0	0	0	0	0	0	0	0	0	0
CUFF.334296	chr9:112227456-112228140	0	0	0	0	0	0	54.1021	175.08	524.045	605.702	1287.22	1044.51	0	0	0	0	0	0	0	0	0	0	0	0
CUFF.334654	chr9:115452042-115511261	128.306	115.35	194.584	193.564	55.7305	278.062	208.273	271.086	1345.77	1676.52	536.178	676.739	0	0	0	0	0	0	0	0	0	7.46363	0	0
CUFF.334737	chr9:116197955-116200738	212.109	264.282	36.1068	98.6322	0	0	53.0098	40.0559	0	0	0	0	0	0	0	23.8036	0	0	0	0	0	0	0	0
CUFF.334783	chr9:116271869-116276333	0	0	23.7792	66.8318	129.291	390.163	62.748	54.6926	62.9227	188.354	146.229	187.678	300.608	358.843	45.7086	89.2546	114.005	108.519	79.3288	112.781	0	18.3398	129.091	42.0997
CUFF.334866	chr9:117755063-117872555	0	0	0	0	0	0	0	0	0	0	0	0	0	0	0	0	0	0	0	0	0	0	0	0
CUFF.335007	chr9:118150319-118170833	99.4493	31.5881	47.4891	38.3008	54.3887	74.5889	39.5249	54.4801	305.513	347.895	213.151	92.4201	182.438	146.377	94.1946	98.6414	164.137	111.24	106.108	50.751	77.592	27.0039	173.552	77.1148
CUFF.33509	chr10:69570484-69571831	77.8576	0	0	0	0	0	0	63.4748	0	0	0	0	0	0	0	0	0	0	0	0	71.409	0	72.7323	0
CUFF.335234	chr9:119322772-119323964	139.611	243.847	185.168	383.854	154.965	311.299	242.412	373.035	184.048	351.924	139.403	410.152	190.311	249.698	118.172	45.0201	294.396	174.804	304.943	131.882	297.195	295.269	226.772	414.038
CUFF.335505	chr9:120602272-120604084	0	0	0	0	0	0	35.4563	0	0	0	37.4656	0	63.8912	66.7768	50.105	0	0	0	0	0	0	0	0	0
CUFF.335509	chr9:120351497-120359838	106.387	179.048	98.4579	51.0397	15.7366	0	71.0059	41.5565	28.7579	53.605	18.9695	70.6954	0	0	0	0	0	0	44.6317	16.5156	17.2004	0	26.5359	16.3167
CUFF.335594	chr9:121277630-121280196	38.8728	177.854	113.807	50.7005	62.2302	33.2066	83.9499	61.9176	76.8433	17.7486	64.3109	35.1086	37.9297	16.3505	12.5953	0	31.3683	29.7855	45.5104	0	13.4816	43.0419	66.7163	23.1938
CUFF.335907	chr9:122422121-122423449	56.9101	0	0	297.303	0	116.99	64.4567	187.145	115.41	0	0	224.092	0	0	0	0	0	438.527	0	0	89.2842	277.176	0	340.547
CUFF.33636	chr10:71312611-71313923	0	0	108.591	74.773	80.5426	309.972	0	10.1451	36.2247	52.3438	0	0	0	16.0619	0	196.261	0	146.311	0	0	0	0	0	0
CUFF.336588	chrX:7376132-7378057	64.9671	143.479	75.4436	74.2673	51.0905	33.5986	136.769	121.717	91.1123	174.711	233.01	139.537	88.8327	201.488	102.445	32.5367	0	60.8696	62.2462	0	70.7145	92.4685	13.0128	100.244
CUFF.336868	chrX:8206635-8217672	0	0	0	0	0	0	0	0	0	0	0	0	0	555.539	0	0	0	0	0	0	0	0	0	0
CUFF.336983	chrX:8860452-8892939	83.7201	171.194	95.5542	62.8313	108.215	216.684	94.4392	133.231	126.394	181.792	122.479	165.496	79.4773	157.095	140.481	55.4905	104.84	77.2812	100.465	32.0865	81.6925	92.157	66.0989	50.8688
CUFF.337241	chrX:11513087-11514933	71.6275	0	0	0	0	0	0	0	0	0	0	0	0	0	0	0	0	0	0	0	0	72.9616	0	0
CUFF.337418	chrX:12698088-12700471	232.273	34.8643	246.343	83.8841	186.46	0	132.44	207.983	172.429	179.57	154.477	60.5806	0	61.1213	91.9646	0	0	0	251.448	0	94.6937	99.6098	77.0805	133.919
CUFF.337513	chrX:13041900-13045281	186.752	265.955	102.944	120.053	201.068	87.158	175.104	103.566	162.091	73.2976	75.3517	92.8423	51.0494	123.238	65.9892	116.954	18.2466	17.3041	132.332	244.424	111.801	140.096	233.993	207.389
CUFF.337515	chrX:13041900-13045281	0	0	0	0	0	0	0	0	0	0	0	0	0	0	0	0	0	0	0	0	0	0	0	0
CUFF.337927	chrX:17538126-17550778	0	0	0	0	0	0	262.201	0	0	0	0	0	0	0	0	0	0	0	0	0	0	0	0	0
CUFF.338068	chrX:19145396-19146279	248.967	182.191	79.2651	132.12	47.4723	207.504	176.773	72.0715	243.96	186.148	92.2228	123.628	37.3687	88.5787	45.1417	669.821	225.173	482.228	33.9768	51.4857	145.939	112.081	0	111.933
CUFF.338320	chrX:20962090-20987328	804.568	594.573	1028.12	644.551	1137.58	1010.23	838.303	612.568	2111.55	1431.34	1508.22	1237.87	651.489	486.317	577.814	917.404	789.228	886.176	614.953	816.571	545.4	454.579	703.689	617.958
CUFF.339711	chrX:42360718-42363173	0	150.928	0	0	0	0	0	0	0	0	0	0	0	0	0	0	0	0	0	0	38.5273	0	0	0
CUFF.339722	chrX:42364742-42373063	47.5935	60.8589	0	0	0	0	47.3787	0	0	0	0	0	0	0	0	128.812	0	0	0	0	0	0	0	0
CUFF.340460	chrX:50537370-50550742	322.282	266.005	134.739	310.398	68.4909	218.471	195.369	223.467	203.686	183.798	144.845	132.133	109.455	46.0626	82.843	61.1306	88.4124	111.915	154.384	0	123.367	93.8304	132.695	247.156
CUFF.340626	chrX:52762601-52764161	64.5015	137.909	50.684	0	0	0	43.5864	0	0	0	0	0	0	0	0	0	0	0	0	0	0	0	0	0
CUFF.340743	chrX:53705999-53713398	153.948	184.757	0	0	0	0	80.4958	0	0	0	0	513.775	0	0	0	218.971	0	359.995	166.396	0	0	0	0	0
CUFF.340841	chrX:56293112-56293845	0	0	0	0	0	0	0	0	0	0	0	0	0	0	0	0	0	0	0	0	0	0	0	0
CUFF.34130	chr10:75633778-75634890	0	0	0	0	0	0	0	0	0	0	0	0	0	0	0	0	0	0	0	0	0	0	0	0
CUFF.342483	chrX:73670403-73672976	65.8559	106.87	56.9279	37.0261	16.9389	60.0341	86.6181	157.974	212.685	193.988	77.1047	191.366	18.8598	58.8853	90.9659	41.1866	90.5735	42.9657	96.3279	56.4094	99.8331	49.4846	29.7331	63.2326
CUFF.342655	chrX:74270301-74270610	0	0	193.815	230.416	0	0	0	0	0	0	0	0	0	0	0	0	0	0	0	0	0	0	0	0
CUFF.343361	chrX:79386718-79391316	0	0	0	0	0	0	0	0	0	0	0	0	0	0	0	0	0	0	0	0	0	0	0	0
CUFF.344321	chrX:93276018-93285197	0	0	0	0	0	0	0	0	0	0	0	0	0	0	0	0	0	0	178.3	0	0	0	0	0
CUFF.344341	chrX:94125460-94139180	0	0	0	0	0	0	0	0	0	0	0	0	0	0	0	0	0	0	0	0	0	0	0	0
CUFF.344414	chrX:94438558-94439550	0	0	0	0	0	28.7346	0	0	51.3511	90.3524	16.6176	0	27.6097	57.1965	43.7465	152.892	0	51.9109	0	0	0	0	0	0
CUFF.344429	chrX:94442999-94444578	0	62.5848	0	74.7403	123.106	117.785	0	125.484	0	108.518	0	225.455	0	0	0	502.99	685.722	220.798	0	0	0	0	0	0
CUFF.344468	chrX:94640667-94643229	158.425	151.62	58.8316	83.4108	123.121	66.323	83.0698	204.167	24.7632	46.8424	95.9169	46.4723	164.698	131.254	134.377	125.527	209.291	238.717	54.0159	39.7333	74.3029	93.4355	110.812	30.6081
CUFF.344746	chrX:95960480-95968036	181.384	272.807	250.722	326.267	190.652	484.489	931.037	1067.59	1839.8	1675.69	1900.27	1727.34	1259.91	1497.13	1649.54	624.957	723.053	614.222	281.73	198.609	576.393	447.365	340.761	373.184
CUFF.344777	chrX:96239832-96240871	56.9921	70.8825	60.6204	28.5091	0	0	27.1357	46.8178	39.603	0	0	40.3926	0	39.2866	29.8731	50.2473	0	0	0	0	0	0	0	0
CUFF.34490	chr10:77528338-77530261	40.8933	118.235	28.7084	78.1277	0	0	0	42.4136	0	0	0	18.0426	14.5823	0	0	0	0	0	0	0	0	0	0	0
CUFF.344993	chrX:98249258-98258670	0	0	0	0	0	0	0	0	0	0	0	0	0	0	0	0	0	0	0	0	0	0	0	0
CUFF.345123	chrX:99288415-99291424	0	0	0	0	0	0	0	0	0	107.282	0	0	0	122.531	0	0	0	0	0	0	0	0	0	0
CUFF.346093	chrX:103493565-103503261	500.937	512.274	245.85	231.944	110.618	219.142	232.351	316.826	515.178	352.391	547.838	527.43	592.354	420.568	429.792	299.516	249.437	69.9524	369.225	47.953	423.525	133.186	409.38	337.063
CUFF.346131	chrX:103634862-103638758	0	0	0	0	0	0	0	0	0	0	0	0	0	0	0	0	0	0	0	0	0	398.892	0	0
CUFF.346133	chrX:103569572-103616948	351.182	276.763	190.249	159.732	189.532	240.223	152.511	207.003	158.455	199.709	131.261	145.075	82.1765	94.3058	90.9001	139.16	159.633	178.796	275.754	212.754	327.474	271.625	240.908	242.319
CUFF.346138	chrX:103639661-103677218	0	0	0	0	0	0	0	0	0	0	0	0	0	0	0	0	0	0	0	0	0	0	0	0
CUFF.346387	chrX:105038847-105070119	983.961	1086.62	686.696	587.161	536.57	825.707	594.338	584.953	636.166	734.819	688.18	724.717	548.983	500.389	394.887	330.64	516.882	372.198	811.874	666.486	952.413	1171.32	751.068	679.007
CUFF.346851	chrX:108834594-108887074	890.04	207.447	380.235	250.23	501.525	374.48	353.26	181.117	158.7	156.977	209.354	173.133	208.148	45.8325	65.8374	347.78	89.0952	272.535	859.838	1499.47	980.811	1237.46	840.775	1011.49
CUFF.346852	chrX:108974367-108975909	0	51.0075	59.8608	0	28.5098	92.4733	52.8926	50.962	0	0	0	0	96.4034	0	0	0	0	0	161.468	480.795	0	83.5844	170.679	0
CUFF.347966	chrX:123103973-123104601	0	0	0	0	0	0	0	0	0	0	0	0	0	0	0	0	0	0	0	0	0	0	0	0
CUFF.348397	chrX:133409502-133412769	0	0	0	0	0	0	0	89.5877	0	0	0	163.931	183.844	0	139.718	0	0	0	0	0	0	0	0	0
CUFF.348942	chrX:136744527-136756562	0	100.619	0	120.556	125.068	363.991	53.9737	50.2538	257.296	260.752	170.954	89.2565	109.651	189.472	140.471	0	0	0	484.386	168.668	0	110.804	98.8235	123.058
CUFF.349448	chrX:142561709-142577274	0	0	0	0	0	0	0	39.3195	0	0	0	0	0	0	0	0	0	0	0	0	0	0	0	0
CUFF.349853	chrX:147408134-147431952	0	0	0	0	0	0	0	0	0	0	0	0	0	0	0	0	0	0	0	0	0	0	0	0
CUFF.350086	chrX:150492536-150501395	128.42	137.317	131.121	122.929	114.719	149.419	97.745	92.3963	62.5752	46.3891	74.6324	74.2437	77.0962	54.2282	50.5482	27.2508	20.9484	31.7435	56.7509	68.4936	21.5167	57.7351	64.805	74.1571
CUFF.350172	chrX:150954506-150954877	0	173.22	0	0	0	175.22	70.0767	174.874	150.493	150.736	100.117	0	0	0	0	0	0	0	0	0	0	0	0	0
CUFF.3504	chr1:34786771-34790926	0	0	0	90.3489	0	0	60.7977	0	130.819	131.989	0	0	0	0	0	0	289.358	0	0	0	0	0	0	0
CUFF.350427	chrX:152010000-152014648	87.6898	106.342	173.823	231.895	62.4725	270.173	135.34	104.901	113.128	36.0844	62.6091	71.3901	144.417	116.43	38.4319	71.9801	127.622	90.8916	76.0216	45.156	8.39181	0	68.2784	52.7241
CUFF.350528	chrX:152369266-152387484	12.7326	54.8391	0	0	17.7621	0	13.6885	0	0	0	0	93.0379	0	0	0	0	0	53.7731	0	33.6669	29.6808	46.3058	54.9241	0
CUFF.350877	chrX:155390729-155392436	0	54.8109	85.4513	65.5928	0	201.224	0	0	0	0	0	0	0	0	0	0	0	0	0	0	0	0	0	0
CUFF.351246	chrX:159239969-159240918	0	0	0	0	0	0	0	0	0	0	0	0	0	0	0	0	0	0	0	0	0	0	0	0
CUFF.351457	chrX:161635054-161635598	0	0	0	0	0	0	0	0	0	0	0	0	0	0	0	0	0	0	0	0	0	0	0	0
CUFF.352049	chrX:167086286-167102114	98.9906	115.431	65.0637	22.1325	1.65171	0	42.386	29.8888	5.39334	15.4047	0	5.04424	0	4.59075	0	0	0	0	0	0	0	0	0	0
CUFF.35479	chr10:81128987-81133972	73.8908	183.635	96.8101	55.0702	100.175	81.8387	41.1674	0	0	237.565	50.0026	80.981	0	84.7394	0	90.8188	0	0	86.8532	0	0	0	85.1246	98.3152
CUFF.3596	chr1:35879840-35881119	0	0	29.6454	0	43.1349	0	26.4696	0	0	91.1977	26.9113	91.5797	0	0	0	0	0	0	0	0	0	0	0	0
CUFF.35979	chr10:82845264-82859135	421.86	479.077	679.882	688.337	456.492	860.437	590.836	859.805	566.917	457.303	676.184	809.499	354.3	447.332	248.676	283.906	218.902	175.826	504.007	883.962	590.841	861.663	502.64	700.946
CUFF.35998	chr10:83344507-83351031	0	0	127.434	0	0	0	0	0	0	0	0	0	0	0	0	0	0	0	0	0	0	0	0	0
CUFF.36566	chr10:86175562-86188081	151.435	0	0	0	0	0	0	0	0	0	0	0	0	0	0	0	0	0	0	0	0	0	0	0
CUFF.36772	chr10:87018990-87043496	0	73.3999	0	0	0	0	0	147.632	105.068	0	0	0	0	0	0	0	0	0	0	0	150.831	0	0	0
CUFF.36891	chr10:87777278-87782537	128.838	65.1938	101.346	26.325	32.9703	51.7979	231.85	107.192	0	55.3108	187.343	36.4838	0	0	13.1005	32.1437	0	0	0	89.6367	11.9547	51.3722	24.834	0
CUFF.3693	chr1:36292336-36296576	135.995	0	0	0	0	0	0	0	0	0	0	0	0	0	0	0	0	0	0	0	0	0	0	0
CUFF.37216	chr10:89685757-89689348	81.783	314.262	221.229	496.125	299.644	788.642	220.683	539.682	1053.79	1137.58	1025.22	1381.79	128.526	195.057	282.939	96.3006	331.795	39.4199	52.8111	22.4721	626.487	427.225	129.742	59.2248
CUFF.37504	chr10:93073023-93093659	0	0	77.3074	84.5739	252.667	390.636	18.457	45.7669	2623.21	2448.28	83.4729	106.517	22.0225	26.6647	6.87695	85.7153	51.3381	81.1352	0	0	0	0	9.00974	0
CUFF.37551	chr10:93317342-93322854	132.996	160.51	151.879	258.694	104.026	347.777	97.0952	176.353	250.848	212.549	179.778	181.429	234.798	375.051	220.627	358.986	550.217	418.914	0	0	0	0	0	0
CUFF.37582	chr10:93335397-93348816	93.4456	187.069	77.0403	108.889	117.847	129.404	31.1729	81.1094	82.3011	12.6761	7.39286	25.0061	88.9209	57.6824	89.1204	0	22.1834	42.091	0	0	0	0	0	0
CUFF.3759	chr1:36461998-36462750	65.8347	78.6178	0	0	0	0	73.8879	0	0	0	0	0	0	0	0	0	0	0	0	0	0	0	0	0
CUFF.37602	chr10:93452619-93453110	0	57.0803	0	0	0	0	0	0	108.869	0	0	102.138	0	0	0	0	0	0	122.75	0	0	0	0	0
CUFF.3768	chr1:36465266-36471678	213.071	294.472	153.151	69.02	164.37	0	125.895	113.011	56.8029	32.4353	95.2942	97.0135	28.2384	0	47.3204	62.557	59.0195	112.383	70.7502	193.736	133.697	210.61	155.812	149.486
CUFF.37740	chr10:94671179-94688591	416.036	296.154	264.157	185.21	295.712	278.746	425.771	292.997	180.715	189.468	356.601	278.858	479.641	300.198	310.832	106.707	55.9366	52.9805	971.549	632.394	560.401	626.882	967.52	1044.63
CUFF.37769	chr10:94480032-94485394	49.4777	69.4972	68.5022	79.9362	51.6159	28.4111	20.7976	57.5963	133.313	117.514	37.4882	24.3168	41.5635	77.6044	85.9454	89.9914	117.584	30.3899	18.1833	0	17.84	18.8164	14.574	16.0869
CUFF.37887	chr10:94514181-94514802	291.265	241.432	439.324	508.88	504.07	255.317	543.545	719.09	290.518	413.583	159.635	520.922	189.916	258.762	156.436	142.455	195.474	93.3705	307.087	215.221	345.964	105.251	267.88	162.65
CUFF.38482	chr10:97388205-97428582	293.671	332.678	211.85	178.26	127.59	159.711	232.481	182.963	329.095	302.022	393.669	443.698	169.867	160.197	113.421	118.569	99.2781	177.734	0	0	14.2747	6.19888	0	0
CUFF.38680	chr10:99239238-99241951	338.974	406.034	231.838	144.084	0	0	106.536	141.992	0	0	0	40.8468	0	0	0	0	0	0	0	0	0	0	0	0
CUFF.38694	chr10:99267704-99270401	0	0	16.0683	22.4892	40.685	234.702	21.9888	9.14792	361.109	346.074	51.6741	46.6244	12.8491	0	0	179.871	387.696	499.434	0	0	6.93745	0	5.68893	14.809
CUFF.38752	chr10:99452018-99460392	196.972	225.42	62.6899	115.609	197.456	314.676	113.775	59.828	125.144	132.262	165.093	145.109	48.4508	67.1959	72.5921	73.3042	77.456	73.5086	0	0	0	0	0	0
CUFF.38996	chr10:103028920-103030597	0	0	0	0	0	0	0	0	0	0	0	0	0	0	0	0	0	0	0	0	0	0	21.0097	0
CUFF.39285	chr10:107199935-107205459	16.7228	14.3603	19.4771	0	18.2493	0	16.5605	28.3666	24.2061	0	0	0	0	0	0	0	0	0	25.1671	73.811	12.0387	37.7139	0	52.7813
CUFF.39422	chr10:108444338-108444779	90.1713	188.825	0	0	0	0	49.3003	189.319	0	0	0	0	0	0	0	0	0	0	0	0	0	0	0	0
CUFF.39438	chr10:108447266-108451024	0	22.6178	27.0481	9.14244	9.56288	11.855	24.5517	0	0	12.7722	23.2393	0	0	11.6266	8.98116	25.0318	0	0	0	35.9475	24.5435	38.3844	21.0645	0
CUFF.39574	chr10:110795299-110796468	63.937	0	0	0	0	0	0	0	0	0	0	0	0	0	0	0	0	0	0	0	0	0	0	0
CUFF.39584	chr10:110801286-110893047	0	0	0	0	0	0	0	0	0	0	0	0	0	0	0	0	0	0	0	0	0	0	0	0
CUFF.39692	chr10:111331734-111347526	948.438	1532.26	454.481	510.368	533.062	903.451	563.763	918.086	1072.76	2111.16	1412.02	1528.04	165.264	357.982	214.405	626.719	253.874	280.313	0	0	0	0	23.6356	67.5185
CUFF.39926	chr10:114112125-114119642	332.169	147.328	1070.79	914.959	987.698	933.177	706.873	770.866	161.675	179.446	599.873	537.724	0	0	26.3529	0	0	0	309.955	459.622	622.546	403.492	295.207	235.544
CUFF.39930	chr10:114119911-114127384	0	0	130.181	180.294	87.6355	0	54.8831	49.3862	0	0	162.953	213.351	0	0	0	0	0	0	225.258	0	21.405	0	60.6142	51.9099
CUFF.40401	chr10:117227545-117227964	0	82.1169	133.028	195.139	197.06	0	0	0	0	0	255.696	150.925	0	0	0	152.094	0	0	284.232	0	75.3816	165.728	121.943	0
CUFF.40484	chr10:117409910-117413753	112.847	0	0	0	0	0	0	0	0	0	0	0	0	0	0	0	0	0	0	0	0	0	0	0
CUFF.40631	chr10:117945178-117947129	0	0	0	0	0	0	0	0	0	0	0	0	0	0	0	0	0	0	0	0	0	0	0	0
CUFF.40749	chr10:118501993-118556601	258.638	228.065	146.047	92.4179	0	0	26.6967	85.1427	0	8.73049	0	7.90139	0	0	0	0	0	0	0	0	0	0	0	0
CUFF.40797	chr10:118737810-118749887	34.8849	14.4548	21.1183	69.9633	39.6334	0	37.1223	28.5542	0	24.5696	55.9497	0	0	0	0	35.5175	0	0	176.976	244.802	138.274	20.4844	45.2206	113.604
CUFF.40968	chr10:119631710-119632751	0	0	0	0	0	0	0	0	0	0	0	0	0	0	0	0	0	0	0	0	0	0	0	0
CUFF.4097	chr1:38335797-38345958	0	0	0	0	0	0	0	0	0	0	0	0	0	0	0	0	0	0	0	0	0	0	0	0
CUFF.41439	chr10:121808259-121809322	262.072	75.7669	38.0355	160.218	124.704	145.218	526.429	601.432	0	64.533	116.145	122.389	50.161	0	0	0	0	0	0	0	0	86.2949	25.3237	0
CUFF.41649	chr10:125107510-125112468	0	0	98.4088	115.092	266.651	0	85.5897	0	0	0	0	0	0	0	0	0	0	0	0	0	0	0	0	0
CUFF.41978	chr10:127070399-127071058	568.949	1049.28	750.883	1130.83	331.412	286.708	777.123	1101.23	761.481	725.643	1830	1306.71	122.398	498.739	516.642	61.7046	184.921	0	813.786	847.595	1417.71	1311.2	265.226	272.064
CUFF.42130	chr10:127672132-127676796	786.8	47.9043	405.542	172.3	0	0	537.084	382.537	222.691	248.076	307.054	84.7235	131.822	0	132.603	0	166.044	159.567	185.328	0	352.284	199.553	0	0
CUFF.42139	chr10:127666984-127668752	195.929	372.565	253.263	446.043	111.412	680.361	278.21	106.422	0	460.207	165.944	853.014	68.3725	0	0	0	188.116	0	381.696	612.327	1328.38	1030.83	804.058	449.129
CUFF.42172	chr10:127755944-127756543	0	0	0	83.0766	0	268.243	0	0	0	121.04	0	0	0	0	0	109.074	0	504.638	0	0	0	0	0	0
CUFF.4236	chr1:39830924-39831720	0	24.4151	47.519	176.715	83.996	0	20.9341	169.368	229.539	208.507	125.554	125.36	40.2186	40.7467	61.921	129.004	231.924	0	0	0	81.883	55.2377	39.2705	48.7905
CUFF.42835	chr11:3409277-3410198	20.215	53.5739	72.9151	63.3791	140.948	179.332	21.2828	78.1883	165.208	137.457	56.498	230.109	46.8429	90.4183	100.696	49.8829	0	0	0	202.678	124.981	107.796	92.7075	45.4456
CUFF.42861	chr11:3452457-3458375	174.843	294.232	141.61	178.428	161.367	219.944	170.699	241.576	215.293	213.568	252.384	327.537	116.759	193.993	183.245	154.451	124.387	39.3301	330.212	362.091	651.799	849.761	647.505	485.933
CUFF.42969	chr11:3545557-3546570	112.701	142.445	76.4192	172.185	55.1736	0	94.1282	264.098	77.7177	121.258	199.745	90.5636	50.0994	115.197	176.196	0	0	0	25.053	0	0	18.5912	0	57.3322
CUFF.4310	chr1:40084893-40085832	34.3946	119.737	41.3098	0	56.3091	111.702	0	179.914	164.785	0	0	0	0	0	0	172.754	0	0	0	0	0	183.275	36.0103	0
CUFF.4326	chr1:40222447-40224148	0	0	0	0	0	0	0	0	0	0	0	0	0	0	0	0	0	0	67.7666	0	0	85.4618	0	0
CUFF.43368	chr11:5485898-5495830	98.0121	201.06	56.6089	0	138.003	0	48.2133	80.0921	112.067	69.201	139.298	0	52.4533	0	108.21	0	0	129.757	47.9905	63.7374	75.5523	81.1858	72.8168	0
CUFF.43497	chr11:5915261-5916959	65.4806	36.6815	209.601	177.33	154.169	298.532	241.814	272.084	240.379	62.4674	153.958	311.189	0	29.7407	0	0	0	0	0	43.006	17.342	17.9374	14.0984	146.51
CUFF.43621	chr11:6525591-6528780	2258.49	3582.32	1644.13	1985.43	502.094	344.94	1140.55	1429.55	937.341	1711.65	1147.52	1488.85	421.175	472.417	537.384	1507.47	2060.9	2079.87	1144.7	724.957	3280.44	3570.95	1216.38	1270.07
CUFF.44069	chr11:11557378-11579613	178.644	177.388	52.3478	61.3615	0	0	30.7143	62.5368	0	0	0	0	0	0	0	0	0	0	0	0	0	0	0	0
CUFF.44733	chr11:17953978-17960023	136.973	106.493	232.983	121.092	142.444	172.362	160.094	118.442	217.701	305.791	195.253	146.376	0	0	24.6689	0	0	0	196.906	227.247	295.87	317.315	295.204	292.435
CUFF.45424	chr11:21636390-21646794	28.6126	22.6997	0	0	18.515	0	0	0	0	38.7388	0	0	0	0	0	50.5542	0	0	0	69.4031	0	80.8039	42.0289	0
CUFF.45830	chr11:23067895-23074231	40.0537	70.8267	130.054	148.402	184.648	201.793	79.7109	132.646	244.8	249.965	219.776	171.887	142.456	117.781	106.959	107.548	57.0405	162.275	148.375	151.605	165.805	283.17	159.981	84.3181
CUFF.46012	chr11:23805678-23818935	0	0	0	0	0	0	0	0	0	0	0	0	0	0	0	0	0	0	0	0	0	0	0	0
CUFF.46149	chr11:24255700-24272366	73.9093	74.1429	27.8459	33.9469	0	0	21.8513	21.1318	0	0	0	1.77948	0	0	1.25094	0	0	0	0	0	0	0	0	0
CUFF.46591	chr11:30268291-30270046	274.066	392.83	276.135	202.912	324.128	285.733	616.377	580.606	199.131	246.446	582.489	619.737	436.002	414.585	458.856	188.014	64.6481	40.8856	142.194	158.934	296.139	200.549	199.357	203.646
CUFF.46695	chr11:30471881-30496600	0	0	0	0	0	0	0	0	0	0	0	0	0	0	0	0	0	0	0	0	0	0	0	0
CUFF.46890	chr11:31416367-31418349	0	0	0	36.9522	0	0	0	0	0	0	0	0	58.2099	52.7439	0	0	0	0	109.938	157.832	0	84.9014	95.7639	62.1615
CUFF.46923	chr11:31618505-31619259	0	120.231	0	0	0	0	0	0	0	0	162.333	0	0	0	0	0	0	0	0	0	0	0	0	0
CUFF.46982	chr11:31711366-31713515	11.0424	87.5987	6.34696	21.2371	3.61602	13.8273	23.4258	43.1786	11.6912	14.8487	7.30982	14.6632	0	0	0	0	0	0	0	0	0	0	9.19642	0
CUFF.47041	chr11:31818141-31818553	148.756	80.9167	92.7891	480.864	0	0	0	81.5548	149.406	0	0	0	0	0	0	0	0	0	0	0	0	0	0	0
CUFF.47042	chr11:31800701-31804235	108.918	379.275	309.513	349.453	300.838	411.83	274.554	282.186	108.772	351.66	186.114	493.153	61.624	0	145.997	69.4059	0	0	0	0	18.477	37.6405	43.8293	0
CUFF.4721	chr1:43932251-43933899	802.017	1361.79	1074.84	2378.97	1286.62	941.66	1811.68	2261.02	1732.88	1349.9	2581.22	1519.12	415.829	521.847	1114.84	635.822	557.983	1471.21	569.265	1337.8	2698.56	2262.36	1446.98	1157.86
CUFF.48046	chr11:43979921-43982807	0	0	0	0	0	0	0	0	0	0	0	0	0	0	0	0	0	0	0	0	0	0	0	0
CUFF.48205	chr11:45104057-45116910	407.574	0	0	0	0	0	0	0	0	0	0	0	0	0	0	0	0	0	0	0	0	0	0	0
CUFF.48749	chr11:48794396-48795288	345.437	362.189	250.42	172.566	434.269	140.577	143.807	509.796	243.368	377.593	167.358	131.887	325.689	598.358	217.725	183.774	273.155	529.546	305.478	0	76.2719	0	131.444	0
CUFF.49131	chr11:49983109-49999266	166.548	173.032	0	0	0	0	0	57.7394	0	0	0	0	0	0	0	0	0	0	0	0	0	0	0	0
CUFF.49216	chr11:50325943-50327042	0	270.386	0	0	0	0	151.311	0	0	0	0	166.79	0	0	0	0	0	0	0	0	0	0	87.5395	0
CUFF.49259	chr11:50284412-50288808	150.321	182.243	0	62.783	278.277	347.64	224.908	206.51	171.159	222.521	173.459	357.311	179.265	131.346	265.728	0	165.924	79.1561	100.542	418.583	178.699	562.417	42.3131	108.411
CUFF.49533	chr11:51892843-51903705	46.1435	49.3788	113.167	29.781	19.9776	41.0286	0	24.4694	0	0	27.7636	42.2729	0	41.2577	31.3406	157.334	0	74.6415	0	0	0	0	0	0
CUFF.49611	chr11:52001845-52004056	0	0	33.1504	30.6704	0	0	29.9299	25.2116	91.0081	130.383	29.7668	43.5918	137.784	170.591	161.87	52.4928	161.702	231.385	0	65.7635	85.4224	29.9999	0	0
CUFF.49765	chr11:52076367-52079386	0	0	0	0	0	0	0	0	0	0	0	0	0	0	0	0	0	0	0	0	0	0	0	0
CUFF.50424	chr11:55349029-55350338	107.088	0	76.9969	125.432	205.084	59.6997	108.881	207.319	58.8852	417.652	197.268	422.66	73.4541	0	91.6365	0	0	0	0	350.189	37.6409	192.974	281.983	347.415
CUFF.50673	chr11:57795494-57801469	343.283	982.488	620.487	1240.59	365.157	1125.8	572.597	1389.49	912.111	1470.83	713.381	1464.51	254.263	510.845	739.036	150.231	326.101	557.081	415.265	646.57	1001.78	597.461	574.82	541.396
CUFF.50975	chr11:59197918-59202425	1331.12	1969.99	1417.86	1947.09	1421.4	2010.04	1332.31	1966.74	1997.42	2475.48	2148.91	2607.15	207.193	197.793	286.677	281.222	71.0829	356.326	1445.4	1524.93	1285.29	1543.57	1416.51	1371.98
CUFF.51179	chr11:59737603-59741115	423.111	396.265	295.901	316.537	904.841	879.686	229.436	153.932	1088.7	1104.9	387.651	306.112	476.983	510.559	363.22	849.307	497.421	779.191	1167.42	1434.41	680.602	1001.51	1068.87	1198.51
CUFF.51192	chr11:59921521-59921880	0	0	0	0	0	0	0	0	1074.43	2005.09	756.826	0	1660.81	628.837	664.764	2435.34	556.274	549.717	0	0	0	0	0	0
CUFF.51243	chr11:59946922-59948127	101.623	232.396	194.46	289.057	174.88	117.741	223.72	292.52	370.279	353.452	981.375	476.727	0	60.0147	45.1734	0	225.912	269.985	53.6665	147.354	474.931	396.331	96.9306	0
CUFF.51934	chr11:62602853-62604790	18282.1	31209.7	14304.4	16319.9	6223.19	3903.22	15412.2	20009.3	6030.25	6570.22	11316.9	13552.8	3880.54	5043.77	7303.98	3582.02	5503.25	4145.57	39881.1	33200.8	125635	116162	38470.6	39980.5
CUFF.52044	chr11:62919088-62921893	54.8091	104.071	69.967	56.019	96.1228	18.4156	91.8931	182.564	15.1775	176.648	46.7551	155.46	234.772	326.948	209.659	183.924	104.451	297.641	0	36.8619	7.92124	34.9159	16.4967	27.7245
CUFF.52140	chr11:63173815-63188303	112.188	84.0265	37.2536	152.203	35.1112	275.932	50.7555	41.5882	28.7947	71.6398	74.5532	107.333	0	0	0	67.0528	65.6257	62.5198	96.8931	135.25	113.532	79.4952	41.783	109.794
CUFF.52141	chr11:63280246-63283627	0	103.553	113.996	367.189	0	0	203.617	105.04	0	0	0	193.525	0	0	0	0	0	0	0	0	115.809	120.551	0	0
CUFF.52176	chr11:64079336-64083256	1063.42	1510.95	906.615	1274.64	765.932	1404.06	768.279	1002.38	2198.72	2271.26	1727.31	1750.3	353.386	546.789	465.472	732.447	1533.73	1066.23	748.389	472.614	845.336	975.263	604.12	648.069
CUFF.53057	chr11:69370904-69390054	57.6983	174.584	0	103.585	0	0	0	0	285.048	303.856	0	0	0	0	0	0	0	0	244.637	0	90.7463	0	56.1982	0
CUFF.53534	chr11:70748756-70755282	11.4448	0	0	14.8954	60.319	0	0	0	19.9883	0	52.5986	20.6945	0	19.3895	14.9098	0	0	0	23.2581	0	10.6906	11.3295	9.94945	25.3925
CUFF.54409	chr11:75461371-75466394	2200.17	4166.61	3509.88	5359.01	5144.03	8592.43	2535.4	4076.46	5528.43	6039.13	4617.01	5745.4	2292.54	3079.46	2511.69	7774.42	11755.3	9418.8	4611.64	4179.5	6202.77	6442.45	4476.12	4157.94
CUFF.55048	chr11:78300086-78301470	76.2875	0	0	0	189.697	0	0	0	156.078	0	0	0	0	0	0	0	0	0	0	286.729	0	141.568	210.79	487.477
CUFF.55268	chr11:79704556-79708085	61.3543	36.4803	49.9422	35.4329	55.4691	119.006	76.688	75.394	67.7901	67.8535	72.0097	36.3778	86.3229	71.8666	29.9999	74.1032	85.2851	20.2053	63.3899	45.8699	29.1965	43.5953	44.4198	43.0999
CUFF.55278	chr11:79343897-79345109	0	0	144.246	156.46	450.376	249.088	132.422	131.56	105.5	341.266	288.3	236.967	0	0	96.403	434.438	0	233.841	142.114	603.578	262.736	133.502	359.701	138.068
CUFF.5533	chr1:51582508-51590459	0	0	0	0	0	0	0	58.36	0	0	0	0	0	0	0	0	0	0	0	183.568	0	0	102.597	0
CUFF.55402	chr11:79879253-79904633	0	0	0	0	0	0	0	0	0	0	0	0	0	0	0	0	724.616	0	0	0	0	0	0	0
CUFF.55776	chr11:82068143-82071212	557.152	450.934	0	123.779	217.093	100.796	349.94	263.72	73.1491	34.9423	188.598	104.653	0	0	0	79.8186	0	0	0	0	0	0	0	0
CUFF.55876	chr11:82779606-82781035	536.373	575.991	545.418	386.382	177.016	315.583	909.164	1119.33	531.452	509.351	1204.33	1126.87	455.987	456.171	481.323	85.265	400.392	127.161	546.531	419.361	1050.15	849.023	408.022	197.346
CUFF.55988	chr11:83224151-83226572	4092.25	3745.67	1891.85	1506.09	491.024	412.487	1665.13	1624.52	538.117	427.403	659.755	648.312	290.07	209.674	97.0458	492.658	456.406	280.299	103.781	51.6298	39.9607	26.0465	58.6736	36.9861
CUFF.55995	chr11:83291695-83294948	291.004	449.257	331.872	542.614	216.807	33.4654	561.038	464.835	275.239	417.733	675.69	312.758	1045.85	902.997	1147.89	2785.37	4964.49	3091.8	185.092	153.122	272.118	208.898	17.3986	306.892
CUFF.5601	chr1:52108506-52113813	369.978	463.065	635.016	579.376	343.768	618.996	621.198	662.739	253.087	135.806	511.278	432.023	239.975	204.824	274.631	36.2656	0	0	508.672	266.984	720.314	757.324	505.105	326.431
CUFF.56178	chr11:83850032-83850538	0	0	0	0	0	0	0	0	0	0	0	0	0	0	0	0	0	0	0	0	0	0	0	0
CUFF.56339	chr11:84763869-84764880	0	38.9326	73.4986	187.149	56.8575	0	91.7119	155.028	0	0	0	68.031	0	0	0	0	260.869	0	0	0	0	0	0	0
CUFF.5663	chr1:52507785-52514281	53.3171	98.3738	136.74	0	0	0	0	0	0	84.945	0	0	0	0	0	0	0	0	0	0	0	0	0	0
CUFF.5667	chr1:52515091-52520525	63.7525	52.2154	71.5731	0	0	0	0	0	0	0	0	92.8651	0	0	73.392	0	0	0	0	0	63.5361	0	0	0
CUFF.56878	chr11:87755587-87758763	4659.27	8443.78	2546.25	4201.42	69.8032	120.912	1918.2	2838.83	148.875	110.703	176.088	129.263	34.378	37.2702	48.1365	79.5711	35.9244	79.4462	0	0	12.4127	0	0	0
CUFF.57142	chr11:88907549-88909847	0	0	133.996	0	0	0	0	0	0	0	0	0	0	0	0	0	0	0	0	0	0	0	0	0
CUFF.57291	chr11:89383331-89384826	0	0	0	0	0	0	0	0	0	0	0	0	0	0	0	0	0	0	0	0	0	0	0	0
CUFF.57397	chr11:90195000-90196947	0	0	121.189	92.8484	0	0	0	157.226	0	135.754	0	142.927	0	0	0	0	0	290.83	0	0	0	0	0	0
CUFF.57649	chr11:94133455-94155813	364.733	496.864	557.735	1115.72	133.775	427.476	605.943	913.603	1231.46	1190.65	799.983	901.838	856.777	1691.58	2130.97	1434.24	2832.09	3815.04	259.032	401.307	1074.15	703.173	511.063	340.97
CUFF.58153	chr11:95311178-95324588	151.385	95.4076	604.908	791.839	572.041	808.45	298.391	349.919	603.977	393.685	122.585	275.66	24.3567	64.8473	33.2002	331.726	289.563	235.899	659.498	776.486	807.467	599.11	559.718	589.773
CUFF.58238	chr11:95796030-95797896	0	6.73903	9.99381	49.0444	30.551	126.841	9.07232	26.5561	114.129	79.8847	19.5077	44.9944	16.0453	31.0647	24.0144	95.5693	119.535	113.379	24.2886	0	0	0	7.35396	0
CUFF.58250	chr11:95788739-95789972	94.0709	31.3431	810.256	625.55	940.058	682.801	119.272	108.397	1568.85	1279.37	309.751	423.832	364.509	552.047	519.251	2361.68	2301.19	1960.58	566.146	197.755	44.4828	66.5773	167.225	370.85
CUFF.58277	chr11:95858496-95860983	58.2125	54.2265	169.724	75.1464	144.426	97.512	92.1235	175.588	205.123	170.623	261.779	220.128	166.318	95.6609	92.3508	113.941	45.9771	65.4332	158.704	138.268	63.9904	98.8993	204.067	190.937
CUFF.58287	chr11:95869700-95874719	27.567	31.0302	0	37.3659	19.2427	421.211	28.5912	30.8154	206.612	159.535	99.0043	0	52.7315	0	282.388	0	0	0	329.289	0	114.419	30.1186	92.0982	54.2171
CUFF.58576	chr11:96944177-96952913	127.707	331.498	84.5706	142.85	48.3682	156.875	47.7112	117.299	99.2535	80.8566	21.0673	0	225.18	472.568	808.468	59.5782	149.516	356.398	31.6188	0	102.883	131.678	75.6335	256.377
CUFF.58590	chr11:96959548-96967834	126.159	187.879	59.8601	64.8639	27.8872	55.0137	58.0001	93.3712	52.7893	90.2174	72.3952	81.9809	59.7777	38.6726	55.4324	67.4993	109.13	125.131	66.6559	64.7438	68.4542	80.2999	78.765	46.1316
CUFF.58595	chr11:96992194-96997681	25.2163	87.029	30.109	46.8734	19.9822	0	49.4579	66.7503	27.484	32.797	78.1127	194.486	85.656	75.2888	104.474	12.7351	0	0	319.141	241.451	411.41	304.535	380.515	354.785
CUFF.58694	chr11:97280737-97281167	0	0	0	0	32.8123	0	0	59.3162	95.6083	0	0	106.254	0	0	0	0	0	0	0	119.559	221.47	61.2583	41.0881	0
CUFF.58808	chr11:97644248-97660367	347.473	403.677	209.89	289.337	316.089	263.362	256.578	309.347	381.937	442.565	324.261	297.266	602.463	573.432	479.358	581.919	565.189	778.863	1032.99	519.856	1004.19	1229.61	1109.84	1112.95
CUFF.58822	chr11:97662212-97663326	101.334	230.148	89.9573	241.29	15.6857	24.7328	61.7118	75.7957	123.953	156.546	184.56	207.379	192.194	466.057	244.474	78.442	234.385	178.312	0	0	0	14.6083	21.1977	35.4348
CUFF.59087	chr11:98740642-98741658	0	58.2868	0	209.062	164.979	0	60.2163	0	206.36	0	0	313.352	101.217	113.673	0	0	209.757	202.314	0	0	146.49	0	0	126.149
CUFF.59201	chr11:99109950-99121974	26.7883	51.8207	15.4919	20.8834	0	0	14.6968	0	0	0	0	0	0	0	0	0	0	0	0	0	0	0	0	0
CUFF.59932	chr11:102030309-102035029	34.1044	112.415	0	268.956	0	0	149.473	112.488	163.072	0	0	301.403	0	0	160.224	0	0	0	0	0	0	0	0	0
CUFF.60167	chr11:102708791-102710450	0	0	0	0	0	0	0	0	0	0	0	0	0	0	0	0	0	0	0	0	0	0	0	0
CUFF.60179	chr11:102741463-102743365	0	0	0	0	0	0	0	0	0	0	0	0	0	0	415.559	0	1043.63	0	0	0	0	0	0	0
CUFF.60296	chr11:103162428-103164604	71.5056	0	1287.84	1698.65	430.488	1671.64	322.261	450.185	705.441	2695.97	1046.48	831.469	442.43	777.204	368.31	0	0	0	0	0	0	133.263	414.652	0
CUFF.60334	chr11:103420835-103422040	111.375	57.9391	129.198	70.1709	0	36.9118	157.98	45.7376	29.2111	19.6692	21.246	19.4741	36.0459	18.2042	14.008	0	0	0	0	0	0	0	18.5368	0
CUFF.60441	chr11:103702514-103725548	156.111	189.686	139.422	170.599	148.779	147.269	177.867	176.299	132.375	172.239	190.942	175.108	243.176	180.877	185.613	101.292	143.64	155.562	140.661	173.511	116.708	169.65	145.042	101.472
CUFF.60605	chr11:104558866-104565872	21.108	0	79.8023	45.397	195.106	385.351	70.0091	220.052	377.966	462.29	103.174	146.929	134.065	122.103	145.474	1106.98	2724.5	2047.45	225.989	134.077	491.961	243.324	83.032	51.0033
CUFF.60621	chr11:104313938-104319334	0	0	0	69.6875	0	0	0	0	0	100.95	0	0	0	0	0	0	209.757	0	0	0	0	0	0	0
CUFF.61322	chr11:109048052-109082741	44.3464	27.4152	46.6534	62.1123	31.2359	56.9461	37.801	44.9813	7.42485	7.72954	131.125	45.6221	61.3243	13.9053	10.771	7.0797	0	0	6.92424	0	0	0	0	0
CUFF.61323	chr11:109085536-109092624	64.7429	37.8834	0	0	14.1094	0	22.0289	0	0	0	0	0	0	61.6069	0	0	0	0	0	0	0	0	0	0
CUFF.61360	chr11:109040561-109044223	48.9472	115.99	31.1921	40.0743	40.3856	53.6327	26.5531	98.2675	46.2848	0	89.9626	280.438	74.0251	106.577	102.01	55.6622	50.8678	193.567	0	0	16.2269	0	0	0
CUFF.61768	chr11:113043901-113173042	1731.67	1618.25	754.45	932.532	372.843	419.598	891.263	1020.51	316.408	418.3	613.722	614.298	64.1115	0	21.2722	18.4198	26.4835	0	320.036	381.963	849.203	602.299	305.76	210.01
CUFF.6198	chr1:55172351-55202320	0	0	0	0	0	0	0	0	0	0	125.764	0	0	0	0	0	0	0	0	0	0	0	0	0
CUFF.62737	chr11:117076328-117078948	3071.81	5338.21	2565.53	4458.72	1885.18	2249.13	3889.92	5561.61	4414.86	4301.43	3080.22	2889.71	1312.4	1578.02	1992.33	886.584	2201.88	1347.37	1788.96	1617.58	1800.52	1821.87	2272.04	2499.32
CUFF.62760	chr11:117094743-117097622	149.715	114.797	160.697	165.328	78.5698	78.883	66.2564	91.9023	333.733	291.664	217.756	263.633	47.852	143.602	162.181	295.043	276.195	161.234	0	0	0	8.19065	0	14.671
CUFF.62779	chr11:117371076-117371422	0	0	191.336	152.631	0	0	157.495	132.7	0	0	0	0	0	0	0	0	0	0	0	0	0	0	0	0
CUFF.62785	chr11:117182340-117191962	0	0	182.934	150.537	410.387	679.783	18.5468	31.1539	54.1631	147.293	13.9676	0	0	0	0	0	0	0	34.2306	0	0	0	24.4544	0
CUFF.62790	chr11:117182340-117191962	0	0	170.072	279.07	582.804	1940.46	0	13.9813	17.1009	72.1785	0	0	0	0	0	0	0	0	0	0	0	0	0	0
CUFF.62808	chr11:117259819-117265894	73.9711	0	0	0	36.0199	0	0	0	0	0	0	0	0	0	0	0	0	0	0	0	0	0	0	0
CUFF.62866	chr11:117490700-117498022	254.747	323.958	155.695	229.328	32.3041	10.4522	177.921	282.769	119.463	0	234.973	294.943	0	0	48.2946	0	0	0	78.3812	23.1812	9.08223	0	35.9535	0
CUFF.62880	chr11:117523521-117524729	67.9749	62.7686	50.2597	37.7889	75.4312	159.943	23.0592	0	0	0	29.3039	0	0	0	40.8557	0	0	0	0	0	0	0	23.7127	0
CUFF.62896	chr11:117557674-117560472	205.887	307.405	195.987	247.011	198.122	343.743	273.489	264.242	166.971	212.38	114.532	165.661	100.451	138.203	112.174	202.272	114.162	48.0923	26.8894	49.4204	14.4783	20.2494	52.923	28.5998
CUFF.63312	chr11:119044574-119046707	97.2267	137.787	100.314	166.827	31.0955	20.01	68.2732	234.918	91.8931	85.0859	144.922	0	30.5007	39.5276	75.9716	0	37.8553	107.903	73.9968	0	152.965	70.4981	49.7074	80.1344
CUFF.63434	chr11:119488902-119491224	89.4968	223.69	0	0	0	0	204.363	227.408	0	0	0	0	0	524.899	0	0	0	0	0	380.459	0	408.375	0	0
CUFF.63509	chr11:119907205-119908531	0	0	0	0	0	0	0	0	0	244.312	0	0	0	0	0	0	0	0	0	0	0	0	0	0
CUFF.63589	chr11:120159565-120174592	0	0	4.80767	3.67049	18.709	77.9044	0	0	58.8589	90.603	5.20851	6.02582	41.4685	44.5718	64.3666	50.6363	85.5656	41.7486	0	0	0	0	0	0
CUFF.63590	chr11:120159565-120174592	0	0	0	0	56.9302	11.1771	0	0	44.6699	55.1857	0	24.2621	37.4977	73.3836	54.2968	12.9269	35.0298	0	0	0	0	0	0	0
CUFF.63908	chr11:120831078-120834474	35.6098	190.517	166.853	434.546	390.436	904.17	302.008	984.91	760.737	938.571	440.161	613.051	356.737	695.848	318.21	253.083	727.917	567.411	121.304	319.762	179.159	245.713	141.482	226.437
CUFF.64169	chr12:3342602-3357008	25.2045	28.2495	18.4454	5.71445	5.11807	0	4.29903	4.63525	0	0	9.5708	0	6.81025	0	5.55215	0	0	13.0944	14.907	10.8123	16.1384	4.29111	16.1147	16.7041
CUFF.64886	chr12:8431806-8432534	22.204	46.3576	77.7413	167.829	48.8091	383.287	115.88	229.61	111.061	197.828	24.2233	158.4	41.4713	76.9187	87.7694	0	219.111	278.513	0	0	72.1327	76.4273	0	0
CUFF.64969	chr12:8511181-8521765	67.0493	161.987	344.749	285.082	280.742	379.055	324.932	334.567	0	50.0682	56.9022	99.4322	22.84	0	36.0162	0	44.8838	0	453.354	521.795	236.624	266.674	334.329	253.957
CUFF.65153	chr12:9371412-9415036	158.003	65.9502	98.5419	78.689	0	0	0	0	0	114.445	0	119.243	0	0	97.1015	0	0	0	0	0	0	0	0	0
CUFF.65251	chr12:10079710-10082169	0	0	0	0	0	0	0	0	0	0	0	0	0	0	0	0	0	0	0	0	0	0	0	0
CUFF.65315	chr12:10482651-10488652	0	0	0	0	0	0	0	0	0	0	0	0	0	0	0	0	0	0	0	0	0	0	0	0
CUFF.65815	chr12:16146927-16151406	0	0	0	0	0	0	0	0	0	0	0	0	0	0	0	0	0	0	0	0	0	0	0	0
CUFF.65922	chr12:16836095-16839545	0	0	0	0	0	0	0	0	0	0	0	0	0	0	0	0	350.608	0	0	0	0	0	0	239.363
CUFF.65936	chr12:16851111-16858983	0	0	0	0	0	0	0	0	0	0	0	0	0	0	0	0	0	0	0	0	0	0	0	0
CUFF.66096	chr12:17725441-17726167	0	70.5868	0	84.1187	0	0	113.89	0	0	0	0	0	0	0	0	0	0	0	0	0	0	0	0	0
CUFF.67334	chr12:25187527-25189581	174.047	237.564	71.4096	115.162	8.54477	15.0349	49.0301	103.073	0	32.2269	55.4589	15.923	0	0	11.4005	0	28.3877	0	0	0	0	15.9688	0	0
CUFF.67382	chr12:25318336-25319324	175.142	0	0	204.026	0	0	0	0	0	0	0	0	0	0	0	0	0	0	0	0	0	0	0	0
CUFF.67399	chr12:25355961-25377287	55.4145	0	0	0	0	0	0	0	0	76.2765	0	0	0	0	0	0	0	0	0	0	0	0	0	0
CUFF.67401	chr12:25396924-25398721	0	0	0	0	0	0	53.6815	0	0	0	0	113.417	0	0	0	0	0	0	0	0	0	0	0	0
CUFF.6778	chr1:58885696-58890986	3083.37	2761.31	3618.55	3940.54	4850.92	2943.92	1264.26	2294.37	1143	1131.06	2557.52	2796.96	0	0	0	0	0	0	0	385.839	146.673	152.134	90.3277	145.705
CUFF.68031	chr12:31082634-31083777	0	0	0	0	0	0	250.523	199.376	0	0	0	0	0	0	0	0	0	0	0	0	246.712	0	0	0
CUFF.68515	chr12:32896664-32897769	0	219.306	0	0	0	0	0	0	184.399	0	118.865	0	0	0	0	0	0	0	0	0	0	273.237	0	0
CUFF.68541	chr12:32919429-32925652	150.039	110.96	331.291	391.122	265.896	351.771	307.275	417.847	414.52	633.062	475.203	456.749	203.663	157.378	181.915	198.278	151.008	200.721	176.409	308.992	83.139	99.0653	267.814	260.331
CUFF.68662	chr12:33133086-33142526	320.551	363.676	109.895	125.693	156.774	123.393	116.713	126.415	67.129	74.1431	136.682	166.256	41.1701	47.0733	54.8425	98.6211	50.0029	81.8002	400.597	586.849	473.621	545.349	497.892	466.464
CUFF.69013	chr12:36326353-36332358	97.2659	88.7132	0	0	0	0	0	58.4217	0	0	0	0	0	0	0	0	0	0	0	0	0	0	0	0
CUFF.69169	chr12:37095794-37106743	265.832	175.94	292.967	147.379	264.214	198.465	331.255	217.428	503.577	755.673	865.23	506.94	956.487	1341.22	377.833	1109.69	440.01	1581.57	0	0	0	0	0	0
CUFF.69340	chr12:39878766-39883690	0	0	0	0	0	0	0	0	0	0	0	0	0	0	0	0	0	0	0	0	0	0	0	0
CUFF.70137	chr12:46707901-46708390	0	163.619	0	65.2732	102.336	0	0	0	0	0	0	97.2842	0	0	77.2871	0	0	186.569	0	670.225	143.626	69.8254	101.167	258.516
CUFF.70713	chr12:54453198-54455096	0	0	0	0	0	1121.22	0	0	0	0	0	0	0	0	0	0	0	1054.87	0	0	0	0	0	0
CUFF.71000	chr12:56298154-56302162	0	0	0	0	0	0	0	0	0	0	0	0	0	0	0	0	0	0	0	0	0	0	0	0
CUFF.71163	chr12:58002758-58077431	53.9976	302.236	65.4157	0	110.7	0	227.149	0	297.877	0	186.062	0	0	0	0	0	0	0	0	0	62.5969	0	0	0
CUFF.72578	chr12:71889924-71895271	0	0	0	0	0	0	25.6363	0	0	0	0	0	0	0	39.9634	0	0	0	0	0	0	0	0	0
CUFF.72695	chr12:72665247-72666628	0	61.1965	0	73.1094	48.0132	0	0	122.651	0	0	145.185	0	0	0	0	0	0	214.779	403.089	197.038	183.263	67.7414	319.047	391.996
CUFF.7272	chr1:60923833-60926445	0	0	0	0	0	0	0	0	0	0	0	0	0	0	0	0	0	0	0	0	0	0	0	0
CUFF.72771	chr12:72800955-72821122	0	0	0	0	0	0	0	0	0	0	0	0	0	0	0	0	0	0	0	0	0	0	0	0
CUFF.72952	chr12:73404734-73406404	0	0	0	0	0	0	252.649	0	234.966	277.147	511.227	0	0	0	0	0	0	0	0	0	0	0	0	0
CUFF.72964	chr12:73450643-73502699	15.4376	10.8488	0	13.1644	46.6077	25.4195	10.4585	16.0248	0	9.18008	0	18.0753	8.93967	24.8572	6.41303	29.3394	0	0	8.73252	0	18.0531	0	3.79817	0
CUFF.73558	chr12:77044068-77053232	6.93652	13.6625	16.4997	41.4283	29.3629	42.8711	36.0505	6.73008	92.1664	69.4126	53.0653	0	36.8884	63.0058	0	42.1144	20.2022	38.3246	51.2149	0	0	0	56.2668	14.4094
CUFF.73845	chr12:79297059-79297556	0	0	0	0	0	0	0	0	0	0	0	0	0	0	0	0	0	0	0	0	0	0	0	0
CUFF.74052	chr12:79857606-79868409	88.5068	99.5641	83.4611	93.5639	147.128	133.504	134.357	118.252	90.5694	155.516	77.056	46.7171	44.5536	53.6655	54.8293	11.7634	16.3615	30.9948	0	5.18836	1.77188	3.77139	0	15.9154
CUFF.74065	chr12:79881732-79891279	55.6406	0	0	0	0	0	0	0	123.625	0	0	0	151.466	0	112.464	0	0	0	0	0	0	0	0	0
CUFF.74100	chr12:79916987-79925357	35.6409	78.3059	20.7533	40.6497	27.1157	35.5881	19.2233	44.1479	0	18.9844	33.6256	0	17.1474	0	0	0	33.6337	0	0	24.9737	37.2346	105.515	40.9414	0
CUFF.74189	chr12:80082234-80090631	0	0	0	123.514	0	0	153.906	106.052	0	0	0	0	0	0	0	0	0	0	0	0	0	0	0	0
CUFF.74204	chr12:80120455-80132892	1192.8	1482.58	691.801	773.44	565.861	791.599	713.636	737.454	763.054	589.518	454.311	346.805	449.155	392.53	587.998	441.757	513.329	435.093	430.016	432.278	298.01	328.595	404.856	423.506
CUFF.74316	chr12:80434966-80435931	457.719	1077.74	421.39	714.506	293.097	366.68	412.633	893.678	573.399	295.887	766.966	500.711	116.804	168.356	171.742	72.5264	160.601	305.644	537.317	805.733	3094.6	4198.54	689.897	614.931
CUFF.74620	chr12:82156682-82161008	52.4392	127.133	0	101.763	0	0	53.2055	0	0	72.9942	0	0	0	0	0	0	0	0	0	0	0	50.1157	0	0
CUFF.74624	chr12:82137787-82140161	39.6032	32.518	106.572	78.8908	148.224	397.534	56.6061	50.21	35.8633	88.0942	216.112	223.227	12.4864	9.9773	30.8686	14.4911	19.2038	18.2136	106.679	100.174	0	12.5171	170.692	98.4497
CUFF.74652	chr12:82473806-82476428	29.6423	13.8183	208.413	375.662	471.099	1366.71	51.6684	43.0092	85.6341	300.54	56.1419	93.1842	44.5053	25.8029	0	312.672	605.476	678.164	23.2885	0	0	0	8.37471	52.7053
CUFF.74665	chr12:82476790-82490329	35.0999	72.7019	365.109	449.671	950.239	1772.42	88.3868	55.4546	216.497	370.712	53.5037	62.6062	20.1363	59.3131	30.5519	321.535	239.972	549.658	161.469	138.247	144.388	121.255	412.354	115.341
CUFF.74973	chr12:84196095-84199514	139.011	0	49.5295	158.794	63.6294	56.3276	267.472	360.525	143.804	56.5784	265.434	0	275.96	229.258	259.178	49.1132	0	103.257	44.2672	61.0594	66.4373	0	60.881	99.2039
CUFF.75013	chr12:84213575-84215255	151.106	168.878	67.6289	46.5408	0	12.0756	51.6987	90.7768	10.8695	13.0051	14.0552	12.8298	29.1938	11.8452	0	0	0	21.6067	10.6403	14.9976	6.77844	6.98503	9.36374	23.6116
CUFF.7503	chr1:63403898-63445664	0	68.9543	26.6694	55.4781	17.2818	0	24.7252	0	41.5574	0	83.9457	0	0	0	0	0	0	0	88.7447	0	0	27.4766	0	0
CUFF.75151	chr12:84827486-84829903	0	0	0	34.4715	0	0	0	0	0	48.9701	0	49.2677	0	0	0	63.6305	0	0	0	0	0	0	26.3582	0
CUFF.75311	chr12:85435662-85436173	0	0	0	0	0	0	0	0	707.208	0	0	0	0	0	0	0	0	0	0	0	0	0	0	0
CUFF.75508	chr12:86837998-86839334	58.1671	0	71.5404	0	57.1605	0	0	0	0	0	0	0	0	0	0	0	0	0	0	0	0	0	0	0
CUFF.75694	chr12:87178707-87184375	65.1676	49.8213	105.63	113.886	52.0872	54.5094	26.3706	54.7866	52.8751	39.6303	57.4922	58.3903	6.07151	17.7078	13.7368	6.93192	8.54148	32.3711	39.8761	18.9118	17.1771	17.8803	33.3837	29.0018
CUFF.75941	chr12:90559904-90560616	0	0	0	0	0	0	0	0	0	0	0	0	0	0	0	0	0	0	0	0	0	0	0	0
CUFF.76395	chr12:97872571-97875136	0	0	0	0	0	0	0	0	0	0	0	0	0	0	0	0	0	0	0	0	0	0	0	0
CUFF.76619	chr12:99168447-99172062	167.536	99.4519	80.3769	32.8754	30.0778	0	70.6191	17.8276	17.546	61.31	12.0388	15.1399	39.9658	28.0763	10.8287	0	0	0	63.3591	30.0497	38.7837	0	17.6414	0
CUFF.7678	chr1:64649885-64652534	0	221.477	0	0	0	0	260.079	0	364.398	0	0	0	0	0	0	0	0	0	0	292.46	0	268.692	0	0
CUFF.77088	chr12:101960070-101966966	0	0	0	0	0	0	0	0	0	0	0	0	0	0	0	0	0	0	383.159	0	0	0	0	0
CUFF.77283	chr12:103336871-103347396	63.1495	69.6962	74.5136	0	0	0	0	0	0	0	0	0	139.187	0	0	0	0	0	0	0	0	0	0	0
CUFF.77369	chr12:103478679-103488753	106.74	113.52	159.034	135.146	135.693	139.635	160.044	116.137	271.314	282.74	181.757	123.443	109.507	99.6726	78.7797	175.536	152.72	157.201	28.4166	43.1671	12.0082	17.9754	36.4686	39.3855
CUFF.77419	chr12:104024538-104025818	0	0	0	0	0	0	0	0	0	0	0	0	0	0	0	0	0	0	0	0	0	0	0	0
CUFF.77698	chr12:104599024-104604243	0	62.7686	0	0	58.3941	53.3144	0	0	0	0	33.1444	0	0	0	0	0	0	0	0	0	0	0	0	0
CUFF.77708	chr12:104908275-104911268	0	0	0	0	0	0	0	0	0	0	0	0	0	0	0	0	0	0	0	0	0	0	0	0
CUFF.77759	chr12:105030623-105032284	1049.79	1577.84	866.174	645.488	841.292	503.047	1264.91	975.245	665.276	764.821	816.318	410.853	182.95	152.861	154.082	72.9732	96.2611	91.949	478.266	328.205	428.732	274.213	173.409	504.869
CUFF.77872	chr12:105857532-105858495	0	66.7676	0	0	0	0	41.9733	0	0	0	0	0	43.7466	0	0	0	0	0	0	0	0	0	0	47.8751
CUFF.77991	chr12:107074704-107079302	0	0	0	0	0	0	0	0	0	0	0	0	0	0	0	0	0	0	0	0	0	0	0	0
CUFF.78334	chr12:109072826-109073420	0	0	0	0	0	0	0	0	0	0	0	0	0	0	0	0	0	0	0	0	0	0	0	0
CUFF.78391	chr12:109654281-109658128	2741.29	1845.01	1449.22	1136.16	1582.99	1633.79	1154.67	737.72	5477.92	2916.69	3560.4	4127.76	1121.59	1404.71	2078.29	2032.31	1115.85	1253.18	5719.07	8063.71	6633.71	5718.27	8212.18	6649.67
CUFF.78399	chr12:109649146-109651938	1267.95	783.877	582.698	729.963	1444.56	1106.66	311.512	568.047	2146.38	2737.04	2391.23	2063.18	783.15	1123.07	700.173	800.938	995.862	695.094	7004.12	6361.25	2443.51	2450.72	5533.18	4190.41
CUFF.78400	chr12:109649146-109651938	0	0	0	0	0	0	0	0	0	0	0	0	0	0	0	0	0	0	164.652	740.094	69.8616	0.023033	343.717	500.542
CUFF.78416	chr12:109627111-109647149	314.853	296.525	157.575	111.902	184.575	185.95	153.976	149.301	524.494	502.109	518.916	417.871	301.836	232.719	305.094	404.356	330.979	203.125	1720.9	1912.59	1044.62	711.959	1603.44	1360.7
CUFF.78443	chr12:109747294-109749436	123.449	213.57	51.9387	67.5244	67.6437	44.0449	47.476	173.958	149.916	125.952	96.4269	295.541	40.7476	14.4341	77.9205	57.5928	194.018	105.236	353.662	471.001	277.344	156.263	213.799	336.162
CUFF.79025	chr12:111942014-111944219	38.0166	54.2465	35.7036	65.7508	113.123	99.9872	56.7447	26.7414	82.7139	61.31	26.5618	60.5594	14.3791	42.1145	0	47.7385	0	51.1809	15.4482	21.4795	45.8383	38.5619	26.2115	0
CUFF.79194	chr12:112616087-112619957	0	7.09604	31.8343	17.2123	13.287	11.1425	0	48.9411	65.5935	96.1499	71.1641	130.355	195.97	120.132	92.8366	0	21.0062	19.9265	24.5097	0	0	0	5.41039	13.1609
CUFF.79218	chr12:112690920-112694372	209.324	346.395	205.228	290.205	121.313	268.896	185.046	282.932	306.806	357.26	140.174	120.867	206.414	283.227	370.078	202.425	171.968	172.545	201.995	159.311	201.608	242.77	255.949	315.72
CUFF.79635	chr12:114378968-114382290	0	220.125	0	0	0	0	0	0	596.146	0	0	0	0	0	0	0	0	0	0	0	0	0	0	0
CUFF.79638	chr12:114365896-114373260	146.181	0	0	0	0	0	0	0	0	0	0	0	0	0	0	0	0	0	0	0	0	0	0	0
CUFF.79643	chr12:114384638-114403360	0	180.257	0	0	0	0	0	0	0	0	0	0	0	0	0	0	0	0	0	0	0	0	0	0
CUFF.79822	chr12:115262693-115262994	0	152.45	187.453	0	0	0	0	0	0	0	0	0	0	0	0	0	0	0	0	0	0	0	0	0
CUFF.79892	chr12:116109918-116110466	122.14	0	0	0	0	0	0	0	0	0	0	0	0	0	0	0	0	0	0	0	0	0	0	0
CUFF.80310	chr13:3478258-3479998	0	0	0	0	0	0	0	0	0	0	0	0	0	0	0	0	0	0	0	0	0	0	0	0
CUFF.80396	chr13:3774491-3781213	0	0	0	85.187	110.321	0	0	71.8659	0	0	0	0	0	0	0	0	0	0	0	0	0	0	0	0
CUFF.81623	chr13:16010363-16012650	0	0	0	0	0	0	0	0	0	0	0	0	0	0	0	0	0	0	0	200.675	0	0	0	0
CUFF.82292	chr13:23427971-23431615	212.227	283.702	254.427	213.026	191.652	449.899	190.701	147.115	741.734	691.208	273.786	264.924	421.248	433.161	398.285	444.419	702.692	412.134	1301.54	1033.61	488.085	421.465	1217.2	1245.23
CUFF.82293	chr13:23442478-23445951	208.248	162.503	43.4388	37.3177	106.989	95.7376	126.534	108.085	50.1637	59.4328	206.874	153.446	249.113	180.298	186.24	16.1208	51.4811	12.1992	287.638	218.92	172.135	257.822	351.503	255.37
CUFF.82307	chr13:23526503-23530916	96.4335	93.82	179.491	56.8801	53.0307	36.9137	62.0161	69.3459	195.326	198.701	99.1165	78.4192	31.9775	36.2166	37.2918	56.3198	23.2076	22.0193	101.152	272.502	28.2798	59.1361	117.335	122.415
CUFF.8241	chr1:69093198-69094022	0	0	0	0	0	0	0	0	0	0	0	0	0	0	0	0	0	0	0	0	0	0	0	0
CUFF.82432	chr13:24371333-24376204	127.832	91.0365	78.6069	0	0	0	0	0	0	0	0	0	0	0	0	0	0	0	0	0	0	0	0	0
CUFF.82876	chr13:28460788-28505859	39.3391	122.423	0	0	0	0	39.4983	40.6469	0	70.2443	0	0	0	147.127	55.0289	76.875	0	0	0	0	0	0	0	0
CUFF.82881	chr13:28608563-28668671	0	52.4638	0	0	0	0	0	0	0	0	0	0	0	99.7479	0	0	0	0	0	0	168.024	0	0	0
CUFF.83001	chr13:30003371-30035481	68.5475	176.238	55.5841	106.156	0	0	24.3277	116.619	0	0	0	0	0	0	0	0	0	0	0	0	0	0	0	0
CUFF.83233	chr13:30788998-30795243	13.1979	17.1388	43.2201	20.7213	0	55.5761	39.7763	67.7735	0	29.1698	14.9575	0	23.1137	0	0	0	0	0	0	0	0	0	10.0097	0
CUFF.83248	chr13:30976458-30978128	44.9483	43.0001	0	0	33.1304	0	68.3421	63.8582	0	73.3401	54.2109	0	0	0	26.9665	0	0	64.1242	0	0	0	0	0	0
CUFF.83395	chr13:32465403-32529972	99.2819	56.4833	114.163	238.225	35.6847	94.9631	0	0	41.4633	48.3322	52.93	97.2169	0	47.9899	0	0	0	0	49.5533	70.5158	26.4922	0	21.8504	0
CUFF.83538	chr13:33954703-33960174	483.443	237.285	221.705	122.369	203.166	232.257	345.79	370.624	341.306	174.515	188.103	294.11	0	59.1575	0	0	334.145	0	804.442	306.577	1215.64	1724.64	757.703	708.305
CUFF.83630	chr13:34459444-34467829	0	0	0	0	0	0	0	0	0	0	0	0	0	0	0	0	0	0	0	0	0	0	0	0
CUFF.84156	chr13:37421806-37435170	124.28	150.071	187.641	144.607	230.057	203.029	126.033	59.5941	0	0	73.9567	155.386	0	0	0	68.8301	0	92.7967	0	0	0	63.2391	0	0
CUFF.84185	chr13:37449441-37472840	52.4996	51.7775	38.0494	40.4117	18.6067	17.2382	34.0771	47.3176	22.5259	18.7614	54.8295	36.8826	0	0	4.34565	37.663	0	0	26.3344	12.6965	4.21524	0	7.31019	0
CUFF.84251	chr13:37542865-37549452	195.704	232.698	1163.62	1085.83	881.273	1624.45	521.144	511.26	960.18	838.324	753.698	646.654	781.359	548.169	480.605	280.602	175.879	233.498	439.06	311.517	434.957	316.793	461.978	568.708
CUFF.84277	chr13:37581079-37589448	427.93	544.716	195.201	473.822	39.6833	51.2179	22.9192	180.272	0	0	118.092	156.726	43.9508	0	39.2289	0	0	0	0	0	0	0	0	0
CUFF.84324	chr13:37657123-37661214	0	110.176	0	88.3193	53.9971	0	0	36.5349	0	126.209	0	0	67.4477	0	97.5499	0	0	0	0	0	0	0	0	0
CUFF.84544	chr13:38529493-38531420	105.387	100.212	30.163	28.0418	68.6838	0	52.3939	53.1767	32.826	26.1202	56.4923	25.7689	61.6344	23.7936	9.18845	0	22.8723	0	46.1958	97.7506	71.7249	73.4091	96.3053	24.1827
CUFF.8456	chr1:70893857-70918402	0	0	0	0	0	0	0	0	0	0	34.8268	0	0	0	33.9217	0	0	0	73.014	0	75.6004	238.673	0	0
CUFF.84621	chr13:38963916-38966576	97.2631	36.218	65.4652	100.461	110.97	104.984	57.4318	106.986	40.6966	35.0209	48.0808	43.0872	23.2101	55.2604	12.223	56.1625	30.4126	14.4167	214.907	111.621	72.6065	90.8624	214.803	259.676
CUFF.84736	chr13:40384051-40384990	100.174	165.477	255.317	193.026	0	0	0	170.491	0	0	0	317.435	0	0	0	0	0	0	0	0	0	0	0	0
CUFF.84943	chr13:41359167-41370704	0	105.429	33.9604	0	0	0	0	0	0	91.1464	0	0	0	0	0	66.0145	0	0	55.3442	0	0	40.4759	129.4	0
CUFF.84997	chr13:41881520-41888449	99.3547	118.376	113.093	152.201	104.157	0	37.9916	46.7274	19.7115	60.2868	130.124	174.829	64.3235	0	78.335	49.3734	0	67.7874	0	0	0	0	0	25.6789
CUFF.8509	chr1:71684569-71692750	0	0	0	0	0	0	0	0	0	0	0	0	0	0	0	0	0	0	0	0	0	238.233	0	0
CUFF.85208	chr13:43489822-43494462	33.9724	62.6957	322.129	289.206	377.612	513.786	128.925	82.2835	207.076	141.387	127.956	111.228	86.134	101.583	108.231	71.4777	48.9543	139.197	9.18121	38.3814	4.52636	0	19.4948	9.97228
CUFF.85260	chr13:43687310-43691365	7.6928	0	35.7868	18.6423	10.2048	72.5573	0	0	27.7981	13.0234	108.872	0	118.323	59.3118	109.944	59.3531	22.8064	0	0	19.8548	0	0	0	0
CUFF.85380	chr13:44006826-44007493	170.681	144.973	0	0	0	0	0	48.2425	0	0	0	0	0	0	0	0	0	0	0	0	0	0	0	0
CUFF.85495	chr13:44471724-44480515	512.614	678.773	206.828	364.359	140.734	244.405	615.79	1135.44	101.006	201.672	566.246	1183.07	321.595	247.772	273.408	82.6765	129.136	227.589	603.479	501.324	794.623	747.947	1242.55	1146.64
CUFF.85828	chr13:46736079-46737004	94.4109	87.1949	63.2805	78.952	0	71.7696	118.556	151.088	36.5942	74.3698	47.68	0	68.5769	35.9353	109.488	0	0	0	0	0	0	25.0479	0	0
CUFF.8598	chr1:72236258-72237922	0	0	0	0	0	0	0	0	0	0	0	0	0	0	0	0	0	0	0	0	62.8559	0	0	0
CUFF.86068	chr13:48534958-48548408	346.2	361.016	272.04	272.19	241.978	394.508	308.64	240.819	491.77	364.588	347.843	264.938	227.197	181.091	157.557	172.758	120.558	171.296	457.188	329.961	363.518	374.925	442.729	409.981
CUFF.86293	chr13:49681644-49682025	0	0	0	0	151.9	0	435.688	212.105	0	0	0	0	0	0	0	0	430.152	0	0	0	0	420.87	0	0
CUFF.86643	chr13:52040115-52041537	0	0	0	0	0	0	0	0	0	0	0	0	0	0	0	0	0	0	0	111.917	0	0	0	0
CUFF.86787	chr13:52554391-52563845	400.038	594.64	136.409	106.843	32.2205	34.3936	132.067	218.216	9.25307	55.8846	52.071	27.5106	16.6268	22.6264	34.9629	20.9572	0	0	0	0	4.90502	0	0	0
CUFF.86870	chr13:53066265-53069594	0	4.44709	87.3852	151.142	149.917	346.271	18.6414	8.75551	367.027	646.939	197.468	170.182	512.06	710.134	618.238	273.907	221.586	333.587	32.4573	9.15494	43.6678	4.17891	42.6196	38.3557
CUFF.87027	chr13:54331648-54332583	0	0	0	0	0	0	0	0	0	0	0	0	0	0	0	0	0	0	0	0	0	0	0	0
CUFF.87406	chr13:55571216-55571849	359.206	439.883	0	171.653	0	0	139.799	300.778	0	253.389	164.485	279.64	0	747.568	0	0	0	0	0	0	0	486.372	547.359	0
CUFF.87683	chr13:56671261-56671713	73.0174	0	0	0	0	0	0	0	0	0	0	0	0	0	0	0	0	0	0	0	0	0	0	0
CUFF.87688	chr13:56678598-56679770	3696.95	3685.26	2121.66	3105.45	2683.95	3100.42	3615.55	3894.44	2197.15	2286.16	2404.66	2784.71	483.147	405.549	354.881	490.371	507.301	242.923	0	0	207.368	110.959	31.3636	0
CUFF.87826	chr13:58155217-58157540	0	25.1958	27.6156	61.011	130.085	120.776	0	49.7413	200.894	171.154	119.373	106.009	219.55	218.722	213.997	96.8196	76.1658	144.738	83.335	76.0295	64.3402	68.0533	108.247	152.472
CUFF.87839	chr13:58072503-58081182	0	0	0	0	0	0	0	0	0	0	0	0	0	0	0	0	0	0	0	0	0	0	0	0
CUFF.87894	chr13:58357249-58358732	0	0	0	0	0	0	0	0	0	0	0	0	0	0	0	0	0	0	0	318.832	0	0	0	0
CUFF.87958	chr13:58445473-58453323	0	0	0	380.82	0	0	0	0	0	0	0	0	0	0	0	0	0	0	0	0	0	0	0	0
CUFF.87990	chr13:58686672-58688372	0	0	0	0	0	0	0	0	0	0	0	0	0	0	0	0	0	0	0	0	0	0	0	0
CUFF.88047	chr13:59071292-59071789	0	0	0	0	0	85.532	0	0	0	0	0	0	0	0	0	115.099	0	0	0	0	0	0	0	0
CUFF.88133	chr13:59824863-59833209	149.394	219.243	676.115	459.15	177.741	402.448	389.986	877.179	519.938	853.502	420.419	489.004	0	105.296	0	0	0	0	147.693	0	405.026	142.283	260.327	304.654
CUFF.88159	chr13:59842930-59853869	40.937	73.2062	0	44.0142	60.7815	253.048	82.4267	0	0	62.8914	44.5889	63.7559	153.623	129.392	0	94.0864	121.535	0	174.778	0	0	0	0	172.247
CUFF.88205	chr13:60029634-60116738	0	0	68.6811	42.6567	158.812	430.007	9.86182	107.326	676.816	799.794	753.379	1490.36	179.792	0	3.65386	135.962	117.953	0	0	0	5.46217	2.86725	0	0
CUFF.88424	chr13:62746612-62760713	165.804	0	73.3276	66.2416	95.9902	0	61.1859	0	0	0	0	0	117.707	0	0	0	0	0	0	0	136.533	144.786	55.0619	126.268
CUFF.88484	chr13:61800007-62126303	0	0	0	42.4754	0	0	0	0	0	0	0	0	0	0	0	0	0	0	0	0	0	0	0	0
CUFF.89154	chr13:67105307-67108588	340.525	356.156	358.712	229.185	271.729	318.613	360.187	395.31	403.362	415.53	494.291	224.31	157.712	157.031	174.616	190.777	234.192	317.743	201.121	206.893	386.586	401.507	252.13	414.547
CUFF.89300	chr13:67553202-67560569	112.51	56.4956	130.75	67.5783	276.878	0	58.9295	226.147	0	195.596	143.878	202.037	0	0	0	0	0	0	236.171	178.063	423.817	182.342	506.3	0
CUFF.8952	chr1:74386778-74390811	47.2551	81.3819	122.785	261.588	35.7431	56.1393	102.424	134.531	140.975	185.596	60.2122	93.2249	40.5224	0	301.356	44.3754	0	82.8571	0	138.769	77.6419	55.4195	21.6598	51.9799
CUFF.89685	chr13:70650408-70654648	0	0	0	0	0	0	0	0	0	0	0	0	0	0	0	0	0	0	0	0	0	0	0	0
CUFF.89803	chr13:72598404-72600630	0	0	0	0	0	0	0	0	0	0	0	0	0	0	0	0	0	0	0	0	0	0	0	0
CUFF.90589	chr13:78483633-78562323	0	0	0	0	0	0	0	0	0	0	0	0	0	0	0	0	0	0	0	0	0	0	0	0
CUFF.90608	chr13:78630861-78634207	0	0	0	0	0	0	0	0	0	0	195.413	0	0	373.784	0	0	0	0	0	0	0	0	0	0
CUFF.91167	chr13:84348375-84349112	0	0	0	0	0	0	0	0	128.581	0	0	0	133.509	0	158.297	151.116	0	0	0	0	0	0	0	0
CUFF.91285	chr13:85547309-85571321	0	68.4281	39.2957	41.1667	42.0638	0	33.4485	34.0106	0	0	0	0	0	0	0	0	0	0	0	0	0	0	0	0
CUFF.91809	chr13:91919030-91924892	73.657	143.001	173.736	255.561	0	0	245.576	143.732	0	124.215	0	0	337.008	0	214.283	402.58	0	0	0	557.89	0	405.154	0	0
CUFF.92135	chr13:94645916-94647337	0	0	80.6386	0	170.217	354.616	66.9648	23.5621	723.341	812.108	961.543	1341.91	1992.77	1661.95	2316.51	570.835	525.785	931.051	0	0	0	0	0	0
CUFF.92662	chr13:98318036-98322831	80.8633	101.543	94.807	195.662	80.5665	196.271	153.395	105.893	173.276	212.337	51.9218	69.7161	54.0218	36.5854	91.9824	19.5821	105.645	50.091	224.645	175.163	116.862	64.5789	83.1333	109.261
CUFF.9267	chr1:75368330-75375031	128.456	121.396	125.428	195.508	160.195	265.094	100.325	240.274	367.999	68.9746	427.138	172.108	29.96	99.3199	101.023	132.145	126.028	240.067	33.9373	0	22.7822	97.3048	0	0
CUFF.93179	chr13:101545044-101566381	14.3074	21.9923	0	53.2803	176.249	52.4419	13.8157	10.8484	185.173	138.945	190.112	245.068	585.653	642.285	390.721	1759.14	991.117	1035.38	0	71.5235	0	0	9.80856	25.6632
CUFF.93189	chr13:101590019-101656098	0	0	0	0	0	0	0	0	0	338.963	0	0	0	0	0	581.659	0	0	0	0	0	0	0	0
CUFF.93299	chr13:102554133-102594357	0	0	0	0	0	0	245.28	0	0	0	447.543	0	0	226.368	0	0	0	0	0	734.509	123.557	0	0	0
CUFF.933	chr1:9780772-9791283	0	0	0	156.46	0	0	0	197.34	0	227.511	81.7188	0	0	0	0	403.588	241.827	0	0	0	241.87	349.638	150.432	0
CUFF.935	chr1:9748612-9770978	58.7946	50.3093	91.7335	284.444	0	90.9977	40.069	501.591	128.744	551.57	163.188	438.756	159.556	189.505	0	153.9	0	597.546	69.8428	99.5722	151.332	230.962	0	236.668
CUFF.93716	chr13:104883667-104922050	99.4732	41.093	22.7273	33.1572	12.789	21.9638	0	27.0517	0	23.2742	18.2834	69.2654	0	0	0	0	0	0	0	0	0	0	0	0
CUFF.93852	chr13:107027947-107031734	208.814	174.707	92.2494	114.765	93.0113	45.7483	172.089	93.2455	94.379	86.3134	106.4	182.397	161.194	56.0634	51.9812	0	0	0	56.8186	57.2689	81.7282	25.5465	47.8109	104.188
CUFF.93860	chr13:107034290-107035235	120.992	113.573	339.845	135.842	402.676	419.632	120.5	340.996	548.47	393.239	287.509	406.3	0	110.034	81.0983	0	0	195.968	472.3	0	309.289	64.605	0	126.623
CUFF.94136	chr13:110021137-110022138	0	0	0	0	0	0	41.3123	0	0	118.76	0	0	101.311	0	0	433.458	509.314	492.99	102.574	0	0	0	0	0
CUFF.94266	chr13:111614603-111642393	0	0	0	0	0	0	0	0	0	0	0	0	60.5797	0	21.1822	0	0	100.515	0	0	0	0	0	0
CUFF.94320	chr13:111857088-111858462	0	0	0	0	0	0	0	0	0	0	0	0	0	0	0	0	0	0	0	0	0	0	0	0
CUFF.94453	chr13:112100464-112101906	119.761	162.653	313.806	333.276	340.955	519.644	386.387	444.599	930.828	786.142	1053.09	989.555	245.412	256.62	197.291	422.844	491.531	610.716	388.534	713.42	222.767	125.278	271.354	279.153
CUFF.94563	chr13:112406261-112417276	0	0	0	0	0	0	0	0	0	0	0	0	0	0	0	0	0	0	0	0	0	0	0	0
CUFF.94949	chr13:114259370-114261100	0	0	0	0	0	0	0	0	0	386.413	0	0	0	0	454.262	0	0	0	545.587	712.708	255.046	895.191	0	0
CUFF.9572	chr1:78609218-78609782	0	0	0	0	0	0	0	0	139.049	0	0	152.137	0	0	0	0	0	0	0	0	0	0	0	0
CUFF.95952	chr14:9443283-9469563	108.959	155.151	174.621	112.098	33.3835	52.6513	347.83	246.523	0	106.356	117.845	268.139	0	0	121.023	157.925	0	96.3484	0	0	0	0	36.2035	85.8847
CUFF.96358	chr14:14657889-14702757	0	0	0	0	133.87	0	0	0	0	0	0	0	0	0	0	0	0	0	0	424.445	0	0	152.697	0
CUFF.96416	chr14:15015194-15016481	0	16.4213	0	0	0	0	0	0	0	0	0	0	0	0	0	0	0	0	0	0	0	0	0	0
CUFF.96438	chr14:15054731-15065186	28.992	17.2736	16.9281	20.8834	0	0	14.8478	17.0774	0	0	65.4803	0	0	0	0	0	0	0	0	0	0	0	0	0
CUFF.96919	chr14:17540982-17570617	0	0	0	0	0	0	0	0	0	0	0	0	0	0	0	0	0	0	0	0	141.389	0	0	0
CUFF.97651	chr14:21988630-21998791	504.414	528.724	196.091	202.808	257.766	193.443	459.331	370.724	188.066	158.072	417.872	326.774	218.48	188.252	202.68	102.009	41.5315	49.2479	238.764	180.583	207.428	219.028	267.174	264.85
CUFF.97946	chr14:23163898-23201934	0	0	0	0	0	0	0	0	0	0	0	0	0	0	0	0	0	0	0	0	0	0	0	0
CUFF.98010	chr14:24044629-24046611	204.382	82.7303	84.0616	0	0	0	0	0	0	0	0	0	0	0	0	0	0	0	0	0	0	0	0	0
CUFF.98121	chr14:23481745-23485743	16.0325	0	0	0	9.92831	0	32.9206	25.2706	35.6839	43.5631	0	43.6967	0	0	32.4562	0	0	0	0	0	0	0	0	0
CUFF.98502	chr14:26790484-26805626	0	151.84	0	0	0	0	0	0	0	0	0	0	0	0	0	0	0	0	0	0	0	0	0	0
CUFF.98731	chr14:28303117-28308783	301.485	294.504	975.29	749.439	4791.1	5954.71	408.527	251.709	2037.67	1564.99	583.27	526.617	227.583	122.375	141.491	923.754	675.315	752.615	732.294	910.332	67.3713	62.3758	597.475	611.312
CUFF.99055	chr14:30950663-30951326	112.804	112.389	85.1727	237.017	31.2857	0	348.331	306.649	118.979	48.0817	79.5913	241.748	130.738	95.4244	216.763	0	180.519	0	172.868	358.635	84.7945	349.473	238.127	342.669
CUFF.9948	chr1:81666669-81745134	0	0	74.0052	0	0	0	0	0	104.587	0	0	0	0	0	0	0	0	0	0	146.405	0	0	0	0
CUFF.997	chr1:9942034-9944171	5237.91	5997.63	5289.59	7303.61	8267.12	8124.43	6129.13	6535.67	11113.3	12530.8	13202.6	16738.1	2769.64	2003.3	2167.04	2895.4	3644.61	2770.95	10305.5	13734.6	42271.9	53763.2	14671.1	12742.7
CUFF.99723	chr14:34363340-34364587	32.6431	50.9824	20.282	0	28.8064	0	18.2632	0	0	43.5631	0	0	0	42.7585	0	0	0	0	0	0	0	0	18.1168	0
CUFF.99824	chr14:34661519-34662690	123.943	188.216	692.604	1119.95	803.788	1269.46	582.037	1113.23	962.051	637.278	651.022	836.687	287.168	403.629	326.483	35.9354	40.8201	155.432	1401.73	1310.39	1147.73	1687.49	907.427	1048.81
