# Supplementary material for: Dynamic transcriptome changes during adipose tissue energy expenditure reveal critical roles for long noncoding RNA regulators
Source: PLoS Biol. 2017 Aug 1;15(8):e2002176. doi: 10.1371/journal.pbio.2002176 (PMC5538645; doi:10.1371/journal.pbio.2002176)
Supplement: S3 Data — (TXT) [file pbio.2002176.s010.txt]

Lnc_chr	Lnc_start	Lnc_end	Lnc_CuffID	Gencode_chr	Gencode_start	Gencode_end	Gencode_name	overlap_bp
chr14	45419336	45421958	CUFF.100658	.	-1	-1	.	0
chr14	45540950	45542010	CUFF.100691	.	-1	-1	.	0
chr14	45551234	45554010	CUFF.100713	.	-1	-1	.	0
chr14	45563711	45586424	CUFF.100725	.	-1	-1	.	0
chr14	45660798	45671059	CUFF.100736	chr14	45666623	45668498	A530076I17Rik	1875
chr14	46866486	46882741	CUFF.100918	.	-1	-1	.	0
chr14	48280049	48281576	CUFF.101108	.	-1	-1	.	0
chr14	50213136	50381371	CUFF.101512	.	-1	-1	.	0
chr1	82814890	82815993	CUFF.10152	.	-1	-1	.	0
chr14	54607741	54608346	CUFF.102531	.	-1	-1	.	0
chr14	55428381	55432243	CUFF.102705	.	-1	-1	.	0
chr14	58488905	58503410	CUFF.103347	.	-1	-1	.	0
chr14	61688640	61690422	CUFF.103830	.	-1	-1	.	0
chr14	62812941	62813320	CUFF.103970	chr14	62760501	62830126	4931440J10Rik	379
chr14	63652993	63666133	CUFF.104164	.	-1	-1	.	0
chr14	64111206	64115140	CUFF.104333	chr14	64111200	64114641	Gm17116	3435
chr14	67115585	67116478	CUFF.104916	.	-1	-1	.	0
chr14	67232113	67233149	CUFF.104944	chr14	67232437	67233129	Gm20675	692
chr14	69476517	69481986	CUFF.105123	.	-1	-1	.	0
chr14	69813436	69836850	CUFF.105234	.	-1	-1	.	0
chr14	70206755	70209889	CUFF.105415	chr14	70205324	70217659	Gm26908	3134
chr14	70289551	70301230	CUFF.105429	.	-1	-1	.	0
chr1	85111119	85272569	CUFF.10555	chr1	85105946	85114035	A530040E14Rik	2916
chr1	85111119	85272569	CUFF.10555	chr1	85246851	85255465	Gm16028	8614
chr14	70993877	70994476	CUFF.105607	.	-1	-1	.	0
chr14	73632853	73690767	CUFF.105890	.	-1	-1	.	0
chr14	75282629	75284240	CUFF.106097	.	-1	-1	.	0
chr14	75803528	75804241	CUFF.106158	.	-1	-1	.	0
chr14	76681719	76687290	CUFF.106409	chr14	76672963	76687169	1700108F19Rik	5450
chr1	86037771	86041218	CUFF.10652	.	-1	-1	.	0
chr1	86282278	86301368	CUFF.10751	chr1	86275509	86301375	Gm16341	19090
chr14	98905146	98956654	CUFF.107871	.	-1	-1	.	0
chr14	100286113	100292213	CUFF.107954	.	-1	-1	.	0
chr14	100731180	100737192	CUFF.107993	.	-1	-1	.	0
chr14	103469475	103510053	CUFF.108371	.	-1	-1	.	0
chr14	106265495	106271445	CUFF.108854	.	-1	-1	.	0
chr1	86699849	86703736	CUFF.10902	.	-1	-1	.	0
chr14	115043783	115046637	CUFF.109363	chr14	115042879	115046727	Mir17hg	2854
chr14	121706671	121723651	CUFF.109911	.	-1	-1	.	0
chr14	121876849	121879441	CUFF.109967	chr14	121876725	121879409	1810041H14Rik	2560
chr1	87607787	87609931	CUFF.11001	.	-1	-1	.	0
chr15	4013563	4023529	CUFF.110365	chr15	4020114	4027405	BC037032	3415
chr15	4013563	4023529	CUFF.110365	chr15	3996039	4015858	Gm2093	2295
chr15	4025571	4026312	CUFF.110374	chr15	4020114	4027405	BC037032	741
chr15	8609437	8616362	CUFF.110940	.	-1	-1	.	0
chr15	10714672	10722104	CUFF.111300	chr15	10717144	10722471	4930556M19Rik	4960
chr15	10714672	10722104	CUFF.111300	chr15	10714836	10790123	4930556M19Rik	7268
chr15	10949717	10950335	CUFF.111340	.	-1	-1	.	0
chr15	11054096	11060993	CUFF.111366	.	-1	-1	.	0
chr15	11955323	11956563	CUFF.111470	.	-1	-1	.	0
chr15	11966754	11971861	CUFF.111494	chr15	11964276	11970083	1700047G03Rik	3329
chr15	12083623	12103805	CUFF.111526	.	-1	-1	.	0
chr15	27461639	27463051	CUFF.112332	.	-1	-1	.	0
chr15	27641496	27652843	CUFF.112363	.	-1	-1	.	0
chr1	88674441	88674797	CUFF.11237	.	-1	-1	.	0
chr15	31637719	31638213	CUFF.112661	.	-1	-1	.	0
chr15	34668407	34720753	CUFF.113046	.	-1	-1	.	0
chr15	36374478	36375232	CUFF.113191	.	-1	-1	.	0
chr1	89001135	89003095	CUFF.11333	.	-1	-1	.	0
chr15	36694652	36695755	CUFF.113355	.	-1	-1	.	0
chr15	36867735	36869792	CUFF.113422	.	-1	-1	.	0
chr15	36938933	36942805	CUFF.113438	.	-1	-1	.	0
chr15	36953090	36955259	CUFF.113463	.	-1	-1	.	0
chr15	37320214	37321395	CUFF.113532	.	-1	-1	.	0
chr15	38079107	38112999	CUFF.113624	.	-1	-1	.	0
chr15	38239532	38254410	CUFF.113655	chr15	38243160	38244976	Gm8705	1816
chr15	38444872	38453408	CUFF.113827	.	-1	-1	.	0
chr15	38713590	38728279	CUFF.113938	chr15	38726869	39006185	Gm26704	1410
chr15	40061263	40065189	CUFF.114119	.	-1	-1	.	0
chr1	90309863	90334327	CUFF.11464	.	-1	-1	.	0
chr1	90309863	90334327	CUFF.11485	.	-1	-1	.	0
chr1	90506897	90518327	CUFF.11526	.	-1	-1	.	0
chr15	54965029	54965586	CUFF.115280	.	-1	-1	.	0
chr15	55278114	55280723	CUFF.115314	.	-1	-1	.	0
chr15	55912238	55916501	CUFF.115363	.	-1	-1	.	0
chr15	56693010	56694584	CUFF.115501	chr15	56689944	56778399	Has2os	1574
chr15	56765487	56779253	CUFF.115502	chr15	56689944	56778399	Has2os	12912
chr1	90649190	90650490	CUFF.11580	.	-1	-1	.	0
chr15	59827022	59831619	CUFF.116053	.	-1	-1	.	0
chr15	60187783	60188516	CUFF.116142	.	-1	-1	.	0
chr15	60147114	60187267	CUFF.116151	.	-1	-1	.	0
chr15	60136099	60142439	CUFF.116163	.	-1	-1	.	0
chr15	61157979	61168262	CUFF.116331	.	-1	-1	.	0
chr15	62038005	62044103	CUFF.116441	chr15	62037986	62378096	Pvt1	6098
chr15	62160037	62251012	CUFF.116442	chr15	62037986	62378096	Pvt1	90975
chr15	73423332	73424080	CUFF.117287	.	-1	-1	.	0
chr1	91414150	91415188	CUFF.11739	.	-1	-1	.	0
chr1	4410275	4412556	CUFF.118	.	-1	-1	.	0
chr15	78574374	78581603	CUFF.118668	.	-1	-1	.	0
chr15	81800805	81802460	CUFF.119594	chr15	81800791	81802613	Gm17597	1655
chr15	84127320	84136779	CUFF.120118	.	-1	-1	.	0
chr15	84563236	84563758	CUFF.120221	.	-1	-1	.	0
chr15	85645600	85653380	CUFF.120478	chr15	85639747	85645934	D130051D11Rik	334
chr15	85653556	85668252	CUFF.120528	chr15	85655666	85659003	Gm37699	3337
chr15	85700160	85707527	CUFF.120529	.	-1	-1	.	0
chr15	88735994	88739903	CUFF.120796	.	-1	-1	.	0
chr15	93737747	93739218	CUFF.121516	.	-1	-1	.	0
chr15	95787897	95790656	CUFF.121771	.	-1	-1	.	0
chr15	97161880	97173043	CUFF.121998	.	-1	-1	.	0
chr15	97768286	97775935	CUFF.122205	chr15	97766549	97768713	Rapgef3os2	427
chr15	98985114	98990369	CUFF.122567	chr15	98985965	98989281	4930578M01Rik	3316
chr15	99875555	99876663	CUFF.122785	.	-1	-1	.	0
chr15	100339792	100361403	CUFF.122882	.	-1	-1	.	0
chr15	100572140	100573503	CUFF.122965	.	-1	-1	.	0
chr15	100613187	100615432	CUFF.122989	chr15	100614140	100615110	C330013E15Rik	970
chr15	100732068	100732709	CUFF.123021	.	-1	-1	.	0
chr15	101254251	101256679	CUFF.123199	.	-1	-1	.	0
chr15	102986782	102988047	CUFF.123631	.	-1	-1	.	0
chr15	102980518	102981360	CUFF.123635	.	-1	-1	.	0
chr15	103025845	103032195	CUFF.123690	.	-1	-1	.	0
chr15	103095163	103107795	CUFF.123717	chr15	103096151	103102111	Gm28876	5960
chr15	103095163	103107795	CUFF.123717	chr15	103102237	103105069	Gm10830	2832
chr15	103095163	103107795	CUFF.123717	chr15	103102284	103104602	Gm28265	2318
chr16	4381720	4394364	CUFF.124131	.	-1	-1	.	0
chr16	5449997	5451814	CUFF.124406	.	-1	-1	.	0
chr16	10879398	10886261	CUFF.125098	.	-1	-1	.	0
chr16	11203393	11207629	CUFF.125223	chr16	11203383	11225796	2610020C07Rik	4236
chr16	13436506	13440236	CUFF.125449	.	-1	-1	.	0
chr16	13447948	13479063	CUFF.125490	.	-1	-1	.	0
chr16	15197062	15197845	CUFF.125775	.	-1	-1	.	0
chr1	98605856	98607186	CUFF.12595	chr1	98589517	98607384	Gm7967	1330
chr16	18696706	18719250	CUFF.126609	.	-1	-1	.	0
chr16	19237373	19242175	CUFF.126775	.	-1	-1	.	0
chr16	20496841	20497777	CUFF.127106	.	-1	-1	.	0
chr16	22163490	22163983	CUFF.127465	.	-1	-1	.	0
chr16	22793000	22796450	CUFF.127616	.	-1	-1	.	0
chr16	23100324	23102913	CUFF.127665	.	-1	-1	.	0
chr16	23520336	23559987	CUFF.127822	.	-1	-1	.	0
chr16	24096318	24098262	CUFF.127880	.	-1	-1	.	0
chr16	24185852	24206656	CUFF.127960	.	-1	-1	.	0
chr16	24206740	24208061	CUFF.127989	.	-1	-1	.	0
chr16	24468847	24483305	CUFF.128011	.	-1	-1	.	0
chr16	24340031	24341006	CUFF.128058	.	-1	-1	.	0
chr16	25057711	25058515	CUFF.128068	.	-1	-1	.	0
chr16	25059672	25064806	CUFF.128073	chr16	25059639	25069058	A230028O05Rik	5134
chr16	24948077	24961577	CUFF.128089	.	-1	-1	.	0
chr16	25238999	25253142	CUFF.128127	.	-1	-1	.	0
chr16	25904078	25927175	CUFF.128186	.	-1	-1	.	0
chr16	27319678	27323872	CUFF.128280	.	-1	-1	.	0
chr16	29829682	29834710	CUFF.128476	chr16	29811058	29837814	Gm26834	5028
chr16	29907644	29908748	CUFF.128494	chr16	29907519	29946517	Gm26569	1104
chr16	29938787	29946576	CUFF.128507	chr16	29907519	29946517	Gm26569	7730
chr16	30008662	30021231	CUFF.128560	chr16	30008667	30021430	4632428C04Rik	12564
chr16	30914739	30933522	CUFF.128829	.	-1	-1	.	0
chr16	31285861	31290976	CUFF.128873	.	-1	-1	.	0
chr16	31653960	31656702	CUFF.128990	.	-1	-1	.	0
chr16	32214921	32216658	CUFF.129149	.	-1	-1	.	0
chr16	33379845	33380719	CUFF.129407	chr16	33379855	33380727	1700007L15Rik	864
chr16	38053672	38058776	CUFF.130089	.	-1	-1	.	0
chr16	38069111	38081732	CUFF.130097	.	-1	-1	.	0
chr16	42882898	42912104	CUFF.130515	.	-1	-1	.	0
chr16	43348428	43363663	CUFF.130712	chr16	43345887	43363666	Gm9968	15235
chr16	44719131	44724162	CUFF.130742	.	-1	-1	.	0
chr16	49980485	50049732	CUFF.131535	.	-1	-1	.	0
chr16	49980485	50049732	CUFF.131539	.	-1	-1	.	0
chr16	51967369	51992188	CUFF.131676	.	-1	-1	.	0
chr16	55776318	55793523	CUFF.131890	.	-1	-1	.	0
chr16	64871806	64873910	CUFF.132791	.	-1	-1	.	0
chr1	105971683	105972721	CUFF.13297	.	-1	-1	.	0
chr16	76434472	76436945	CUFF.133438	chr16	76427745	76502909	RP24-443G20.1	2473
chr16	76509352	76510711	CUFF.133466	.	-1	-1	.	0
chr16	76460240	76471241	CUFF.133467	chr16	76427745	76502909	RP24-443G20.1	11001
chr16	77413905	77420319	CUFF.133627	chr16	77416624	77420001	Gm38071	3377
chr16	77413905	77420319	CUFF.133627	chr16	77419251	77421820	9430053O09Rik	1068
chr16	77413905	77420319	CUFF.133627	chr16	77413643	77414916	9430092D12Rik	1011
chr16	77413905	77420319	CUFF.133627	chr16	77236317	77691403	Mir99ahg	6414
chr16	77797108	77832897	CUFF.133660	.	-1	-1	.	0
chr16	84713333	84715783	CUFF.134112	chr16	84703167	84715245	Mir155hg	1912
chr16	84739137	84745957	CUFF.134124	.	-1	-1	.	0
chr16	87125288	87133815	CUFF.134332	.	-1	-1	.	0
chr16	87496000	87504001	CUFF.134417	chr16	87495999	87504033	B130034C11Rik	8001
chr16	87835163	87839280	CUFF.134549	chr16	87784075	87839293	2810407A14Rik	4117
chr16	87829449	87833786	CUFF.134556	chr16	87784075	87839293	2810407A14Rik	4337
chr16	91465018	91470129	CUFF.134988	chr16	91465104	91470121	A930006K02Rik	5017
chr16	92612793	92620610	CUFF.135369	chr16	92612824	92620032	Gm26626	7208
chr16	94010959	94011517	CUFF.135488	.	-1	-1	.	0
chr16	94488098	94488470	CUFF.135583	.	-1	-1	.	0
chr16	94748930	94749293	CUFF.135646	.	-1	-1	.	0
chr16	95187772	95259616	CUFF.135713	.	-1	-1	.	0
chr16	97994603	97997436	CUFF.136123	chr16	97994601	97997419	C030010L15Rik	2816
chr17	3081440	3084950	CUFF.136207	.	-1	-1	.	0
chr17	3064009	3069058	CUFF.136213	.	-1	-1	.	0
chr17	4612379	4622557	CUFF.136403	.	-1	-1	.	0
chr17	4782901	4786140	CUFF.136428	.	-1	-1	.	0
chr17	5784259	5788562	CUFF.136543	.	-1	-1	.	0
chr17	6816343	6818353	CUFF.136817	chr17	6798390	6827990	Gm2885	2010
chr17	8298480	8299637	CUFF.137068	chr17	8293366	8311080	4930506C21Rik	1157
chr17	10407584	10456336	CUFF.137359	chr17	10456216	10493055	A230009B12Rik	120
chr17	10815676	10818002	CUFF.137391	chr17	10807834	10826625	Gm16169	2326
chr17	12858724	12860222	CUFF.137728	chr17	12741311	12860122	Airn	1398
chr17	13540300	13554092	CUFF.137917	.	-1	-1	.	0
chr17	13682513	13683490	CUFF.137935	chr17	13675662	13683516	Gm16046	977
chr17	13972001	13972674	CUFF.137995	.	-1	-1	.	0
chr17	14939267	14943096	CUFF.138148	.	-1	-1	.	0
chr17	15158339	15171178	CUFF.138266	.	-1	-1	.	0
chr17	21487644	21488852	CUFF.139240	chr17	21485177	21488875	Gm26753	1208
chr17	21635604	21650480	CUFF.139309	.	-1	-1	.	0
chr17	21890960	21903827	CUFF.139380	.	-1	-1	.	0
chr17	23721898	23726293	CUFF.139801	.	-1	-1	.	0
chr17	24212498	24223234	CUFF.139935	chr17	24208861	24221730	BC028777	9232
chr17	24528234	24528737	CUFF.140021	chr17	24528248	24528744	Rab26os	489
chr17	24719533	24720068	CUFF.140082	chr17	24719531	24719965	Snhg9	432
chr17	25570844	25575016	CUFF.140300	chr17	25570811	25575043	2810468N07Rik	4172
chr17	25798390	25799069	CUFF.140366	chr17	25794894	25964784	Gm26694	679
chr17	26137253	26138519	CUFF.140502	.	-1	-1	.	0
chr17	27635398	27637042	CUFF.140972	chr17	27635343	27636862	Gm15420	1464
chr17	29510424	29513247	CUFF.141631	.	-1	-1	.	0
chr17	29979260	29982317	CUFF.141728	.	-1	-1	.	0
chr17	31708074	31709559	CUFF.142003	.	-1	-1	.	0
chr17	31908385	31908981	CUFF.142083	.	-1	-1	.	0
chr17	33908358	33909178	CUFF.142755	chr17	33908182	33909317	BC051226	820
chr17	34084507	34087752	CUFF.142792	chr17	34083843	34095309	BC051537	3245
chr17	34556498	34557278	CUFF.143029	.	-1	-1	.	0
chr17	34561180	34562085	CUFF.143036	.	-1	-1	.	0
chr1	118854346	118866986	CUFF.14304	.	-1	-1	.	0
chr17	34950238	34951309	CUFF.143139	chr17	34950238	34952471	1110038B12Rik	1071
chr17	35046777	35047344	CUFF.143160	.	-1	-1	.	0
chr17	36038353	36117318	CUFF.143505	chr17	36111426	36117121	BC023719	5695
chr17	36038353	36117318	CUFF.143505	chr17	35994453	36038435	A930015D03Rik	82
chr17	36159163	36181074	CUFF.143525	chr17	36167982	36171805	Gm20478	3823
chr17	36159163	36181074	CUFF.143525	chr17	36145018	36163176	2410017I17Rik	4013
chr17	37395343	37396756	CUFF.143812	.	-1	-1	.	0
chr17	43228318	43229046	CUFF.144314	.	-1	-1	.	0
chr17	44052153	44052884	CUFF.144393	.	-1	-1	.	0
chr17	44076143	44077596	CUFF.144408	.	-1	-1	.	0
chr17	45263005	45265643	CUFF.144527	.	-1	-1	.	0
chr17	45298068	45299201	CUFF.144536	.	-1	-1	.	0
chr17	45730928	45732305	CUFF.144784	.	-1	-1	.	0
chr17	47152500	47156598	CUFF.145239	chr17	47140875	47361958	Trerf1	4098
chr17	47924808	47928536	CUFF.145423	.	-1	-1	.	0
chr17	47951962	47976625	CUFF.145484	.	-1	-1	.	0
chr17	50445842	50470587	CUFF.145929	.	-1	-1	.	0
chr17	52149318	52163436	CUFF.146072	chr17	52149289	52163048	Gm19585	13730
chr17	55905705	55932168	CUFF.146487	.	-1	-1	.	0
chr17	66516833	66524523	CUFF.147585	.	-1	-1	.	0
chr17	70834642	70836160	CUFF.147890	chr17	70834664	70836044	Gm20703	1380
chr17	70878969	70924980	CUFF.147973	chr17	70874349	70924996	Gm26510	46011
chr17	70878969	70924980	CUFF.147973	chr17	70878078	71393284	Gm26561	46011
chr17	70878969	70924980	CUFF.147983	chr17	70874349	70924996	Gm26510	46011
chr17	70878969	70924980	CUFF.147983	chr17	70878078	71393284	Gm26561	46011
chr17	71781872	71783434	CUFF.148180	.	-1	-1	.	0
chr17	72855441	72856653	CUFF.148267	.	-1	-1	.	0
chr17	73036066	73037949	CUFF.148374	.	-1	-1	.	0
chr17	73261532	73267920	CUFF.148406	.	-1	-1	.	0
chr17	74519664	74528220	CUFF.148601	.	-1	-1	.	0
chr17	78199259	78200061	CUFF.148784	.	-1	-1	.	0
chr17	79444074	79451705	CUFF.148933	.	-1	-1	.	0
chr17	79568663	79594777	CUFF.148976	.	-1	-1	.	0
chr17	79743298	79745100	CUFF.149033	.	-1	-1	.	0
chr17	79773656	79790101	CUFF.149041	.	-1	-1	.	0
chr17	79938746	79946930	CUFF.149084	.	-1	-1	.	0
chr17	81284947	81339800	CUFF.149398	.	-1	-1	.	0
chr17	81370554	81377640	CUFF.149417	.	-1	-1	.	0
chr17	83034257	83036983	CUFF.149505	.	-1	-1	.	0
chr17	83210152	83215078	CUFF.149572	.	-1	-1	.	0
chr17	83851685	83854607	CUFF.149749	chr17	83851675	83854393	C430042M11Rik	2708
chr17	83917857	83921607	CUFF.149824	.	-1	-1	.	0
chr17	84086061	84089870	CUFF.149883	.	-1	-1	.	0
chr17	84032762	84038062	CUFF.149916	.	-1	-1	.	0
chr17	84954515	84957881	CUFF.150191	chr17	84954967	84957710	1110020A21Rik	2743
chr17	85465485	85467675	CUFF.150237	.	-1	-1	.	0
chr17	85862163	85867022	CUFF.150284	.	-1	-1	.	0
chr17	87041581	87049182	CUFF.150362	.	-1	-1	.	0
chr17	87274938	87282794	CUFF.150477	chr17	87274886	87282814	4833418N02Rik	7856
chr17	87455083	87459457	CUFF.150492	.	-1	-1	.	0
chr17	87515472	87530798	CUFF.150522	.	-1	-1	.	0
chr17	88066188	88079069	CUFF.150611	.	-1	-1	.	0
chr17	88249856	88256463	CUFF.150704	.	-1	-1	.	0
chr18	5174759	5181182	CUFF.151525	.	-1	-1	.	0
chr18	11818906	11822524	CUFF.152618	chr18	11820676	11839337	Gm6277	1848
chr18	23932469	23951907	CUFF.153608	.	-1	-1	.	0
chr18	23649921	23680691	CUFF.153652	.	-1	-1	.	0
chr18	24340988	24341871	CUFF.153765	.	-1	-1	.	0
chr18	24397437	24438434	CUFF.153814	.	-1	-1	.	0
chr18	32358067	32376990	CUFF.154383	chr18	32359057	32378284	A830052D11Rik	17933
chr18	33794885	33795981	CUFF.154608	chr18	33794892	33795986	Epb41l4aos	1089
chr18	34380236	34387433	CUFF.154722	.	-1	-1	.	0
chr18	34530754	34532442	CUFF.154771	.	-1	-1	.	0
chr18	35553418	35557745	CUFF.155001	chr18	35553371	35558316	Snhg4	4327
chr18	35888777	35910401	CUFF.155159	.	-1	-1	.	0
chr18	35942565	35959652	CUFF.155161	.	-1	-1	.	0
chr18	37172190	37177387	CUFF.155483	chr18	37172126	37172564	Gm38097	374
chr18	37172190	37177387	CUFF.155483	chr18	37159854	37178522	Gm10544	5197
chr18	38264303	38265581	CUFF.155874	.	-1	-1	.	0
chr18	38484079	38484789	CUFF.155964	.	-1	-1	.	0
chr18	39636359	39655944	CUFF.156219	.	-1	-1	.	0
chr18	42274386	42275196	CUFF.156433	.	-1	-1	.	0
chr18	44662435	44663099	CUFF.156618	chr18	44661665	44676271	A930012L18Rik	664
chr18	44672255	44673225	CUFF.156641	chr18	44661665	44676271	A930012L18Rik	970
chr18	45558087	45559310	CUFF.156723	.	-1	-1	.	0
chr18	47154467	47155717	CUFF.157114	.	-1	-1	.	0
chr18	53147900	53163811	CUFF.157604	.	-1	-1	.	0
chr1	132342032	132351590	CUFF.15769	chr1	132342023	132349626	F730311O21Rik	7594
chr18	55045421	55047587	CUFF.157765	chr18	54990310	55079414	Gm4221	2166
chr18	54990261	54992363	CUFF.157804	chr18	54990310	55079414	Gm4221	2053
chr18	56925759	56936261	CUFF.158029	.	-1	-1	.	0
chr18	57425755	57427035	CUFF.158119	chr18	57373455	57552397	4930511M06Rik	1280
chr18	61430248	61435229	CUFF.158746	.	-1	-1	.	0
chr1	132844407	132845768	CUFF.15875	.	-1	-1	.	0
chr18	61470267	61485112	CUFF.158813	.	-1	-1	.	0
chr18	61636899	61656189	CUFF.158852	chr18	61639542	61647472	Bvht	7930
chr18	61636899	61656189	CUFF.158852	chr18	61649625	61665537	Mir143hg	6564
chr18	61636899	61656189	CUFF.158854	chr18	61639542	61647472	Bvht	7930
chr18	61636899	61656189	CUFF.158854	chr18	61649625	61665537	Mir143hg	6564
chr18	62018596	62034848	CUFF.158901	.	-1	-1	.	0
chr18	62061242	62083479	CUFF.158938	.	-1	-1	.	0
chr18	62225922	62226747	CUFF.158987	.	-1	-1	.	0
chr1	132914950	132916187	CUFF.15900	.	-1	-1	.	0
chr18	62229934	62232431	CUFF.159009	.	-1	-1	.	0
chr18	62800262	62815582	CUFF.159106	.	-1	-1	.	0
chr18	68440264	68449456	CUFF.159817	.	-1	-1	.	0
chr18	68581592	68582750	CUFF.159869	.	-1	-1	.	0
chr18	74777945	74778796	CUFF.160414	.	-1	-1	.	0
chr18	74817597	74818315	CUFF.160437	.	-1	-1	.	0
chr18	75358643	75365014	CUFF.160530	.	-1	-1	.	0
chr18	76991939	77000407	CUFF.160765	.	-1	-1	.	0
chr18	77555063	77561112	CUFF.160857	.	-1	-1	.	0
chr18	77729332	77733285	CUFF.160897	chr18	77729681	77733470	A330094K24Rik	3604
chr18	77771850	77772781	CUFF.160914	.	-1	-1	.	0
chr18	80584969	80587742	CUFF.161253	.	-1	-1	.	0
chr18	81924685	81926760	CUFF.161357	.	-1	-1	.	0
chr18	86601978	86618104	CUFF.161798	.	-1	-1	.	0
chr18	88665258	88666184	CUFF.161937	.	-1	-1	.	0
chr18	88761326	88792758	CUFF.161962	.	-1	-1	.	0
chr18	90483234	90510048	CUFF.162159	.	-1	-1	.	0
chr19	3575802	3579921	CUFF.162259	.	-1	-1	.	0
chr19	3689694	3708214	CUFF.162266	.	-1	-1	.	0
chr1	133968391	133973322	CUFF.16233	chr1	133962162	133971938	Gm1627	3547
chr1	133933459	133944515	CUFF.16235	.	-1	-1	.	0
chr19	3985134	3986180	CUFF.162398	.	-1	-1	.	0
chr19	4201751	4203447	CUFF.162467	.	-1	-1	.	0
chr19	5017462	5019085	CUFF.162809	.	-1	-1	.	0
chr19	5295655	5295990	CUFF.162880	.	-1	-1	.	0
chr19	5795749	5802664	CUFF.163098	chr19	5797562	5798549	Gm20417	987
chr19	5795749	5802664	CUFF.163098	chr19	5801941	5802393	Gm37376	452
chr19	5795749	5802664	CUFF.163098	chr19	5795690	5802672	Malat1	6915
chr19	5824707	5845945	CUFF.163122	chr19	5824708	5845478	Neat1	20770
chr19	5824707	5845945	CUFF.163122	chr19	5845623	5851388	Frmd8os	322
chr19	5912885	5916775	CUFF.163168	.	-1	-1	.	0
chr19	6271014	6272798	CUFF.163332	chr19	6268795	6276605	Gm14963	1784
chr19	7483888	7485163	CUFF.163634	.	-1	-1	.	0
chr19	8723572	8726433	CUFF.163852	chr19	8723475	8726443	Snhg1	2861
chr19	9899634	9901166	CUFF.164112	.	-1	-1	.	0
chr19	9954884	9957293	CUFF.164159	.	-1	-1	.	0
chr19	11035462	11035844	CUFF.164488	chr19	11035417	11037635	Gm28347	382
chr1	134513518	134514745	CUFF.16459	.	-1	-1	.	0
chr19	11362274	11363928	CUFF.164597	chr19	11362278	11363890	Gm28935	1612
chr19	11895709	11898710	CUFF.164777	.	-1	-1	.	0
chr19	18660312	18664446	CUFF.165447	.	-1	-1	.	0
chr19	19978676	19979062	CUFF.165608	.	-1	-1	.	0
chr19	23125285	23127251	CUFF.165976	.	-1	-1	.	0
chr19	25668829	25672343	CUFF.166263	chr19	25671134	25672253	2610016A17Rik	1119
chr19	26554882	26600578	CUFF.166338	.	-1	-1	.	0
chr19	29517972	29522217	CUFF.166838	chr19	29486355	29523159	A930007I19Rik	4245
chr19	32956359	32980409	CUFF.167294	.	-1	-1	.	0
chr19	36619099	36626046	CUFF.167802	chr19	36614052	36705641	1500017E21Rik	6947
chr19	36679463	36680572	CUFF.167820	chr19	36614052	36705641	1500017E21Rik	1109
chr19	37254618	37264431	CUFF.168127	.	-1	-1	.	0
chr1	136379808	136401153	CUFF.16813	.	-1	-1	.	0
chr19	38089352	38091202	CUFF.168276	.	-1	-1	.	0
chr19	40802363	40805607	CUFF.168631	.	-1	-1	.	0
chr1	136576335	136577853	CUFF.16880	chr1	136576938	136579477	Gm33994	915
chr19	42509059	42509797	CUFF.169035	.	-1	-1	.	0
chr19	43645787	43652540	CUFF.169157	.	-1	-1	.	0
chr19	45060720	45063858	CUFF.169550	.	-1	-1	.	0
chr19	46303740	46306006	CUFF.169825	.	-1	-1	.	0
chr1	136667291	136690803	CUFF.16987	chr1	136670769	136690804	Gm19705	20034
chr1	136667291	136690803	CUFF.17001	chr1	136670769	136690804	Gm19705	20034
chr19	53091393	53105845	CUFF.170477	.	-1	-1	.	0
chr19	53454186	53464813	CUFF.170564	chr19	53441212	53464796	Mirt1	10610
chr19	53454186	53464813	CUFF.170564	chr19	53460631	53462723	4833407H14Rik	2092
chr19	53445642	53453939	CUFF.170584	chr19	53441212	53464796	Mirt1	8297
chr19	53770418	53786968	CUFF.170647	.	-1	-1	.	0
chr19	55132538	55139876	CUFF.170828	.	-1	-1	.	0
chr19	55132538	55139876	CUFF.170839	.	-1	-1	.	0
chr19	56134149	56135738	CUFF.170945	.	-1	-1	.	0
chr19	56106169	56110993	CUFF.170950	.	-1	-1	.	0
chr19	56155019	56176480	CUFF.170958	.	-1	-1	.	0
chr19	56703389	56714406	CUFF.171169	.	-1	-1	.	0
chr19	56753121	56764025	CUFF.171207	.	-1	-1	.	0
chr19	58818756	58821868	CUFF.171457	.	-1	-1	.	0
chr19	59428026	59429459	CUFF.171636	chr19	59425104	59458635	Emx2os	1433
chr1	138325891	138327933	CUFF.17212	.	-1	-1	.	0
chr2	11693490	11701969	CUFF.173082	.	-1	-1	.	0
chr2	14069444	14073833	CUFF.173372	chr2	14070332	14073934	Stamos	3501
chr2	18054357	18056637	CUFF.173746	chr2	18054193	18056613	1810059C17Rik	2256
chr2	25122613	25145381	CUFF.174644	chr2	25122603	25145396	Gm13387	22768
chr2	25327314	25332577	CUFF.174744	chr2	25327450	25332571	AA543186	5121
chr2	26516540	26517502	CUFF.175124	.	-1	-1	.	0
chr2	26637172	26640259	CUFF.175207	.	-1	-1	.	0
chr2	27540316	27546040	CUFF.175469	chr2	27540426	27543362	Gm13421	2936
chr1	143317852	143491729	CUFF.17573	.	-1	-1	.	0
chr2	29570831	29581290	CUFF.175930	.	-1	-1	.	0
chr2	30205872	30210999	CUFF.176177	.	-1	-1	.	0
chr1	143989246	143998242	CUFF.17632	.	-1	-1	.	0
chr2	31150593	31152476	CUFF.176548	chr2	31146457	31152291	D330023K18Rik	1698
chr2	32388006	32393148	CUFF.176815	.	-1	-1	.	0
chr2	35226421	35256188	CUFF.177382	.	-1	-1	.	0
chr2	36210973	36212829	CUFF.177515	chr2	36202314	36212903	Gm13429	1856
chr2	36219017	36222910	CUFF.177552	chr2	36216777	36222934	Gm13431	3893
chr2	45148740	45151884	CUFF.178319	.	-1	-1	.	0
chr2	45419172	45503735	CUFF.178345	.	-1	-1	.	0
chr2	45419172	45503735	CUFF.178356	.	-1	-1	.	0
chr2	46419532	46443340	CUFF.178454	chr2	46419535	46442710	Gm13470	23175
chr2	50364188	50370140	CUFF.178838	chr2	50296810	50433967	Gm13483	5952
chr2	57128191	57146205	CUFF.179445	chr2	57127479	57181754	BB557941	18014
chr2	58163996	58176941	CUFF.179539	chr2	58164001	58177063	Gm13546	12940
chr2	58573527	58574576	CUFF.179613	.	-1	-1	.	0
chr2	60206647	60209836	CUFF.179796	.	-1	-1	.	0
chr2	67748165	67981793	CUFF.180468	chr2	67898596	67903500	Gm37964	4904
chr2	71114580	71115708	CUFF.180980	.	-1	-1	.	0
chr2	71597951	71614278	CUFF.181103	.	-1	-1	.	0
chr1	151074535	151088045	CUFF.18116	chr1	151080450	151082545	Gm37671	2095
chr2	72585949	72606396	CUFF.181331	.	-1	-1	.	0
chr2	73417287	73417910	CUFF.181577	chr2	73386970	73420498	D230022J07Rik	623
chr2	73595835	73599235	CUFF.181620	chr2	73596526	73616012	Chn1os3	2709
chr2	73584837	73595568	CUFF.181625	chr2	73584850	73589208	Chrna1os	4358
chr2	74037313	74040539	CUFF.181711	.	-1	-1	.	0
chr2	75274269	75285289	CUFF.181867	chr2	75138842	75322897	2600014E21Rik	11020
chr2	75815534	75832087	CUFF.182008	.	-1	-1	.	0
chr1	151748946	151755008	CUFF.18272	chr1	151748949	151755018	2810414N06Rik	6059
chr2	84491330	84493779	CUFF.182947	.	-1	-1	.	0
chr2	84742183	84743761	CUFF.183060	.	-1	-1	.	0
chr2	84777261	84790525	CUFF.183067	.	-1	-1	.	0
chr2	85238175	85243656	CUFF.183241	chr2	85233675	85243678	Gm13715	5481
chr2	91248637	91248956	CUFF.183808	.	-1	-1	.	0
chr2	93026563	93037239	CUFF.184185	chr2	93027956	93044732	4631405J19Rik	9283
chr2	94159768	94166301	CUFF.184322	.	-1	-1	.	0
chr2	94159768	94166301	CUFF.184329	.	-1	-1	.	0
chr2	94174591	94178924	CUFF.184337	.	-1	-1	.	0
chr2	94406736	94416634	CUFF.184360	chr2	94406151	94411682	2810002D19Rik	4946
chr2	102039579	102050434	CUFF.184849	chr2	102039629	102066725	Gm13919	10805
chr2	104084897	104120296	CUFF.185182	.	-1	-1	.	0
chr2	104129111	104136775	CUFF.185184	.	-1	-1	.	0
chr2	104559765	104567238	CUFF.185280	chr2	104559163	104571429	Platr14	7473
chr2	105099405	105101093	CUFF.185387	chr2	105076538	105126510	Wt1os	1688
chr2	105072144	105083684	CUFF.185394	chr2	105076538	105126510	Wt1os	7146
chr2	105083756	105085764	CUFF.185420	chr2	105076538	105126510	Wt1os	2008
chr2	106642948	106650446	CUFF.185559	chr2	106642914	106650364	BB218582	7416
chr2	114063997	114064583	CUFF.186083	chr2	114054335	114064868	C130080G10Rik	586
chr2	114063997	114064583	CUFF.186083	chr2	114013563	114068324	A530058N18Rik	586
chr2	116066025	116074502	CUFF.186208	chr2	116066218	116067444	2700033N17Rik	1226
chr2	116066025	116074502	CUFF.186208	chr2	116067225	116085911	G630016G05Rik	7277
chr2	116066025	116074502	CUFF.186210	chr2	116066218	116067444	2700033N17Rik	1226
chr2	116066025	116074502	CUFF.186210	chr2	116067225	116085911	G630016G05Rik	7277
chr2	118499275	118502648	CUFF.186539	.	-1	-1	.	0
chr2	118897906	118900625	CUFF.186689	.	-1	-1	.	0
chr2	119324573	119325602	CUFF.186813	chr2	119321187	119326194	Gm14207	1029
chr1	153991155	154011004	CUFF.18695	chr1	154003396	154006221	Gm29291	2825
chr2	120970765	120973732	CUFF.187109	.	-1	-1	.	0
chr1	153991155	154011004	CUFF.18715	chr1	154003396	154006221	Gm29291	2825
chr2	124705814	124711231	CUFF.187611	chr2	124708655	124711083	Gm13994	2428
chr1	154111316	154117908	CUFF.18764	chr1	154037597	154117951	A830008E24Rik	6592
chr1	154025642	154032163	CUFF.18768	chr1	154027363	154034301	Gm28286	4800
chr1	154257177	154258226	CUFF.18771	chr1	154255689	154270416	4930532M18Rik	1049
chr2	126669927	126684413	CUFF.187950	chr2	126675916	126683805	Gm27003	7889
chr1	154066280	154070126	CUFF.18797	chr1	154037597	154117951	A830008E24Rik	3846
chr2	127005245	127006243	CUFF.188010	.	-1	-1	.	0
chr2	127324744	127334094	CUFF.188140	.	-1	-1	.	0
chr2	128371772	128429813	CUFF.188452	chr2	128423654	128424565	Gm14010	911
chr2	128371772	128429813	CUFF.188452	chr2	128195993	128429349	Gm14005	57577
chr2	129181590	129184256	CUFF.188626	chr2	129182482	129183947	Gm14029	1465
chr2	129178188	129180874	CUFF.188632	chr2	129158666	129180667	AI847159	2479
chr2	129315663	129322070	CUFF.188733	.	-1	-1	.	0
chr2	133049428	133060724	CUFF.189616	.	-1	-1	.	0
chr1	155028845	155057133	CUFF.18964	chr1	155011332	155057179	Gm29282	28288
chr2	134725334	134726723	CUFF.189777	.	-1	-1	.	0
chr2	138723310	138766564	CUFF.190211	.	-1	-1	.	0
chr2	144555531	144556167	CUFF.190708	.	-1	-1	.	0
chr2	146575515	146579796	CUFF.190870	.	-1	-1	.	0
chr2	148382047	148391484	CUFF.191112	.	-1	-1	.	0
chr2	150671061	150672502	CUFF.191363	.	-1	-1	.	0
chr2	152189042	152189712	CUFF.191843	.	-1	-1	.	0
chr2	152370942	152373981	CUFF.191905	chr2	152345669	152375324	Gm14164	3039
chr2	152661392	152665639	CUFF.191985	.	-1	-1	.	0
chr2	153341520	153345524	CUFF.192185	chr2	153341157	153346073	2500004C02Rik	4004
chr2	156432790	156433604	CUFF.192938	.	-1	-1	.	0
chr2	156838471	156839715	CUFF.192977	chr2	156833049	156839892	Gm14230	1244
chr2	156472345	156475393	CUFF.192983	.	-1	-1	.	0
chr2	157471996	157482531	CUFF.193131	.	-1	-1	.	0
chr2	158353702	158361225	CUFF.193335	chr2	158353700	158361580	Snhg17	7523
chr2	158353702	158361225	CUFF.193335	chr2	158359797	158359928	Gm23925	131
chr2	160380789	160381724	CUFF.193520	.	-1	-1	.	0
chr1	157491487	157492568	CUFF.19359	.	-1	-1	.	0
chr2	160723282	160726054	CUFF.193591	.	-1	-1	.	0
chr2	163587164	163588666	CUFF.193919	.	-1	-1	.	0
chr2	164476641	164479574	CUFF.194176	.	-1	-1	.	0
chr2	165212181	165212550	CUFF.194312	.	-1	-1	.	0
chr2	167129448	167134057	CUFF.194746	.	-1	-1	.	0
chr2	167349730	167367938	CUFF.194766	.	-1	-1	.	0
chr2	167189123	167192588	CUFF.194802	chr2	167188702	167192808	1110018N20Rik	3465
chr2	167777495	167783492	CUFF.194982	chr2	167777467	167782569	Gm14321	5074
chr2	167777495	167783492	CUFF.194982	chr2	167782053	167783486	9230111E07Rik	1433
chr2	167847208	167847815	CUFF.195001	.	-1	-1	.	0
chr2	168063588	168067397	CUFF.195067	.	-1	-1	.	0
chr2	168116403	168119332	CUFF.195085	.	-1	-1	.	0
chr2	168152632	168154487	CUFF.195114	chr2	168152603	168154513	E130018N17Rik	1855
chr2	168152632	168154487	CUFF.195114	chr2	168148017	168153533	Gm14235	901
chr2	170193254	170194072	CUFF.195656	chr2	170192449	170194053	Gm17619	799
chr2	170177096	170184655	CUFF.195659	.	-1	-1	.	0
chr2	170321761	170323389	CUFF.195695	.	-1	-1	.	0
chr2	170671004	170673459	CUFF.195728	.	-1	-1	.	0
chr2	170375502	170378546	CUFF.195745	chr2	170356361	170380435	Bcas1os2	3044
chr2	171832852	171840108	CUFF.195841	.	-1	-1	.	0
chr2	172932527	172935447	CUFF.195936	.	-1	-1	.	0
chr2	173061717	173065909	CUFF.196014	.	-1	-1	.	0
chr2	173140428	173146851	CUFF.196050	.	-1	-1	.	0
chr2	173276618	173279875	CUFF.196089	chr2	173276698	173278428	Pmepa1os	1730
chr2	174321504	174327381	CUFF.196263	.	-1	-1	.	0
chr2	177032742	177068878	CUFF.196598	.	-1	-1	.	0
chr1	160729993	160731964	CUFF.19674	.	-1	-1	.	0
chr2	178050852	178058944	CUFF.196849	.	-1	-1	.	0
chr2	178497281	178498490	CUFF.196955	.	-1	-1	.	0
chr2	178494326	178496126	CUFF.196968	.	-1	-1	.	0
chr2	179976790	179981378	CUFF.197086	chr2	179975993	179979013	4921531C22Rik	2223
chr2	180343521	180356991	CUFF.197183	.	-1	-1	.	0
chr1	161034135	161038538	CUFF.19733	chr1	161034422	161038539	Gas5	4116
chr3	5177842	5221293	CUFF.197940	chr3	5212838	5215216	Gm10748	2378
chr3	5177842	5221293	CUFF.197940	chr3	5177586	5220841	2700069I18Rik	42999
chr3	6138572	6139011	CUFF.198033	.	-1	-1	.	0
chr3	9880556	9885246	CUFF.198518	.	-1	-1	.	0
chr1	161799136	161800813	CUFF.19911	.	-1	-1	.	0
chr3	18370154	18371200	CUFF.199500	chr3	18341667	18461254	Gm30667	1046
chr3	19322116	19350104	CUFF.199674	.	-1	-1	.	0
chr3	20816963	20822112	CUFF.199924	chr3	20819621	20823689	Gm37480	2491
chr3	21871408	21871985	CUFF.200017	.	-1	-1	.	0
chr1	162025472	162026839	CUFF.20048	chr1	161969200	162027106	Gm38304	1367
chr3	28738842	28781145	CUFF.200630	chr3	28702667	28781108	1700112D23Rik	42266
chr3	28802744	28805366	CUFF.200639	chr3	28802804	28805336	Gm32950	2532
chr3	29891046	29901659	CUFF.200719	chr3	29891014	29924191	Mannr	10613
chr3	29891046	29901659	CUFF.200719	chr3	29773466	29893177	Gm33206	2131
chr3	33978450	33993837	CUFF.201372	.	-1	-1	.	0
chr3	35937184	35937929	CUFF.201644	chr3	35933045	35990840	Gm15952	745
chr1	164042481	164050231	CUFF.20217	.	-1	-1	.	0
chr3	41559362	41562569	CUFF.202482	chr3	41562279	41563698	Gm31266	290
chr1	164458642	164464471	CUFF.20275	chr1	164462442	164463989	Gm32391	1547
chr3	49935992	49940211	CUFF.202992	.	-1	-1	.	0
chr3	51190843	51191441	CUFF.203180	.	-1	-1	.	0
chr3	52600183	52606186	CUFF.203546	.	-1	-1	.	0
chr3	52516898	52550251	CUFF.203548	chr3	52516964	52550219	Gm30173	33255
chr3	52685466	52688714	CUFF.203620	.	-1	-1	.	0
chr3	52657129	52678737	CUFF.203623	.	-1	-1	.	0
chr3	52758792	52775269	CUFF.203693	chr3	52739716	52776656	Gm2447	16477
chr3	52817571	52823269	CUFF.203729	.	-1	-1	.	0
chr3	57612393	57625793	CUFF.204161	chr3	57612697	57625824	Gm26671	13096
chr3	57651784	57657213	CUFF.204168	chr3	57654404	57655579	BB187690	1175
chr3	57977015	57978737	CUFF.204235	.	-1	-1	.	0
chr1	164858690	164899605	CUFF.20439	chr1	164872833	164876353	Gm37403	3520
chr1	164858690	164899605	CUFF.20439	chr1	164803969	164899591	Gm32569	40901
chr1	164858690	164899605	CUFF.20439	chr1	164863133	164936775	Gm20743	36472
chr3	59879730	59893160	CUFF.204607	.	-1	-1	.	0
chr3	59870358	59876968	CUFF.204619	.	-1	-1	.	0
chr3	60400689	60429739	CUFF.204731	.	-1	-1	.	0
chr3	60860495	60861074	CUFF.204778	.	-1	-1	.	0
chr3	61295116	61296902	CUFF.204825	.	-1	-1	.	0
chr3	65659110	65661578	CUFF.205335	.	-1	-1	.	0
chr3	65730623	65755912	CUFF.205368	.	-1	-1	.	0
chr3	69246441	69252680	CUFF.205754	.	-1	-1	.	0
chr3	69649445	69656789	CUFF.205798	.	-1	-1	.	0
chr3	78935781	78937139	CUFF.206416	.	-1	-1	.	0
chr3	78918550	78935253	CUFF.206429	.	-1	-1	.	0
chr3	78945068	78955696	CUFF.206434	.	-1	-1	.	0
chr3	79287442	79289160	CUFF.206478	chr3	79287173	79289848	6430573P05Rik	1718
chr3	81010334	81023450	CUFF.206610	.	-1	-1	.	0
chr3	85544533	85573923	CUFF.207236	chr3	85544316	85553389	Gm42812	8856
chr3	85544533	85573923	CUFF.207236	chr3	85556046	85573945	Gm15535	17877
chr3	87399055	87403194	CUFF.207427	.	-1	-1	.	0
chr3	87372996	87377201	CUFF.207441	.	-1	-1	.	0
chr3	88030950	88032412	CUFF.207661	chr3	88030878	88033150	Gm42644	1462
chr1	165845060	165849065	CUFF.20782	chr1	165845087	165846085	Gm37856	998
chr1	165845060	165849065	CUFF.20782	chr1	165848155	165849044	Gm37469	889
chr3	95015758	95017297	CUFF.208802	chr3	95015625	95020138	4930481B07Rik	1539
chr3	97680640	97683091	CUFF.209587	.	-1	-1	.	0
chr1	169969433	169971797	CUFF.21018	chr1	169969409	169972396	3110045C21Rik	2364
chr3	102238527	102243761	CUFF.210321	.	-1	-1	.	0
chr3	104515120	104523772	CUFF.210679	.	-1	-1	.	0
chr3	105821771	105825799	CUFF.210958	.	-1	-1	.	0
chr3	106937275	106940863	CUFF.211320	chr3	106934382	107093894	Gm27008	3588
chr3	107241390	107243123	CUFF.211394	.	-1	-1	.	0
chr3	107813016	107829387	CUFF.211595	chr3	107820221	107833539	Gm36211	9166
chr3	109064045	109065068	CUFF.211941	.	-1	-1	.	0
chr3	116172056	116180657	CUFF.212466	.	-1	-1	.	0
chr3	116808286	116810944	CUFF.212596	.	-1	-1	.	0
chr3	121384411	121388713	CUFF.212851	.	-1	-1	.	0
chr3	121880695	121887087	CUFF.213072	.	-1	-1	.	0
chr3	122377108	122392020	CUFF.213288	chr3	122377097	122391811	Gm42835	14703
chr3	123264794	123265819	CUFF.213466	.	-1	-1	.	0
chr3	123507549	123508591	CUFF.213468	chr3	123507552	123508404	Snhg8	852
chr3	123608262	123609402	CUFF.213502	.	-1	-1	.	0
chr3	128610962	128636533	CUFF.213877	chr3	128610987	128887161	Gm43824	25546
chr3	129256552	129263425	CUFF.213925	.	-1	-1	.	0
chr3	129527515	129532031	CUFF.213973	chr3	129527467	129532388	Gm35986	4516
chr3	134209238	134211868	CUFF.214505	chr3	134199948	134213238	Gm43194	2630
chr3	134209238	134211868	CUFF.214505	chr3	133830668	134240641	Gm26691	2630
chr3	138489665	138493517	CUFF.215007	.	-1	-1	.	0
chr3	138578276	138578683	CUFF.215049	.	-1	-1	.	0
chr3	144156022	144165536	CUFF.215437	.	-1	-1	.	0
chr3	144224620	144232073	CUFF.215462	.	-1	-1	.	0
chr3	144377504	144381107	CUFF.215486	.	-1	-1	.	0
chr3	145650343	145652187	CUFF.215726	chr3	145650312	145677580	Gm17501	1844
chr3	151294213	151296182	CUFF.216216	chr3	151294126	151296641	4930555A03Rik	1969
chr3	152702701	152709831	CUFF.216376	.	-1	-1	.	0
chr3	152827762	152829793	CUFF.216455	.	-1	-1	.	0
chr4	3836616	3865598	CUFF.217419	.	-1	-1	.	0
chr4	8646180	8668961	CUFF.217958	.	-1	-1	.	0
chr4	8915806	8947023	CUFF.218023	.	-1	-1	.	0
chr4	9770152	9823396	CUFF.218225	chr4	9770585	9823411	4930412C18Rik	52811
chr4	10707647	10766239	CUFF.218297	chr4	10479962	10797811	1700123O12Rik	58592
chr4	11123380	11126999	CUFF.218460	chr4	11122805	11126998	Gm11827	3618
chr4	11611108	11612354	CUFF.218552	chr4	11611139	11615007	Gm11832	1215
chr4	11966527	11995072	CUFF.218606	chr4	11980669	11988471	Gm26895	7802
chr4	11966527	11995072	CUFF.218606	chr4	11966565	11994280	1700123M08Rik	27715
chr4	12763195	12780462	CUFF.218690	.	-1	-1	.	0
chr4	16241988	16266192	CUFF.219077	chr4	16164110	16266225	A530072M11Rik	24204
chr4	19983111	19985263	CUFF.219346	chr4	19979445	19985388	4930480G23Rik	2152
chr1	173445232	173447300	CUFF.21979	.	-1	-1	.	0
chr4	32165146	32174682	CUFF.220208	.	-1	-1	.	0
chr4	35260475	35261445	CUFF.220674	chr4	35225897	35262222	Gm12367	970
chr4	38831194	38855339	CUFF.220841	chr4	38571667	38855483	Gm12381	24145
chr4	40773353	40776713	CUFF.221034	.	-1	-1	.	0
chr4	43046284	43053299	CUFF.221486	chr4	43046034	43053253	Gm26881	6969
chr4	43397437	43400132	CUFF.221660	.	-1	-1	.	0
chr4	43574836	43577607	CUFF.221683	.	-1	-1	.	0
chr4	47198846	47206405	CUFF.222437	chr4	47197487	47208459	Gm12426	7559
chr4	49629848	49631954	CUFF.222800	.	-1	-1	.	0
chr4	53352941	53356298	CUFF.223071	.	-1	-1	.	0
chr4	56315989	56319264	CUFF.223412	.	-1	-1	.	0
chr4	59262599	59264011	CUFF.223839	chr4	59260051	59263269	Gm12596	670
chr4	59623637	59626106	CUFF.223926	.	-1	-1	.	0
chr4	60544270	60547243	CUFF.224012	.	-1	-1	.	0
chr4	62029621	62030007	CUFF.224079	.	-1	-1	.	0
chr4	74250457	74251757	CUFF.225174	chr4	74250324	74251714	A230083N12Rik	1257
chr4	74579531	74586385	CUFF.225295	.	-1	-1	.	0
chr4	76450835	76490054	CUFF.225440	.	-1	-1	.	0
chr4	82507877	82547284	CUFF.225813	chr4	82508016	82547292	Gm11266	39268
chr4	84016068	84016835	CUFF.226022	.	-1	-1	.	0
chr4	84095943	84100251	CUFF.226063	.	-1	-1	.	0
chr4	84679259	84684792	CUFF.226136	.	-1	-1	.	0
chr4	86711162	86734770	CUFF.226289	.	-1	-1	.	0
chr4	89294942	89296780	CUFF.226648	.	-1	-1	.	0
chr4	89463239	89515275	CUFF.226712	chr4	89421848	89463487	Gm12610	248
chr4	94722161	94723287	CUFF.227076	.	-1	-1	.	0
chr4	94460279	94477183	CUFF.227077	chr4	94460931	94477180	Gm12655	16249
chr4	95062211	95073714	CUFF.227173	chr4	95051534	95167318	Junos	11503
chr4	95101158	95104044	CUFF.227185	chr4	95051534	95167318	Junos	2886
chr4	95146410	95160518	CUFF.227241	chr4	95151740	95157503	Gm28096	5763
chr4	95146410	95160518	CUFF.227241	chr4	95051534	95167318	Junos	14108
chr4	95960515	95966954	CUFF.227323	chr4	95959715	95967655	9530080O11Rik	6439
chr4	97551568	97560091	CUFF.227426	.	-1	-1	.	0
chr4	98322005	98332812	CUFF.227527	chr4	98321398	98331791	0610025J13Rik	9786
chr4	101304952	101318512	CUFF.227983	chr4	101292414	101321745	Gm12796	13560
chr4	101304952	101318512	CUFF.227994	chr4	101292414	101321745	Gm12796	13560
chr4	102566324	102569141	CUFF.228174	.	-1	-1	.	0
chr1	179866967	179878370	CUFF.22829	.	-1	-1	.	0
chr4	105109964	105112192	CUFF.228461	.	-1	-1	.	0
chr4	105359002	105380166	CUFF.228501	.	-1	-1	.	0
chr4	105555370	105576121	CUFF.228536	.	-1	-1	.	0
chr4	106053655	106056548	CUFF.228658	.	-1	-1	.	0
chr4	106155907	106173509	CUFF.228802	.	-1	-1	.	0
chr1	180256424	180265487	CUFF.22895	chr1	180256429	180274963	Gm31728	9058
chr1	180278453	180280230	CUFF.22909	.	-1	-1	.	0
chr4	107433860	107434413	CUFF.229102	.	-1	-1	.	0
chr4	107788848	107790132	CUFF.229155	chr4	107783720	107789921	4933424M12Rik	1073
chr4	108799497	108801093	CUFF.229389	.	-1	-1	.	0
chr4	109402374	109404216	CUFF.229493	chr4	109403794	109406155	Ttc39aos1	422
chr4	109404584	109406596	CUFF.229518	chr4	109403794	109406155	Ttc39aos1	1571
chr4	109550968	109552535	CUFF.229521	.	-1	-1	.	0
chr1	180532418	180568130	CUFF.22998	.	-1	-1	.	0
chr4	114909266	114921324	CUFF.230032	chr4	114909257	114921967	Foxd2os	12058
chr4	116824901	116837117	CUFF.230398	chr4	116824903	116830603	Gm12996	5700
chr1	180762393	180768639	CUFF.23047	chr1	180763497	180768656	Gm38293	5142
chr1	180777107	180778428	CUFF.23054	.	-1	-1	.	0
chr4	117781941	117787095	CUFF.230739	.	-1	-1	.	0
chr4	120291357	120303745	CUFF.231235	chr4	120291350	120303892	Foxo6os	12388
chr4	123664949	123672640	CUFF.231841	chr4	123665881	123671217	Gm12925	5336
chr4	125228321	125229981	CUFF.232120	chr4	125228597	125242052	1700041M05Rik	1384
chr4	127330130	127331960	CUFF.232483	.	-1	-1	.	0
chr4	127279199	127308489	CUFF.232495	.	-1	-1	.	0
chr4	129021230	129032705	CUFF.232810	.	-1	-1	.	0
chr4	129050096	129057963	CUFF.232835	chr4	129050097	129057983	1700086P04Rik	7866
chr4	129382578	129399064	CUFF.232887	.	-1	-1	.	0
chr4	129441926	129443484	CUFF.232916	.	-1	-1	.	0
chr4	130023647	130025178	CUFF.233140	chr4	130024256	130047774	Gm12963	922
chr4	130785735	130787858	CUFF.233287	chr4	130786069	130787855	Gm12972	1786
chr4	132308639	132310953	CUFF.233503	chr4	132308678	132311024	Snhg12	2275
chr4	132513028	132514853	CUFF.233544	.	-1	-1	.	0
chr4	132949157	132960761	CUFF.233698	.	-1	-1	.	0
chr1	182255449	182256074	CUFF.23388	.	-1	-1	.	0
chr4	134098873	134100171	CUFF.234049	.	-1	-1	.	0
chr1	182297024	182298342	CUFF.23411	chr1	182287990	182303325	1700047M11Rik	1318
chr1	182299956	182303257	CUFF.23426	chr1	182287990	182303325	1700047M11Rik	3301
chr4	135790518	135798764	CUFF.234507	.	-1	-1	.	0
chr4	136021954	136025421	CUFF.234588	.	-1	-1	.	0
chr4	136173924	136176914	CUFF.234719	.	-1	-1	.	0
chr4	137387207	137391051	CUFF.234951	chr4	137387266	137388382	2810405F17Rik	1116
chr4	137697161	137707350	CUFF.234998	chr4	137696979	137706606	Rap1gapos	9445
chr4	138027135	138027721	CUFF.235092	.	-1	-1	.	0
chr4	141278433	141279810	CUFF.235648	chr4	141278439	141279794	Gm13056	1355
chr4	141574144	141575142	CUFF.235741	.	-1	-1	.	0
chr4	142017997	142029112	CUFF.235886	chr4	142017898	142028996	4930455G09Rik	10999
chr4	146241892	147104843	CUFF.236563	chr4	146509094	146511764	Gm26880	2670
chr4	146241892	147104843	CUFF.236563	chr4	147063366	147068436	4933438K21Rik	5070
chr4	146241892	147104843	CUFF.236563	chr4	146251829	146278434	Gm13166	26605
chr4	146241892	147104843	CUFF.236563	chr4	146519039	146546873	1700095A21Rik	27834
chr4	146241892	147104843	CUFF.236563	chr4	147018235	147492201	C230088H06Rik	86608
chr4	146241892	147104843	CUFF.236563	chr4	146153456	147024959	Gm26573	783067
chr4	146241892	147104843	CUFF.236567	chr4	146509094	146511764	Gm26880	2670
chr4	146241892	147104843	CUFF.236567	chr4	147063366	147068436	4933438K21Rik	5070
chr4	146241892	147104843	CUFF.236567	chr4	146251829	146278434	Gm13166	26605
chr4	146241892	147104843	CUFF.236567	chr4	146519039	146546873	1700095A21Rik	27834
chr4	146241892	147104843	CUFF.236567	chr4	147018235	147492201	C230088H06Rik	86608
chr4	146241892	147104843	CUFF.236567	chr4	146153456	147024959	Gm26573	783067
chr4	147508952	147578466	CUFF.236568	.	-1	-1	.	0
chr1	183952647	183994335	CUFF.23677	.	-1	-1	.	0
chr1	184375933	184382507	CUFF.23734	chr1	184376344	184382441	Gm37712	6097
chr1	184375933	184382507	CUFF.23734	chr1	184358329	184394271	Gm37223	6574
chr1	184521653	184526929	CUFF.23747	.	-1	-1	.	0
chr4	154041804	154043165	CUFF.237951	.	-1	-1	.	0
chr4	154127272	154128332	CUFF.237970	.	-1	-1	.	0
chr4	154637548	154644919	CUFF.238003	chr4	154637576	154644724	Gm13111	7148
chr4	154648050	154659429	CUFF.238027	chr4	154645754	154655318	Gm13110	7268
chr4	155227449	155236417	CUFF.238209	.	-1	-1	.	0
chr4	155227449	155236417	CUFF.238211	.	-1	-1	.	0
chr4	155419637	155421646	CUFF.238352	chr4	155398763	155421704	5830444B04Rik	2009
chr1	184846034	184856476	CUFF.23840	.	-1	-1	.	0
chr4	155761191	155763662	CUFF.238476	chr4	155761178	155769264	Atad3aos	2471
chr5	3394257	3412298	CUFF.238799	.	-1	-1	.	0
chr5	4575425	4594527	CUFF.238972	.	-1	-1	.	0
chr5	9152351	9158020	CUFF.239572	.	-1	-1	.	0
chr5	18222633	18227855	CUFF.240064	.	-1	-1	.	0
chr5	22553781	22606708	CUFF.240612	chr5	22550432	22807850	6030443J06Rik	52927
chr5	23850607	23852968	CUFF.240865	chr5	23850597	23855038	2700038G22Rik	2361
chr5	25498975	25504715	CUFF.241186	chr5	25499067	25501541	4831440E17Rik	2474
chr5	28118509	28121770	CUFF.241565	.	-1	-1	.	0
chr5	30552214	30557978	CUFF.241977	.	-1	-1	.	0
chr5	31606520	31610445	CUFF.242294	chr5	31596938	31701972	Gm43809	3925
chr5	35719994	35722336	CUFF.243152	.	-1	-1	.	0
chr5	36697876	36719157	CUFF.243262	.	-1	-1	.	0
chr5	37337315	37338110	CUFF.243395	.	-1	-1	.	0
chr5	37151307	37154055	CUFF.243426	.	-1	-1	.	0
chr5	41844396	41852000	CUFF.243844	.	-1	-1	.	0
chr5	43843409	43857194	CUFF.244089	.	-1	-1	.	0
chr5	43597280	43599312	CUFF.244095	chr5	43549928	43601731	Gm15866	2032
chr5	48390491	48414249	CUFF.244482	.	-1	-1	.	0
chr5	52190687	52194890	CUFF.244821	chr5	52190672	52279034	9230114K14Rik	4203
chr1	191129767	191131249	CUFF.24498	.	-1	-1	.	0
chr5	58577718	58604466	CUFF.245436	.	-1	-1	.	0
chr5	64044976	64045903	CUFF.245816	chr5	64044978	64050228	5830416I19Rik	925
chr5	64576070	64588447	CUFF.245983	.	-1	-1	.	0
chr5	64634201	64666374	CUFF.245995	chr5	64635361	64637388	Gm42564	2027
chr5	64634201	64666374	CUFF.245995	chr5	64635840	64637616	Gm42565	1776
chr1	191420078	191422718	CUFF.24610	.	-1	-1	.	0
chr1	191464318	191465188	CUFF.24628	chr1	191436340	191465048	Gm32200	730
chr5	65858461	65859140	CUFF.246289	.	-1	-1	.	0
chr1	191436407	191455258	CUFF.24629	chr1	191436340	191465048	Gm32200	18851
chr5	67360363	67366572	CUFF.246558	chr5	67360387	67366599	Gm43698	6185
chr5	74974337	74978908	CUFF.247321	.	-1	-1	.	0
chr5	75257336	75272110	CUFF.247400	.	-1	-1	.	0
chr1	191986830	191990137	CUFF.24763	chr1	191986836	191990122	Gm26670	3286
chr5	88563451	88564939	CUFF.248511	.	-1	-1	.	0
chr5	93221859	93225719	CUFF.249168	.	-1	-1	.	0
chr1	193087837	193091312	CUFF.24933	.	-1	-1	.	0
chr5	96205066	96210146	CUFF.249349	.	-1	-1	.	0
chr5	96911770	96922130	CUFF.249484	chr5	96912700	96913241	Gm43147	541
chr5	96911770	96922130	CUFF.249484	chr5	96910341	96922175	Gm33370	10360
chr5	96911770	96922130	CUFF.249484	chr5	96921272	96934867	Gm8013	858
chr5	97700793	97737205	CUFF.249588	.	-1	-1	.	0
chr5	97817570	97835314	CUFF.249614	.	-1	-1	.	0
chr5	101224106	101239686	CUFF.250119	.	-1	-1	.	0
chr5	101703572	101708173	CUFF.250143	chr5	101698133	101704063	Gm43271	491
chr5	101703572	101708173	CUFF.250143	chr5	101703586	101705850	Gm43270	2264
chr5	104329443	104333410	CUFF.250464	.	-1	-1	.	0
chr5	104538406	104554137	CUFF.250499	chr5	104525735	104554207	D930016D06Rik	15731
chr5	105693874	105696104	CUFF.250794	.	-1	-1	.	0
chr5	106557739	106574753	CUFF.250870	chr5	106500894	106574718	Gm28050	16979
chr5	106557739	106574753	CUFF.250870	chr5	106557946	106696571	Gm28039	16807
chr5	107084174	107088447	CUFF.251003	.	-1	-1	.	0
chr5	107995347	108002823	CUFF.251223	.	-1	-1	.	0
chr5	108421787	108423486	CUFF.251368	.	-1	-1	.	0
chr1	195020269	195040889	CUFF.25176	chr1	194976375	195037904	A330023F24Rik	17635
chr5	109922658	109923511	CUFF.251810	chr5	109922649	109923481	Gm26808	823
chr5	109995507	109996407	CUFF.251811	chr5	109995511	109996398	1010001B22Rik	887
chr5	111490943	111492282	CUFF.251890	.	-1	-1	.	0
chr5	111793385	111807290	CUFF.251976	chr5	111791555	111805689	Gm42487	12304
chr10	7212308	7215196	CUFF.25236	.	-1	-1	.	0
chr5	115484456	115486804	CUFF.252660	.	-1	-1	.	0
chr5	116026410	116029207	CUFF.252749	chr5	116026411	116029230	Gm13842	2796
chr5	118513977	118514346	CUFF.253050	.	-1	-1	.	0
chr5	118789544	118789929	CUFF.253082	.	-1	-1	.	0
chr5	119570146	119571195	CUFF.253160	chr5	119570130	119671365	Tbx3os1	1049
chr5	119984488	119987375	CUFF.253264	.	-1	-1	.	0
chr5	121391744	121393287	CUFF.253557	chr5	121384010	121393465	Gm42917	1543
chr5	122849359	122849935	CUFF.253956	.	-1	-1	.	0
chr5	123133726	123140725	CUFF.254064	chr5	123133723	123141666	AI480526	6999
chr5	123133726	123140725	CUFF.254064	chr5	123133939	123137695	Gm38102	3756
chr5	123133726	123140725	CUFF.254064	chr5	123138931	123141569	4932422M17Rik	1794
chr5	123133726	123140725	CUFF.254064	chr5	123047373	123230871	Gm26745	6999
chr5	127720940	127721972	CUFF.254808	.	-1	-1	.	0
chr5	129067015	129069167	CUFF.254948	.	-1	-1	.	0
chr5	134098232	134099622	CUFF.255469	chr5	134098412	134099208	Gm15627	796
chr5	136245063	136248038	CUFF.256094	.	-1	-1	.	0
chr1	23202333	23235693	CUFF.2561	chr1	23048295	23235673	Gm29506	33340
chr5	136918964	136937101	CUFF.256159	chr5	136919146	136937112	4933404O12Rik	17955
chr5	137404625	137405643	CUFF.256274	.	-1	-1	.	0
chr5	137685026	137696030	CUFF.256371	chr5	137685154	137690751	Gm15498	5597
chr5	137685026	137696030	CUFF.256372	chr5	137685154	137690751	Gm15498	5597
chr5	138195981	138198069	CUFF.256525	.	-1	-1	.	0
chr5	140566857	140567439	CUFF.257009	.	-1	-1	.	0
chr5	140584444	140596610	CUFF.257046	.	-1	-1	.	0
chr5	142949810	142950422	CUFF.257416	.	-1	-1	.	0
chr5	143164899	143165396	CUFF.257441	chr5	143164779	143165751	Rbakdn	497
chr5	143329296	143332673	CUFF.257527	chr5	143329247	143332704	0610040B10Rik	3377
chr5	146196324	146203183	CUFF.257906	.	-1	-1	.	0
chr10	7980644	7982846	CUFF.25796	.	-1	-1	.	0
chr5	146974438	146983510	CUFF.258093	.	-1	-1	.	0
chr5	148999206	149001199	CUFF.258423	chr5	148995651	149015813	Gm15411	1993
chr5	149006897	149013601	CUFF.258440	chr5	148995651	149015813	Gm15411	6704
chr5	149006897	149013601	CUFF.258440	chr5	149006962	149012776	Gm15408	5814
chr5	149375987	149377183	CUFF.258593	chr5	149367636	149393596	BC028471	1196
chr5	149375987	149377183	CUFF.258593	chr5	149368476	149430682	Gm20488	1196
chr5	149910297	149910722	CUFF.258730	chr5	149903197	149911114	Gm43451	425
chr5	150840418	150851913	CUFF.258840	chr5	150822859	150866601	Gm43299	11495
chr5	151427978	151432061	CUFF.258986	chr5	151367720	151428210	D730045B01Rik	232
chr5	151427978	151432061	CUFF.258986	chr5	151368675	151432118	1700028E10Rik	4083
chr6	3328536	3346117	CUFF.259087	chr6	3334633	3334958	Gm43198	325
chr6	3328536	3346117	CUFF.259087	chr6	3336772	3339354	Gm43197	2582
chr6	3328536	3346117	CUFF.259087	chr6	3333194	3346128	Gm20559	12923
chr6	4398993	4440936	CUFF.259174	.	-1	-1	.	0
chr6	4497374	4503316	CUFF.259177	.	-1	-1	.	0
chr6	7905372	7909101	CUFF.259572	.	-1	-1	.	0
chr6	13867678	13896262	CUFF.260170	chr6	13871526	14044385	1110019D14Rik	24736
chr6	13909738	13942850	CUFF.260200	chr6	13871526	14044385	1110019D14Rik	33112
chr6	14611584	14614040	CUFF.260332	.	-1	-1	.	0
chr6	17197858	17205699	CUFF.260541	chr6	17197751	17210152	D830026I12Rik	7841
chr6	21851838	21858877	CUFF.260971	chr6	21852418	21853483	Gm42582	1065
chr6	21851838	21858877	CUFF.260971	chr6	21852981	21858178	Gm3289	5197
chr6	29088602	29093265	CUFF.261609	.	-1	-1	.	0
chr6	29032106	29039688	CUFF.261626	.	-1	-1	.	0
chr6	29966007	29968455	CUFF.261822	.	-1	-1	.	0
chr10	12142557	12151093	CUFF.26205	.	-1	-1	.	0
chr6	31366944	31395747	CUFF.262288	chr6	31356743	31372369	Gm14532	5425
chr6	31366944	31395747	CUFF.262288	chr6	31366885	31398773	Mkln1os	28803
chr6	31366944	31395747	CUFF.262288	chr6	31372895	31383877	Gm13844	10982
chr6	35134252	35137175	CUFF.262570	.	-1	-1	.	0
chr6	35148602	35152164	CUFF.262580	.	-1	-1	.	0
chr6	35314153	35322033	CUFF.262639	.	-1	-1	.	0
chr6	35907471	35908639	CUFF.262691	.	-1	-1	.	0
chr10	12921606	12923160	CUFF.26271	chr10	12916648	12923100	B230208H11Rik	1494
chr6	35965817	35999736	CUFF.262749	.	-1	-1	.	0
chr6	37442517	37447509	CUFF.262822	.	-1	-1	.	0
chr6	37714687	37715502	CUFF.262870	.	-1	-1	.	0
chr6	38033845	38035516	CUFF.262929	.	-1	-1	.	0
chr6	38143009	38146118	CUFF.262977	.	-1	-1	.	0
chr6	39228184	39243967	CUFF.263162	chr6	39240114	39242541	Gm43479	2427
chr6	47626871	47636887	CUFF.264129	chr6	47635297	47636879	Gm44141	1582
chr6	50566640	50595012	CUFF.264654	chr6	50566643	50594865	5430402O13Rik	28222
chr6	51164291	51165193	CUFF.264731	.	-1	-1	.	0
chr6	51204730	51207352	CUFF.264738	.	-1	-1	.	0
chr6	52190578	52193271	CUFF.265017	chr6	52175217	52215076	Hoxaas3	2693
chr6	53266742	53268357	CUFF.265087	.	-1	-1	.	0
chr6	54150213	54151113	CUFF.265236	chr6	54146887	54150937	9530036M11Rik	724
chr6	60165458	60175575	CUFF.266161	.	-1	-1	.	0
chr6	64702962	64728778	CUFF.266610	.	-1	-1	.	0
chr6	66984129	66991273	CUFF.266900	chr6	66990031	67009260	Gm43956	1242
chr6	68243746	68249031	CUFF.267162	.	-1	-1	.	0
chr10	17331499	17332615	CUFF.26752	.	-1	-1	.	0
chr6	71182917	71189600	CUFF.267615	.	-1	-1	.	0
chr6	72504733	72511965	CUFF.267935	.	-1	-1	.	0
chr6	82710917	82712802	CUFF.268548	.	-1	-1	.	0
chr6	82803757	82805058	CUFF.268608	chr6	82803769	82805083	RP23-81F19.2	1289
chr6	82846775	82873332	CUFF.268610	.	-1	-1	.	0
chr6	82877895	82884264	CUFF.268624	chr6	82877864	82881853	2310069B03Rik	3958
chr6	83572591	83576177	CUFF.268827	chr6	83568039	83588123	RP23-361O12.3	3586
chr6	84433602	84434522	CUFF.269065	.	-1	-1	.	0
chr6	86483389	86488212	CUFF.269504	chr6	86483376	86488227	2310040G24Rik	4823
chr6	86510246	86516411	CUFF.269518	chr6	86513891	86516273	Gm44386	2382
chr6	86577956	86581121	CUFF.269571	chr6	86526247	86582466	1600020E01Rik	3165
chr6	87776497	87777557	CUFF.269840	chr6	87776143	87777480	Gm43904	983
chr6	88716427	88722619	CUFF.270052	chr6	88716422	88725860	Gm26588	6192
chr6	89297639	89299723	CUFF.270216	.	-1	-1	.	0
chr6	91440976	91441755	CUFF.270471	chr6	91440987	91441755	1810044D09Rik	768
chr6	91591487	91594275	CUFF.270535	.	-1	-1	.	0
chr6	91599126	91605502	CUFF.270541	chr6	91599232	91605514	RP23-292C5.4	6270
chr6	93302136	93314641	CUFF.270796	.	-1	-1	.	0
chr6	93193583	93244268	CUFF.271020	chr6	93194941	93197851	Gm43923	2910
chr6	93193583	93244268	CUFF.271020	chr6	93241720	93244206	Gm44220	2486
chr6	93193583	93244268	CUFF.271020	chr6	92940329	93272979	9530026P05Rik	50685
chr6	94963867	94967164	CUFF.271060	.	-1	-1	.	0
chr6	95114145	95114917	CUFF.271067	chr6	95114017	95117631	Kbtbd8os	772
chr6	94946779	94951557	CUFF.271073	chr6	94943834	94951545	4930511E03Rik	4766
chr6	93193583	93244268	CUFF.271178	chr6	93194941	93197851	Gm43923	2910
chr6	93193583	93244268	CUFF.271178	chr6	93241720	93244206	Gm44220	2486
chr6	93193583	93244268	CUFF.271178	chr6	92940329	93272979	9530026P05Rik	50685
chr6	93254699	93255086	CUFF.271287	chr6	92940329	93272979	9530026P05Rik	387
chr10	19503020	19507249	CUFF.27159	.	-1	-1	.	0
chr10	19716580	19718199	CUFF.27185	.	-1	-1	.	0
chr6	108211948	108212946	CUFF.272078	.	-1	-1	.	0
chr6	108612393	108631828	CUFF.272111	chr6	108577039	108660934	0610040F04Rik	19435
chr6	112699787	112704633	CUFF.272445	chr6	112696777	112704668	Gm26799	4846
chr6	114356263	114397859	CUFF.272835	.	-1	-1	.	0
chr10	20516233	20518170	CUFF.27301	chr10	20515327	20518164	4930403O15Rik	1931
chr6	115505499	115540277	CUFF.273080	chr6	115529131	115536900	Gm44082	7769
chr6	115543619	115544565	CUFF.273081	.	-1	-1	.	0
chr6	117655534	117657383	CUFF.273424	chr6	117646693	117751769	1700030F04Rik	1849
chr6	117878840	117888302	CUFF.273480	.	-1	-1	.	0
chr6	118261654	118279533	CUFF.273586	chr6	118261686	118264033	Gm30557	2347
chr6	120536624	120539506	CUFF.273935	.	-1	-1	.	0
chr6	124065953	124073016	CUFF.274476	.	-1	-1	.	0
chr6	124415191	124427967	CUFF.274563	.	-1	-1	.	0
chr6	124805847	124806985	CUFF.274622	.	-1	-1	.	0
chr10	22306720	22314155	CUFF.27484	.	-1	-1	.	0
chr6	126549512	126554002	CUFF.274960	.	-1	-1	.	0
chr6	127154181	127154940	CUFF.275225	chr6	127149389	127212411	9330179D12Rik	759
chr6	127208870	127212393	CUFF.275278	chr6	127149389	127212411	9330179D12Rik	3523
chr6	128427649	128428166	CUFF.275527	.	-1	-1	.	0
chr6	128842316	128843211	CUFF.275586	chr6	128842558	128843171	Gm44066	613
chr6	129232273	129238580	CUFF.275703	chr6	129208412	129238725	2310001H17Rik	6307
chr10	22264188	22302798	CUFF.27573	chr10	22187013	22302835	Gm26740	38610
chr10	22592569	22608021	CUFF.27584	.	-1	-1	.	0
chr6	134025435	134035795	CUFF.276307	.	-1	-1	.	0
chr6	134929112	134952004	CUFF.276467	chr6	134928992	134930112	Gm44238	1000
chr6	134929112	134952004	CUFF.276467	chr6	134929092	134956798	Lockd	22892
chr10	23075578	23077224	CUFF.27654	.	-1	-1	.	0
chr6	135581644	135585176	CUFF.276681	.	-1	-1	.	0
chr6	135656024	135658423	CUFF.276744	.	-1	-1	.	0
chr6	136463429	136471976	CUFF.276761	.	-1	-1	.	0
chr6	137719852	137722591	CUFF.277004	.	-1	-1	.	0
chr6	140751441	140767165	CUFF.277442	.	-1	-1	.	0
chr6	141973291	141973825	CUFF.277626	.	-1	-1	.	0
chr6	145372904	145376490	CUFF.277989	.	-1	-1	.	0
chr6	145697860	145701042	CUFF.278024	.	-1	-1	.	0
chr6	145916334	145917000	CUFF.278188	.	-1	-1	.	0
chr6	144759338	144760292	CUFF.278260	chr6	144720911	144759883	Sox5os4	545
chr6	146874929	146876426	CUFF.278382	.	-1	-1	.	0
chr6	147090433	147091327	CUFF.278436	.	-1	-1	.	0
chr6	148067845	148068948	CUFF.278545	chr6	148060855	148067873	Far2os1	28
chr7	3423273	3423440	CUFF.278938	chr7	3421665	3423445	3300002P13Rik	167
chr7	4446250	4471112	CUFF.279163	chr7	4445697	4471285	Gm15494	24862
chr7	6283286	6283674	CUFF.279552	chr7	6282839	6283610	RP24-445D7.2	324
chr7	6342647	6343925	CUFF.279591	chr7	6342995	6344005	RP23-143D11.1	930
chr10	25298449	25306389	CUFF.27979	.	-1	-1	.	0
chr7	8775096	8775666	CUFF.279825	.	-1	-1	.	0
chr7	11107199	11248189	CUFF.279946	.	-1	-1	.	0
chr7	12949675	12961796	CUFF.280206	chr7	12948592	12961768	1810019N24Rik	12093
chr7	12949675	12961796	CUFF.280206	chr7	12959299	12961887	Gm29638	2497
chr7	19333007	19336895	CUFF.281223	chr7	19333129	19337655	RP23-85B15.8	3766
chr7	19333007	19336895	CUFF.281223	chr7	19320117	19342515	RP23-85B15.7	3888
chr7	19749922	19754950	CUFF.281332	.	-1	-1	.	0
chr7	19870232	19871605	CUFF.281404	chr7	19868121	19871438	RP23-191I16.4	1206
chr7	24669326	24669650	CUFF.281860	.	-1	-1	.	0
chr7	25132628	25133054	CUFF.281896	.	-1	-1	.	0
chr7	25396181	25439468	CUFF.282042	chr7	25376819	25566417	4732471J01Rik	43287
chr7	25577352	25579050	CUFF.282059	chr7	25577074	25577798	RP23-421O10.11	446
chr7	27483722	27486788	CUFF.282423	.	-1	-1	.	0
chr7	27685778	27689252	CUFF.282559	.	-1	-1	.	0
chr7	27900736	27907685	CUFF.282603	.	-1	-1	.	0
chr7	28709743	28712990	CUFF.282814	.	-1	-1	.	0
chr10	30629384	30632006	CUFF.28326	.	-1	-1	.	0
chr7	30892449	30893627	CUFF.283480	.	-1	-1	.	0
chr7	30861728	30864778	CUFF.283485	.	-1	-1	.	0
chr7	31008287	31008604	CUFF.283525	.	-1	-1	.	0
chr7	31163380	31172851	CUFF.283638	chr7	31155668	31170641	Gm10640	7261
chr7	34319928	34333776	CUFF.283831	.	-1	-1	.	0
chr7	34659775	34663016	CUFF.283982	chr7	34653184	34660416	Gm12781	641
chr7	35128056	35143130	CUFF.284076	chr7	35135046	35141449	RP23-435E16.4	6403
chr7	35162856	35171243	CUFF.284092	.	-1	-1	.	0
chr7	35174952	35185102	CUFF.284106	.	-1	-1	.	0
chr7	36954069	36971559	CUFF.284388	.	-1	-1	.	0
chr7	41620150	41621816	CUFF.284847	.	-1	-1	.	0
chr7	42692912	42697897	CUFF.285052	.	-1	-1	.	0
chr7	43748770	43756217	CUFF.285235	chr7	43695209	43797958	2310002F09Rik	7447
chr7	45298007	45301631	CUFF.285630	.	-1	-1	.	0
chr7	48884946	48885463	CUFF.286369	chr7	48877958	48886608	Gm2788	517
chr7	62038981	62064049	CUFF.287387	.	-1	-1	.	0
chr7	62070430	62094662	CUFF.287398	chr7	62094506	62209479	Gm9801	156
chr7	65371389	65373657	CUFF.287776	.	-1	-1	.	0
chr7	65859267	65862048	CUFF.287818	chr7	65861006	65861992	Gm20684	986
chr7	66255259	66255803	CUFF.287885	.	-1	-1	.	0
chr7	67205020	67222467	CUFF.287994	chr7	67204082	67222536	1700112J16Rik	17447
chr7	67419160	67419495	CUFF.287995	.	-1	-1	.	0
chr7	67771651	67803415	CUFF.288055	chr7	67784538	67804139	4833412C05Rik	18877
chr7	67488006	67522729	CUFF.288056	.	-1	-1	.	0
chr7	67771651	67803415	CUFF.288083	chr7	67784538	67804139	4833412C05Rik	18877
chr10	37236834	37240748	CUFF.28811	.	-1	-1	.	0
chr7	67712914	67716588	CUFF.288205	.	-1	-1	.	0
chr7	72306930	72319502	CUFF.288586	.	-1	-1	.	0
chr7	73544130	73557982	CUFF.288764	chr7	73538013	73554801	RP23-32A8.5	10671
chr7	73544130	73557982	CUFF.288764	chr7	73539203	73558395	1810026B05Rik	13852
chr7	78731518	78738021	CUFF.289124	.	-1	-1	.	0
chr7	78587422	78658085	CUFF.289135	.	-1	-1	.	0
chr10	38116072	38122116	CUFF.29013	.	-1	-1	.	0
chr10	38903470	38906962	CUFF.29061	.	-1	-1	.	0
chr7	89115380	89118622	CUFF.290736	.	-1	-1	.	0
chr7	90124183	90130116	CUFF.290944	chr7	90124822	90129984	2310010J17Rik	5162
chr7	92705265	92710324	CUFF.291205	chr7	92706773	92708279	RP23-474B13.5	1506
chr10	39164877	39173326	CUFF.29125	.	-1	-1	.	0
chr10	39368358	39369598	CUFF.29145	.	-1	-1	.	0
chr7	98178343	98179513	CUFF.291622	chr7	98177194	98179401	Gm16938	1058
chr7	98830707	98836946	CUFF.291931	.	-1	-1	.	0
chr7	99719026	99723356	CUFF.292130	.	-1	-1	.	0
chr10	39595694	39597953	CUFF.29231	chr10	39558496	39613682	Gm16365	2259
chr7	101092850	101102565	CUFF.292513	.	-1	-1	.	0
chr7	101347456	101354936	CUFF.292560	.	-1	-1	.	0
chr7	109998417	110006609	CUFF.293884	chr7	109998376	110151202	1600010M07Rik	8192
chr7	110640326	110648970	CUFF.294013	.	-1	-1	.	0
chr7	111117701	111124117	CUFF.294121	.	-1	-1	.	0
chr7	113243603	113260609	CUFF.294342	.	-1	-1	.	0
chr7	113733034	113736909	CUFF.294361	chr7	113729654	113752166	Gm29507	3875
chr7	116540646	116546572	CUFF.294716	chr7	116543656	116545755	RP24-143K11.1	2099
chr7	119966724	119988928	CUFF.295264	.	-1	-1	.	0
chr7	120673213	120677550	CUFF.295390	chr7	120670296	120675902	RP23-17C12.5	2689
chr7	120673213	120677550	CUFF.295390	chr7	120673436	120677570	9030407P20Rik	4114
chr7	120709216	120747089	CUFF.295418	chr7	120736459	120739961	RP23-17C12.8	3502
chr7	121768513	121777376	CUFF.295543	.	-1	-1	.	0
chr7	122101986	122102703	CUFF.295581	.	-1	-1	.	0
chr7	127363248	127364312	CUFF.296411	.	-1	-1	.	0
chr7	128208805	128220839	CUFF.296744	chr7	128215616	128220788	RP23-144N15.10	5172
chr7	129984538	129989565	CUFF.296940	.	-1	-1	.	0
chr7	130306229	130306842	CUFF.296982	.	-1	-1	.	0
chr7	130306950	130308376	CUFF.296984	.	-1	-1	.	0
chr7	130308760	130309071	CUFF.296985	.	-1	-1	.	0
chr7	130374840	130378983	CUFF.297020	.	-1	-1	.	0
chr7	132378010	132378751	CUFF.297290	.	-1	-1	.	0
chr7	132358611	132377108	CUFF.297297	chr7	132361375	132365863	RP23-218E6.4	4488
chr7	135490081	135490875	CUFF.297619	.	-1	-1	.	0
chr7	136685851	136687069	CUFF.297705	.	-1	-1	.	0
chr7	140673898	140676481	CUFF.298343	.	-1	-1	.	0
chr7	140717958	140718378	CUFF.298382	.	-1	-1	.	0
chr10	42862253	42864673	CUFF.29841	.	-1	-1	.	0
chr7	141123268	141126196	CUFF.298535	.	-1	-1	.	0
chr7	142552876	142558839	CUFF.298944	chr7	142544609	142558596	Nctc1	5720
chr7	143628070	143629722	CUFF.299093	chr7	143628024	143670614	RP23-6I17.1	1652
chr7	143331315	143408201	CUFF.299279	chr7	143344437	143345838	Gm38095	1401
chr7	143331315	143408201	CUFF.299279	chr7	143350421	143353912	Gm38065	3491
chr7	143331315	143408201	CUFF.299279	chr7	143322773	143364625	4933417O13Rik	33310
chr7	144742202	144743255	CUFF.299317	chr7	144742113	144750008	RP23-351K21.1	1053
chr7	144765285	144768261	CUFF.299334	chr7	144764763	144770571	RP23-34O23.4	2976
chr7	145188643	145198078	CUFF.299496	.	-1	-1	.	0
chr7	145183088	145188527	CUFF.299507	.	-1	-1	.	0
chr8	3286590	3288638	CUFF.299620	.	-1	-1	.	0
chr8	3669463	3672933	CUFF.299734	chr8	3672430	3672954	RP23-316J6.4	503
chr8	3952081	3955977	CUFF.299789	.	-1	-1	.	0
chr8	8959711	8969769	CUFF.300258	.	-1	-1	.	0
chr8	10899826	10908036	CUFF.300425	chr8	10898169	10900558	RP23-366O14.5	732
chr8	10899826	10908036	CUFF.300425	chr8	10899922	10903893	RP23-366O14.6	3971
chr8	10964322	10970666	CUFF.300456	chr8	10962957	10970814	RP23-366O14.9	6344
chr8	11053459	11054887	CUFF.300502	chr8	11007850	11054541	9530052E02Rik	1082
chr8	11750934	11757765	CUFF.300717	.	-1	-1	.	0
chr8	13200701	13207710	CUFF.300833	chr8	13200720	13207714	2810030D12Rik	6990
chr8	13200701	13207710	CUFF.300838	chr8	13200720	13207714	2810030D12Rik	6990
chr8	13693102	13694287	CUFF.301051	.	-1	-1	.	0
chr8	14993502	14996542	CUFF.301247	.	-1	-1	.	0
chr8	19701671	19707296	CUFF.301671	.	-1	-1	.	0
chr8	20270033	20398092	CUFF.301740	chr8	20292477	20420781	Gm26804	105615
chr8	22480587	22483329	CUFF.301982	chr8	22480291	22483330	Gm17491	2742
chr8	24518956	24526197	CUFF.302292	.	-1	-1	.	0
chr8	24502486	24512848	CUFF.302303	chr8	24506430	24508082	RP23-339B16.2	1652
chr8	25252364	25256562	CUFF.302450	.	-1	-1	.	0
chr8	26486085	26489125	CUFF.302687	.	-1	-1	.	0
chr8	26814604	26844677	CUFF.302834	chr8	26814593	26824423	2310008N11Rik	9819
chr8	27008247	27013433	CUFF.302893	.	-1	-1	.	0
chr8	27248826	27250840	CUFF.302945	.	-1	-1	.	0
chr10	44425490	44427551	CUFF.30297	.	-1	-1	.	0
chr10	44599629	44689239	CUFF.30338	.	-1	-1	.	0
chr8	34052372	34056819	CUFF.303568	chr8	34049262	34057046	Gm9951	4447
chr8	34063482	34064708	CUFF.303571	.	-1	-1	.	0
chr8	34216827	34226094	CUFF.303643	chr8	34216859	34226145	Gm29243	9235
chr8	34777522	34778718	CUFF.303809	.	-1	-1	.	0
chr8	35214786	35218297	CUFF.303890	.	-1	-1	.	0
chr8	35218612	35222174	CUFF.303903	.	-1	-1	.	0
chr8	35348716	35360085	CUFF.303912	.	-1	-1	.	0
chr8	35723580	35732139	CUFF.303997	.	-1	-1	.	0
chr8	36952796	36955388	CUFF.304177	.	-1	-1	.	0
chr8	37008708	37011736	CUFF.304222	.	-1	-1	.	0
chr8	39536422	39543360	CUFF.304401	.	-1	-1	.	0
chr8	39706862	39708045	CUFF.304425	.	-1	-1	.	0
chr8	39636135	39702037	CUFF.304436	.	-1	-1	.	0
chr8	41218119	41221120	CUFF.304579	chr8	41218139	41220894	Gm16348	2755
chr8	41153654	41173847	CUFF.304585	.	-1	-1	.	0
chr10	45956836	45957826	CUFF.30461	.	-1	-1	.	0
chr8	46163209	46163584	CUFF.305032	.	-1	-1	.	0
chr8	46914482	46916207	CUFF.305246	.	-1	-1	.	0
chr8	46942910	46945142	CUFF.305294	.	-1	-1	.	0
chr8	47767049	47768254	CUFF.305572	.	-1	-1	.	0
chr10	47084352	47102721	CUFF.30590	.	-1	-1	.	0
chr8	57332495	57332917	CUFF.306191	chr8	57332118	57340682	5033428I22Rik	422
chr8	57488024	57490498	CUFF.306232	chr8	57488054	57508877	2500002B13Rik	2444
chr8	57508546	57510301	CUFF.306253	chr8	57488054	57508877	2500002B13Rik	331
chr8	61417020	61480454	CUFF.306592	.	-1	-1	.	0
chr8	64877082	64880117	CUFF.306853	.	-1	-1	.	0
chr8	64937421	64944881	CUFF.306880	.	-1	-1	.	0
chr8	68993379	69011233	CUFF.307238	.	-1	-1	.	0
chr8	69206415	69207618	CUFF.307261	.	-1	-1	.	0
chr8	69393591	69395558	CUFF.307369	.	-1	-1	.	0
chr8	71405447	71405944	CUFF.308055	.	-1	-1	.	0
chr8	71405447	71405944	CUFF.308056	.	-1	-1	.	0
chr8	71920877	71922573	CUFF.308253	.	-1	-1	.	0
chr8	74939178	74949528	CUFF.308696	.	-1	-1	.	0
chr8	77518097	77522697	CUFF.308931	chr8	77517056	77523898	0610038B21Rik	4600
chr8	77755427	77758142	CUFF.309011	chr8	77610860	77768970	4933431K23Rik	2715
chr8	79295053	79308899	CUFF.309217	chr8	79295123	79307685	Gm4890	12562
chr8	82151120	82151818	CUFF.309595	.	-1	-1	.	0
chr8	81810158	81826463	CUFF.309697	.	-1	-1	.	0
chr8	83599740	83608136	CUFF.309855	.	-1	-1	.	0
chr8	83575515	83597277	CUFF.309859	.	-1	-1	.	0
chr8	83741350	83745917	CUFF.309863	.	-1	-1	.	0
chr8	83908643	83913129	CUFF.309957	.	-1	-1	.	0
chr8	84200887	84209606	CUFF.310025	chr8	84200869	84203049	Gm37352	2162
chr8	84200887	84209606	CUFF.310025	chr8	84208920	84209609	Gm26532	686
chr8	84500475	84501360	CUFF.310139	.	-1	-1	.	0
chr10	53397840	53398387	CUFF.31085	.	-1	-1	.	0
chr8	91060779	91062072	CUFF.310986	.	-1	-1	.	0
chr8	94183322	94186515	CUFF.311314	.	-1	-1	.	0
chr8	94415529	94422166	CUFF.311410	.	-1	-1	.	0
chr8	95149102	95155360	CUFF.311635	.	-1	-1	.	0
chr8	104631423	104635887	CUFF.312203	.	-1	-1	.	0
chr8	105566172	105582187	CUFF.312439	chr8	105566324	105578109	Gm38250	11785
chr8	106137078	106138713	CUFF.312564	chr8	106135400	106138525	1810019D21Rik	1447
chr8	106861104	106863618	CUFF.312686	.	-1	-1	.	0
chr8	108553267	108584753	CUFF.312975	.	-1	-1	.	0
chr1	31042521	31044962	CUFF.3130	chr1	31041919	31043675	Gm28644	1154
chr1	31042521	31044962	CUFF.3130	chr1	31019188	31096454	Gm29669	2441
chr8	110056267	110057872	CUFF.313248	.	-1	-1	.	0
chr8	110436193	110444374	CUFF.313308	.	-1	-1	.	0
chr10	56425329	56439872	CUFF.31339	.	-1	-1	.	0
chr8	114641828	114642203	CUFF.313974	chr8	114639546	114642114	Gm16117	286
chr8	115582379	115585940	CUFF.314424	.	-1	-1	.	0
chr8	115717472	115721523	CUFF.314489	.	-1	-1	.	0
chr10	56875449	56921095	CUFF.31459	.	-1	-1	.	0
chr8	119785511	119787031	CUFF.314934	.	-1	-1	.	0
chr8	120224905	120228171	CUFF.315038	chr8	120204434	120228230	A330074K22Rik	3266
chr1	31045091	31096832	CUFF.3151	chr1	31019188	31096454	Gm29669	51363
chr8	120767464	120768965	CUFF.315164	.	-1	-1	.	0
chr8	121073855	121083095	CUFF.315260	chr8	121054882	121083110	Fendrr	9240
chr8	120363431	120365199	CUFF.315314	.	-1	-1	.	0
chr8	121174849	121177459	CUFF.315330	.	-1	-1	.	0
chr8	122145734	122161179	CUFF.315636	.	-1	-1	.	0
chr8	122771552	122775423	CUFF.315846	.	-1	-1	.	0
chr8	123734874	123736484	CUFF.316118	.	-1	-1	.	0
chr8	123754325	123772468	CUFF.316136	.	-1	-1	.	0
chr8	123748701	123754131	CUFF.316139	chr8	123744631	123754228	4732419C18Rik	5430
chr8	124212063	124212917	CUFF.316227	.	-1	-1	.	0
chr8	124196392	124206336	CUFF.316239	.	-1	-1	.	0
chr8	124587146	124588697	CUFF.316267	.	-1	-1	.	0
chr8	126495713	126498063	CUFF.316564	.	-1	-1	.	0
chr8	126848370	126850357	CUFF.316749	.	-1	-1	.	0
chr8	126978046	126979499	CUFF.316786	.	-1	-1	.	0
chr8	127434871	127441209	CUFF.316881	.	-1	-1	.	0
chr8	128207668	128357636	CUFF.316934	.	-1	-1	.	0
chr9	4309934	4312241	CUFF.317277	.	-1	-1	.	0
chr9	14724619	14732076	CUFF.318574	.	-1	-1	.	0
chr9	15226793	15233261	CUFF.318782	.	-1	-1	.	0
chr9	15369408	15384413	CUFF.318800	.	-1	-1	.	0
chr9	20749179	20759170	CUFF.319428	.	-1	-1	.	0
chr9	21153524	21155041	CUFF.319574	.	-1	-1	.	0
chr9	23551268	23553819	CUFF.320258	.	-1	-1	.	0
chr9	25173848	25183275	CUFF.320360	chr9	25175151	25175597	Gm29375	446
chr9	25173848	25183275	CUFF.320360	chr9	25152114	25175039	Gm29642	1191
chr9	32679791	32687447	CUFF.321312	.	-1	-1	.	0
chr9	35318551	35320275	CUFF.321644	.	-1	-1	.	0
chr9	35298961	35307659	CUFF.321650	.	-1	-1	.	0
chr9	35498198	35501504	CUFF.321700	.	-1	-1	.	0
chr9	37224783	37225919	CUFF.321821	.	-1	-1	.	0
chr9	40461341	40462265	CUFF.322104	.	-1	-1	.	0
chr9	42142098	42146457	CUFF.322360	.	-1	-1	.	0
chr9	42271728	42274863	CUFF.322436	.	-1	-1	.	0
chr9	44006185	44041204	CUFF.322824	.	-1	-1	.	0
chr9	44670463	44672299	CUFF.323038	.	-1	-1	.	0
chr9	44737442	44738547	CUFF.323041	.	-1	-1	.	0
chr9	44888927	44892964	CUFF.323055	.	-1	-1	.	0
chr10	61626940	61629204	CUFF.32311	.	-1	-1	.	0
chr10	61494823	61500424	CUFF.32321	.	-1	-1	.	0
chr9	45318334	45319265	CUFF.323210	chr9	45318265	45322079	1700003G13Rik	931
chr9	48980774	48985008	CUFF.323839	.	-1	-1	.	0
chr9	50478185	50479526	CUFF.323957	.	-1	-1	.	0
chr9	50479947	50486080	CUFF.323959	.	-1	-1	.	0
chr9	50488780	50507974	CUFF.323981	chr9	50488795	50507823	Plet1os	19028
chr9	53026087	53064944	CUFF.324426	.	-1	-1	.	0
chr9	53508185	53519737	CUFF.324518	.	-1	-1	.	0
chr9	55319589	55326816	CUFF.324882	.	-1	-1	.	0
chr9	55408148	55410548	CUFF.324901	.	-1	-1	.	0
chr9	55938230	55949875	CUFF.324924	.	-1	-1	.	0
chr9	56165337	56165660	CUFF.325053	.	-1	-1	.	0
chr9	56507127	56507636	CUFF.325085	.	-1	-1	.	0
chr9	61261908	61298034	CUFF.326176	.	-1	-1	.	0
chr9	61024021	61033860	CUFF.326183	.	-1	-1	.	0
chr9	61013527	61017467	CUFF.326223	.	-1	-1	.	0
chr9	61049364	61053794	CUFF.326265	.	-1	-1	.	0
chr9	61608272	61612274	CUFF.326271	.	-1	-1	.	0
chr9	62146580	62148018	CUFF.326455	.	-1	-1	.	0
chr9	62414337	62415645	CUFF.326509	.	-1	-1	.	0
chr10	63055654	63057454	CUFF.32732	chr10	63055603	63057467	Gm16143	1800
chr10	63066672	63067000	CUFF.32750	.	-1	-1	.	0
chr9	67634096	67638946	CUFF.327738	.	-1	-1	.	0
chr9	68337103	68347532	CUFF.327793	.	-1	-1	.	0
chr9	68502864	68547293	CUFF.327861	.	-1	-1	.	0
chr9	69069797	69071427	CUFF.328330	.	-1	-1	.	0
chr9	72640782	72641351	CUFF.328962	.	-1	-1	.	0
chr9	72790468	72792158	CUFF.328981	.	-1	-1	.	0
chr9	75909452	75910385	CUFF.329339	chr9	75897843	76015192	Gm26903	933
chr9	77556602	77558127	CUFF.329481	.	-1	-1	.	0
chr9	77838803	77868103	CUFF.329542	.	-1	-1	.	0
chr9	77838803	77868103	CUFF.329555	.	-1	-1	.	0
chr9	77901197	77904760	CUFF.329566	.	-1	-1	.	0
chr9	79934578	79961244	CUFF.329914	.	-1	-1	.	0
chr9	83008568	83042826	CUFF.330134	.	-1	-1	.	0
chr9	83098036	83106384	CUFF.330172	.	-1	-1	.	0
chr9	85331070	85348086	CUFF.330389	chr9	85342511	85344351	Gm36927	1840
chr9	87520283	87521505	CUFF.330600	.	-1	-1	.	0
chr9	88521065	88522874	CUFF.330700	chr9	88521050	88522929	Snhg5	1809
chr9	89261277	89261799	CUFF.330763	chr9	89259525	89263395	Gm38091	522
chr9	89066986	89075619	CUFF.330767	chr9	89074393	89074785	Gm37471	392
chr9	97275707	97281821	CUFF.332127	.	-1	-1	.	0
chr9	102740572	102741913	CUFF.332739	.	-1	-1	.	0
chr9	102771349	102790719	CUFF.332753	chr9	102771551	102771810	Gm28621	259
chr9	103721282	103725825	CUFF.332973	.	-1	-1	.	0
chr9	104361824	104384951	CUFF.333017	chr9	104361832	104385031	Gm28548	23119
chr9	106892176	106894352	CUFF.333318	chr9	106891547	106895182	4930524O07Rik	2176
chr9	110265918	110282680	CUFF.333968	.	-1	-1	.	0
chr9	110531315	110532442	CUFF.334062	.	-1	-1	.	0
chr9	110991588	110992943	CUFF.334165	chr9	110989499	111008029	Gm10030	1355
chr9	111972232	111977875	CUFF.334288	.	-1	-1	.	0
chr9	112227456	112228140	CUFF.334296	chr9	112227579	112228242	2310075C17Rik	561
chr9	115452042	115511261	CUFF.334654	.	-1	-1	.	0
chr9	116197955	116200738	CUFF.334737	.	-1	-1	.	0
chr9	116271869	116276333	CUFF.334783	.	-1	-1	.	0
chr9	117755063	117872555	CUFF.334866	.	-1	-1	.	0
chr9	118150319	118170833	CUFF.335007	chr9	118150231	118170376	Gm17399	20057
chr10	69570484	69571831	CUFF.33509	.	-1	-1	.	0
chr9	119322772	119323964	CUFF.335234	.	-1	-1	.	0
chr9	120602272	120604084	CUFF.335505	.	-1	-1	.	0
chr9	120351497	120359838	CUFF.335509	.	-1	-1	.	0
chr9	121277630	121280196	CUFF.335594	.	-1	-1	.	0
chr9	122422121	122423449	CUFF.335907	.	-1	-1	.	0
chr10	71312611	71313923	CUFF.33636	chr10	71310745	71313977	Gm20609	1312
chrX	7376132	7378057	CUFF.336588	chrX	7375925	7378042	Gm14379	1910
chrX	8206635	8217672	CUFF.336868	.	-1	-1	.	0
chrX	8860452	8892939	CUFF.336983	.	-1	-1	.	0
chrX	11513087	11514933	CUFF.337241	.	-1	-1	.	0
chrX	12698088	12700471	CUFF.337418	.	-1	-1	.	0
chrX	13041900	13045281	CUFF.337513	chrX	13042015	13045297	5730405O15Rik	3266
chrX	13041900	13045281	CUFF.337515	chrX	13042015	13045297	5730405O15Rik	3266
chrX	17538126	17550778	CUFF.337927	.	-1	-1	.	0
chrX	19145396	19146279	CUFF.338068	.	-1	-1	.	0
chrX	20962090	20987328	CUFF.338320	chrX	20961684	20986737	A230072C01Rik	24647
chrX	42360718	42363173	CUFF.339711	.	-1	-1	.	0
chrX	42364742	42373063	CUFF.339722	.	-1	-1	.	0
chrX	50537370	50550742	CUFF.340460	.	-1	-1	.	0
chrX	52762601	52764161	CUFF.340626	.	-1	-1	.	0
chrX	53705999	53713398	CUFF.340743	.	-1	-1	.	0
chrX	56293112	56293845	CUFF.340841	.	-1	-1	.	0
chr10	75633778	75634890	CUFF.34130	.	-1	-1	.	0
chrX	73670403	73672976	CUFF.342483	.	-1	-1	.	0
chrX	74270301	74270610	CUFF.342655	.	-1	-1	.	0
chrX	79386718	79391316	CUFF.343361	.	-1	-1	.	0
chrX	93276018	93285197	CUFF.344321	.	-1	-1	.	0
chrX	94125460	94139180	CUFF.344341	.	-1	-1	.	0
chrX	94438558	94439550	CUFF.344414	.	-1	-1	.	0
chrX	94442999	94444578	CUFF.344429	chrX	94442732	94447727	Gm14827	1579
chrX	94640667	94643229	CUFF.344468	.	-1	-1	.	0
chrX	95960480	95968036	CUFF.344746	.	-1	-1	.	0
chrX	96239832	96240871	CUFF.344777	chrX	96239926	96243636	F630028O10Rik	945
chr10	77528338	77530261	CUFF.34490	.	-1	-1	.	0
chrX	98249258	98258670	CUFF.344993	.	-1	-1	.	0
chrX	99288415	99291424	CUFF.345123	.	-1	-1	.	0
chrX	103493565	103503261	CUFF.346093	chrX	103493558	103506425	Jpx	9696
chrX	103634862	103638758	CUFF.346131	.	-1	-1	.	0
chrX	103569572	103616948	CUFF.346133	chrX	103560907	103623754	Ftx	47376
chrX	103569572	103616948	CUFF.346133	chrX	103576426	103581101	Gm38020	4675
chrX	103639661	103677218	CUFF.346138	.	-1	-1	.	0
chrX	105038847	105070119	CUFF.346387	chrX	105037197	105079609	5530601H04Rik	31272
chrX	108834594	108887074	CUFF.346851	chrX	108833800	108974906	2810403D21Rik	52480
chrX	108974367	108975909	CUFF.346852	chrX	108833800	108974906	2810403D21Rik	539
chrX	123103973	123104601	CUFF.347966	.	-1	-1	.	0
chrX	133409502	133412769	CUFF.348397	.	-1	-1	.	0
chrX	136744527	136756562	CUFF.348942	chrX	136741824	136803364	BC065397	12035
chrX	142561709	142577274	CUFF.349448	.	-1	-1	.	0
chrX	147408134	147431952	CUFF.349853	.	-1	-1	.	0
chrX	150492536	150501395	CUFF.350086	.	-1	-1	.	0
chrX	150954506	150954877	CUFF.350172	.	-1	-1	.	0
chr1	34786771	34790926	CUFF.3504	.	-1	-1	.	0
chrX	152010000	152014648	CUFF.350427	.	-1	-1	.	0
chrX	152369266	152387484	CUFF.350528	chrX	152368573	152416698	3010001F23Rik	18218
chrX	155390729	155392436	CUFF.350877	.	-1	-1	.	0
chrX	159239969	159240918	CUFF.351246	.	-1	-1	.	0
chrX	161635054	161635598	CUFF.351457	.	-1	-1	.	0
chrX	167086286	167102114	CUFF.352049	chrX	167088093	167102090	Gm15232	13997
chr10	81128987	81133972	CUFF.35479	.	-1	-1	.	0
chr1	35879840	35881119	CUFF.3596	chr1	35879845	35881119	1110002O04Rik	1274
chr10	82845264	82859135	CUFF.35979	.	-1	-1	.	0
chr10	83344507	83351031	CUFF.35998	.	-1	-1	.	0
chr10	86175562	86188081	CUFF.36566	.	-1	-1	.	0
chr10	87018990	87043496	CUFF.36772	chr10	86972216	87028015	Gm16271	9025
chr10	87777278	87782537	CUFF.36891	.	-1	-1	.	0
chr1	36292336	36296576	CUFF.3693	.	-1	-1	.	0
chr10	89685757	89689348	CUFF.37216	chr10	89686371	89700866	1500026H17Rik	2977
chr10	93073023	93093659	CUFF.37504	.	-1	-1	.	0
chr10	93317342	93322854	CUFF.37551	.	-1	-1	.	0
chr10	93335397	93348816	CUFF.37582	.	-1	-1	.	0
chr1	36461998	36462750	CUFF.3759	.	-1	-1	.	0
chr10	93452619	93453110	CUFF.37602	.	-1	-1	.	0
chr1	36465266	36471678	CUFF.3768	.	-1	-1	.	0
chr10	94671179	94688591	CUFF.37740	chr10	94673493	94688613	Cep83os	15098
chr10	94480032	94485394	CUFF.37769	.	-1	-1	.	0
chr10	94514181	94514802	CUFF.37887	.	-1	-1	.	0
chr10	97388205	97428582	CUFF.38482	.	-1	-1	.	0
chr10	99239238	99241951	CUFF.38680	.	-1	-1	.	0
chr10	99267704	99270401	CUFF.38694	.	-1	-1	.	0
chr10	99452018	99460392	CUFF.38752	.	-1	-1	.	0
chr10	103028920	103030597	CUFF.38996	chr10	103029479	103030344	Gm17028	865
chr10	107199935	107205459	CUFF.39285	.	-1	-1	.	0
chr10	108444338	108444779	CUFF.39422	.	-1	-1	.	0
chr10	108447266	108451024	CUFF.39438	.	-1	-1	.	0
chr10	110795299	110796468	CUFF.39574	chr10	110784585	110896550	1700020G17Rik	1169
chr10	110801286	110893047	CUFF.39584	chr10	110784585	110896550	1700020G17Rik	91761
chr10	111331734	111347526	CUFF.39692	.	-1	-1	.	0
chr10	114112125	114119642	CUFF.39926	.	-1	-1	.	0
chr10	114119911	114127384	CUFF.39930	.	-1	-1	.	0
chr10	117227545	117227964	CUFF.40401	.	-1	-1	.	0
chr10	117409910	117413753	CUFF.40484	.	-1	-1	.	0
chr10	117945178	117947129	CUFF.40631	.	-1	-1	.	0
chr10	118501993	118556601	CUFF.40749	.	-1	-1	.	0
chr10	118737810	118749887	CUFF.40797	.	-1	-1	.	0
chr10	119631710	119632751	CUFF.40968	.	-1	-1	.	0
chr1	38335797	38345958	CUFF.4097	.	-1	-1	.	0
chr10	121808259	121809322	CUFF.41439	.	-1	-1	.	0
chr10	125107510	125112468	CUFF.41649	.	-1	-1	.	0
chr10	127070399	127071058	CUFF.41978	.	-1	-1	.	0
chr10	127672132	127676796	CUFF.42130	chr10	127671604	127676724	Gm16230	4592
chr10	127666984	127668752	CUFF.42139	.	-1	-1	.	0
chr10	127755944	127756543	CUFF.42172	.	-1	-1	.	0
chr1	39830924	39831720	CUFF.4236	.	-1	-1	.	0
chr11	3409277	3410198	CUFF.42835	.	-1	-1	.	0
chr11	3452457	3458375	CUFF.42861	chr11	3452365	3479831	8430429K09Rik	5918
chr11	3545557	3546570	CUFF.42969	.	-1	-1	.	0
chr1	40084893	40085832	CUFF.4310	chr1	40076228	40085851	Gm16894	939
chr1	40222447	40224148	CUFF.4326	.	-1	-1	.	0
chr11	5485898	5495830	CUFF.43368	.	-1	-1	.	0
chr11	5915261	5916959	CUFF.43497	chr11	5915315	5916731	Gm11967	1416
chr11	6525591	6528780	CUFF.43621	chr11	6525591	6528760	Gm11974	3169
chr11	11557378	11579613	CUFF.44069	chr11	11557421	11579460	Gm11998	22039
chr11	17953978	17960023	CUFF.44733	chr11	17953970	17959578	Etaa1os	5600
chr11	21636390	21646794	CUFF.45424	.	-1	-1	.	0
chr11	23067895	23074231	CUFF.45830	chr11	23067998	23075574	Gm12059	6233
chr11	23805678	23818935	CUFF.46012	.	-1	-1	.	0
chr11	24255700	24272366	CUFF.46149	.	-1	-1	.	0
chr11	30268291	30270046	CUFF.46591	chr11	30267464	30280491	Gm8098	1755
chr11	30471881	30496600	CUFF.46695	.	-1	-1	.	0
chr11	31416367	31418349	CUFF.46890	.	-1	-1	.	0
chr11	31618505	31619259	CUFF.46923	.	-1	-1	.	0
chr11	31711366	31713515	CUFF.46982	.	-1	-1	.	0
chr11	31818141	31818553	CUFF.47041	chr11	31790113	31824524	D630024D03Rik	412
chr11	31800701	31804235	CUFF.47042	chr11	31790113	31824524	D630024D03Rik	3534
chr1	43932251	43933899	CUFF.4721	.	-1	-1	.	0
chr11	43979921	43982807	CUFF.48046	chr11	43959089	44134987	Gm12153	2886
chr11	45104057	45116910	CUFF.48205	chr11	45102866	45116928	Gm12159	12853
chr11	48794396	48795288	CUFF.48749	.	-1	-1	.	0
chr11	49983109	49999266	CUFF.49131	.	-1	-1	.	0
chr11	50325943	50327042	CUFF.49216	.	-1	-1	.	0
chr11	50284412	50288808	CUFF.49259	chr11	50237009	50288839	Gm26542	4396
chr11	51892843	51903705	CUFF.49533	.	-1	-1	.	0
chr11	52001845	52004056	CUFF.49611	chr11	52000853	52001911	Gm12204	66
chr11	52001845	52004056	CUFF.49611	chr11	51949882	52269514	Gm26551	2211
chr11	52076367	52079386	CUFF.49765	chr11	51949882	52269514	Gm26551	3019
chr11	55349029	55350338	CUFF.50424	.	-1	-1	.	0
chr11	57795494	57801469	CUFF.50673	chr11	57795499	57801417	2010001A14Rik	5918
chr11	59197918	59202425	CUFF.50975	chr11	59199836	59202385	2610507I01Rik	2549
chr11	59737603	59741115	CUFF.51179	chr11	59725917	59740154	1700007J10Rik	2551
chr11	59921521	59921880	CUFF.51192	chr11	59921499	59921889	1810063I02Rik	359
chr11	59946922	59948127	CUFF.51243	chr11	59946889	59948142	Med9os	1205
chr11	62602853	62604790	CUFF.51934	chr11	62602877	62604807	2410006H16Rik	1913
chr11	62919088	62921893	CUFF.52044	chr11	62919079	62921592	Tvp23bos	2504
chr11	63173815	63188303	CUFF.52140	chr11	63173914	63188454	B430319H21Rik	14389
chr11	63280246	63283627	CUFF.52141	.	-1	-1	.	0
chr11	64079336	64083256	CUFF.52176	chr11	64079484	64083259	2810001G20Rik	3772
chr11	69370904	69390054	CUFF.53057	.	-1	-1	.	0
chr11	70748756	70755282	CUFF.53534	chr11	70748705	70755151	Gm12320	6395
chr11	75461371	75466394	CUFF.54409	chr11	75461539	75466676	Mir22hg	4855
chr11	78300086	78301470	CUFF.55048	.	-1	-1	.	0
chr11	79704556	79708085	CUFF.55268	chr11	79704630	79705420	Gm11205	790
chr11	79343897	79345109	CUFF.55278	.	-1	-1	.	0
chr1	51582508	51590459	CUFF.5533	chr1	51507086	51596718	Gm17767	7951
chr11	79879253	79904633	CUFF.55402	.	-1	-1	.	0
chr11	82068143	82071212	CUFF.55776	.	-1	-1	.	0
chr11	82779606	82781035	CUFF.55876	chr11	82779601	82781042	Gm11423	1429
chr11	83224151	83226572	CUFF.55988	chr11	83223576	83226604	AI662270	2421
chr11	83291695	83294948	CUFF.55995	chr11	83291699	83294632	AA465934	2933
chr1	52108506	52113813	CUFF.5601	chr1	52077261	52156087	Gm28177	5307
chr11	83850032	83850538	CUFF.56178	.	-1	-1	.	0
chr11	84763869	84764880	CUFF.56339	chr11	84763855	84777829	Gm11431	1011
chr1	52507785	52514281	CUFF.5663	.	-1	-1	.	0
chr1	52515091	52520525	CUFF.5667	.	-1	-1	.	0
chr11	87755587	87758763	CUFF.56878	chr11	87755577	87757270	Mir142hg	1683
chr11	88907549	88909847	CUFF.57142	chr11	88905928	88936061	Scpep1os	2298
chr11	89383331	89384826	CUFF.57291	.	-1	-1	.	0
chr11	90195000	90196947	CUFF.57397	.	-1	-1	.	0
chr11	94133455	94155813	CUFF.57649	chr11	94133485	94155776	B230206L02Rik	22291
chr11	95311178	95324588	CUFF.58153	chr11	95310429	95324496	Gm11520	13318
chr11	95796030	95797896	CUFF.58238	.	-1	-1	.	0
chr11	95788739	95789972	CUFF.58250	.	-1	-1	.	0
chr11	95858496	95860983	CUFF.58277	chr11	95858162	95859174	Gm11527	678
chr11	95858496	95860983	CUFF.58277	chr11	95858865	95861044	4833417C18Rik	2118
chr11	95869700	95874719	CUFF.58287	chr11	95869154	95876380	Gm11534	5019
chr11	96944177	96952913	CUFF.58576	chr11	96916270	96965060	D030028A08Rik	8736
chr11	96959548	96967834	CUFF.58590	chr11	96916270	96965060	D030028A08Rik	5512
chr11	96992194	96997681	CUFF.58595	.	-1	-1	.	0
chr11	97280737	97281167	CUFF.58694	chr11	97280128	97282897	Gm11592	430
chr11	97644248	97660367	CUFF.58808	chr11	97644184	97660367	Gm11613	16119
chr11	97662212	97663326	CUFF.58822	.	-1	-1	.	0
chr11	98740642	98741658	CUFF.59087	.	-1	-1	.	0
chr11	99109950	99121974	CUFF.59201	.	-1	-1	.	0
chr11	102030309	102035029	CUFF.59932	chr11	102030268	102035084	E130111B04Rik	4720
chr11	102708791	102710450	CUFF.60167	.	-1	-1	.	0
chr11	102741463	102743365	CUFF.60179	.	-1	-1	.	0
chr11	103162428	103164604	CUFF.60296	.	-1	-1	.	0
chr11	103420835	103422040	CUFF.60334	.	-1	-1	.	0
chr11	103702514	103725548	CUFF.60441	chr11	103723950	103724532	Gm11642	582
chr11	103702514	103725548	CUFF.60441	chr11	103697724	103722832	C130046K22Rik	20318
chr11	104558866	104565872	CUFF.60605	chr11	104557922	104565661	Gm22000	6795
chr11	104313938	104319334	CUFF.60621	.	-1	-1	.	0
chr11	109048052	109082741	CUFF.61322	.	-1	-1	.	0
chr11	109085536	109092624	CUFF.61323	.	-1	-1	.	0
chr11	109040561	109044223	CUFF.61360	.	-1	-1	.	0
chr11	113043901	113173042	CUFF.61768	chr11	113043895	113201838	2610035D17Rik	129141
chr1	55172351	55202320	CUFF.6198	.	-1	-1	.	0
chr11	117076328	117078948	CUFF.62737	chr11	117076790	117078955	Snhg20	2158
chr11	117094743	117097622	CUFF.62760	chr11	117094948	117097067	Gm11730	2119
chr11	117371076	117371422	CUFF.62779	.	-1	-1	.	0
chr11	117182340	117191962	CUFF.62785	.	-1	-1	.	0
chr11	117182340	117191962	CUFF.62790	.	-1	-1	.	0
chr11	117259819	117265894	CUFF.62808	chr11	117257649	117263437	Gm16045	3618
chr11	117490700	117498022	CUFF.62866	.	-1	-1	.	0
chr11	117523521	117524729	CUFF.62880	chr11	117523603	117532205	Gm11734	1126
chr11	117557674	117560472	CUFF.62896	.	-1	-1	.	0
chr11	119044574	119046707	CUFF.63312	.	-1	-1	.	0
chr11	119488902	119491224	CUFF.63434	chr11	119448788	119491298	RP23-25M3.6	2322
chr11	119907205	119908531	CUFF.63509	.	-1	-1	.	0
chr11	120159565	120174592	CUFF.63589	.	-1	-1	.	0
chr11	120159565	120174592	CUFF.63590	.	-1	-1	.	0
chr11	120831078	120834474	CUFF.63908	chr11	120831029	120834244	Gm11773	3166
chr12	3342602	3357008	CUFF.64169	chr12	3343816	3357153	Gm26520	13192
chr12	8431806	8432534	CUFF.64886	.	-1	-1	.	0
chr12	8511181	8521765	CUFF.64969	.	-1	-1	.	0
chr12	9371412	9415036	CUFF.65153	.	-1	-1	.	0
chr12	10079710	10082169	CUFF.65251	.	-1	-1	.	0
chr12	10482651	10488652	CUFF.65315	.	-1	-1	.	0
chr12	16146927	16151406	CUFF.65815	.	-1	-1	.	0
chr12	16836095	16839545	CUFF.65922	.	-1	-1	.	0
chr12	16851111	16858983	CUFF.65936	.	-1	-1	.	0
chr12	17725441	17726167	CUFF.66096	.	-1	-1	.	0
chr12	25187527	25189581	CUFF.67334	.	-1	-1	.	0
chr12	25318336	25319324	CUFF.67382	.	-1	-1	.	0
chr12	25355961	25377287	CUFF.67399	.	-1	-1	.	0
chr12	25396924	25398721	CUFF.67401	.	-1	-1	.	0
chr1	58885696	58890986	CUFF.6778	.	-1	-1	.	0
chr12	31082634	31083777	CUFF.68031	.	-1	-1	.	0
chr12	32896664	32897769	CUFF.68515	.	-1	-1	.	0
chr12	32919429	32925652	CUFF.68541	chr12	32919384	32953789	4933406C10Rik	6223
chr12	33133086	33142526	CUFF.68662	chr12	33111711	33147597	F730043M19Rik	9440
chr12	33133086	33142526	CUFF.68662	chr12	33111962	33138945	Gm16267	5859
chr12	36326353	36332358	CUFF.69013	.	-1	-1	.	0
chr12	37095794	37106743	CUFF.69169	chr12	37098550	37106789	Gm29007	8193
chr12	39878766	39883690	CUFF.69340	.	-1	-1	.	0
chr12	46707901	46708390	CUFF.70137	.	-1	-1	.	0
chr12	54453198	54455096	CUFF.70713	.	-1	-1	.	0
chr12	56298154	56302162	CUFF.71000	.	-1	-1	.	0
chr12	58002758	58077431	CUFF.71163	.	-1	-1	.	0
chr12	71889924	71895271	CUFF.72578	.	-1	-1	.	0
chr12	72665247	72666628	CUFF.72695	.	-1	-1	.	0
chr1	60923833	60926445	CUFF.7272	.	-1	-1	.	0
chr12	72800955	72821122	CUFF.72771	.	-1	-1	.	0
chr12	73404734	73406404	CUFF.72952	.	-1	-1	.	0
chr12	73450643	73502699	CUFF.72964	.	-1	-1	.	0
chr12	77044068	77053232	CUFF.73558	.	-1	-1	.	0
chr12	79297059	79297556	CUFF.73845	.	-1	-1	.	0
chr12	79857606	79868409	CUFF.74052	.	-1	-1	.	0
chr12	79881732	79891279	CUFF.74065	.	-1	-1	.	0
chr12	79916987	79925357	CUFF.74100	.	-1	-1	.	0
chr12	80082234	80090631	CUFF.74189	.	-1	-1	.	0
chr12	80120455	80132892	CUFF.74204	chr12	80120548	80132844	2310015A10Rik	12296
chr12	80434966	80435931	CUFF.74316	.	-1	-1	.	0
chr12	82156682	82161008	CUFF.74620	.	-1	-1	.	0
chr12	82137787	82140161	CUFF.74624	.	-1	-1	.	0
chr12	82473806	82476428	CUFF.74652	.	-1	-1	.	0
chr12	82476790	82490329	CUFF.74665	.	-1	-1	.	0
chr12	84196095	84199514	CUFF.74973	.	-1	-1	.	0
chr12	84213575	84215255	CUFF.75013	.	-1	-1	.	0
chr1	63403898	63445664	CUFF.7503	.	-1	-1	.	0
chr12	84827486	84829903	CUFF.75151	.	-1	-1	.	0
chr12	85435662	85436173	CUFF.75311	.	-1	-1	.	0
chr12	86837998	86839334	CUFF.75508	.	-1	-1	.	0
chr12	87178707	87184375	CUFF.75694	.	-1	-1	.	0
chr12	90559904	90560616	CUFF.75941	.	-1	-1	.	0
chr12	97872571	97875136	CUFF.76395	.	-1	-1	.	0
chr12	99168447	99172062	CUFF.76619	.	-1	-1	.	0
chr1	64649885	64652534	CUFF.7678	chr1	64649935	64652756	Gm29152	2599
chr12	101960070	101966966	CUFF.77088	.	-1	-1	.	0
chr12	103336871	103347396	CUFF.77283	chr12	103336906	103348057	Gm15523	10490
chr12	103478679	103488753	CUFF.77369	.	-1	-1	.	0
chr12	104024538	104025818	CUFF.77419	.	-1	-1	.	0
chr12	104599024	104604243	CUFF.77698	.	-1	-1	.	0
chr12	104908275	104911268	CUFF.77708	.	-1	-1	.	0
chr12	105030623	105032284	CUFF.77759	.	-1	-1	.	0
chr12	105857532	105858495	CUFF.77872	.	-1	-1	.	0
chr12	107074704	107079302	CUFF.77991	.	-1	-1	.	0
chr12	109072826	109073420	CUFF.78334	.	-1	-1	.	0
chr12	109654281	109658128	CUFF.78391	chr12	109603940	109661716	Rian	3847
chr12	109649146	109651938	CUFF.78399	chr12	109603940	109661716	Rian	2792
chr12	109649146	109651938	CUFF.78400	chr12	109603940	109661716	Rian	2792
chr12	109627111	109647149	CUFF.78416	chr12	109603940	109661716	Rian	20038
chr12	109627111	109647149	CUFF.78416	chr12	109640341	109642351	Gm26945	2010
chr12	109747294	109749436	CUFF.78443	chr12	109729764	109749460	Mirg	2142
chr12	111942014	111944219	CUFF.79025	.	-1	-1	.	0
chr12	112616087	112619957	CUFF.79194	.	-1	-1	.	0
chr12	112690920	112694372	CUFF.79218	chr12	112690986	112693588	Gm30238	2602
chr12	114378968	114382290	CUFF.79635	.	-1	-1	.	0
chr12	114365896	114373260	CUFF.79638	.	-1	-1	.	0
chr12	114384638	114403360	CUFF.79643	.	-1	-1	.	0
chr12	115262693	115262994	CUFF.79822	chr12	115262684	115287908	Gm30948	301
chr12	116109918	116110466	CUFF.79892	chr12	116102769	116138648	Gm20658	548
chr13	3478258	3479998	CUFF.80310	chr13	3478230	3501393	2810429I04Rik	1740
chr13	3774491	3781213	CUFF.80396	.	-1	-1	.	0
chr13	16010363	16012650	CUFF.81623	.	-1	-1	.	0
chr13	23427971	23431615	CUFF.82292	chr13	23427975	23431022	C230035I16Rik	3047
chr13	23442478	23445951	CUFF.82293	.	-1	-1	.	0
chr13	23526503	23530916	CUFF.82307	chr13	23527011	23530943	Gm11335	3905
chr1	69093198	69094022	CUFF.8241	chr1	69091913	69106740	Gm16076	824
chr13	24371333	24376204	CUFF.82432	chr13	24366776	24375950	Gm11345	4617
chr13	28460788	28505859	CUFF.82876	chr13	28460034	28885620	2610307P16Rik	45071
chr13	28608563	28668671	CUFF.82881	chr13	28460034	28885620	2610307P16Rik	60108
chr13	30003371	30035481	CUFF.83001	.	-1	-1	.	0
chr13	30788998	30795243	CUFF.83233	.	-1	-1	.	0
chr13	30976458	30978128	CUFF.83248	.	-1	-1	.	0
chr13	32465403	32529972	CUFF.83395	.	-1	-1	.	0
chr13	33954703	33960174	CUFF.83538	chr13	33935567	33960181	1110046J04Rik	5471
chr13	34459444	34467829	CUFF.83630	.	-1	-1	.	0
chr13	37421806	37435170	CUFF.84156	chr13	37421833	37435149	Gm4035	13316
chr13	37449441	37472840	CUFF.84185	chr13	37449400	37451157	Gm29459	1716
chr13	37449441	37472840	CUFF.84185	chr13	37452212	37453208	Gm29458	996
chr13	37542865	37549452	CUFF.84251	.	-1	-1	.	0
chr13	37581079	37589448	CUFF.84277	.	-1	-1	.	0
chr13	37657123	37661214	CUFF.84324	.	-1	-1	.	0
chr13	38529493	38531420	CUFF.84544	.	-1	-1	.	0
chr1	70893857	70918402	CUFF.8456	.	-1	-1	.	0
chr13	38963916	38966576	CUFF.84621	chr13	38960619	38966299	5033403F01Rik	2383
chr13	40384051	40384990	CUFF.84736	.	-1	-1	.	0
chr13	41359167	41370704	CUFF.84943	chr13	41359971	41370908	Gm26877	10733
chr13	41881520	41888449	CUFF.84997	.	-1	-1	.	0
chr1	71684569	71692750	CUFF.8509	.	-1	-1	.	0
chr13	43489822	43494462	CUFF.85208	.	-1	-1	.	0
chr13	43687310	43691365	CUFF.85260	.	-1	-1	.	0
chr13	44006826	44007493	CUFF.85380	.	-1	-1	.	0
chr13	44471724	44480515	CUFF.85495	.	-1	-1	.	0
chr13	46736079	46737004	CUFF.85828	.	-1	-1	.	0
chr1	72236258	72237922	CUFF.8598	chr1	72236465	72274869	D230017M19Rik	1457
chr13	48534958	48548408	CUFF.86068	chr13	48535523	48537822	6720427I07Rik	2299
chr13	48534958	48548408	CUFF.86068	chr13	48542644	48545033	Gm37238	2389
chr13	49681644	49682025	CUFF.86293	.	-1	-1	.	0
chr13	52040115	52041537	CUFF.86643	.	-1	-1	.	0
chr13	52554391	52563845	CUFF.86787	.	-1	-1	.	0
chr13	53066265	53069594	CUFF.86870	.	-1	-1	.	0
chr13	54331648	54332583	CUFF.87027	.	-1	-1	.	0
chr13	55571216	55571849	CUFF.87406	.	-1	-1	.	0
chr13	56671261	56671713	CUFF.87683	.	-1	-1	.	0
chr13	56678598	56679770	CUFF.87688	.	-1	-1	.	0
chr13	58155217	58157540	CUFF.87826	.	-1	-1	.	0
chr13	58072503	58081182	CUFF.87839	.	-1	-1	.	0
chr13	58357249	58358732	CUFF.87894	.	-1	-1	.	0
chr13	58445473	58453323	CUFF.87958	.	-1	-1	.	0
chr13	58686672	58688372	CUFF.87990	.	-1	-1	.	0
chr13	59071292	59071789	CUFF.88047	.	-1	-1	.	0
chr13	59824863	59833209	CUFF.88133	.	-1	-1	.	0
chr13	59842930	59853869	CUFF.88159	.	-1	-1	.	0
chr13	60029634	60116738	CUFF.88205	.	-1	-1	.	0
chr13	62746612	62760713	CUFF.88424	.	-1	-1	.	0
chr13	61800007	62126303	CUFF.88484	.	-1	-1	.	0
chr13	67105307	67108588	CUFF.89154	.	-1	-1	.	0
chr13	67553202	67560569	CUFF.89300	chr13	67553234	67564009	9430065F17Rik	7335
chr1	74386778	74390811	CUFF.8952	.	-1	-1	.	0
chr13	70650408	70654648	CUFF.89685	.	-1	-1	.	0
chr13	72598404	72600630	CUFF.89803	.	-1	-1	.	0
chr13	78483633	78562323	CUFF.90589	.	-1	-1	.	0
chr13	78630861	78634207	CUFF.90608	.	-1	-1	.	0
chr13	84348375	84349112	CUFF.91167	.	-1	-1	.	0
chr13	85547309	85571321	CUFF.91285	.	-1	-1	.	0
chr13	91919030	91924892	CUFF.91809	.	-1	-1	.	0
chr13	94645916	94647337	CUFF.92135	.	-1	-1	.	0
chr13	98318036	98322831	CUFF.92662	chr13	98316422	98324415	Gm9828	4795
chr1	75368330	75375031	CUFF.9267	chr1	75368212	75375012	Gm15179	6682
chr13	101545044	101566381	CUFF.93179	.	-1	-1	.	0
chr13	101590019	101656098	CUFF.93189	chr13	101605618	101606233	Gm29341	615
chr13	102554133	102594357	CUFF.93299	.	-1	-1	.	0
chr1	9780772	9791283	CUFF.933	chr1	9747648	9791924	1700034P13Rik	10511
chr1	9748612	9770978	CUFF.935	chr1	9747648	9791924	1700034P13Rik	22366
chr13	104883667	104922050	CUFF.93716	.	-1	-1	.	0
chr13	107027947	107031734	CUFF.93852	.	-1	-1	.	0
chr13	107034290	107035235	CUFF.93860	.	-1	-1	.	0
chr13	110021137	110022138	CUFF.94136	.	-1	-1	.	0
chr13	111614603	111642393	CUFF.94266	chr13	111580261	111644830	Gm15286	27790
chr13	111857088	111858462	CUFF.94320	chr13	111856996	111858505	Gm15324	1374
chr13	112100464	112101906	CUFF.94453	.	-1	-1	.	0
chr13	112406261	112417276	CUFF.94563	.	-1	-1	.	0
chr13	114259370	114261100	CUFF.94949	.	-1	-1	.	0
chr1	78609218	78609782	CUFF.9572	chr1	78595031	78609508	5730419F03Rik	290
chr14	9443283	9469563	CUFF.95952	.	-1	-1	.	0
chr14	14657889	14702757	CUFF.96358	.	-1	-1	.	0
chr14	15015194	15016481	CUFF.96416	.	-1	-1	.	0
chr14	15054731	15065186	CUFF.96438	.	-1	-1	.	0
chr14	17540982	17570617	CUFF.96919	.	-1	-1	.	0
chr14	21988630	21998791	CUFF.97651	chr14	21992436	21996100	C130012C08Rik	3664
chr14	23163898	23201934	CUFF.97946	.	-1	-1	.	0
chr14	24044629	24046611	CUFF.98010	.	-1	-1	.	0
chr14	23481745	23485743	CUFF.98121	.	-1	-1	.	0
chr14	26790484	26805626	CUFF.98502	.	-1	-1	.	0
chr14	28303117	28308783	CUFF.98731	.	-1	-1	.	0
chr14	30950663	30951326	CUFF.99055	.	-1	-1	.	0
chr1	81666669	81745134	CUFF.9948	.	-1	-1	.	0
chr1	9942034	9944171	CUFF.997	chr1	9941959	9944118	Snhg6	2084
chr14	34363340	34364587	CUFF.99723	.	-1	-1	.	0
chr14	34661519	34662690	CUFF.99824	.	-1	-1	.	0
