# Supplementary material for: Dynamic transcriptome changes during adipose tissue energy expenditure reveal critical roles for long noncoding RNA regulators
Source: PLoS Biol. 2017 Aug 1;15(8):e2002176. doi: 10.1371/journal.pbio.2002176 (PMC5538645; doi:10.1371/journal.pbio.2002176)
Supplement: S4 Data — (XLSX) [file pbio.2002176.s011.xlsx]

## Sheet: SupplFile4_DE_mRNA
Differentially expressed mRNAs under various cell treatments. mRNAs with absolute logFC>1 and FDR (q-value)<0.05 are listed for each treatment, with the exception of BAT_shLNC10VsCnt, BAT_OExvsCnt and WAT_shLNC10vsCnt where FDR<0.25 are reported
GeneID	GeneSymbol	WAT_CNT_FPKM	WAT_COLD_FPKM	WAT_q_COLD/CNT	logFC_WAT_ColdvsCnt		GeneID	GeneSymbol	WAT_CNT_FPKM	WAT_BETA_FPKM	WAT_q_BETA/CNT	logFC_WAT_BetavsCnt		GeneID	GeneSymbol	WAT_CNT_FPKM	WAT_SWIM_FPKM	WAT_q_SWIM/CNT	logFC_WAT_SwimvsCnt		GeneID	GeneSymbol	BAT_CNT_inact	BAT_30oC_FPKM	BAT_q_30oC/CNT	logFC_BAT_30oCvsCnt		GeneID	GeneSymbol	BAT_CONTact	BAT_COLD	log2FC_BAT_ColdvsCnt	BAT_q_Cold/Cnt		GeneID	GeneSymbol	BATshCNT_FPKM	S4BATshLNC10_FPKM	BAT_q_lnc10KD/CNT	logFC_BAT_shLNC10vsCnt		GeneID	GeneSymbol	WATshCNT_FPKM	WATshLNC10_FPKM	WAT_q_lnc10KD/CNT	logFC_WATshLNC10vsCnt		GeneID
ENSMUSG00000000088	Cox5a	263.036	1291.8	0.000285213	2.29605		ENSMUSG00000000031	H19	0.422434	2.71899	0.000285213	2.68627		ENSMUSG00000000031	H19	0.422434	5.39048	0.000285213	3.67362		ENSMUSG00000050074	Spink8	40.0043	0.1	0.000285213	-8.64401		ENSMUSG00000026304	Rab17	11.9747	0.106353	-6.81499	0.000166965		ENSMUSG00000021384	Susd3	0.598511	0	0.00978189	-0.676729		ENSMUSG00000097812	RP24-286J21.4	0.804758	0	0.173351	-0.851805		ENSMUSG00000000154
ENSMUSG00000000120	Ngfr	1.42745	0.34611	0.000285213	-2.04414		ENSMUSG00000000088	Cox5a	263.036	865.944	0.000285213	1.71901		ENSMUSG00000000088	Cox5a	263.036	654.075	0.000285213	1.3142		ENSMUSG00000065147	Snora31	25.6556	0.1	0.038091	-8.00313		ENSMUSG00000005763	Cd247	1.87844	0.0521504	-5.17071	0.000166965		ENSMUSG00000026829	Gbgt1	0	0.872106	0.00978189	0.904662		ENSMUSG00000022797	Tfrc	24.5439	10.8237	0.19121	-1.1113		ENSMUSG00000092418
ENSMUSG00000000168	Dlat	90.0295	430.05	0.000285213	2.25603		ENSMUSG00000000093	Tbx2	1.07796	2.355	0.000285213	1.12742		ENSMUSG00000000093	Tbx2	1.07796	2.92991	0.000285213	1.44255		ENSMUSG00000074679	Defb28	19.0655	0.1	0.000285213	-7.57482		ENSMUSG00000078234	Klhdc7a	82.8619	3.24831	-4.67295	0.000166965		ENSMUSG00000037071	Scd1	10219.4	11208.4	0.00978189	0.133257		ENSMUSG00000036698	Ago2	4.95258	10.6645	0.219736	0.970537
ENSMUSG00000000171	Sdhd	119.548	581.714	0.000285213	2.28272		ENSMUSG00000000120	Ngfr	1.42745	0.419348	0.000285213	-1.76722		ENSMUSG00000000154	Slc22a18	2.08517	4.87266	0.000285213	1.22454		ENSMUSG00000027468	Defb22	9.89924	0.1	0.000285213	-6.62925		ENSMUSG00000044338	Aplnr	14.4738	0.60582	-4.57841	0.000166965		ENSMUSG00000041476	Smpx	0.603658	0	0.0510383	-0.681367		ENSMUSG00000092418	Gm20406	0.619382	0.306097	0.230449	-0.310181
ENSMUSG00000000244	Tspan32	26.8675	0.730895	0.000285213	-5.20005		ENSMUSG00000000168	Dlat	90.0295	223.335	0.000285213	1.31074		ENSMUSG00000000171	Sdhd	119.548	269.972	0.000285213	1.17522		ENSMUSG00000058019	Ces5a	8.58325	0.1	0.000285213	-6.42345		ENSMUSG00000038259	Gdf5	6.11299	0.287941	-4.40803	0.000166965		ENSMUSG00000076434	Wfdc3	0.737857	0	0.0510383	-0.797309		ENSMUSG00000022548	Apod	61.8825	27.4497	0.255426	-1.14425
ENSMUSG00000000253	Gmpr	2.55431	53.0767	0.000285213	4.37707		ENSMUSG00000000171	Sdhd	119.548	442.247	0.000285213	1.88726		ENSMUSG00000000244	Tspan32	26.8675	6.98521	0.000285213	-1.94349		ENSMUSG00000018211	Wfdc15b	8.07797	0.1	0.000285213	-6.33592		ENSMUSG00000022754	Tmem45a	9.57825	0.4803	-4.31776	0.000166965		ENSMUSG00000028268	Gbp3	3.12274	9.34258	0.0914156	1.32692
ENSMUSG00000000290	Itgb2	27.4635	2.27719	0.000285213	-3.59219		ENSMUSG00000000244	Tspan32	26.8675	9.04899	0.000285213	-1.57003		ENSMUSG00000000247	Lhx2	0.374897	0.0721905	0.0384425	-2.37661		ENSMUSG00000053695	Defb37	7.15989	0.1	0.000285213	-6.16187		ENSMUSG00000030030	1700003E16Rik	0.880296	0.045038	-4.28877	0.00627317		ENSMUSG00000097075	AC122863.1	0.660077	0	0.0914156	-0.73125						Note: Genes with FDR<0.25 are listed instead of FDR<0.05
ENSMUSG00000000296	Tpd52l1	0.120811	1.6111	0.00947198	3.73722		ENSMUSG00000000253	Gmpr	2.55431	8.23391	0.000285213	1.68864		ENSMUSG00000000253	Gmpr	2.55431	8.96858	0.000285213	1.81195		ENSMUSG00000053790	Defb38	6.53816	0.1	0.000285213	-6.03081		ENSMUSG00000022899	Slc15a2	0.943203	0.0532169	-4.14761	0.000318771		ENSMUSG00000054072	Iigp1	8.43025	21.1462	0.101584	1.23169
ENSMUSG00000000317	Bcl6b	4.64358	11.6325	0.000285213	1.32485		ENSMUSG00000000290	Itgb2	27.4635	12.2361	0.000285213	-1.16637		ENSMUSG00000000290	Itgb2	27.4635	10.5767	0.000285213	-1.37663		ENSMUSG00000071179	Gm46	6.08043	0.1	0.000285213	-5.9261		ENSMUSG00000086213	A330040F15Rik	5.51966	0.316964	-4.12219	0.00164461		ENSMUSG00000023064	Sncg	35.4861	82.8642	0.116128	1.20071
ENSMUSG00000000320	Alox12	0.585317	1.73755	0.000285213	1.56976		ENSMUSG00000000296	Tpd52l1	0.120811	0.901234	0.0241119	2.89915		ENSMUSG00000000296	Tpd52l1	0.120811	1.12565	0.0159969	3.21993		ENSMUSG00000070529	Wfdc10	6.01834	0.1	0.000285213	-5.91129		ENSMUSG00000081223	Gm12247	2.9733	0.187941	-3.98371	0.0386026		ENSMUSG00000095762	Gm16378	1.04707	0	0.164617	-1.03356
ENSMUSG00000000326	Comt	156.805	462.789	0.000285213	1.56138		ENSMUSG00000000301	Pemt	5.29991	10.7796	0.000779155	1.02426		ENSMUSG00000000399	Ndufa9	98.928	213.476	0.000285213	1.10962		ENSMUSG00000067704	Wfdc13	5.75596	0.1	0.000285213	-5.84698		ENSMUSG00000045441	Gprin3	1.18041	0.0794418	-3.89325	0.000166965		ENSMUSG00000026630	Batf3	0	1.01939	0.171074	1.01392
ENSMUSG00000000340	Dbt	18.0217	62.4155	0.000285213	1.79217		ENSMUSG00000000399	Ndufa9	98.928	344.435	0.000285213	1.79978		ENSMUSG00000000409	Lck	52.1933	18.5674	0.000285213	-1.49109		ENSMUSG00000074596	Spint3	4.9323	0.1	0.000285213	-5.62419		ENSMUSG00000035314	Gdpd5	10.134	0.69019	-3.87606	0.000166965		ENSMUSG00000072919	Noxred1	0	0.743685	0.171074	0.802139
ENSMUSG00000000378	Ccm2	44.4576	16.6626	0.000285213	-1.41582		ENSMUSG00000000486	2001-09-01	70.788	34.8988	0.000285213	-1.02033		ENSMUSG00000000486	2001-09-01	70.788	28.9194	0.000285213	-1.29147		ENSMUSG00000029819	Npy	4.80822	0.1	0.000285213	-5.58743		ENSMUSG00000032625	Thsd7a	6.59644	0.481843	-3.77505	0.000166965		ENSMUSG00000046718	Bst2	23.3377	58.633	0.18721	1.29292
ENSMUSG00000000386	Mx1	4.11164	0.363293	0.000285213	-3.50051		ENSMUSG00000000563	Atp5f1	158.679	338.313	0.000285213	1.09225		ENSMUSG00000000579	Dynlt1c	13.1151	4.08973	0.000285213	-1.68115		ENSMUSG00000068407	Rnase12	3.74737	0.1	0.000285213	-5.22781		ENSMUSG00000083149	Gm11380	11.5013	0.848412	-3.76089	0.000166965		ENSMUSG00000087466	A330041J22Rik	0.772867	0	0.189261	-0.826084
ENSMUSG00000000399	Ndufa9	98.928	396.981	0.000285213	2.00462		ENSMUSG00000000579	Dynlt1c	13.1151	4.12627	0.000285213	-1.66832		ENSMUSG00000000617	Grm6	0.50503	0.102361	0.00122915	-2.3027		ENSMUSG00000045337	Defb11	3.6269	0.1	0.000285213	-5.18067		ENSMUSG00000089687	Rab42	1.87985	0.157053	-3.5813	0.039439		ENSMUSG00000033355	Rtp4	2.88024	10.4434	0.19788	1.5603
ENSMUSG00000000409	Lck	52.1933	0.346494	0.000285213	-7.23489		ENSMUSG00000000617	Grm6	0.50503	0.169049	0.00539022	-1.57893		ENSMUSG00000000628	Hk2	21.3	46.2284	0.000285213	1.11793		ENSMUSG00000070530	Wfdc16	3.60727	0.1	0.000285213	-5.17284		ENSMUSG00000040540	Gm9770	3.58167	0.301517	-3.57032	0.0114327		ENSMUSG00000074896	Ifit3	1.60972	6.4279	0.19788	1.50906
ENSMUSG00000000416	Cttnbp2	0.792335	0.287517	0.0225433	-1.46246		ENSMUSG00000000627	Sema4f	1.40611	0.654181	0.00657693	-1.10395		ENSMUSG00000000632	Sez6	0.313958	0.824823	0.0482649	1.39351		ENSMUSG00000044176	Spink10	3.47137	0.1	0.000285213	-5.11743		ENSMUSG00000040282	BC052040	1.43863	0.124266	-3.53319	0.000606012		ENSMUSG00000039126	Prune2	1.98406	4.32716	0.210312	0.83609
ENSMUSG00000000486	2001-09-01	70.788	6.10317	0.000285213	-3.53587		ENSMUSG00000000628	Hk2	21.3	67.483	0.000285213	1.66367		ENSMUSG00000000673	Haao	10.627	4.11224	0.000285213	-1.36974		ENSMUSG00000074452	Pate2	1.39682	0.0449268	0.00607365	-4.95843		ENSMUSG00000050762	Prss27	0.906863	0.0786486	-3.52739	0.00680569		ENSMUSG00000074529	C330013J21Rik	0.684638	0	0.221898	-0.752439
ENSMUSG00000000489	Pdgfb	7.61535	16.172	0.000285213	1.08652		ENSMUSG00000000673	Haao	10.627	4.58051	0.000285213	-1.21415		ENSMUSG00000000682	Cd52	474.236	164.051	0.000285213	-1.53146		ENSMUSG00000038754	Elovl3	71.0965	2.33424	0.000285213	-4.92875		ENSMUSG00000028637	Ccdc30	0.99311	0.0866705	-3.51834	0.000166965		ENSMUSG00000031278	Acsl4	26.0309	12.9292	0.23391	-0.956497
ENSMUSG00000000532	Acvr1b	7.50225	3.44918	0.000285213	-1.12107		ENSMUSG00000000682	Cd52	474.236	171.297	0.000285213	-1.46911		ENSMUSG00000000731	Aire	1.0594	0.246502	0.00226995	-2.10358		ENSMUSG00000022056	Adam7	2.94958	0.1	0.000285213	-4.88244		ENSMUSG00000039304	Tnfsf10	4.24332	0.385145	-3.46172	0.000166965		ENSMUSG00000009185	Ccl8	0	1.23903	0.244311	1.16287
ENSMUSG00000000563	Atp5f1	158.679	505.064	0.000285213	1.67036		ENSMUSG00000000730	Dnmt3l	2.36033	0.549568	0.00624266	-2.10262		ENSMUSG00000000732	Icosl	33.935	12.3111	0.000285213	-1.46281		ENSMUSG00000021081	Serpina1f	2.76961	0.1	0.000285213	-4.79161		ENSMUSG00000002032	Tmem25	2.95339	0.268651	-3.45857	0.000166965		ENSMUSG00000044378	Slc15a5	0	1.13185	0.245753	1.09211
ENSMUSG00000000579	Dynlt1c	13.1151	3.30941	0.000285213	-1.98658		ENSMUSG00000000732	Icosl	33.935	12.5898	0.000285213	-1.43052		ENSMUSG00000000805	Car4	17.9417	45.9369	0.000285213	1.35634		ENSMUSG00000075572	Defb43	2.71518	0.1	0.000285213	-4.76298		ENSMUSG00000048445	Ccdc57	5.10092	0.468722	-3.44395	0.000166965
ENSMUSG00000000617	Grm6	0.50503	0.1	0.000285213	-2.33637		ENSMUSG00000000751	Rpa1	26.6963	12.707	0.000285213	-1.07102		ENSMUSG00000000817	Fasl	0.668697	0.172843	0.0134039	-1.95189		ENSMUSG00000078800	Bsph2	2.5155	0.1	0.000285213	-4.65277		ENSMUSG00000092021	Gbp11	1.7668	0.168028	-3.39437	0.000606012						Note: Genes with FDR<0.25 are listed instead of FDR<0.05
ENSMUSG00000000627	Sema4f	1.40611	0.0974618	0.000285213	-3.85073		ENSMUSG00000000805	Car4	17.9417	44.2512	0.000285213	1.3024		ENSMUSG00000000838	Fmr1	27.4367	11.1555	0.000285213	-1.29835		ENSMUSG00000022583	Ly6f	2.50304	0.1	0.000285213	-4.64561		ENSMUSG00000031075	Ano1	43.2956	4.17644	-3.37387	0.000166965
ENSMUSG00000000628	Hk2	21.3	134.321	0.000285213	2.65676		ENSMUSG00000000817	Fasl	0.668697	0.15177	0.0105584	-2.13947		ENSMUSG00000000861	Bcl11a	9.96848	1.68726	0.000285213	-2.56269		ENSMUSG00000028655	Mfsd2a	21.0824	0.856123	0.000285213	-4.62208		ENSMUSG00000003477	Inmt	6.67867	0.654032	-3.35213	0.000166965
ENSMUSG00000000682	Cd52	474.236	6.94428	0.000285213	-6.09364		ENSMUSG00000000838	Fmr1	27.4367	8.80788	0.000285213	-1.63924		ENSMUSG00000000903	Vpreb3	11.5868	3.22634	0.000285213	-1.84451		ENSMUSG00000026831	1700007K13Rik	3.34445	0.141008	0.0110152	-4.56792		ENSMUSG00000087231	E230016M11Rik	1.37176	0.134783	-3.34731	0.0371938
ENSMUSG00000000730	Dnmt3l	2.36033	6.80054	0.00641066	1.52666		ENSMUSG00000000861	Bcl11a	9.96848	1.71694	0.000285213	-2.53753		ENSMUSG00000000915	Hip1r	15.5352	6.64849	0.000285213	-1.22444		ENSMUSG00000061847	Defb39	2.2513	0.1	0.000285213	-4.49269		ENSMUSG00000044164	Rnf182	3.72492	0.366179	-3.34659	0.0100492
ENSMUSG00000000731	Aire	1.0594	0.00756128	0.000285213	-7.1304		ENSMUSG00000000876	Pxmp4	22.9349	48.9149	0.000285213	1.09273		ENSMUSG00000000957	Mmp14	14.6358	7.29769	0.000285213	-1.00399		ENSMUSG00000052382	Rnase9	2.1458	0.1	0.000285213	-4.42344		ENSMUSG00000030329	Pianp	2.44216	0.250907	-3.28294	0.000166965
ENSMUSG00000000732	Icosl	33.935	1.96568	0.000285213	-4.10967		ENSMUSG00000000903	Vpreb3	11.5868	3.39528	0.000285213	-1.77088		ENSMUSG00000001166	Oas1c	4.01697	1.84929	0.00521655	-1.11914		ENSMUSG00000040485	Lrrc52	2.43548	0.125119	0.0116168	-4.28283		ENSMUSG00000097805	AC100734.1	0.911061	0.0942256	-3.27336	0.0125012
ENSMUSG00000000791	Il12rb1	0.855234	0.0345635	0.0248933	-4.629		ENSMUSG00000001100	Poldip2	35.7467	82.5306	0.000285213	1.20712		ENSMUSG00000001227	Sema6b	3.15915	7.67354	0.000285213	1.28036		ENSMUSG00000027068	Dhrs9	18.6635	1.00558	0.000285213	-4.21412		ENSMUSG00000029438	Bcl7a	10.4378	1.08674	-3.26374	0.000166965
ENSMUSG00000000805	Car4	17.9417	38.8511	0.000285213	1.11464		ENSMUSG00000001211	Agpat3	65.4902	178.47	0.000285213	1.44633		ENSMUSG00000001228	Uhrf1	6.02394	2.20231	0.000285213	-1.45169		ENSMUSG00000027376	Prom2	1.71858	0.1	0.000285213	-4.10315		ENSMUSG00000046160	Olig1	11.1843	1.16458	-3.26359	0.000166965
ENSMUSG00000000817	Fasl	0.668697	0.124436	0.00756265	-2.42595		ENSMUSG00000001227	Sema6b	3.15915	6.5242	0.000285213	1.04626		ENSMUSG00000001249	Hpn	1.57474	4.81427	0.000285213	1.6122		ENSMUSG00000006570	Defb2	1.70022	0.1	0.000285213	-4.08765		ENSMUSG00000044694	2010007H06Rik	2.3571	0.252038	-3.2253	0.0368062
ENSMUSG00000000876	Pxmp4	22.9349	48.6287	0.000285213	1.08426		ENSMUSG00000001228	Uhrf1	6.02394	2.19179	0.000285213	-1.4586		ENSMUSG00000001280	Sp1	12.4089	6.04346	0.000285213	-1.03793		ENSMUSG00000043085	Tmem82	2.52105	0.15512	0.000285213	-4.02257		ENSMUSG00000020072	Pbld1	6.03974	0.654344	-3.20637	0.000166965
ENSMUSG00000000903	Vpreb3	11.5868	0.430225	0.000540037	-4.75125		ENSMUSG00000001280	Sp1	12.4089	5.71647	0.000285213	-1.11818		ENSMUSG00000001281	Itgb7	32.4084	12.4822	0.000285213	-1.3765		ENSMUSG00000053678	Defb40	1.56859	0.1	0.000285213	-3.9714		ENSMUSG00000097124	AC115727.1	19.8631	2.18636	-3.18348	0.000166965
ENSMUSG00000000915	Hip1r	15.5352	3.79074	0.000285213	-2.03499		ENSMUSG00000001281	Itgb7	32.4084	15.3903	0.000285213	-1.07435		ENSMUSG00000001334	Fndc5	0.205423	0.661472	0.00266413	1.68708		ENSMUSG00000025059	Gyk	217.099	14.2233	0.000285213	-3.93202		ENSMUSG00000056043	Rgs9bp	0.886173	0.0979433	-3.17757	0.000166965
ENSMUSG00000000938	Hoxa10	4.1689	10.0925	0.000285213	1.27554		ENSMUSG00000001334	Fndc5	0.205423	0.651935	0.00285667	1.66613		ENSMUSG00000001349	Cnn1	0.206893	0.531338	0.0238517	1.36075		ENSMUSG00000074594	Wfdc9	1.48185	0.1	0.000779155	-3.88933		ENSMUSG00000082588	Gm15443	1.43975	0.159266	-3.17631	0.033546
ENSMUSG00000000942	Hoxa4	1.29252	4.75544	0.0220132	1.87939		ENSMUSG00000001508	Sgca	0.0826425	1.1791	0.0333041	3.83466		ENSMUSG00000001508	Sgca	0.0826425	4.46712	0.0176724	5.75632		ENSMUSG00000093028	Gm25305	1.36552	0.1	0.0198715	-3.77138		ENSMUSG00000097504	AC166052.1	1.4793	0.164229	-3.17113	0.00139841
ENSMUSG00000000959	Oxa1l	19.8564	45.736	0.000285213	1.20373		ENSMUSG00000001588	Acap1	56.9805	22.1399	0.000285213	-1.36382		ENSMUSG00000001517	Foxm1	2.89809	1.16977	0.00433606	-1.30888		ENSMUSG00000091744	Gm17732	1.25179	0.1	0.000285213	-3.64592		ENSMUSG00000038167	Plekhg6	3.3673	0.374587	-3.16822	0.000166965
ENSMUSG00000001020	S100a4	76.5999	18.0757	0.000285213	-2.08329		ENSMUSG00000001666	Ddt	79.3367	269.822	0.000285213	1.76595		ENSMUSG00000001552	Jup	16.1524	32.5701	0.000285213	1.0118		ENSMUSG00000081443	Gm3880	1.22933	0.1	0.000285213	-3.6198		ENSMUSG00000051727	Kctd14	2.71876	0.307692	-3.14339	0.0142472
ENSMUSG00000001082	Mfsd10	17.0165	7.07758	0.000285213	-1.26561		ENSMUSG00000001741	Il16	26.6155	12.5189	0.000285213	-1.08816		ENSMUSG00000001588	Acap1	56.9805	17.1137	0.000285213	-1.73532		ENSMUSG00000060240	Cend1	2.39243	0.195787	0.000285213	-3.61112		ENSMUSG00000029370	Rassf6	7.23655	0.81943	-3.14261	0.000166965
ENSMUSG00000001089	Luzp1	4.25843	10.0436	0.00342368	1.23788		ENSMUSG00000001755	Coasy	31.4648	104.571	0.000285213	1.73267		ENSMUSG00000001604	Tcea3	1.03833	8.8549	0.000285213	3.09221		ENSMUSG00000026405	C4bp	1.18027	0.1	0.000285213	-3.56105		ENSMUSG00000040264	Gbp5	3.26837	0.372502	-3.13325	0.000166965
ENSMUSG00000001100	Poldip2	35.7467	121.148	0.000285213	1.76089		ENSMUSG00000001763	Tspan33	3.06361	1.38712	0.000540037	-1.14314		ENSMUSG00000001666	Ddt	79.3367	241.084	0.000285213	1.60348		ENSMUSG00000020793	Galr2	1.19037	0.101882	0.00342368	-3.54644		ENSMUSG00000041684	Bivm	12.53	1.45838	-3.10294	0.000166965
ENSMUSG00000001128	Cfp	28.2395	11.0082	0.000285213	-1.35914		ENSMUSG00000001802	Lrp3	16.2665	46.2578	0.00820694	1.50779		ENSMUSG00000001700	Gramd3	16.8611	6.52847	0.000285213	-1.36888		ENSMUSG00000045394	Epcam	0.621489	0.0532043	0.0333041	-3.54611		ENSMUSG00000052512	Nav2	4.93252	0.581737	-3.08389	0.000166965
ENSMUSG00000001151	Pcnt	3.09706	1.46912	0.000285213	-1.07595		ENSMUSG00000001829	Clpb	20.1546	59.0832	0.000285213	1.55164		ENSMUSG00000001739	Cldn15	9.96139	20.3275	0.000285213	1.02901		ENSMUSG00000074680	Defb26	1.13401	0.1	0.000285213	-3.50336		ENSMUSG00000037709	Fam13a	108.158	12.7685	-3.08248	0.000166965
ENSMUSG00000001156	Mxd1	7.83444	1.97043	0.000285213	-1.99132		ENSMUSG00000001943	Vsig2	2.20239	4.50249	0.00266413	1.03165		ENSMUSG00000001741	Il16	26.6155	9.50572	0.000285213	-1.4854		ENSMUSG00000029167	Ppargc1a	52.0328	4.60006	0.000285213	-3.4997		ENSMUSG00000030930	Chst15	17.7909	2.10543	-3.07896	0.000318771
ENSMUSG00000001166	Oas1c	4.01697	0.785559	0.000285213	-2.35432		ENSMUSG00000001986	Gria3	0.997691	0.303258	0.00100762	-1.71805		ENSMUSG00000001755	Coasy	31.4648	66.356	0.000285213	1.07649		ENSMUSG00000024979	Tectb	1.93063	0.17419	0.000285213	-3.47034		ENSMUSG00000052629	Gm9885	4.22269	0.502544	-3.07084	0.000166965
ENSMUSG00000001211	Agpat3	65.4902	218.984	0.000285213	1.74147		ENSMUSG00000002007	Srpk3	19.8456	5.69421	0.000285213	-1.80125		ENSMUSG00000001763	Tspan33	3.06361	1.21708	0.000285213	-1.33181		ENSMUSG00000074681	Defb23	1.0141	0.1	0.000285213	-3.34213		ENSMUSG00000029093	Sorcs2	25.2523	3.07592	-3.03732	0.000166965
ENSMUSG00000001228	Uhrf1	6.02394	1.4913	0.000285213	-2.01414		ENSMUSG00000002010	Idh3g	149.691	624.919	0.000285213	2.06168		ENSMUSG00000001802	Lrp3	16.2665	57.7743	0.000779155	1.82852		ENSMUSG00000029086	Prom1	0.848762	0.0841026	0.000285213	-3.33514		ENSMUSG00000026489	Adck3	1172.29	143.446	-3.03075	0.000166965
ENSMUSG00000001248	Gramd1a	40.9806	16.883	0.000285213	-1.27937		ENSMUSG00000002028	Mll1	6.12556	2.99808	0.000285213	-1.0308		ENSMUSG00000001829	Clpb	20.1546	46.9275	0.000285213	1.21932		ENSMUSG00000030483	Cyp2b10	8.06332	0.803118	0.000285213	-3.32769		ENSMUSG00000039629	Strip2	5.41895	0.664759	-3.02711	0.000166965
ENSMUSG00000001270	Ckb	12.1961	36.3913	0.000285213	1.57717		ENSMUSG00000002043	Trappc6a	19.1172	43.3476	0.000285213	1.18108		ENSMUSG00000001865	Cpa3	2.58298	0.924566	0.000285213	-1.48219		ENSMUSG00000035963	Odf3l2	0.89538	0.0913196	0.0225433	-3.2935		ENSMUSG00000087222	E030042O20Rik	1.40519	0.172489	-3.02619	0.0158483
ENSMUSG00000001280	Sp1	12.4089	6.14659	0.000285213	-1.01352		ENSMUSG00000002055	Spag5	2.24008	0.898783	0.0072374	-1.31751		ENSMUSG00000001918	Slc1a5	391.102	937.956	0.000779155	1.26198		ENSMUSG00000025202	Scd3	2.1807	0.229538	0.000285213	-3.24799		ENSMUSG00000022309	Angpt1	6.45056	0.794567	-3.02118	0.000166965
ENSMUSG00000001281	Itgb7	32.4084	1.80756	0.000285213	-4.16425		ENSMUSG00000002104	Rapsn	0.970294	0.403981	0.0248933	-1.26413		ENSMUSG00000001943	Vsig2	2.20239	5.45076	0.000285213	1.30739		ENSMUSG00000074595	Wfdc6a	0.940463	0.1	0.000285213	-3.23337		ENSMUSG00000040229	Gpr34	1.33274	0.164407	-3.01905	0.0333804
ENSMUSG00000001300	Efnb2	2.43914	5.3325	0.000285213	1.12844		ENSMUSG00000002108	Nr1h3	26.308	65.7333	0.000285213	1.32112		ENSMUSG00000001986	Gria3	0.997691	0.322395	0.00144571	-1.62976		ENSMUSG00000071073	Lrrc73	1.92873	0.206882	0.000285213	-3.22077		ENSMUSG00000074577	Fam65c	1.0179	0.126281	-3.01089	0.00283951
ENSMUSG00000001334	Fndc5	0.205423	4.89526	0.000285213	4.57472		ENSMUSG00000002204	Napsa	30.0466	7.82442	0.000285213	-1.94115		ENSMUSG00000002007	Srpk3	19.8456	6.31733	0.000285213	-1.65143		ENSMUSG00000040740	Slc25a34	11.2789	1.21798	0.000285213	-3.21106		ENSMUSG00000030269	Mtmr14	33.6177	4.20599	-2.99871	0.000166965
ENSMUSG00000001349	Cnn1	0.206893	0.692478	0.00433606	1.74288		ENSMUSG00000002257	Def6	12.3189	6.02793	0.000285213	-1.03114		ENSMUSG00000002010	Idh3g	149.691	387.25	0.000285213	1.37128		ENSMUSG00000007682	Dio2	125.242	14.597	0.000285213	-3.10097		ENSMUSG00000075324	Fign	1.22147	0.154843	-2.97974	0.000166965
ENSMUSG00000001420	Tmem79	13.228	57.2244	0.000285213	2.11304		ENSMUSG00000002279	Lmf1	7.6514	21.2666	0.000285213	1.47479		ENSMUSG00000002020	Ltbp2	7.59926	19.8361	0.000285213	1.3842		ENSMUSG00000029657	Hsph1	121.736	14.701	0.000285213	-3.04977		ENSMUSG00000022177	Haus4	6.33608	0.807026	-2.9729	0.000166965
ENSMUSG00000001444	Tbx21	1.84073	0.180891	0.000285213	-3.34709		ENSMUSG00000002280	Narfl	8.83928	21.8417	0.000285213	1.30508		ENSMUSG00000002028	Mll1	6.12556	2.57391	0.000285213	-1.25088		ENSMUSG00000026459	Myog	0.97692	0.118768	0.0078847	-3.04009		ENSMUSG00000036864	BC053749	2.02997	0.260149	-2.96405	0.0071216
ENSMUSG00000001445	Mrpl10	28.7131	66.6545	0.000285213	1.21499		ENSMUSG00000002297	Dbf4	4.20937	1.5248	0.000285213	-1.46498		ENSMUSG00000002033	Cd3g	42.6329	16.5363	0.000285213	-1.36633		ENSMUSG00000055116	Arntl	5.08995	0.622322	0.000285213	-3.03192		ENSMUSG00000085971	Gm15411	1.47681	0.190765	-2.95261	0.000318771
ENSMUSG00000001467	Cyp51	12.9798	37.7811	0.000285213	1.5414		ENSMUSG00000002346	Slc25a42	8.55489	65.6504	0.000285213	2.93998		ENSMUSG00000002043	Trappc6a	19.1172	41.4144	0.000285213	1.11526		ENSMUSG00000032496	Ltf	0.859244	0.108151	0.000540037	-2.99002		ENSMUSG00000043993	2900052L18Rik	7.64537	0.998889	-2.93619	0.000166965
ENSMUSG00000001473	Tubb6	6.41909	17.025	0.000285213	1.40721		ENSMUSG00000002379	Ndufa11	12.7691	45.1432	0.000285213	1.82185		ENSMUSG00000002055	Spag5	2.24008	0.704316	0.00122915	-1.66926		ENSMUSG00000032852	Rspo4	0.436167	0.0549769	0.0304707	-2.98798		ENSMUSG00000024901	Peli3	5.45067	0.712669	-2.93513	0.000166965
ENSMUSG00000001507	Itga3	1.23826	2.61813	0.000285213	1.08022		ENSMUSG00000002393	Nr2f6	14.618	29.3458	0.000285213	1.00541		ENSMUSG00000002108	Nr1h3	26.308	54.5732	0.000285213	1.05269		ENSMUSG00000079120	AY761185	0.785022	0.1	0.000285213	-2.97273		ENSMUSG00000030638	Sh3gl3	1.28592	0.169439	-2.92396	0.00341503
ENSMUSG00000001525	Tubb5	113.142	56.3437	0.000285213	-1.00581		ENSMUSG00000002409	Dyrk1b	6.75227	13.724	0.000285213	1.02326		ENSMUSG00000002111	Sfpi1	14.7241	7.27604	0.000285213	-1.01695		ENSMUSG00000007480	Mc5r	1.41307	0.191448	0.00820694	-2.88381		ENSMUSG00000042429	Adora1	32.8867	4.40959	-2.89879	0.000166965
ENSMUSG00000001576	Ergic1	32.0097	77.2233	0.000285213	1.27053		ENSMUSG00000002416	Ndufb2	89.7863	379.394	0.000285213	2.07913		ENSMUSG00000002204	Napsa	30.0466	7.41796	0.000285213	-2.01811		ENSMUSG00000032611	1700102P08Rik	0.916059	0.125485	0.0225433	-2.86793		ENSMUSG00000068877	Selenbp2	11.8502	1.59515	-2.89315	0.000166965
ENSMUSG00000001588	Acap1	56.9805	0.8917	0.000285213	-5.99777		ENSMUSG00000002428	Hltf	9.76665	4.6238	0.000285213	-1.07878		ENSMUSG00000002249	Tead3	1.79014	3.88749	0.00122915	1.11877		ENSMUSG00000020654	Adcy3	97.1121	13.9906	0.000285213	-2.79519		ENSMUSG00000075389	2810410L24Rik	6.5493	0.881974	-2.89253	0.000166965
ENSMUSG00000001622	Csn3	0.1	0.559027	0.000285213	2.48292		ENSMUSG00000002504	Slc9a3r2	10.2565	26.2435	0.000285213	1.35542		ENSMUSG00000002257	Def6	12.3189	5.12345	0.000285213	-1.26569		ENSMUSG00000029154	Cwh43	0.682154	0.1	0.000285213	-2.7701		ENSMUSG00000040093	Bmf	1.78013	0.240056	-2.89054	0.000166965
ENSMUSG00000001666	Ddt	79.3367	341.823	0.000285213	2.10719		ENSMUSG00000002588	Pon1	4.05022	11.4976	0.000285213	1.50526		ENSMUSG00000002279	Lmf1	7.6514	15.4172	0.000285213	1.01075		ENSMUSG00000087249	Gm16062	26.3553	3.88316	0.0162778	-2.76279		ENSMUSG00000054978	Kbtbd13	1.79642	0.242916	-2.8866	0.000166965
ENSMUSG00000001700	Gramd3	16.8611	6.46187	0.000285213	-1.38368		ENSMUSG00000002660	Clpp	22.0245	70.4635	0.000285213	1.67777		ENSMUSG00000002297	Dbf4	4.20937	1.94216	0.000285213	-1.11594		ENSMUSG00000074623	Gm826	7.16701	1.06322	0.000285213	-2.75293		ENSMUSG00000027889	Ampd2	36.1454	4.94016	-2.87118	0.000166965
ENSMUSG00000001741	Il16	26.6155	2.22132	0.000285213	-3.58278		ENSMUSG00000002661	Alkbh7	7.52157	21.8893	0.000285213	1.54112		ENSMUSG00000002346	Slc25a42	8.55489	19.2326	0.000285213	1.16873		ENSMUSG00000023087	Ccrn4l	111.826	16.7086	0.000285213	-2.74259		ENSMUSG00000054588	Gbp10	1.36348	0.186727	-2.86829	0.000166965
ENSMUSG00000001750	Tcirg1	34.9861	15.0903	0.000285213	-1.21316		ENSMUSG00000002668	Dennd1c	16.4842	7.00897	0.000285213	-1.23381		ENSMUSG00000002379	Ndufa11	12.7691	36.5046	0.000285213	1.51542		ENSMUSG00000071551	Akr1c19	0.731074	0.109474	0.0144233	-2.73943		ENSMUSG00000051043	Gprc5c	9.55521	1.31283	-2.86361	0.000166965
ENSMUSG00000001755	Coasy	31.4648	119.759	0.000285213	1.92832		ENSMUSG00000002699	Lcp2	15.4025	5.87076	0.000285213	-1.39155		ENSMUSG00000002416	Ndufb2	89.7863	294.155	0.000285213	1.71201		ENSMUSG00000072949	Acot1	7.58207	1.15138	0.000285213	-2.71923		ENSMUSG00000097164	AC153506.1	2.45584	0.34399	-2.83578	0.000166965
ENSMUSG00000001763	Tspan33	3.06361	0.306195	0.000285213	-3.32271		ENSMUSG00000002763	Pex6	18.5044	50.2204	0.0164175	1.44041		ENSMUSG00000002489	Tiam1	2.73129	1.25706	0.000540037	-1.11953		ENSMUSG00000088185	Scarna2	0.650428	0.1	0.00100762	-2.70139		ENSMUSG00000029177	Cenpa	9.91425	1.39068	-2.83371	0.000166965
ENSMUSG00000001829	Clpb	20.1546	45.3595	0.000285213	1.1703		ENSMUSG00000002781	Tmem143	24.1412	61.8992	0.000285213	1.35842		ENSMUSG00000002504	Slc9a3r2	10.2565	25.7254	0.000285213	1.32666		ENSMUSG00000040473	A330021E22Rik	1.4634	0.240563	0.0378555	-2.60484		ENSMUSG00000031883	Car7	3.52644	0.494728	-2.83351	0.000166965
ENSMUSG00000001865	Cpa3	2.58298	1.24323	0.00165682	-1.05494		ENSMUSG00000002820	Atg4d	5.36168	11.5146	0.00379255	1.10271		ENSMUSG00000002603	Tgfb1	28.1363	13.9415	0.000285213	-1.01305		ENSMUSG00000026077	Npas2	0.552115	0.0915787	0.00556246	-2.59188		ENSMUSG00000086584	Gm12002	2.34661	0.329273	-2.83322	0.000166965
ENSMUSG00000001891	Ugp2	55.7874	153.217	0.000285213	1.45757		ENSMUSG00000002870	Mcm2	6.84369	2.49655	0.000285213	-1.45484		ENSMUSG00000002660	Clpp	22.0245	62.3226	0.000285213	1.50065		ENSMUSG00000025757	Hspa4l	39.0282	6.54406	0.000285213	-2.57626		ENSMUSG00000041423	Paqr6	3.04159	0.430634	-2.82029	0.000166965
ENSMUSG00000001983	Taco1	8.57205	29.04	0.000285213	1.76033		ENSMUSG00000002897	Il17ra	16.2957	6.88759	0.000285213	-1.24242		ENSMUSG00000002668	Dennd1c	16.4842	5.9509	0.000285213	-1.4699		ENSMUSG00000041617	Ccdc74a	1.40099	0.235278	0.00556246	-2.57401		ENSMUSG00000082361	Btc	5.66404	0.804146	-2.8163	0.000166965
ENSMUSG00000002006	Pdzd4	0.826516	0.29783	0.000779155	-1.47255		ENSMUSG00000002908	Kcnn1	0.634385	1.54923	0.000285213	1.28812		ENSMUSG00000002699	Lcp2	15.4025	4.86899	0.000285213	-1.66147		ENSMUSG00000022479	Vdr	0.727016	0.123249	0.00342368	-2.56041		ENSMUSG00000041696	Rasl12	61.6745	8.75712	-2.81615	0.000166965
ENSMUSG00000002007	Srpk3	19.8456	0.260814	0.000285213	-6.24965		ENSMUSG00000002949	Timm44	31.147	82.1859	0.000285213	1.3998		ENSMUSG00000002781	Tmem143	24.1412	50.3327	0.000285213	1.06		ENSMUSG00000022512	Cldn1	6.34433	1.0929	0.000285213	-2.53731		ENSMUSG00000037363	Letm2	2.3496	0.335719	-2.80709	0.000166965
ENSMUSG00000002010	Idh3g	149.691	558.914	0.000285213	1.90064		ENSMUSG00000002984	Tomm40	24.046	49.4759	0.000285213	1.04093		ENSMUSG00000002870	Mcm2	6.84369	2.6195	0.000285213	-1.38548		ENSMUSG00000072572	Slc39a2	1.58048	0.272398	0.0289749	-2.53657		ENSMUSG00000030406	Gipr	1.05265	0.150471	-2.80647	0.0022428
ENSMUSG00000002015	Bcap31	158.391	321.155	0.000285213	1.01978		ENSMUSG00000002992	Apoc2	1.47592	17.9888	0.000285213	3.60741		ENSMUSG00000002897	Il17ra	16.2957	5.60987	0.000285213	-1.53845		ENSMUSG00000031880	Rrad	5.37793	0.932287	0.000285213	-2.5282		ENSMUSG00000036086	Zranb3	1.99043	0.285014	-2.80397	0.000166965
ENSMUSG00000002020	Ltbp2	7.59926	16.2418	0.000285213	1.09578		ENSMUSG00000002997	Prkar2b	134.988	359.161	0.000285213	1.4118		ENSMUSG00000002908	Kcnn1	0.634385	1.28659	0.00206845	1.02012		ENSMUSG00000090877	Hspa1b	34.4793	6.05489	0.000285213	-2.50956		ENSMUSG00000020623	Map2k6	2.31779	0.333591	-2.79659	0.000318771
ENSMUSG00000002028	Mll1	6.12556	1.90719	0.000285213	-1.68339		ENSMUSG00000003038	Hmgn2	76.4476	36.1678	0.000285213	-1.07977		ENSMUSG00000002992	Apoc2	1.47592	7.1258	0.000285213	2.27144		ENSMUSG00000017733	Eppin	0.545939	0.1	0.000285213	-2.44874		ENSMUSG00000053835	H2-T24	17.7281	2.62545	-2.7554	0.000166965
ENSMUSG00000002033	Cd3g	42.6329	0.264598	0.000285213	-7.33202		ENSMUSG00000003072	Atp5d	157.344	637.911	0.000285213	2.01943		ENSMUSG00000003072	Atp5d	157.344	480.392	0.000285213	1.61029		ENSMUSG00000061877	BC048679	5.34189	0.993994	0.000285213	-2.42604		ENSMUSG00000054013	Tmem179	9.12336	1.35354	-2.75283	0.000166965
ENSMUSG00000002104	Rapsn	0.970294	0.0594841	0.043643	-4.02785		ENSMUSG00000003123	Lipe	350.185	718.363	0.000779155	1.0366		ENSMUSG00000003123	Lipe	350.185	738.597	0.000285213	1.07667		ENSMUSG00000022041	Chrna2	1.01669	0.189885	0.000285213	-2.42068		ENSMUSG00000027861	Casq2	1.8084	0.268486	-2.7518	0.000166965
ENSMUSG00000002109	Ddb2	13.8908	5.11914	0.00186383	-1.44016		ENSMUSG00000003198	Zfp959	4.62232	1.92128	0.000285213	-1.26655		ENSMUSG00000003198	Zfp959	4.62232	2.11379	0.000285213	-1.12879		ENSMUSG00000015405	Ace2	0.445462	0.0838749	0.00486773	-2.40899		ENSMUSG00000030048	Gkn3	1.00243	0.15047	-2.73596	0.0390184
ENSMUSG00000002111	Sfpi1	14.7241	2.52737	0.000285213	-2.54247		ENSMUSG00000003206	Ebi3	3.77646	1.79799	0.0329414	-1.07065		ENSMUSG00000003206	Ebi3	3.77646	1.4276	0.0155682	-1.40344		ENSMUSG00000081448	Gm13086	7.22953	1.42692	0.000285213	-2.341		ENSMUSG00000031712	Il15	1.80164	0.272561	-2.72466	0.000166965
ENSMUSG00000002204	Napsa	30.0466	0.510546	0.000285213	-5.87902		ENSMUSG00000003271	Sult2b1	0.446603	1.77815	0.0239812	1.99331		ENSMUSG00000003273	Car11	2.13486	8.4035	0.000285213	1.97685		ENSMUSG00000025650	Col7a1	4.60749	0.928021	0.000285213	-2.31175		ENSMUSG00000030255	Sspn	22.0761	3.34798	-2.72113	0.000166965
ENSMUSG00000002227	Mov10	6.36985	2.37766	0.000285213	-1.42172		ENSMUSG00000003273	Car11	2.13486	7.31487	0.000285213	1.77669		ENSMUSG00000003283	Hck	5.65969	2.56315	0.000285213	-1.14281		ENSMUSG00000021850	1700011H14Rik	0.485826	0.1	0.000285213	-2.28044		ENSMUSG00000059481	Plg	1.57318	0.239504	-2.71556	0.000166965
ENSMUSG00000002228	Ppm1j	2.14808	0.733151	0.00342368	-1.55087		ENSMUSG00000003283	Hck	5.65969	2.68352	0.000285213	-1.0766		ENSMUSG00000003309	Ap1m2	0.736045	0.296373	0.0247631	-1.31238		ENSMUSG00000072575	Eddm3b	0.484635	0.1	0.000285213	-2.2769		ENSMUSG00000097415	RP23-285C18.2	10.8686	1.65646	-2.71399	0.000166965
ENSMUSG00000002257	Def6	12.3189	1.332	0.000285213	-3.20921		ENSMUSG00000003299	Mrpl4	26.7115	65.5214	0.000285213	1.29451		ENSMUSG00000003348	Mob3a	22.1033	9.74629	0.000285213	-1.18134		ENSMUSG00000019916	P4ha1	61.7384	12.8066	0.000285213	-2.26928		ENSMUSG00000044296	Zfp879	0.707732	0.110964	-2.67311	0.00151989
ENSMUSG00000002279	Lmf1	7.6514	21.1071	0.000285213	1.46393		ENSMUSG00000003309	Ap1m2	0.736045	0.144508	0.00607365	-2.34864		ENSMUSG00000003378	Grik5	2.39937	4.99936	0.000285213	1.05909		ENSMUSG00000044813	Shb	39.2778	8.15794	0.000285213	-2.26744		ENSMUSG00000020811	Wscd1	1.39059	0.218238	-2.67172	0.000745586
ENSMUSG00000002297	Dbf4	4.20937	1.34885	0.000285213	-1.64187		ENSMUSG00000003348	Mob3a	22.1033	10.9634	0.000285213	-1.01157		ENSMUSG00000003379	Cd79a	152.636	45.5398	0.000285213	-1.7449		ENSMUSG00000030895	Hpx	0.92187	0.193012	0.00433606	-2.25587		ENSMUSG00000012819	Cdh23	4.1451	0.654454	-2.66304	0.000166965
ENSMUSG00000002325	Irf9	20.0251	8.69232	0.000285213	-1.204		ENSMUSG00000003379	Cd79a	152.636	50.1731	0.000285213	-1.60511		ENSMUSG00000003380	Rabac1	106.45	220.841	0.000285213	1.05283		ENSMUSG00000026567	Adcy10	2.12303	0.448812	0.000285213	-2.24194		ENSMUSG00000071103	1700029J07Rik	1.05268	0.166976	-2.65635	0.00126994
ENSMUSG00000002341	Ncan	1.83074	4.73698	0.000285213	1.37154		ENSMUSG00000003418	St8sia6	1.38299	0.528923	0.00100762	-1.38666		ENSMUSG00000003418	St8sia6	1.38299	0.504419	0.000285213	-1.4551		ENSMUSG00000021270	Hsp90aa1	385.852	82.1191	0.000285213	-2.23226		ENSMUSG00000045730	Adrb2	18.1035	2.88887	-2.64769	0.000166965
ENSMUSG00000002346	Slc25a42	8.55489	41.2846	0.000285213	2.27078		ENSMUSG00000003420	Fcgrt	68.9788	157.997	0.000285213	1.19567		ENSMUSG00000003420	Fcgrt	68.9788	157.015	0.000285213	1.18668		ENSMUSG00000041986	Elmod1	1.24668	0.266334	0.000285213	-2.22678		ENSMUSG00000075514	Gm13375	2.83362	0.457063	-2.63218	0.00529925
ENSMUSG00000002379	Ndufa11	12.7691	46.7306	0.000285213	1.87171		ENSMUSG00000003438	Timm50	30.6304	67.2415	0.000285213	1.13439		ENSMUSG00000003476	Crhr2	0.1	0.427434	0.000285213	2.0957		ENSMUSG00000072919	Noxred1	2.95484	0.633399	0.000285213	-2.22189		ENSMUSG00000041429	Nthl1	3.56773	0.576134	-2.63053	0.000166965
ENSMUSG00000002393	Nr2f6	14.618	35.1562	0.000285213	1.26603		ENSMUSG00000003464	Pex19	68.8526	143.484	0.000285213	1.05931		ENSMUSG00000003477	Inmt	10.4623	38.5544	0.000285213	1.8817		ENSMUSG00000056091	St3gal5	21.8154	4.73975	0.000285213	-2.20246		ENSMUSG00000034614	Pik3ip1	4.8568	0.788718	-2.62243	0.000166965
ENSMUSG00000002416	Ndufb2	89.7863	395.209	0.000285213	2.13805		ENSMUSG00000003477	Inmt	10.4623	24.3038	0.000285213	1.21598		ENSMUSG00000003484	Cyp4f18	13.1711	4.94784	0.000285213	-1.41251		ENSMUSG00000032285	Dnaja4	24.1301	5.26253	0.000285213	-2.19701		ENSMUSG00000057143	Trim12c	4.50784	0.734118	-2.61835	0.000166965
ENSMUSG00000002428	Hltf	9.76665	4.07601	0.000285213	-1.26071		ENSMUSG00000003484	Cyp4f18	13.1711	4.58872	0.000285213	-1.52121		ENSMUSG00000003500	Impdh1	18.8899	47.1044	0.000285213	1.31825		ENSMUSG00000043168	4930426D05Rik	0.457475	0.1	0.000285213	-2.19369		ENSMUSG00000044628	Rnf208	0.978347	0.16092	-2.604	0.0389307
ENSMUSG00000002458	Rgs19	31.6001	9.09348	0.000285213	-1.79702		ENSMUSG00000003526	Prodh	7.82924	19.1879	0.000285213	1.29325		ENSMUSG00000003526	Prodh	7.82924	25.7033	0.000285213	1.71501		ENSMUSG00000037617	Spag1	1.91972	0.422609	0.000285213	-2.1835		ENSMUSG00000053194	Cib4	2.33171	0.38412	-2.60176	0.0206721
ENSMUSG00000002504	Slc9a3r2	10.2565	26.6266	0.000285213	1.37633		ENSMUSG00000003531	Dgcr6	30.8448	65.0536	0.000285213	1.0766		ENSMUSG00000003531	Dgcr6	30.8448	93.4398	0.000285213	1.59901		ENSMUSG00000019990	Pde7b	12.7498	2.8139	0.000285213	-2.17983		ENSMUSG00000024186	Rgs11	3.94854	0.650719	-2.60121	0.000166965
ENSMUSG00000002550	Uck1	94.9545	254.983	0.000285213	1.42509		ENSMUSG00000003549	Ercc1	14.8977	33.0402	0.000285213	1.14913		ENSMUSG00000003549	Ercc1	14.8977	33.3727	0.000285213	1.16358		ENSMUSG00000040998	Npnt	1.48014	0.327078	0.000285213	-2.17803		ENSMUSG00000030270	Cpne9	0.958219	0.158628	-2.59471	0.00616883
ENSMUSG00000002603	Tgfb1	28.1363	9.92892	0.000285213	-1.50272		ENSMUSG00000003617	Cp	48.2456	23.8972	0.00144571	-1.01356		ENSMUSG00000003746	Man1a	30.8594	9.29166	0.000285213	-1.7317		ENSMUSG00000029544	Cabp1	1.53674	0.340057	0.00868617	-2.17602		ENSMUSG00000012123	Aim1l	1.20398	0.200342	-2.58727	0.00442008
ENSMUSG00000002660	Clpp	22.0245	58.5671	0.000285213	1.41098		ENSMUSG00000003746	Man1a	30.8594	9.89006	0.000285213	-1.64166		ENSMUSG00000003779	Kif20a	1.72003	0.53884	0.0339142	-1.6745		ENSMUSG00000024330	Col11a2	4.74272	1.05269	0.000285213	-2.17163		ENSMUSG00000054931	Zkscan4	1.51619	0.254505	-2.57469	0.000166965
ENSMUSG00000002661	Alkbh7	7.52157	18.565	0.000285213	1.30348		ENSMUSG00000003762	Adck4	10.6131	22.7334	0.000285213	1.09897		ENSMUSG00000003882	Il7r	15.729	5.69166	0.000285213	-1.46651		ENSMUSG00000079243	Xirp1	2.12712	0.477102	0.0303471	-2.15653		ENSMUSG00000033114	Slc35d2	1.84919	0.310879	-2.57247	0.000166965
ENSMUSG00000002668	Dennd1c	16.4842	0.829331	0.000285213	-4.31299		ENSMUSG00000003865	Gys1	30.2291	64.736	0.000285213	1.09863		ENSMUSG00000003949	Hlf	1.8389	7.07263	0.000285213	1.9434		ENSMUSG00000024981	Acsl5	167.958	37.7274	0.000285213	-2.15442		ENSMUSG00000053886	Sh2d4a	2.69356	0.453073	-2.5717	0.000166965
ENSMUSG00000002699	Lcp2	15.4025	1.27484	0.000285213	-3.59478		ENSMUSG00000003949	Hlf	1.8389	4.05743	0.000285213	1.14172		ENSMUSG00000004099	Dnmt1	10.7525	5.2438	0.000285213	-1.03599		ENSMUSG00000073079	Srp54a	0.433284	0.1	0.000285213	-2.11531		ENSMUSG00000030865	Chp2	3.33409	0.561143	-2.57085	0.000166965
ENSMUSG00000002728	Naa20	32.1676	65.8332	0.000285213	1.03321		ENSMUSG00000004018	Fancl	6.34063	3.05522	0.00323599	-1.05335		ENSMUSG00000004105	Angptl2	21.8469	57.9318	0.000285213	1.40693		ENSMUSG00000054555	Adam12	28.673	6.73944	0.000285213	-2.08899		ENSMUSG00000055675	Kbtbd11	10.3784	1.75719	-2.56224	0.000166965
ENSMUSG00000002781	Tmem143	24.1412	71.5684	0.000285213	1.56783		ENSMUSG00000004069	Dnaja3	25.8181	70.0736	0.000285213	1.44049		ENSMUSG00000004110	Cacna1e	0.680197	0.101829	0.000285213	-2.7398		ENSMUSG00000026989	Dapl1	0.424884	0.1	0.000285213	-2.08707		ENSMUSG00000048728	Zfp454	1.14508	0.19425	-2.55946	0.000166965
ENSMUSG00000002799	Jag2	2.0117	4.2441	0.000285213	1.07704		ENSMUSG00000004099	Dnmt1	10.7525	5.24789	0.000285213	-1.03486		ENSMUSG00000004266	Ptpn6	74.0997	19.9904	0.000285213	-1.89016		ENSMUSG00000024978	Gpam	153.357	36.8401	0.000285213	-2.05755		ENSMUSG00000064267	Hvcn1	1.34001	0.227486	-2.5584	0.00126994
ENSMUSG00000002814	Top3a	3.54997	1.75482	0.000285213	-1.01648		ENSMUSG00000004110	Cacna1e	0.680197	0.117761	0.000285213	-2.53009		ENSMUSG00000004267	Eno2	4.7502	2.2028	0.00415564	-1.10865		ENSMUSG00000037904	Ankrd9	96.2519	23.143	0.000285213	-2.05624		ENSMUSG00000003378	Grik5	5.70146	0.970822	-2.55405	0.000166965
ENSMUSG00000002820	Atg4d	5.36168	14.0098	0.000540037	1.38568		ENSMUSG00000004113	Cacna1b	1.40534	0.379792	0.0247631	-1.88764		ENSMUSG00000004296	Il12b	0.580475	0.14424	0.0128135	-2.00876		ENSMUSG00000072791	Abcb5	0.415432	0.1	0.000285213	-2.05461		ENSMUSG00000035121	Neil2	3.30828	0.563638	-2.55324	0.000166965
ENSMUSG00000002846	Timmdc1	12.0899	24.3215	0.000285213	1.00843		ENSMUSG00000004264	Phb2	77.6928	156.963	0.000285213	1.01457		ENSMUSG00000004317	Clcn5	1.18576	0.514799	0.00122915	-1.20373		ENSMUSG00000021750	Fam107a	2.08927	0.508358	0.000285213	-2.03908		ENSMUSG00000050270	Tmem220	5.00544	0.854803	-2.54983	0.000166965
ENSMUSG00000002870	Mcm2	6.84369	1.78368	0.000285213	-1.93992		ENSMUSG00000004266	Ptpn6	74.0997	23.4062	0.000285213	-1.66258		ENSMUSG00000004359	Spic	4.4257	1.30685	0.000285213	-1.75981		ENSMUSG00000065947	mt-Nd4l	3.71323	0.906764	0.00342368	-2.03388		ENSMUSG00000054589	Gm9949	1.27544	0.22084	-2.52992	0.0222693
ENSMUSG00000002897	Il17ra	16.2957	2.19857	0.000285213	-2.88985		ENSMUSG00000004359	Spic	4.4257	1.44682	0.000285213	-1.61302		ENSMUSG00000004552	Ctse	2.41092	0.578965	0.000285213	-2.05804		ENSMUSG00000030031	Kbtbd8	1.19614	0.293358	0.000285213	-2.02765		ENSMUSG00000024036	Slc37a1	2.74013	0.475661	-2.52624	0.000166965
ENSMUSG00000002908	Kcnn1	0.634385	1.47184	0.000285213	1.21419		ENSMUSG00000004552	Ctse	2.41092	0.628134	0.000285213	-1.94044		ENSMUSG00000004558	Ndrg2	38.5417	134.513	0.000285213	1.80325		ENSMUSG00000031842	Pde4c	3.8247	0.939339	0.000285213	-2.02563		ENSMUSG00000037890	Wdr19	1.42614	0.248145	-2.52286	0.000166965
ENSMUSG00000002949	Timm44	31.147	78.094	0.000285213	1.32612		ENSMUSG00000004558	Ndrg2	38.5417	121.179	0.000285213	1.65265		ENSMUSG00000004568	Arhgef18	16.1172	7.66182	0.000285213	-1.07284		ENSMUSG00000092609	Gm20481	13.4082	3.35708	0.00206845	-1.99784		ENSMUSG00000087041	Gm16295	3.27615	0.575337	-2.50953	0.0258668
ENSMUSG00000002983	Relb	24.097	5.69681	0.000285213	-2.08063		ENSMUSG00000004609	Cd33	4.13089	0.95156	0.000285213	-2.11809		ENSMUSG00000004609	Cd33	4.13089	0.835415	0.000285213	-2.30589		ENSMUSG00000086864	A630077J23Rik	1.41186	0.354224	0.0136963	-1.99486		ENSMUSG00000056418	BC043934	3.42982	0.603148	-2.50755	0.000166965
ENSMUSG00000002984	Tomm40	24.046	51.3542	0.000285213	1.09469		ENSMUSG00000004610	Etfb	234.957	984.257	0.000285213	2.06664		ENSMUSG00000004610	Etfb	234.957	757.036	0.000285213	1.68797		ENSMUSG00000049382	Krt8	0.398337	0.1	0.000285213	-1.99399		ENSMUSG00000037020	Wdr62	6.23682	1.09931	-2.50422	0.000166965
ENSMUSG00000002992	Apoc2	1.47592	16.4325	0.000285213	3.47687		ENSMUSG00000004661	Arid3b	8.66052	3.33873	0.000285213	-1.37515		ENSMUSG00000004655	Aqp1	71.2373	159.051	0.000285213	1.15878		ENSMUSG00000019734	Tmc4	7.43181	1.90958	0.00820694	-1.96046		ENSMUSG00000053411	Cbx7	7.99086	1.41294	-2.49965	0.000166965
ENSMUSG00000003031	Cdkn1b	23.7312	9.87749	0.000285213	-1.26457		ENSMUSG00000004665	Cnn2	58.2656	28.5243	0.000285213	-1.03045		ENSMUSG00000004661	Arid3b	8.66052	2.93742	0.000285213	-1.5599		ENSMUSG00000060470	Gpr97	0.863831	0.223134	0.000285213	-1.95284		ENSMUSG00000030731	Syt3	3.90088	0.690916	-2.49722	0.000166965
ENSMUSG00000003072	Atp5d	157.344	601.399	0.000285213	1.9344		ENSMUSG00000004698	Hdac9	2.73158	0.685706	0.000285213	-1.99407		ENSMUSG00000004665	Cnn2	58.2656	22.6119	0.000285213	-1.36556		ENSMUSG00000069273	Hist1h3e	1.54062	0.399902	0.0189224	-1.94579		ENSMUSG00000029272	Sult1e1	1.56474	0.277517	-2.49528	0.00518981
ENSMUSG00000003153	Slc2a3	5.58585	1.16285	0.000285213	-2.26411		ENSMUSG00000004707	Ly9	15.597	6.8836	0.000285213	-1.18003		ENSMUSG00000004698	Hdac9	2.73158	0.680841	0.000285213	-2.00435		ENSMUSG00000004951	Hspb1	339.084	89.1054	0.000285213	-1.92806		ENSMUSG00000039765	Cc2d2a	5.18454	0.921231	-2.49258	0.000166965
ENSMUSG00000003198	Zfp959	4.62232	2.13991	0.000540037	-1.11107		ENSMUSG00000004709	Cd244	0.633363	0.253532	0.00504277	-1.32086		ENSMUSG00000004707	Ly9	15.597	5.0455	0.000285213	-1.6282		ENSMUSG00000045761	Fam179a	0.686685	0.182799	0.00624266	-1.90939		ENSMUSG00000024975	Pdcd4	24.9119	4.44937	-2.48516	0.000166965
ENSMUSG00000003206	Ebi3	3.77646	0.550487	0.0277169	-2.77825		ENSMUSG00000004748	Mtfp1	6.44511	25.1627	0.000285213	1.96501		ENSMUSG00000004709	Cd244	0.633363	0.272225	0.0072374	-1.21823		ENSMUSG00000041798	Gck	2.11289	0.563328	0.000779155	-1.90717		ENSMUSG00000029576	Radil	3.60334	0.6438	-2.48465	0.000166965
ENSMUSG00000003273	Car11	2.13486	4.78032	0.00100762	1.16297		ENSMUSG00000004789	Dlst	80.7986	297.387	0.000285213	1.87994		ENSMUSG00000004748	Mtfp1	6.44511	15.8422	0.000285213	1.2975		ENSMUSG00000021196	Pfkp	71.2979	19.0278	0.000285213	-1.90575		ENSMUSG00000059939	9430015G10Rik	3.32241	0.603627	-2.4605	0.000166965
ENSMUSG00000003283	Hck	5.65969	0.348174	0.000285213	-4.02284		ENSMUSG00000004880	Lbr	21.7769	9.10964	0.000285213	-1.25733		ENSMUSG00000004789	Dlst	80.7986	171.316	0.000285213	1.08426		ENSMUSG00000031448	Adprhl1	6.84056	1.83123	0.000285213	-1.9013		ENSMUSG00000030084	Plxna1	23.6086	4.29449	-2.45876	0.000166965
ENSMUSG00000003299	Mrpl4	26.7115	63.8331	0.000285213	1.25684		ENSMUSG00000004931	Apba3	9.40692	21.9956	0.000285213	1.22542		ENSMUSG00000004880	Lbr	21.7769	8.97504	0.000285213	-1.27881		ENSMUSG00000000915	Hip1r	10.0467	2.69735	0.000285213	-1.89711		ENSMUSG00000030956	Fam53b	33.9728	6.19078	-2.45619	0.00151989
ENSMUSG00000003309	Ap1m2	0.736045	0.1	0.000285213	-2.87979		ENSMUSG00000004933	Matk	4.04568	1.98714	0.000285213	-1.02569		ENSMUSG00000004931	Apba3	9.40692	20.5063	0.000285213	1.12427		ENSMUSG00000085272	Gm1078	0.567936	0.152902	0.00246856	-1.89312		ENSMUSG00000043122	A530016L24Rik	29.723	5.42591	-2.45364	0.000166965
ENSMUSG00000003348	Mob3a	22.1033	4.73326	0.000285213	-2.22336		ENSMUSG00000004937	Sgta	45.6268	94.0767	0.000285213	1.04396		ENSMUSG00000004933	Matk	4.04568	1.8133	0.000540037	-1.15776		ENSMUSG00000040957	Cables1	21.5188	5.8191	0.000285213	-1.88673		ENSMUSG00000059146	Ntrk3	70.635	12.9091	-2.452	0.000166965
ENSMUSG00000003352	Cacnb3	15.7953	0.641962	0.000285213	-4.62086		ENSMUSG00000004951	Hspb1	20.8775	63.058	0.000285213	1.59473		ENSMUSG00000004937	Sgta	45.6268	92.5753	0.000285213	1.02075		ENSMUSG00000020658	Efr3b	2.22802	0.605606	0.000285213	-1.87931		ENSMUSG00000040265	Dnm3	1.33968	0.245704	-2.44689	0.00126994
ENSMUSG00000003379	Cd79a	152.636	0.565968	0.000285213	-8.07516		ENSMUSG00000005057	Sh2b2	12.0369	36.0854	0.000285213	1.58395		ENSMUSG00000004945	Tmem242	48.4155	100.539	0.000285213	1.05421		ENSMUSG00000091971	Hspa1a	12.672	3.44975	0.000285213	-1.87708		ENSMUSG00000067547	Gm7666	31.0739	5.71462	-2.44297	0.000166965
ENSMUSG00000003382	Etv3	16.8299	8.15647	0.000285213	-1.04501		ENSMUSG00000005069	Pex5	22.7439	51.5289	0.000285213	1.1799		ENSMUSG00000004951	Hspb1	20.8775	64.2342	0.000285213	1.62139		ENSMUSG00000045282	Tmem86b	3.8629	1.05228	0.000285213	-1.87617		ENSMUSG00000020424	Gatsl3	4.60656	0.848275	-2.44109	0.000166965
ENSMUSG00000003410	Elavl3	0.0760237	0.45991	0.000285213	2.59683		ENSMUSG00000005087	Cd44	15.0698	4.89602	0.000285213	-1.62198		ENSMUSG00000005087	Cd44	15.0698	4.7778	0.000285213	-1.65724		ENSMUSG00000053846	Lipg	4.87888	1.32969	0.000285213	-1.87546		ENSMUSG00000031618	Nr3c2	3.36501	0.620878	-2.43823	0.000166965
ENSMUSG00000003418	St8sia6	1.38299	0.24589	0.000285213	-2.49171		ENSMUSG00000005089	Slc1a2	0.711763	0.179131	0.0430731	-1.99038		ENSMUSG00000005233	Spc25	2.6954	1.23619	0.00397451	-1.1246		ENSMUSG00000022899	Slc15a2	5.89162	1.63386	0.000285213	-1.85038		ENSMUSG00000031230	Fgf16	1.25572	0.231955	-2.4366	0.0022428
ENSMUSG00000003438	Timm50	30.6304	62.6443	0.000285213	1.03222		ENSMUSG00000005251	Ripk4	0.30447	0.731252	0.00379255	1.26407		ENSMUSG00000005251	Ripk4	0.30447	2.08222	0.000285213	2.77375		ENSMUSG00000023079	Gtf2ird1	21.1807	5.88103	0.000285213	-1.84861		ENSMUSG00000049241	Gpr81	16.4475	3.05002	-2.43098	0.000166965
ENSMUSG00000003464	Pex19	68.8526	164.824	0.000285213	1.25934		ENSMUSG00000005299	Letm1	16.534	66.9287	0.000285213	2.01719		ENSMUSG00000005267	Zfp287	1.41752	0.62504	0.00285667	-1.18135		ENSMUSG00000020652	Cenpo	29.1669	8.12152	0.000285213	-1.84451		ENSMUSG00000028957	Per3	14.3505	2.66313	-2.42991	0.000166965
ENSMUSG00000003484	Cyp4f18	13.1711	0.804335	0.000779155	-4.03344		ENSMUSG00000005354	Txn2	73.8977	175.689	0.000285213	1.24942		ENSMUSG00000005360	Slc1a3	26.1873	66.2161	0.000285213	1.33831		ENSMUSG00000032503	Arpp21	0.67258	0.189528	0.00100762	-1.82729		ENSMUSG00000029279	Brdt	0.937203	0.175077	-2.42037	0.000745586
ENSMUSG00000003518	Dusp3	19.6283	40.3262	0.000285213	1.03878		ENSMUSG00000005364	Il5ra	0.911505	0.325571	0.0110152	-1.48528		ENSMUSG00000005364	Il5ra	0.911505	0.236592	0.00397451	-1.94585		ENSMUSG00000029385	Ccng2	42.9502	12.1043	0.000285213	-1.82715		ENSMUSG00000022044	Stmn4	0.936781	0.175085	-2.41966	0.00283951
ENSMUSG00000003541	Ier3	3.8425	14.6345	0.000285213	1.92926		ENSMUSG00000005410	Mcm5	8.85833	3.10013	0.000285213	-1.51471		ENSMUSG00000005410	Mcm5	8.85833	3.26529	0.000285213	-1.43982		ENSMUSG00000064339	mt-Rnr2	8511.29	2407.61	0.00186383	-1.82178		ENSMUSG00000029910	Mad2l1	3.18376	0.597858	-2.41286	0.000166965
ENSMUSG00000003585	Sec14l2	0.260966	1.02342	0.00504277	1.97146		ENSMUSG00000005447	Pafah1b3	9.56772	4.53106	0.000540037	-1.07833		ENSMUSG00000005447	Pafah1b3	9.56772	3.9239	0.000285213	-1.28589		ENSMUSG00000001774	Chordc1	66.086	18.7678	0.000285213	-1.81609		ENSMUSG00000050410	Tcf19	2.53765	0.478458	-2.40703	0.000166965
ENSMUSG00000003746	Man1a	30.8594	10.7596	0.000285213	-1.52009		ENSMUSG00000005470	Asf1b	5.13499	2.13201	0.000285213	-1.26815		ENSMUSG00000005465	Il27ra	14.3336	5.39608	0.000285213	-1.40942		ENSMUSG00000054594	Oscar	0.975411	0.277461	0.0331828	-1.81373		ENSMUSG00000038637	Lrrc56	3.64563	0.687709	-2.4063	0.000166965
ENSMUSG00000003812	Dnase2a	14.9129	5.58591	0.000285213	-1.4167		ENSMUSG00000005510	Ndufs3	109.244	315.046	0.000285213	1.52801		ENSMUSG00000005470	Asf1b	5.13499	1.92815	0.000285213	-1.41314		ENSMUSG00000090210	Itga10	2.0337	0.579152	0.0305989	-1.81209		ENSMUSG00000001741	Il16	2.3469	0.44496	-2.39901	0.000166965
ENSMUSG00000003863	Ppfia3	0.148866	0.590296	0.00624266	1.98742		ENSMUSG00000005514	Por	79.3497	158.969	0.000285213	1.00245		ENSMUSG00000005481	Ddx39	23.3255	11.3816	0.00852659	-1.0352		ENSMUSG00000037686	Aspg	72.1189	20.614	0.000285213	-1.80675		ENSMUSG00000035878	Agphd1	0.962541	0.183129	-2.39399	0.000166965
ENSMUSG00000003865	Gys1	30.2291	67.9882	0.000285213	1.16935		ENSMUSG00000005540	Fcer2a	67.5965	14.4532	0.000285213	-2.22556		ENSMUSG00000005510	Ndufs3	109.244	240.259	0.000285213	1.13704		ENSMUSG00000052981	Ube2ql1	1.03966	0.298449	0.000285213	-1.80056		ENSMUSG00000026303	Mlph	3.2065	0.610874	-2.39205	0.000166965
ENSMUSG00000003882	Il7r	15.729	0.0837983	0.000285213	-7.55229		ENSMUSG00000005583	Mef2c	15.9732	3.66355	0.000285213	-2.12434		ENSMUSG00000005514	Por	79.3497	195.181	0.000285213	1.29852		ENSMUSG00000031710	Ucp1	4032.88	1159.29	0.000285213	-1.79857		ENSMUSG00000097493	AC164597.1	0.926465	0.17657	-2.39149	0.000166965
ENSMUSG00000003949	Hlf	1.8389	4.72842	0.000285213	1.36252		ENSMUSG00000005628	Tmod4	0.574087	4.7253	0.000285213	3.04106		ENSMUSG00000005533	Igf1r	0.66819	0.333726	0.00607365	-1.00159		ENSMUSG00000023067	Cdkn1a	107.886	31.0966	0.000285213	-1.79468		ENSMUSG00000005718	Tfap4	3.06008	0.584615	-2.38801	0.000166965
ENSMUSG00000003955	Fam162a	41.9818	132.102	0.000285213	1.65382		ENSMUSG00000005674	Tomm40l	15.1694	33.9211	0.000285213	1.16102		ENSMUSG00000005540	Fcer2a	67.5965	12.9941	0.000285213	-2.37909		ENSMUSG00000067279	Ppp1r3c	88.1756	25.4711	0.000285213	-1.79152		ENSMUSG00000031539	Ap3m2	2.90028	0.554121	-2.38792	0.000166965
ENSMUSG00000003970	Rpl8	586.603	290.57	0.000285213	-1.0135		ENSMUSG00000005681	Apoa2	0.404755	2.79295	0.0179519	2.78667		ENSMUSG00000005583	Mef2c	15.9732	5.13289	0.000285213	-1.63781		ENSMUSG00000040812	Agbl2	0.520138	0.15453	0.00226995	-1.75101		ENSMUSG00000006715	Gmnn	34.4358	6.57973	-2.38781	0.000166965
ENSMUSG00000004035	Gstm7	2.56292	6.00379	0.000285213	1.22809		ENSMUSG00000005683	Cs	199.886	464.554	0.000285213	1.21667		ENSMUSG00000005625	Psmd4	73.1247	149.127	0.000285213	1.02811		ENSMUSG00000042807	Hecw2	1.74818	0.521975	0.000285213	-1.7438		ENSMUSG00000051817	Sox12	1.97653	0.378027	-2.38641	0.000166965
ENSMUSG00000004069	Dnaja3	25.8181	124.819	0.000285213	2.27338		ENSMUSG00000005696	Sh2d1a	5.90563	2.44899	0.00122915	-1.2699		ENSMUSG00000005628	Tmod4	0.574087	13.1525	0.000285213	4.51792		ENSMUSG00000038178	Slc43a2	10.3686	3.10117	0.000285213	-1.74134		ENSMUSG00000022661	Cd200	43.4623	8.31771	-2.38551	0.000166965
ENSMUSG00000004085	B230120H23Rik	6.03445	12.0966	0.00397451	1.00331		ENSMUSG00000005716	Pvalb	0.309023	120.148	0.000285213	8.60288		ENSMUSG00000005667	Mthfd2	8.34795	4.10761	0.000285213	-1.02312		ENSMUSG00000050345	4930486L24Rik	3.14482	0.947921	0.000285213	-1.73014		ENSMUSG00000005950	P2rx5	37.5634	7.20606	-2.38204	0.000166965
ENSMUSG00000004099	Dnmt1	10.7525	2.82588	0.000285213	-1.9279		ENSMUSG00000005774	Rfx5	11.3308	3.23475	0.000285213	-1.80852		ENSMUSG00000005681	Apoa2	0.404755	1.8235	0.0403162	2.17159		ENSMUSG00000041046	Ramp3	2.55388	0.77238	0.000285213	-1.72531		ENSMUSG00000087381	Gm16008	3.09583	0.594762	-2.37994	0.0418365
ENSMUSG00000004110	Cacna1e	0.680197	0.0148676	0.000285213	-5.51571		ENSMUSG00000005882	Uqcc	24.8946	60.2647	0.000285213	1.27548		ENSMUSG00000005696	Sh2d1a	5.90563	1.55929	0.000285213	-1.9212		ENSMUSG00000036661	Dennd3	2.92281	0.892636	0.000540037	-1.71121		ENSMUSG00000041679	Lrrc29	1.23995	0.23858	-2.37773	0.000606012
ENSMUSG00000004113	Cacna1b	1.40534	0.0404104	0.00486773	-5.12005		ENSMUSG00000005947	Itgae	4.13944	1.51225	0.000285213	-1.45274		ENSMUSG00000005716	Pvalb	0.309023	517.773	0.000285213	10.7104		ENSMUSG00000026580	Selp	1.53574	0.472279	0.00342368	-1.70122		ENSMUSG00000085180	AI838599	4.96995	0.95637	-2.37759	0.0169301
ENSMUSG00000004264	Phb2	77.6928	172.328	0.000285213	1.1493		ENSMUSG00000005950	P2rx5	5.92324	15.5658	0.000285213	1.39392		ENSMUSG00000005763	Cd247	18.0808	8.79618	0.0263078	-1.03951		ENSMUSG00000034853	Acot11	63.0554	19.492	0.000285213	-1.69374		ENSMUSG00000041653	Pnpla3	54.7283	10.6045	-2.36762	0.000166965
ENSMUSG00000004266	Ptpn6	74.0997	1.73555	0.000285213	-5.416		ENSMUSG00000005981	Trap1	55.2059	112.218	0.000285213	1.02341		ENSMUSG00000005774	Rfx5	11.3308	3.13273	0.000285213	-1.85476		ENSMUSG00000020151	Ptprr	0.783393	0.24442	0.00226995	-1.68037		ENSMUSG00000031951	Tmem231	1.07437	0.208534	-2.36513	0.000166965
ENSMUSG00000004267	Eno2	4.7502	0.962192	0.000285213	-2.30359		ENSMUSG00000005986	Ankrd13d	2.24041	1.04744	0.00304796	-1.0969		ENSMUSG00000005893	Nr2c2	2.98488	0.783051	0.0122141	-1.93049		ENSMUSG00000066687	Zbtb16	17.6714	5.519	0.000285213	-1.67894		ENSMUSG00000006784	Ttc25	3.1036	0.602831	-2.36412	0.000166965
ENSMUSG00000004270	Lpcat3	38.6773	85.3896	0.000285213	1.14257		ENSMUSG00000006313	Upk1a	0.222884	0.861722	0.0254087	1.95093		ENSMUSG00000005947	Itgae	4.13944	1.62955	0.000285213	-1.34496		ENSMUSG00000033579	Fa2h	0.409504	0.128182	0.0341552	-1.67568		ENSMUSG00000032392	Parp16	8.01323	1.56702	-2.35436	0.000166965
ENSMUSG00000004296	Il12b	0.580475	0.1	0.000285213	-2.53723		ENSMUSG00000006315	Tmem147	46.9689	134.371	0.000285213	1.51644		ENSMUSG00000005986	Ankrd13d	2.24041	1.07509	0.00415564	-1.05931		ENSMUSG00000040046	Tph1	0.438919	0.138131	0.0417033	-1.66792		ENSMUSG00000037321	Tap1	8.23357	1.61245	-2.35227	0.000166965
ENSMUSG00000004359	Spic	4.4257	0.271783	0.000285213	-4.02538		ENSMUSG00000006342	Susd2	2.7833	0.953135	0.000285213	-1.54604		ENSMUSG00000006134	Crkl	8.40942	3.86836	0.000285213	-1.12028		ENSMUSG00000014498	Ankrd52	22.7133	7.16517	0.000285213	-1.66446		ENSMUSG00000026548	Slamf9	1.4106	0.276606	-2.35041	0.000745586
ENSMUSG00000004552	Ctse	2.41092	0.0305749	0.0482649	-6.30109		ENSMUSG00000006345	Ggt1	1.59601	0.792412	0.0169778	-1.01015		ENSMUSG00000006235	Epor	2.143	5.76384	0.000285213	1.4274		ENSMUSG00000036304	Zdhhc23	0.98199	0.310222	0.0138427	-1.66241		ENSMUSG00000022203	Efs	5.9923	1.18177	-2.34216	0.000166965
ENSMUSG00000004558	Ndrg2	38.5417	149.343	0.000285213	1.95414		ENSMUSG00000006356	Crip2	19.01	47.7591	0.000285213	1.32902		ENSMUSG00000006315	Tmem147	46.9689	94.948	0.000285213	1.01543		ENSMUSG00000040111	Gramd1b	14.0778	4.45592	0.000285213	-1.65963		ENSMUSG00000057897	Camk2b	8.16077	1.61132	-2.34047	0.000166965
ENSMUSG00000004568	Arhgef18	16.1172	7.74738	0.000285213	-1.05682		ENSMUSG00000006398	Cdc20	5.50911	1.78523	0.0145677	-1.62571		ENSMUSG00000006342	Susd2	2.7833	1.04179	0.000285213	-1.41773		ENSMUSG00000082896	Gm5844	0.435585	0.138154	0.0237221	-1.65668		ENSMUSG00000015083	C8g	6.96323	1.37819	-2.33699	0.00126994
ENSMUSG00000004609	Cd33	4.13089	0.410766	0.000285213	-3.33006		ENSMUSG00000006435	Neurl1a	0.136152	0.668072	0.000540037	2.29479		ENSMUSG00000006378	Gcat	4.53832	9.70585	0.000285213	1.0967		ENSMUSG00000041592	Sdk2	0.484103	0.153952	0.00226995	-1.65283		ENSMUSG00000035062	Zc4h2	0.949346	0.188008	-2.33614	0.000880005
ENSMUSG00000004610	Etfb	234.957	935.004	0.000285213	1.99258		ENSMUSG00000006457	Actn3	0.0634795	37.6109	0.00674335	9.21064		ENSMUSG00000006398	Cdc20	5.50911	1.65127	0.0105584	-1.73824		ENSMUSG00000020097	Sgpl1	96.0028	30.6649	0.000285213	-1.64649		ENSMUSG00000039741	Bahcc1	5.73025	1.14091	-2.32841	0.000166965
ENSMUSG00000004612	Nkg7	19.8973	0.507354	0.000285213	-5.29344		ENSMUSG00000006542	Prkag3	0.10727	0.584696	0.00657693	2.44644		ENSMUSG00000006412	Pfdn2	29.7493	60.501	0.000285213	1.0241		ENSMUSG00000026640	Plxna2	4.93484	1.57908	0.000285213	-1.64392		ENSMUSG00000034522	Zfp395	13.2535	2.66143	-2.3161	0.000166965
ENSMUSG00000004661	Arid3b	8.66052	1.20454	0.000285213	-2.84597		ENSMUSG00000006575	Rundc3a	1.15908	3.33363	0.000285213	1.52411		ENSMUSG00000006435	Neurl1a	0.136152	2.05836	0.000285213	3.91821		ENSMUSG00000018474	Chd3	36.8337	11.7974	0.000285213	-1.64256		ENSMUSG00000086124	A530076I17Rik	2.02965	0.408362	-2.31331	0.000166965
ENSMUSG00000004665	Cnn2	58.2656	7.75909	0.000285213	-2.90869		ENSMUSG00000006649	Nphs1	0.549538	0.125984	0.0186484	-2.12498		ENSMUSG00000006457	Actn3	0.0634795	181.06	0.00674335	11.4779		ENSMUSG00000002265	Peg3	12.2506	3.93677	0.000285213	-1.63777		ENSMUSG00000029832	Nfe2l3	2.55601	0.517372	-2.30462	0.000166965
ENSMUSG00000004677	Myo9b	9.69596	3.67578	0.000285213	-1.39933		ENSMUSG00000006717	Acot13	31.4417	90.0137	0.000285213	1.51747		ENSMUSG00000006462	A530013C23Rik	0.417581	1.83472	0.000285213	2.13543		ENSMUSG00000079012	Serpina3m	2.18314	0.702932	0.00624266	-1.63495		ENSMUSG00000002068	Ccne1	2.53245	0.515497	-2.2965	0.000166965
ENSMUSG00000004698	Hdac9	2.73158	0.47192	0.000285213	-2.53312		ENSMUSG00000006731	B4galnt1	50.4705	22.947	0.000285213	-1.13713		ENSMUSG00000006542	Prkag3	0.10727	2.56072	0.000285213	4.57723		ENSMUSG00000034071	Zfp551	0.526681	0.172598	0.0471471	-1.60951		ENSMUSG00000040856	Dlk1	1.20113	0.244902	-2.29412	0.00212252
ENSMUSG00000004707	Ly9	15.597	0.391382	0.000285213	-5.31655		ENSMUSG00000006784	Ttc25	2.0062	6.99713	0.000285213	1.8023		ENSMUSG00000006641	Slc5a6	11.0255	33.7793	0.00100762	1.6153		ENSMUSG00000001542	Ell2	25.6744	8.42385	0.000285213	-1.60778		ENSMUSG00000074738	B930041F14Rik	7.39077	1.50924	-2.2919	0.000166965
ENSMUSG00000004709	Cd244	0.633363	0.0916778	0.00100762	-2.78839		ENSMUSG00000006818	Sod2	40.4346	145.151	0.000285213	1.84389		ENSMUSG00000006678	Pola1	2.07452	0.945558	0.000285213	-1.13354		ENSMUSG00000009471	Myod1	0.684901	0.224799	0.0119171	-1.60726		ENSMUSG00000056411	Gm12500	1.194	0.244434	-2.28829	0.0140498
ENSMUSG00000004748	Mtfp1	6.44511	26.8798	0.000285213	2.06025		ENSMUSG00000007035	Msh5	2.2698	0.433654	0.000285213	-2.38795		ENSMUSG00000006717	Acot13	31.4417	80.8884	0.000285213	1.36325		ENSMUSG00000040026	Saa3	7.58497	2.48981	0.000779155	-1.60711		ENSMUSG00000059772	Slx1b	7.01706	1.44201	-2.28279	0.000166965
ENSMUSG00000004789	Dlst	80.7986	416.626	0.000285213	2.36635		ENSMUSG00000007041	Clic1	69.4742	33.1988	0.000285213	-1.06535		ENSMUSG00000006731	B4galnt1	50.4705	17.895	0.000285213	-1.49588		ENSMUSG00000052005	Gm9864	2.75083	0.90448	0.000285213	-1.60471		ENSMUSG00000035773	Kiss1r	0.907748	0.187042	-2.27893	0.0425577
ENSMUSG00000004837	Grap	36.7457	8.00124	0.000285213	-2.19928		ENSMUSG00000007080	Pole	2.70162	0.939314	0.000285213	-1.52415		ENSMUSG00000006782	Cnp	32.3835	15.1266	0.0166983	-1.09817		ENSMUSG00000087267	4933427J07Rik	1.36976	0.452636	0.00342368	-1.5975		ENSMUSG00000021751	Acox2	0.919594	0.190565	-2.27072	0.00834028
ENSMUSG00000004880	Lbr	21.7769	5.88892	0.000285213	-1.88672		ENSMUSG00000007097	Atp1a2	98.5978	247.447	0.000285213	1.32749		ENSMUSG00000006930	Hap1	3.6083	1.4364	0.000285213	-1.32886		ENSMUSG00000029401	Rilpl2	21.8945	7.26453	0.000285213	-1.59163		ENSMUSG00000070423	Olfr558	1.19401	0.247777	-2.2687	0.000166965
ENSMUSG00000004891	Nes	2.23818	8.45855	0.000285213	1.91808		ENSMUSG00000007122	Casq1	0.558677	13.6969	0.000285213	4.61569		ENSMUSG00000006958	Chrd	1.88816	3.88689	0.000285213	1.04164		ENSMUSG00000040761	Spen	7.64611	2.53696	0.000285213	-1.59163		ENSMUSG00000033767	D930015E06Rik	7.17397	1.4942	-2.26339	0.000166965
ENSMUSG00000004933	Matk	4.04568	0.514758	0.000285213	-2.97442		ENSMUSG00000007594	Hapln4	0.185252	0.664449	0.000779155	1.84267		ENSMUSG00000007035	Msh5	2.2698	0.69422	0.0046922	-1.7091		ENSMUSG00000005413	Hmox1	43.0019	14.3006	0.000285213	-1.58832		ENSMUSG00000034586	Hid1	1.02653	0.214445	-2.2591	0.00126994
ENSMUSG00000004945	Tmem242	48.4155	110.201	0.000285213	1.1866		ENSMUSG00000007646	Rad51c	1.2048	0.482882	0.0415906	-1.31905		ENSMUSG00000007041	Clic1	69.4742	31.2794	0.000285213	-1.15126		ENSMUSG00000044288	Cnr1	0.491307	0.163391	0.00285667	-1.5883		ENSMUSG00000032850	Rnft2	4.10921	0.859576	-2.25716	0.000166965
ENSMUSG00000004951	Hspb1	20.8775	73.0532	0.000285213	1.807		ENSMUSG00000007682	Dio2	0.218296	7.66201	0.000285213	5.13337		ENSMUSG00000007097	Atp1a2	98.5978	214.521	0.000285213	1.12149		ENSMUSG00000097761	AC165416.1	1.24981	0.418791	0.00573444	-1.57741		ENSMUSG00000038068	Rnf144b	10.3339	2.16358	-2.25589	0.000166965
ENSMUSG00000005057	Sh2b2	12.0369	43.9164	0.000285213	1.8673		ENSMUSG00000007837	Prrg2	10.6693	24.4404	0.00379255	1.1958		ENSMUSG00000007122	Casq1	0.558677	69.4039	0.000285213	6.95686		ENSMUSG00000045875	Adra1a	22.47	7.52985	0.000285213	-1.57731		ENSMUSG00000029417	Cxcl9	2.98646	0.62545	-2.25547	0.000166965
ENSMUSG00000005069	Pex5	22.7439	50.5755	0.000285213	1.15296		ENSMUSG00000008153	Clstn3	20.9343	156.558	0.000285213	2.90276		ENSMUSG00000007594	Hapln4	0.185252	0.478659	0.0116168	1.36951		ENSMUSG00000028845	Tekt2	1.48958	0.499642	0.00415564	-1.57594		ENSMUSG00000086610	Gm15408	2.3751	0.497969	-2.25386	0.00518981
ENSMUSG00000005087	Cd44	15.0698	2.25555	0.000285213	-2.74011		ENSMUSG00000008193	Spib	38.9792	9.10208	0.000285213	-2.09844		ENSMUSG00000007613	Tgfbr1	7.60771	3.7624	0.000285213	-1.01581		ENSMUSG00000030889	Vwa3a	3.66354	1.2299	0.00165682	-1.5747		ENSMUSG00000037086	1110059M19Rik	1.65369	0.346997	-2.25269	0.00508286
ENSMUSG00000005225	Plekha8	2.16061	4.60458	0.0233326	1.09163		ENSMUSG00000008435	Rdh13	5.85771	11.8034	0.00246856	1.01079		ENSMUSG00000007646	Rad51c	1.2048	0.303812	0.000285213	-1.98754		ENSMUSG00000078515	Ddi2	15.229	5.13735	0.000285213	-1.56772		ENSMUSG00000044566	Cage1	1.29938	0.272927	-2.25124	0.000745586
ENSMUSG00000005267	Zfp287	1.41752	0.507906	0.000285213	-1.48074		ENSMUSG00000008496	Pou2f2	8.85794	1.8798	0.000285213	-2.23639		ENSMUSG00000007682	Dio2	0.218296	0.721624	0.000285213	1.72496		ENSMUSG00000054252	Fgfr3	1.99332	0.673486	0.000285213	-1.56545		ENSMUSG00000030051	Aplf	1.74319	0.366732	-2.24893	0.000166965
ENSMUSG00000005268	Prlr	0.32915	0.694547	0.0145677	1.07733		ENSMUSG00000008540	Mgst1	524.13	1194.44	0.000285213	1.18834		ENSMUSG00000007721	Ccdc124	27.3411	55.4246	0.000285213	1.01946		ENSMUSG00000031709	Tbc1d9	1.79526	0.606579	0.000285213	-1.56543		ENSMUSG00000024352	Spata24	2.33485	0.494734	-2.23861	0.0037527
ENSMUSG00000005299	Letm1	16.534	105.878	0.000285213	2.6789		ENSMUSG00000008658	Rbfox1	0.139848	0.633435	0.0275909	2.17934		ENSMUSG00000007827	Ankrd26	0.921748	0.344784	0.000285213	-1.41868		ENSMUSG00000096929	mmu-mir-29b-2	3.23878	1.09804	0.0498252	-1.56052		ENSMUSG00000041609	Ccdc64	4.04458	0.860456	-2.23282	0.000166965
ENSMUSG00000005354	Txn2	73.8977	231.162	0.000285213	1.6453		ENSMUSG00000009585	Apobec3	91.8681	37.6424	0.000285213	-1.28721		ENSMUSG00000007837	Prrg2	10.6693	25.3927	0.00226995	1.25095		ENSMUSG00000028410	Dnaja1	235.634	80.053	0.000285213	-1.55752		ENSMUSG00000089876	Tmem102	1.16048	0.248515	-2.22332	0.00126994
ENSMUSG00000005364	Il5ra	0.911505	0.1	0.000285213	-3.18825		ENSMUSG00000009633	G0s2	148.038	373.658	0.000285213	1.33575		ENSMUSG00000007880	Arid1a	19.9678	8.64328	0.000285213	-1.20802		ENSMUSG00000003233	Dvl3	16.6543	5.65864	0.000285213	-1.55737		ENSMUSG00000025265	Fgd1	1.95034	0.418386	-2.22082	0.000166965
ENSMUSG00000005370	Msh6	8.30966	3.87493	0.00122915	-1.10062		ENSMUSG00000009772	Nuak2	5.20336	1.95855	0.000285213	-1.40966		ENSMUSG00000007891	Ctsd	537.235	1084.37	0.000779155	1.01323		ENSMUSG00000079845	Xlr4a	1.23894	0.422833	0.0337931	-1.55095		ENSMUSG00000020674	Pxdn	21.5499	4.62434	-2.22036	0.000166965
ENSMUSG00000005373	Mlxipl	45.8611	239.381	0.000285213	2.38397		ENSMUSG00000009863	Sdhb	130.395	516.187	0.000285213	1.98501		ENSMUSG00000008153	Clstn3	20.9343	56.1369	0.000285213	1.42308		ENSMUSG00000000253	Gmpr	158.991	54.6277	0.000285213	-1.54124		ENSMUSG00000015957	Wnt11	6.73681	1.44652	-2.21947	0.000166965
ENSMUSG00000005410	Mcm5	8.85833	1.49716	0.000285213	-2.56481		ENSMUSG00000009876	Cox4i2	2.47273	5.3265	0.00285667	1.10708		ENSMUSG00000008193	Spib	38.9792	8.25898	0.000285213	-2.23867		ENSMUSG00000060961	Slc4a4	57.2351	19.6752	0.000285213	-1.54052		ENSMUSG00000074207	Adh1	38.9603	8.37491	-2.21786	0.000166965
ENSMUSG00000005447	Pafah1b3	9.56772	2.68531	0.000285213	-1.83309		ENSMUSG00000010051	Hyal1	5.29575	12.9738	0.000285213	1.29269		ENSMUSG00000008200	Fnbp4	40.1463	19.9267	0.000285213	-1.01056		ENSMUSG00000071856	Mcc	2.15648	0.743171	0.000285213	-1.53691		ENSMUSG00000030256	Bhlhe41	12.2154	2.62881	-2.21622	0.000166965
ENSMUSG00000005465	Il27ra	14.3336	0.501579	0.000285213	-4.83678		ENSMUSG00000010064	Slc38a3	0.117677	0.619474	0.00360997	2.39621		ENSMUSG00000008318	Relt	6.38988	2.6711	0.00100762	-1.25835		ENSMUSG00000008435	Rdh13	36.8728	12.7249	0.000285213	-1.5349		ENSMUSG00000024151	Msh2	10.5502	2.27328	-2.21442	0.000166965
ENSMUSG00000005469	Prkaca	75.3107	210.173	0.000285213	1.48065		ENSMUSG00000010142	Tnfrsf13b	24.7344	5.79826	0.000285213	-2.09283		ENSMUSG00000008496	Pou2f2	8.85794	1.62094	0.000285213	-2.45014		ENSMUSG00000061313	Ddhd2	88.0459	30.4225	0.000285213	-1.53312		ENSMUSG00000086149	Gm15598	5.51916	1.19012	-2.21334	0.0200344
ENSMUSG00000005481	Ddx39	23.3255	10.7503	0.00690838	-1.11753		ENSMUSG00000010175	Prox1	0.441603	0.0836234	0.000285213	-2.40077		ENSMUSG00000008658	Rbfox1	0.139848	2.024	0.000779155	3.85528		ENSMUSG00000090673	Gm340	1.23011	0.425307	0.000285213	-1.53221		ENSMUSG00000087030	Gm16143	4.18163	0.909078	-2.20159	0.0173857
ENSMUSG00000005510	Ndufs3	109.244	401.129	0.000285213	1.87651		ENSMUSG00000010529	Gm266	0.776077	0.231146	0.0343987	-1.7474		ENSMUSG00000008999	Bmp7	0.68076	0.227806	0.00100762	-1.57934		ENSMUSG00000092215	Gm20419	154.755	53.5946	0.000285213	-1.52983		ENSMUSG00000018166	Erbb3	2.01212	0.437456	-2.20151	0.000166965
ENSMUSG00000005540	Fcer2a	67.5965	0.102504	0.000285213	-9.36512		ENSMUSG00000010607	Pigyl	17.2374	40.2802	0.000285213	1.22453		ENSMUSG00000009292	Trpm2	2.97026	1.3213	0.00590608	-1.16863		ENSMUSG00000036282	Naa30	23.6565	8.21854	0.000285213	-1.52528		ENSMUSG00000032641	Gpr19	1.88388	0.410143	-2.19951	0.00584846
ENSMUSG00000005583	Mef2c	15.9732	2.94291	0.000285213	-2.44034		ENSMUSG00000010651	Acaa1b	12.4305	152.321	0.000285213	3.61516		ENSMUSG00000009378	Slc16a12	2.64478	0.790887	0.000285213	-1.7416		ENSMUSG00000091405	Hist2h4	0.552013	0.191955	0.0422722	-1.52393		ENSMUSG00000025076	Casp7	6.81684	1.48792	-2.19581	0.000166965
ENSMUSG00000005674	Tomm40l	15.1694	31.7307	0.000285213	1.06472		ENSMUSG00000010663	Fads1	15.9342	5.08669	0.000285213	-1.64733		ENSMUSG00000009394	Syn2	1.14971	3.80044	0.0304707	1.7249		ENSMUSG00000051747	Ttn	4.17594	1.45265	0.0334266	-1.52341		ENSMUSG00000055639	Dach1	2.08694	0.45683	-2.19166	0.000166965
ENSMUSG00000005681	Apoa2	0.404755	2.09152	0.0289749	2.36943		ENSMUSG00000010751	Tnfrsf22	2.34889	1.09603	0.0151406	-1.09969		ENSMUSG00000009585	Apobec3	91.8681	27.9378	0.000285213	-1.71735		ENSMUSG00000031762	Mt2	678.312	236.116	0.000285213	-1.52245		ENSMUSG00000085287	4833418N02Rik	0.779103	0.170823	-2.18932	0.00792821
ENSMUSG00000005683	Cs	199.886	919.456	0.000285213	2.2016		ENSMUSG00000010914	Pdhx	20.3487	64.0704	0.000285213	1.65472		ENSMUSG00000009772	Nuak2	5.20336	1.79917	0.000285213	-1.53211		ENSMUSG00000048410	Zfp407	2.02694	0.705579	0.0200075	-1.52242		ENSMUSG00000028803	Nipal3	5.45331	1.19673	-2.18803	0.000166965
ENSMUSG00000005686	Ampd3	5.25241	12.2441	0.000540037	1.22104		ENSMUSG00000011008	Mcoln2	6.57925	2.45256	0.000285213	-1.42363		ENSMUSG00000009863	Sdhb	130.395	337.048	0.000285213	1.37007		ENSMUSG00000019464	Ptger1	23.093	8.07036	0.00304796	-1.51675		ENSMUSG00000033249	Hsf4	2.62627	0.576976	-2.18643	0.000166965
ENSMUSG00000005698	Ctcf	25.212	10.759	0.000285213	-1.22857		ENSMUSG00000011148	Adssl1	2.88874	11.8193	0.000285213	2.03263		ENSMUSG00000009876	Cox4i2	2.47273	5.45686	0.00226995	1.14197		ENSMUSG00000030244	Gys2	41.491	14.5675	0.000285213	-1.51005		ENSMUSG00000050855	Zfp940	0.79817	0.175411	-2.18596	0.0133748
ENSMUSG00000005716	Pvalb	0.309023	6.23813	0.000285213	4.33533		ENSMUSG00000011256	Adam19	6.32832	2.95044	0.000285213	-1.10089		ENSMUSG00000010064	Slc38a3	0.117677	1.50587	0.000285213	3.67769		ENSMUSG00000026414	Tnnt2	0.284616	0.1	0.000285213	-1.50902		ENSMUSG00000005580	Adcy9	13.6953	3.0118	-2.18498	0.000166965
ENSMUSG00000005718	Tfap4	3.21049	1.24546	0.000285213	-1.36611		ENSMUSG00000011305	Plin5	8.08118	89.2944	0.000285213	3.46593		ENSMUSG00000010142	Tnfrsf13b	24.7344	6.00937	0.000285213	-2.04123		ENSMUSG00000068614	Actc1	2.42692	0.852802	0.000285213	-1.50884		ENSMUSG00000090086	AI480526	40.721	8.97602	-2.18163	0.000166965
ENSMUSG00000005763	Cd247	18.0808	1.27763	0.000285213	-3.82292		ENSMUSG00000011752	Pgam1	45.9866	140.237	0.000285213	1.60858		ENSMUSG00000010175	Prox1	0.441603	0.0847973	0.000285213	-2.38066		ENSMUSG00000072720	Myo18b	1.78042	0.6261	0.000285213	-1.50775		ENSMUSG00000040841	Six5	6.56683	1.44905	-2.18009	0.000166965
ENSMUSG00000005774	Rfx5	11.3308	2.5689	0.000285213	-2.14103		ENSMUSG00000012350	Ehf	1.3705	0.240316	0.000285213	-2.5117		ENSMUSG00000010529	Gm266	0.776077	0.200932	0.0406632	-1.94949		ENSMUSG00000024843	Chka	16.812	5.92748	0.000285213	-1.504		ENSMUSG00000052316	Lrrc15	2.49391	0.550929	-2.17847	0.000166965
ENSMUSG00000005824	Tnfsf14	1.22425	0.0873631	0.00323599	-3.80873		ENSMUSG00000012443	Kif11	3.11461	0.581044	0.000285213	-2.42233		ENSMUSG00000010607	Pigyl	17.2374	36.1901	0.000285213	1.07005		ENSMUSG00000060862	Zbtb40	2.99802	1.0571	0.000285213	-1.5039		ENSMUSG00000032401	Lctl	32.1648	7.11847	-2.17584	0.000166965
ENSMUSG00000005873	Reep5	86.1392	187.271	0.000285213	1.12039		ENSMUSG00000012705	Retn	566.797	1442.86	0.000285213	1.34803		ENSMUSG00000010651	Acaa1b	12.4305	37.8338	0.000285213	1.60579		ENSMUSG00000032501	Trib1	35.4862	12.5385	0.000285213	-1.50089		ENSMUSG00000041119	Pde9a	4.48645	0.99446	-2.17359	0.000166965
ENSMUSG00000005882	Uqcc	24.8946	99.7024	0.000285213	2.0018		ENSMUSG00000013089	Etv5	2.86966	1.2765	0.000285213	-1.16869		ENSMUSG00000010751	Tnfrsf22	2.34889	1.11909	0.011316	-1.06965		ENSMUSG00000045534	Kcna5	5.79572	2.05339	0.000285213	-1.49698		ENSMUSG00000089736	Gm14378	5.74425	1.27485	-2.17179	0.0252475
ENSMUSG00000005883	Spo11	0.629879	0.1	0.000285213	-2.65507		ENSMUSG00000013523	Bcas1	2.03246	0.549966	0.00397451	-1.88581		ENSMUSG00000010797	Wnt2	0.804064	0.165467	0.00624266	-2.28077		ENSMUSG00000050953	Gja1	85.9034	30.5205	0.000285213	-1.49294		ENSMUSG00000028976	Slc2a5	12.2145	2.71118	-2.1716	0.000166965
ENSMUSG00000005947	Itgae	4.13944	0.914971	0.000285213	-2.17764		ENSMUSG00000013584	Aldh1a2	0.492835	0.168612	0.0176724	-1.5474		ENSMUSG00000011008	Mcoln2	6.57925	2.67006	0.000540037	-1.30105		ENSMUSG00000006262	Mob1b	21.2379	7.59317	0.000285213	-1.48387		ENSMUSG00000055493	Epm2a	8.31154	1.84525	-2.1713	0.000166965
ENSMUSG00000005950	P2rx5	5.92324	25.7386	0.000285213	2.11948		ENSMUSG00000013593	Ndufs2	153.538	567.886	0.000285213	1.88701		ENSMUSG00000011148	Adssl1	2.88874	24.6484	0.000285213	3.09298		ENSMUSG00000008153	Clstn3	330.613	118.758	0.000285213	-1.47712		ENSMUSG00000025885	Myo5b	12.3428	2.74038	-2.17122	0.000166965
ENSMUSG00000005968	Tuft1	0.598259	0.170461	0.00994094	-1.81133		ENSMUSG00000013974	1810033B17Rik	3.86867	1.40776	0.000285213	-1.45844		ENSMUSG00000011256	Adam19	6.32832	2.35341	0.000285213	-1.42707		ENSMUSG00000089774	Slc5a3	8.0174	2.89885	0.000285213	-1.46765		ENSMUSG00000059555	Tor4a	4.95207	1.10065	-2.16968	0.000166965
ENSMUSG00000005986	Ankrd13d	2.24041	0.67046	0.000285213	-1.74054		ENSMUSG00000014030	Pax5	13.3215	2.66927	0.000285213	-2.31924		ENSMUSG00000011305	Plin5	8.08118	28.329	0.000285213	1.80964		ENSMUSG00000021699	Pde4d	42.7547	15.4642	0.000285213	-1.46715		ENSMUSG00000052676	Zmat1	3.35778	0.747413	-2.16753	0.000166965
ENSMUSG00000006235	Epor	2.143	4.9007	0.000285213	1.19336		ENSMUSG00000014294	Ndufa2	138.787	493.47	0.000285213	1.83009		ENSMUSG00000012350	Ehf	1.3705	0.224977	0.000540037	-2.60685		ENSMUSG00000042606	Hirip3	7.48808	2.70845	0.00607365	-1.46713		ENSMUSG00000097757	AC160759.1	1.60135	0.357216	-2.16442	0.00151989
ENSMUSG00000006310	Zbtb32	2.16691	0.981986	0.00994094	-1.14186		ENSMUSG00000014301	Pam16	38.4666	85.9559	0.000285213	1.15999		ENSMUSG00000012443	Kif11	3.11461	0.614396	0.000285213	-2.34181		ENSMUSG00000020183	Cpm	1.67013	0.604495	0.000285213	-1.46616		ENSMUSG00000035944	Ttc38	17.721	3.95478	-2.16379	0.000166965
ENSMUSG00000006315	Tmem147	46.9689	170.675	0.000285213	1.86147		ENSMUSG00000014313	Cox6c	536.038	1783.35	0.000285213	1.73418		ENSMUSG00000012705	Retn	566.797	1409.34	0.000285213	1.31412		ENSMUSG00000031442	Mcf2l	17.0606	6.18275	0.000285213	-1.46435		ENSMUSG00000034245	Hdac11	2.07888	0.464758	-2.16126	0.00188603
ENSMUSG00000006342	Susd2	2.7833	0.580641	0.000285213	-2.26108		ENSMUSG00000014453	Blk	20.8886	5.04414	0.000285213	-2.05004		ENSMUSG00000013593	Ndufs2	153.538	404.909	0.000285213	1.399		ENSMUSG00000029587	Zfp12	8.1082	2.94389	0.000285213	-1.46166		ENSMUSG00000034771	Tle2	3.82456	0.855748	-2.16004	0.000166965
ENSMUSG00000006398	Cdc20	5.50911	1.72832	0.0294781	-1.67245		ENSMUSG00000014606	Slc25a11	40.4361	85.3406	0.000779155	1.07759		ENSMUSG00000013707	Tnfaip8l2	16.4878	7.24614	0.000285213	-1.18611		ENSMUSG00000098111	RP23-296J16.1	0.951089	0.345747	0.0431904	-1.45986		ENSMUSG00000041775	Mapk1ip1	30.8576	6.9156	-2.1577	0.000166965
ENSMUSG00000006403	Adamts4	0.508914	1.03892	0.00144571	1.02959		ENSMUSG00000014633	Cmc2	8.66402	27.0992	0.000285213	1.64514		ENSMUSG00000013974	1810033B17Rik	3.86867	1.49469	0.000285213	-1.37199		ENSMUSG00000059811	Atl2	84.5428	30.7544	0.000285213	-1.45889		ENSMUSG00000020898	Ctc1	7.97632	1.79103	-2.15494	0.000166965
ENSMUSG00000006418	Rnf114	30.3357	14.7018	0.000285213	-1.04502		ENSMUSG00000014686	Ceacam16	1.12362	0.435216	0.00756265	-1.36835		ENSMUSG00000014030	Pax5	13.3215	1.51106	0.000285213	-3.14012		ENSMUSG00000016624	Phf21b	0.919573	0.335812	0.0298479	-1.45331		ENSMUSG00000020435	Osbp2	1.00115	0.225104	-2.15299	0.000745586
ENSMUSG00000006435	Neurl1a	0.136152	1.19971	0.000285213	3.1394		ENSMUSG00000014776	Nol3	3.43403	9.84976	0.000285213	1.52019		ENSMUSG00000014243	Zswim7	9.75094	21.7506	0.000285213	1.15744		ENSMUSG00000034723	Tmx4	11.3317	4.15288	0.000285213	-1.44818		ENSMUSG00000070315	4930581F22Rik	6.68643	1.50458	-2.15188	0.000465801
ENSMUSG00000006471	Ndor1	16.3083	8.01541	0.000285213	-1.02476		ENSMUSG00000014813	Stc1	1.70863	0.4654	0.000285213	-1.8763		ENSMUSG00000014294	Ndufa2	138.787	419.024	0.000285213	1.59416		ENSMUSG00000022788	Fgd4	5.51412	2.02584	0.000285213	-1.44461		ENSMUSG00000027901	Dennd2d	3.23727	0.728595	-2.15159	0.0163908
ENSMUSG00000006522	Itih3	0.450737	0.134939	0.0242413	-1.73998		ENSMUSG00000015092	Edf1	96.6137	213.983	0.000285213	1.1472		ENSMUSG00000014313	Cox6c	536.038	1418.7	0.000285213	1.40416		ENSMUSG00000070780	Rbm47	16.757	6.1588	0.000285213	-1.44404		ENSMUSG00000043259	Fam13c	2.06495	0.464932	-2.15102	0.000166965
ENSMUSG00000006526	Tmem110	10.6372	30.8405	0.000285213	1.53571		ENSMUSG00000015112	Slc25a13	0.797892	0.19357	0.000779155	-2.04334		ENSMUSG00000014453	Blk	20.8886	5.11767	0.000285213	-2.02916		ENSMUSG00000064105	Cnnm2	25.9849	9.55421	0.000285213	-1.44347		ENSMUSG00000028909	Ptpru	4.32458	0.975114	-2.14892	0.000166965
ENSMUSG00000006575	Rundc3a	1.15908	6.57236	0.000285213	2.50343		ENSMUSG00000015134	Aldh1a3	2.90783	1.26432	0.000285213	-1.20158		ENSMUSG00000014547	Wdfy2	1.92589	0.74952	0.00122915	-1.36149		ENSMUSG00000006784	Ttc25	5.4922	2.02393	0.000285213	-1.44022		ENSMUSG00000068874	Selenbp1	38.4837	8.68871	-2.14703	0.000166965
ENSMUSG00000006649	Nphs1	0.549538	0.1	0.000285213	-2.45822		ENSMUSG00000015314	Slamf6	9.62961	2.25166	0.000285213	-2.09649		ENSMUSG00000014633	Cmc2	8.66402	22.7242	0.000285213	1.39112		ENSMUSG00000018417	Myo1b	14.4148	5.31265	0.000285213	-1.44005		ENSMUSG00000079020	Slc45a4	7.64063	1.7251	-2.14701	0.000166965
ENSMUSG00000006678	Pola1	2.07452	0.732739	0.000285213	-1.50141		ENSMUSG00000015316	Slamf1	3.67465	0.723907	0.000285213	-2.34373		ENSMUSG00000014686	Ceacam16	1.12362	0.424966	0.00707272	-1.40273		ENSMUSG00000024597	Slc12a2	13.2569	4.89701	0.000285213	-1.43677		ENSMUSG00000034105	Tldc1	2.67459	0.604402	-2.14574	0.000166965
ENSMUSG00000006717	Acot13	31.4417	101.808	0.000285213	1.6951		ENSMUSG00000015337	Endog	7.04992	25.4015	0.000285213	1.84923		ENSMUSG00000014776	Nol3	3.43403	10.9136	0.000285213	1.66815		ENSMUSG00000015090	Ptgds	11.9515	4.42267	0.000285213	-1.4342		ENSMUSG00000029298	Gbp9	4.63485	1.05172	-2.13977	0.000166965
ENSMUSG00000006731	B4galnt1	50.4705	0.691478	0.000285213	-6.18961		ENSMUSG00000015340	Cybb	16.8636	5.41428	0.000285213	-1.63907		ENSMUSG00000014813	Stc1	1.70863	0.53893	0.000285213	-1.66467		ENSMUSG00000033196	Myh2	8.72475	3.23114	0.000285213	-1.43307		ENSMUSG00000019813	Cep57l1	1.39713	0.318047	-2.13515	0.000166965
ENSMUSG00000006782	Cnp	32.3835	7.73455	0.00122915	-2.06587		ENSMUSG00000015342	Xk	0.850203	0.281213	0.000540037	-1.59614		ENSMUSG00000015090	Ptgds	0.76909	2.11109	0.0072374	1.45676		ENSMUSG00000074283	Zfp109	0.647369	0.239823	0.0162778	-1.43262		ENSMUSG00000034071	Zfp551	1.14512	0.261569	-2.13024	0.00151989
ENSMUSG00000006784	Ttc25	2.0062	63.9912	0.000285213	4.99534		ENSMUSG00000015355	Cd48	30.3456	10.2214	0.000285213	-1.56989		ENSMUSG00000015092	Edf1	96.6137	204.864	0.000285213	1.08437		ENSMUSG00000084904	Gm14827	0.494217	0.183259	0.00994094	-1.43126		ENSMUSG00000032735	Ablim3	17.071	3.90055	-2.1298	0.000166965
ENSMUSG00000006818	Sod2	40.4346	209.693	0.000285213	2.37462		ENSMUSG00000015396	Cd83	24.7595	6.95653	0.000285213	-1.83154		ENSMUSG00000015112	Slc25a13	0.797892	0.248063	0.00226995	-1.68549		ENSMUSG00000027832	Ptx3	4.44331	1.64776	0.000285213	-1.43113		ENSMUSG00000033970	Rfc3	4.65285	1.06365	-2.12909	0.000166965
ENSMUSG00000006930	Hap1	3.6083	0.545052	0.000285213	-2.72685		ENSMUSG00000015451	C4a	1.62812	4.25691	0.00397451	1.3866		ENSMUSG00000015134	Aldh1a3	2.90783	1.09952	0.000285213	-1.40307		ENSMUSG00000022519	Srl	34.3224	12.7307	0.000285213	-1.43084		ENSMUSG00000059401	Mamld1	4.40929	1.00809	-2.12892	0.000166965
ENSMUSG00000007029	Vars	39.1854	8.33927	0.000285213	-2.23232		ENSMUSG00000015468	Notch4	5.18977	11.8889	0.000779155	1.19587		ENSMUSG00000015314	Slamf6	9.62961	1.9859	0.000285213	-2.27768		ENSMUSG00000027359	Slc27a2	144.203	53.523	0.000285213	-1.42987		ENSMUSG00000049086	Bmyc	6.25147	1.42987	-2.12831	0.000166965
ENSMUSG00000007035	Msh5	2.2698	0.231825	0.000285213	-3.29146		ENSMUSG00000015597	Zfp318	10.0227	3.88449	0.000285213	-1.36747		ENSMUSG00000015316	Slamf1	3.67465	0.660938	0.000285213	-2.47502		ENSMUSG00000048154	Mll2	7.33544	2.72841	0.000285213	-1.42682		ENSMUSG00000019768	Esr1	9.41312	2.15353	-2.12797	0.000166965
ENSMUSG00000007041	Clic1	69.4742	20.1253	0.000285213	-1.78747		ENSMUSG00000015619	Gata3	2.16003	0.885814	0.00122915	-1.28598		ENSMUSG00000015337	Endog	7.04992	14.6713	0.0072374	1.05732		ENSMUSG00000057230	Aak1	2.94226	1.09586	0.00165682	-1.42486		ENSMUSG00000036292	Gramd1c	1.87734	0.430153	-2.12577	0.000166965
ENSMUSG00000007080	Pole	2.70162	0.543607	0.000285213	-2.31319		ENSMUSG00000015880	Ncapg	2.70812	0.477525	0.000285213	-2.50364		ENSMUSG00000015340	Cybb	16.8636	4.18001	0.000285213	-2.01233		ENSMUSG00000020407	Upp1	2.1466	0.799657	0.00122915	-1.4246		ENSMUSG00000001665	Gstt3	4.75684	1.09403	-2.12035	0.0111362
ENSMUSG00000007097	Atp1a2	98.5978	321.361	0.000285213	1.70457		ENSMUSG00000015943	Bola1	11.9977	30.2135	0.000285213	1.33244		ENSMUSG00000015342	Xk	0.850203	0.303965	0.000285213	-1.4839		ENSMUSG00000025019	Lcor	1.23512	0.461712	0.000285213	-1.41959		ENSMUSG00000029828	4921507P07Rik	1.54282	0.355148	-2.11908	0.000166965
ENSMUSG00000007207	Stx1a	2.28872	0.698724	0.000285213	-1.71175		ENSMUSG00000015950	Ncf1	25.3072	10.0207	0.000285213	-1.33656		ENSMUSG00000015354	Pcolce2	4.60782	1.98958	0.00186383	-1.21162		ENSMUSG00000046408	1700067K01Rik	1.12031	0.420241	0.0213481	-1.41461		ENSMUSG00000078247	Airn	5.782	1.33332	-2.11655	0.015555
ENSMUSG00000007415	Gatad1	22.9849	49.113	0.000285213	1.09542		ENSMUSG00000015968	Cacna1d	1.03581	2.5691	0.0200075	1.3105		ENSMUSG00000015355	Cd48	30.3456	9.08605	0.000285213	-1.73976		ENSMUSG00000018983	E2f2	2.74912	1.03159	0.000285213	-1.4141		ENSMUSG00000026707	Nsun6	1.96866	0.454779	-2.11398	0.000166965
ENSMUSG00000007591	Tssk4	0.677002	0.109606	0.0119171	-2.62683		ENSMUSG00000015970	Chdh	7.61005	22.7571	0.000285213	1.58034		ENSMUSG00000015396	Cd83	24.7595	6.43785	0.000285213	-1.94333		ENSMUSG00000058216	BC021614	4.12728	1.55071	0.00379255	-1.41226		ENSMUSG00000087445	Gm14286	4.60634	1.06576	-2.11174	0.0217453
ENSMUSG00000007594	Hapln4	0.185252	1.87974	0.000285213	3.34297		ENSMUSG00000016024	Lbp	9.23253	2.63565	0.000285213	-1.80857		ENSMUSG00000015451	C4a	1.62812	3.61242	0.0155682	1.14976		ENSMUSG00000064337	mt-Rnr1	7800.96	2933.08	0.000285213	-1.41124		ENSMUSG00000027954	Efna1	9.01062	2.09816	-2.1025	0.000166965
ENSMUSG00000007682	Dio2	0.218296	10.7596	0.000285213	5.62319		ENSMUSG00000016028	Celsr1	0.940849	0.384478	0.000285213	-1.29106		ENSMUSG00000015468	Notch4	5.18977	10.7381	0.0168382	1.049		ENSMUSG00000079043	Fastkd5	8.16422	3.07155	0.000285213	-1.41035		ENSMUSG00000020926	Adam11	5.30062	1.23619	-2.10025	0.000166965
ENSMUSG00000007880	Arid1a	19.9678	7.26552	0.000285213	-1.45854		ENSMUSG00000016087	Fli1	20.3984	9.22036	0.000285213	-1.14556		ENSMUSG00000015597	Zfp318	10.0227	4.20691	0.000285213	-1.25244		ENSMUSG00000010095	Slc3a2	51.275	19.3177	0.000285213	-1.40833		ENSMUSG00000031628	Casp3	6.16938	1.44153	-2.09752	0.000166965
ENSMUSG00000007891	Ctsd	537.235	1088.88	0.000285213	1.01922		ENSMUSG00000016252	Atp5e	341.13	1069.27	0.000285213	1.64823		ENSMUSG00000015619	Gata3	2.16003	0.903229	0.000779155	-1.25789		ENSMUSG00000081291	Gm14738	1.05246	0.396723	0.00165682	-1.40756		ENSMUSG00000024245	Tmem178	1.02835	0.241355	-2.09111	0.00627317
ENSMUSG00000007892	Rplp1	2018	994.574	0.000285213	-1.02078		ENSMUSG00000016257	Slmo2	28.1571	72.2299	0.000285213	1.3591		ENSMUSG00000015745	Plekho1	30.7708	14.7374	0.000285213	-1.06208		ENSMUSG00000024561	Mbd1	19.1994	7.24415	0.000285213	-1.40617		ENSMUSG00000030309	Caprin2	4.08063	0.960385	-2.08711	0.000166965
ENSMUSG00000007950	Abhd8	7.9654	2.72844	0.000285213	-1.54567		ENSMUSG00000016262	Sertad4	0.956787	0.409772	0.0104048	-1.22338		ENSMUSG00000015880	Ncapg	2.70812	0.483506	0.000285213	-2.48569		ENSMUSG00000071648	Rom1	11.7952	4.457	0.000285213	-1.40406		ENSMUSG00000039670	Oxld1	35.1722	8.32448	-2.079	0.000166965
ENSMUSG00000008035	Mid1ip1	25.4859	91.1163	0.000285213	1.83801		ENSMUSG00000016349	Eef1a2	0.1	6.83412	0.000285213	6.09468		ENSMUSG00000015943	Bola1	11.9977	31.6858	0.000285213	1.40108		ENSMUSG00000014905	Dnajb9	62.4303	23.5919	0.000285213	-1.40395		ENSMUSG00000049811	Fam161a	4.87541	1.15503	-2.07759	0.000166965
ENSMUSG00000008153	Clstn3	20.9343	147.147	0.000285213	2.81332		ENSMUSG00000016427	Ndufa1	204.664	1034.05	0.000285213	2.33698		ENSMUSG00000015950	Ncf1	25.3072	6.71703	0.000285213	-1.91365		ENSMUSG00000038539	Atf5	194.703	73.8084	0.000285213	-1.39942		ENSMUSG00000006850	Tmco6	4.71168	1.12032	-2.07233	0.0403164
ENSMUSG00000008193	Spib	38.9792	0.0420218	0.0100967	-9.85735		ENSMUSG00000016498	Pdcd1lg2	1.01398	0.296759	0.00397451	-1.77267		ENSMUSG00000016024	Lbp	9.23253	4.20148	0.000285213	-1.13583		ENSMUSG00000086320	Gm12840	76.1015	28.8534	0.000285213	-1.39918		ENSMUSG00000024534	Sncaip	2.93801	0.700185	-2.06903	0.000166965
ENSMUSG00000008200	Fnbp4	40.1463	13.7605	0.000285213	-1.54473		ENSMUSG00000016552	Foxred2	3.1152	1.23017	0.000285213	-1.34047		ENSMUSG00000016028	Celsr1	0.940849	0.283234	0.000285213	-1.73197		ENSMUSG00000045094	Arhgef37	0.512247	0.194678	0.00772315	-1.39575		ENSMUSG00000097617	AC148328.2	6.20715	1.4848	-2.06366	0.00431085
ENSMUSG00000008318	Relt	6.38988	0.46801	0.000285213	-3.77118		ENSMUSG00000016756	Cmah	9.33574	2.68366	0.000285213	-1.79856		ENSMUSG00000016252	Atp5e	341.13	888.125	0.000285213	1.38044		ENSMUSG00000024966	Stip1	89.4777	34.023	0.000285213	-1.39502		ENSMUSG00000059824	Dbp	57.3371	13.7356	-2.06155	0.000166965
ENSMUSG00000008435	Rdh13	5.85771	12.25	0.00122915	1.06437		ENSMUSG00000016918	Sulf1	5.54054	2.48282	0.000285213	-1.15805		ENSMUSG00000016283	H2-M2	9.67965	4.33815	0.000285213	-1.15787		ENSMUSG00000097815	AC136215.1	130.722	49.7314	0.000285213	-1.39427		ENSMUSG00000026126	Ptpn18	5.13954	1.2341	-2.05818	0.000166965
ENSMUSG00000008489	Elavl2	0.107377	0.428502	0.0214812	1.99662		ENSMUSG00000017002	Slpi	20.121	3.17272	0.000285213	-2.66491		ENSMUSG00000016349	Eef1a2	0.1	24.2648	0.000285213	7.92272		ENSMUSG00000052392	Acot4	6.14665	2.33887	0.000285213	-1.39399		ENSMUSG00000063445	Nmral1	2.98699	0.720725	-2.05117	0.000166965
ENSMUSG00000008496	Pou2f2	8.85794	0.0885957	0.000285213	-6.64359		ENSMUSG00000017057	Il13ra1	4.5343	1.3799	0.000285213	-1.71632		ENSMUSG00000016356	Col20a1	0.580763	1.38487	0.00994094	1.25373		ENSMUSG00000058006	Mdn1	5.14045	1.95623	0.00641066	-1.39382		ENSMUSG00000032109	Nlrx1	4.98819	1.20442	-2.05018	0.000166965
ENSMUSG00000008540	Mgst1	524.13	1075.77	0.000285213	1.03737		ENSMUSG00000017144	Rnd3	6.79227	2.96408	0.000285213	-1.19631		ENSMUSG00000016427	Ndufa1	204.664	699.388	0.000285213	1.77284		ENSMUSG00000018604	Tbx3	4.68169	1.79091	0.000285213	-1.38634		ENSMUSG00000089941	Gm16168	5.11148	1.23683	-2.04709	0.000166965
ENSMUSG00000008668	Rps18	768.921	334.586	0.000285213	-1.20046		ENSMUSG00000017146	Brca1	0.900591	0.255242	0.000285213	-1.81901		ENSMUSG00000016498	Pdcd1lg2	1.01398	0.250175	0.00415564	-2.01902		ENSMUSG00000041220	Elovl6	199.236	76.2174	0.000285213	-1.38629		ENSMUSG00000085455	1810059H22Rik	1.34079	0.324772	-2.04558	0.0389307
ENSMUSG00000008682	Rpl10	775.641	359.703	0.000285213	-1.10858		ENSMUSG00000017167	Cntnap1	4.09101	9.71954	0.00360997	1.24843		ENSMUSG00000016552	Foxred2	3.1152	1.32108	0.000285213	-1.23761		ENSMUSG00000041741	Pde3a	1.99309	0.762582	0.000285213	-1.38604		ENSMUSG00000032064	Dixdc1	2.41162	0.585014	-2.04346	0.000166965
ENSMUSG00000008683	Rps15a	518.347	195.611	0.000285213	-1.40593		ENSMUSG00000017188	Coa3	30.4715	78.3835	0.000540037	1.36309		ENSMUSG00000016756	Cmah	9.33574	1.91283	0.000285213	-2.28706		ENSMUSG00000028841	Cnksr1	1.03412	0.396517	0.00266413	-1.38295		ENSMUSG00000009621	Vav2	10.2411	2.48979	-2.04028	0.000166965
ENSMUSG00000009092	Derl3	1.73851	0.243425	0.00186383	-2.8363		ENSMUSG00000017300	Tnnc2	0.936903	184.549	0.0238517	7.62189		ENSMUSG00000016918	Sulf1	5.54054	2.49927	0.000285213	-1.14852		ENSMUSG00000051596	Otop1	76.1784	29.2487	0.000285213	-1.38101		ENSMUSG00000001520	Nrip2	5.12294	1.25191	-2.03285	0.000166965
ENSMUSG00000009185	Ccl8	58.1583	10.963	0.000285213	-2.40734		ENSMUSG00000017307	Acot8	11.6512	24.9508	0.00122915	1.09861		ENSMUSG00000016984	Etaa1	2.52906	1.20272	0.000285213	-1.0723		ENSMUSG00000021037	Ahsa1	168.128	64.5668	0.000285213	-1.3807		ENSMUSG00000009739	Pou6f1	9.38403	2.29884	-2.0293	0.000166965
ENSMUSG00000009292	Trpm2	2.97026	0.153506	0.000285213	-4.27422		ENSMUSG00000017314	Mpp2	2.64024	6.06242	0.000779155	1.19922		ENSMUSG00000017002	Slpi	20.121	0.964842	0.000285213	-4.38227		ENSMUSG00000025515	Muc2	0.553925	0.212996	0.0331828	-1.37886		ENSMUSG00000035967	Ddx26b	5.6617	1.39327	-2.02276	0.000166965
ENSMUSG00000009585	Apobec3	91.8681	7.49082	0.000285213	-3.61637		ENSMUSG00000017386	Traf4	11.2005	23.1489	0.000285213	1.04738		ENSMUSG00000017057	Il13ra1	4.5343	1.34145	0.000285213	-1.75709		ENSMUSG00000074178	Gm10638	7.72244	2.97772	0.0340343	-1.37485		ENSMUSG00000029699	Srcrb4d	3.3797	0.834841	-2.01732	0.000166965
ENSMUSG00000009633	G0s2	148.038	347.433	0.000285213	1.23077		ENSMUSG00000017390	Aldoc	1.04672	0.27559	0.00186383	-1.92528		ENSMUSG00000017146	Brca1	0.900591	0.196763	0.000285213	-2.19441		ENSMUSG00000040321	Zfp770	7.78789	3.01125	0.000285213	-1.37087		ENSMUSG00000021273	Fdft1	47.4069	11.7184	-2.01632	0.00431085
ENSMUSG00000009687	Fxyd5	72.806	13.2306	0.000285213	-2.46018		ENSMUSG00000017400	Stac2	2.29861	0.54251	0.000285213	-2.08304		ENSMUSG00000017300	Tnnc2	0.936903	769.546	0.0238517	9.68189		ENSMUSG00000048911	Rnf24	8.6515	3.35416	0.000285213	-1.367		ENSMUSG00000042851	Zc3h6	3.13878	0.776297	-2.01552	0.000166965
ENSMUSG00000009772	Nuak2	5.20336	0.455219	0.000285213	-3.51481		ENSMUSG00000017453	Pipox	0.681434	0.165876	0.0252814	-2.03847		ENSMUSG00000017309	Cd300lg	43.4626	97.485	0.000285213	1.16541		ENSMUSG00000038550	Gm129	10.9665	4.27179	0.00360997	-1.36019		ENSMUSG00000052783	Grk4	1.89862	0.470773	-2.01185	0.000166965
ENSMUSG00000009863	Sdhb	130.395	626.174	0.000285213	2.26368		ENSMUSG00000017485	Top2b	22.3328	10.9982	0.000540037	-1.0219		ENSMUSG00000017314	Mpp2	2.64024	8.84145	0.000285213	1.74361		ENSMUSG00000010651	Acaa1b	37.1628	14.4807	0.000285213	-1.35973		ENSMUSG00000032898	Fbxo21	74.7697	18.606	-2.00669	0.000166965
ENSMUSG00000009876	Cox4i2	2.47273	5.05679	0.0046922	1.03212		ENSMUSG00000017499	Cdc6	1.73651	0.608463	0.000285213	-1.51295		ENSMUSG00000017390	Aldoc	1.04672	0.477898	0.0158561	-1.1311		ENSMUSG00000022658	Tagln3	0.909827	0.354671	0.0299733	-1.35911		ENSMUSG00000046314	Stxbp6	3.92708	0.978331	-2.00506	0.000318771
ENSMUSG00000010051	Hyal1	5.29575	17.1035	0.000285213	1.69138		ENSMUSG00000017550	Atad5	1.65882	0.46781	0.000285213	-1.82616		ENSMUSG00000017400	Stac2	2.29861	0.556724	0.000285213	-2.04573		ENSMUSG00000036779	Papd5	16.0643	6.26513	0.000285213	-1.35844		ENSMUSG00000023150	Ivns1abp	188.069	46.9456	-2.0022	0.000166965
ENSMUSG00000010064	Slc38a3	0.117677	0.706567	0.000779155	2.58599		ENSMUSG00000017561	Crlf3	28.5002	10.5776	0.000285213	-1.42996		ENSMUSG00000017405	Nek8	6.87555	3.1713	0.000779155	-1.1164		ENSMUSG00000042202	Slc35e2	7.97624	3.12117	0.000285213	-1.35362		ENSMUSG00000051007	Pddc1	15.2594	3.80921	-2.00213	0.000166965
ENSMUSG00000010122	Slc47a1	0.0176247	1.10414	0.0322139	5.96918		ENSMUSG00000017639	Rab11fip4	2.43084	1.04686	0.00122915	-1.21539		ENSMUSG00000017550	Atad5	1.65882	0.580934	0.000285213	-1.51371		ENSMUSG00000057913	Gm10032	33.943	13.3038	0.000285213	-1.35128		ENSMUSG00000054939	Zfp174	1.09375	0.273055	-2.00202	0.0188474
ENSMUSG00000010142	Tnfrsf13b	24.7344	0.421362	0.000285213	-5.87531		ENSMUSG00000017652	Cd40	14.1256	5.74621	0.000285213	-1.29763		ENSMUSG00000017561	Crlf3	28.5002	8.94891	0.000285213	-1.67119		ENSMUSG00000063406	Tmed5	120.916	47.4259	0.000285213	-1.35026		ENSMUSG00000019989	Enpp3	1.75521	0.438686	-2.00039	0.000166965
ENSMUSG00000010175	Prox1	0.441603	0.0283583	0.00122915	-3.96091		ENSMUSG00000017679	Ttpal	17.6899	7.07704	0.000285213	-1.32171		ENSMUSG00000017639	Rab11fip4	2.43084	1.06878	0.00100762	-1.18549		ENSMUSG00000029822	Osbpl3	1.66038	0.65166	0.00165682	-1.34932		ENSMUSG00000029135	Fosl2	3.9524	15.8098	2.00002	0.000166965
ENSMUSG00000010529	Gm266	0.776077	0.174645	0.045911	-2.15177		ENSMUSG00000017692	Rhbdl3	1.36554	0.613418	0.00144571	-1.15453		ENSMUSG00000017652	Cd40	14.1256	4.89339	0.000285213	-1.52941		ENSMUSG00000028834	Trim63	5.98661	2.35153	0.000285213	-1.34814		ENSMUSG00000024210	Ip6k3	0.271409	1.08666	2.00137	0.000318771
ENSMUSG00000010651	Acaa1b	12.4305	83.6436	0.000285213	2.75037		ENSMUSG00000017697	Ada	2.9958	0.850747	0.000285213	-1.81614		ENSMUSG00000017677	Wsb1	25.5375	12.1727	0.000285213	-1.06897		ENSMUSG00000003934	Efnb3	0.523615	0.205881	0.0114671	-1.3467		ENSMUSG00000026020	Nop58	4.9609	19.9359	2.0067	0.000166965
ENSMUSG00000010914	Pdhx	20.3487	92.6334	0.000285213	2.1866		ENSMUSG00000017713	Tha1	3.45949	7.59164	0.000285213	1.13385		ENSMUSG00000017679	Ttpal	17.6899	5.83177	0.000285213	-1.60092		ENSMUSG00000032724	Abtb2	2.43453	0.958574	0.000285213	-1.34468		ENSMUSG00000096969	4930535I16Rik	4.81243	19.4158	2.01239	0.0284246
ENSMUSG00000011008	Mcoln2	6.57925	0.221682	0.000285213	-4.89136		ENSMUSG00000017716	Birc5	7.9529	2.59528	0.000285213	-1.61559		ENSMUSG00000017697	Ada	2.9958	1.20282	0.000285213	-1.31652		ENSMUSG00000026950	Neb	29.803	11.7564	0.000285213	-1.34201		ENSMUSG00000026535	Ifi202b	0.965346	3.89948	2.01416	0.000166965
ENSMUSG00000011148	Adssl1	2.88874	8.67298	0.000285213	1.58609		ENSMUSG00000017778	Cox7c	302.735	985.745	0.000285213	1.70316		ENSMUSG00000017716	Birc5	7.9529	2.83995	0.000285213	-1.48562		ENSMUSG00000021327	Zkscan3	42.3865	16.8237	0.000285213	-1.33311		ENSMUSG00000036752	Tubb4b	41.6448	168.469	2.01627	0.000166965
ENSMUSG00000011256	Adam19	6.32832	2.99971	0.000285213	-1.077		ENSMUSG00000017817	Jph2	0.183812	2.44179	0.000285213	3.73164		ENSMUSG00000017737	Mmp9	3.35078	1.3299	0.000285213	-1.33318		ENSMUSG00000035329	Fbxo33	10.6257	4.21893	0.000285213	-1.33261		ENSMUSG00000049303	Syt12	4.21724	17.152	2.02401	0.000166965
ENSMUSG00000011267	Zfp296	2.23816	0.511449	0.000285213	-2.12965		ENSMUSG00000017861	Mybl2	2.81306	1.24418	0.0072374	-1.17695		ENSMUSG00000017778	Cox7c	302.735	777.782	0.000285213	1.36131		ENSMUSG00000005299	Letm1	72.9404	28.9858	0.000285213	-1.33137		ENSMUSG00000021067	Sav1	19.8904	81.2399	2.03012	0.000166965
ENSMUSG00000011305	Plin5	8.08118	52.7015	0.000285213	2.70521		ENSMUSG00000018012	Rac3	1.04572	2.42855	0.00804477	1.2156		ENSMUSG00000017817	Jph2	0.183812	9.86446	0.000285213	5.74594		ENSMUSG00000045973	Slc25a51	259.451	103.114	0.000285213	-1.33122		ENSMUSG00000022893	Adamts1	4.14419	16.9275	2.03021	0.000166965
ENSMUSG00000011382	Dhdh	37.0705	86.8491	0.00206845	1.22824		ENSMUSG00000018168	Ikzf3	26.7745	5.12661	0.000285213	-2.38478		ENSMUSG00000017861	Mybl2	2.81306	0.948612	0.000285213	-1.56825		ENSMUSG00000030592	Ryr1	5.91957	2.35455	0.000285213	-1.33004		ENSMUSG00000034723	Tmx4	6.2301	25.45	2.03034	0.000166965
ENSMUSG00000011752	Pgam1	45.9866	264.794	0.000285213	2.52558		ENSMUSG00000018209	Stk4	26.4967	10.0618	0.000285213	-1.39692		ENSMUSG00000018008	Cyth4	21.5573	9.9572	0.000285213	-1.11436		ENSMUSG00000021067	Sav1	71.6846	28.5475	0.000285213	-1.3283		ENSMUSG00000081448	Gm13086	0.421712	1.72435	2.03172	0.000166965
ENSMUSG00000012126	Ubxn11	5.73112	0.194716	0.00246856	-4.87937		ENSMUSG00000018263	Tbx5	0.282746	0.637212	0.00852659	1.17227		ENSMUSG00000018042	Cyb5r3	52.154	107.219	0.000285213	1.03971		ENSMUSG00000015656	Hspa8	1096.06	436.818	0.000285213	-1.32722		ENSMUSG00000024732	Ccdc86	1.02282	4.18736	2.03348	0.000166965
ENSMUSG00000012350	Ehf	1.3705	0.0110472	0.00521655	-6.95488		ENSMUSG00000018341	Il12rb2	0.988013	0.476938	0.0116168	-1.05073		ENSMUSG00000018168	Ikzf3	26.7745	4.49167	0.000285213	-2.57554		ENSMUSG00000046470	Sox18	25.5404	10.1788	0.000285213	-1.32721		ENSMUSG00000021360	Gcnt2	1.38128	5.69786	2.04441	0.000166965
ENSMUSG00000012443	Kif11	3.11461	0.876697	0.000285213	-1.8289		ENSMUSG00000018381	Abi3	15.309	60.3993	0.000285213	1.98015		ENSMUSG00000018209	Stk4	26.4967	7.38213	0.000285213	-1.8437		ENSMUSG00000052374	Actn2	9.73713	3.8849	0.000285213	-1.32562		ENSMUSG00000064339	mt-Rnr2	1472.96	6076.67	2.04456	0.000166965
ENSMUSG00000012848	Rps5	609.411	220.792	0.000285213	-1.46473		ENSMUSG00000018411	Mapt	0.864066	2.16025	0.00360997	1.32198		ENSMUSG00000018263	Tbx5	0.282746	0.840675	0.00100762	1.57204		ENSMUSG00000019992	Mtfr2	0.442694	0.176734	0.0335477	-1.32473		ENSMUSG00000052974	Cyp2f2	0.341317	1.4132	2.04978	0.000606012
ENSMUSG00000013593	Ndufs2	153.538	530.459	0.000285213	1.78865		ENSMUSG00000018428	Akap1	19.3084	45.9484	0.000285213	1.25079		ENSMUSG00000018341	Il12rb2	0.988013	0.345604	0.00122915	-1.51541		ENSMUSG00000058966	Fam57b	16.7304	6.68097	0.000285213	-1.32434		ENSMUSG00000001774	Chordc1	10.2762	42.5674	2.05044	0.000166965
ENSMUSG00000013629	Cad	6.20229	14.4108	0.000285213	1.21628		ENSMUSG00000018507	Trpv2	9.98413	4.37935	0.000285213	-1.18892		ENSMUSG00000018362	Kpna2	17.8307	8.05063	0.000285213	-1.14719		ENSMUSG00000038264	Sema7a	9.02911	3.62236	0.000285213	-1.31765		ENSMUSG00000004891	Nes	4.90572	20.3734	2.05415	0.000166965
ENSMUSG00000013701	Timm23	52.3138	146.962	0.000285213	1.49018		ENSMUSG00000018554	Ybx2	7.16474	29.6215	0.000285213	2.04766		ENSMUSG00000018381	Abi3	15.309	35.2106	0.00342368	1.20163		ENSMUSG00000028233	Tgs1	9.15286	3.67562	0.000285213	-1.31623		ENSMUSG00000038174	Fam126b	5.37341	22.4214	2.06097	0.000166965
ENSMUSG00000013707	Tnfaip8l2	16.4878	1.92891	0.000285213	-3.09554		ENSMUSG00000018574	Acadvl	132.532	866.522	0.000285213	2.7089		ENSMUSG00000018411	Mapt	0.864066	2.31784	0.00144571	1.42357		ENSMUSG00000025551	Fgf14	1.2407	0.499453	0.000779155	-1.31273		ENSMUSG00000023075	Akirin1	8.75565	36.5833	2.0629	0.000166965
ENSMUSG00000014039	Prdm15	2.65367	1.27286	0.000285213	-1.05992		ENSMUSG00000018585	Atox1	101.946	297.001	0.000285213	1.54266		ENSMUSG00000018507	Trpv2	9.98413	4.24966	0.000285213	-1.23229		ENSMUSG00000061462	Obscn	8.39599	3.38427	0.000285213	-1.31086		ENSMUSG00000025757	Hspa4l	6.66566	27.8739	2.0641	0.000166965
ENSMUSG00000014294	Ndufa2	138.787	362.382	0.000285213	1.38464		ENSMUSG00000018599	Smcr7	8.38007	22.5536	0.000285213	1.42832		ENSMUSG00000018509	Cenpv	11.6332	27.6404	0.000285213	1.24853		ENSMUSG00000019891	Dcbld1	2.47752	0.998884	0.000285213	-1.31051		ENSMUSG00000027377	Mall	0.583946	2.44262	2.06452	0.000166965
ENSMUSG00000014301	Pam16	38.4666	114.37	0.000285213	1.57203		ENSMUSG00000018604	Tbx3	1.8318	4.18474	0.000285213	1.19188		ENSMUSG00000018554	Ybx2	7.16474	27.6001	0.000285213	1.94569		ENSMUSG00000022853	Ehhadh	92.7092	37.3799	0.000285213	-1.31045		ENSMUSG00000042041	2010003K11Rik	3.49483	14.6388	2.06651	0.000166965
ENSMUSG00000014313	Cox6c	536.038	1770.75	0.000285213	1.72395		ENSMUSG00000018654	Ikzf1	40.3445	12.2712	0.000285213	-1.7171		ENSMUSG00000018574	Acadvl	132.532	412.544	0.000285213	1.63821		ENSMUSG00000074824	Rslcan18	1.06881	0.430957	0.00931427	-1.31039		ENSMUSG00000050335	Lgals3	17.855	75.1515	2.07347	0.000166965
ENSMUSG00000014551	Mrps25	13.5632	31.6463	0.00397451	1.22234		ENSMUSG00000018677	Slc25a39	71.5582	203.667	0.000285213	1.50902		ENSMUSG00000018585	Atox1	101.946	241.266	0.000285213	1.24282		ENSMUSG00000020300	Cpeb4	15.1918	6.14196	0.000285213	-1.30652		ENSMUSG00000090066	1110002E22Rik	0.211213	0.889449	2.07421	0.000166965
ENSMUSG00000014606	Slc25a11	40.4361	90.2446	0.000285213	1.1582		ENSMUSG00000018707	Dync1h1	17.9347	46.7502	0.0166983	1.38222		ENSMUSG00000018654	Ikzf1	40.3445	8.60634	0.000285213	-2.2289		ENSMUSG00000006218	Fam131c	0.93295	0.377877	0.0217454	-1.30388		ENSMUSG00000062077	Trim54	0.805297	3.40219	2.07887	0.000166965
ENSMUSG00000014633	Cmc2	8.66402	23.2461	0.000285213	1.42388		ENSMUSG00000018796	Acsl1	377.378	963.449	0.00304796	1.3522		ENSMUSG00000018677	Slc25a39	71.5582	148.685	0.000285213	1.05507		ENSMUSG00000029648	Flt1	21.0676	8.5452	0.000285213	-1.30184		ENSMUSG00000039361	Picalm	44.2845	187.515	2.08213	0.000166965
ENSMUSG00000014776	Nol3	3.43403	10.268	0.000285213	1.58018		ENSMUSG00000018819	Lsp1	134.997	57.9771	0.00246856	-1.21937		ENSMUSG00000018707	Dync1h1	17.9347	52.4158	0.00379255	1.54725		ENSMUSG00000020532	Acaca	384.424	156.37	0.0257944	-1.29773		ENSMUSG00000087382	1300015D01Rik	12.2574	52.127	2.08838	0.000166965
ENSMUSG00000014837	4931428F04Rik	3.29784	7.3073	0.000285213	1.14782		ENSMUSG00000018822	Sfrp5	3.32019	1.58912	0.000285213	-1.06304		ENSMUSG00000018821	Avpi1	5.46036	11.5052	0.000285213	1.07522		ENSMUSG00000070392	Gm20634	4.00306	1.64001	0.000285213	-1.2874		ENSMUSG00000070780	Rbm47	8.73953	37.2881	2.09309	0.000166965
ENSMUSG00000014956	Ppp1cb	33.2128	71.0287	0.000285213	1.09666		ENSMUSG00000018900	Slc22a5	9.0669	18.659	0.000285213	1.04119		ENSMUSG00000018845	Unc45b	8.21701	18.8837	0.0366743	1.20046		ENSMUSG00000046027	Stard5	21.851	8.97144	0.000285213	-1.28429		ENSMUSG00000004951	Hspb1	39.7085	169.976	2.09781	0.000166965
ENSMUSG00000015090	Ptgds	0.76909	4.16397	0.000285213	2.43674		ENSMUSG00000018920	Cxcl16	17.8331	8.76301	0.000285213	-1.02506		ENSMUSG00000018920	Cxcl16	17.8331	8.56844	0.000285213	-1.05745		ENSMUSG00000047554	Tmem41b	36.2145	14.877	0.000285213	-1.28348		ENSMUSG00000014905	Dnajb9	12.2495	52.5406	2.10071	0.000166965
ENSMUSG00000015092	Edf1	96.6137	225.389	0.000285213	1.22212		ENSMUSG00000018983	E2f2	4.53687	1.45992	0.000285213	-1.63581		ENSMUSG00000018983	E2f2	4.53687	1.15724	0.000285213	-1.97101		ENSMUSG00000020288	Ahsa2	68.4476	28.2224	0.000285213	-1.27816		ENSMUSG00000020722	Cacng1	0.595286	2.57089	2.11061	0.000166965
ENSMUSG00000015112	Slc25a13	0.797892	0.152077	0.00165682	-2.39139		ENSMUSG00000019082	Slc25a22	35.4502	85.1153	0.000285213	1.26362		ENSMUSG00000019080	Mfsd3	3.64524	7.3973	0.000540037	1.02098		ENSMUSG00000056749	Nfil3	12.0426	4.96864	0.000285213	-1.27722		ENSMUSG00000026202	Tuba4a	11.4478	49.4569	2.1111	0.000166965
ENSMUSG00000015133	Lrrk1	9.19078	4.06205	0.000285213	-1.17798		ENSMUSG00000019102	Aldh3a1	1.02634	0.295089	0.00433606	-1.79829		ENSMUSG00000019102	Aldh3a1	1.02634	0.272281	0.00772315	-1.91434		ENSMUSG00000010064	Slc38a3	2.14999	0.892276	0.000285213	-1.26877		ENSMUSG00000023349	Clec4n	1.01333	4.37911	2.11154	0.0148037
ENSMUSG00000015143	Actn1	17.7948	5.45639	0.000285213	-1.70544		ENSMUSG00000019179	Mdh2	194.578	704.655	0.000285213	1.85657		ENSMUSG00000019179	Mdh2	194.578	452.559	0.000285213	1.21776		ENSMUSG00000050244	Heatr1	3.97561	1.65024	0.000285213	-1.2685		ENSMUSG00000042406	Atf4	31.0192	134.609	2.11754	0.000166965
ENSMUSG00000015312	Gadd45b	15.5693	1.34909	0.000285213	-3.52865		ENSMUSG00000019368	Sec14l4	0.65837	2.0012	0.0141331	1.60389		ENSMUSG00000019194	Scn1b	19.2491	67.3349	0.000285213	1.80656		ENSMUSG00000028919	Arhgef19	2.62264	1.08934	0.0090021	-1.26757		ENSMUSG00000038132	Rbm24	0.216631	0.943687	2.12307	0.000166965
ENSMUSG00000015314	Slamf6	9.62961	0.1	0.000285213	-6.58941		ENSMUSG00000019487	Trip10	8.22364	17.1801	0.000285213	1.06289		ENSMUSG00000019362	D8Ertd738e	87.7153	175.756	0.000285213	1.00267		ENSMUSG00000030870	Ubfd1	18.2975	7.61308	0.000285213	-1.26509		ENSMUSG00000043613	Mmp3	1.1315	4.93005	2.12336	0.000166965
ENSMUSG00000015316	Slamf1	3.67465	0.1	0.000285213	-5.19953		ENSMUSG00000019564	Arid3a	2.59245	1.08092	0.000285213	-1.26206		ENSMUSG00000019487	Trip10	8.22364	22.5434	0.000285213	1.45486		ENSMUSG00000032495	Lrrc2	1.01166	0.420956	0.000779155	-1.26498		ENSMUSG00000021255	Esrrb	0.306877	1.3388	2.1252	0.000166965
ENSMUSG00000015337	Endog	7.04992	28.5294	0.000285213	2.01677		ENSMUSG00000019577	Pdk4	61.2739	315.664	0.000285213	2.36505		ENSMUSG00000019564	Arid3a	2.59245	0.969006	0.000285213	-1.41974		ENSMUSG00000021223	Papln	0.98	0.407833	0.000540037	-1.2648		ENSMUSG00000092215	Gm20419	94.2323	413.102	2.1322	0.000166965
ENSMUSG00000015340	Cybb	16.8636	1.59337	0.000285213	-3.40376		ENSMUSG00000019689	1110001J03Rik	40.1352	174.173	0.000285213	2.11758		ENSMUSG00000019577	Pdk4	61.2739	163.79	0.000285213	1.4185		ENSMUSG00000029238	Clock	10.6167	4.42369	0.000285213	-1.26301		ENSMUSG00000040111	Gramd1b	2.76282	12.1524	2.13702	0.000166965
ENSMUSG00000015355	Cd48	30.3456	2.29109	0.000285213	-3.72738		ENSMUSG00000019699	Akt3	5.87651	2.52551	0.000285213	-1.21838		ENSMUSG00000019689	1110001J03Rik	40.1352	124.439	0.000285213	1.6325		ENSMUSG00000022094	Slc39a14	12.2734	5.12244	0.000285213	-1.26063		ENSMUSG00000073988	Ttpa	1.08959	4.80421	2.14052	0.000166965
ENSMUSG00000015357	Clpx	21.5369	65.4734	0.000285213	1.6041		ENSMUSG00000019718	L3hypdh	9.43397	28.6847	0.000285213	1.60434		ENSMUSG00000019699	Akt3	5.87651	2.73451	0.000285213	-1.10368		ENSMUSG00000034538	Zfp418	1.32775	0.554913	0.000285213	-1.25865		ENSMUSG00000020227	Irak3	3.82675	17.0978	2.15962	0.000166965
ENSMUSG00000015377	Dennd6b	3.01496	1.27057	0.000285213	-1.24666		ENSMUSG00000019726	Lyst	2.31849	1.12154	0.000285213	-1.0477		ENSMUSG00000019732	Calr3	1.91725	4.03293	0.000540037	1.07279		ENSMUSG00000033096	Apmap	214.621	90.3651	0.000285213	-1.24795		ENSMUSG00000029683	Lmod2	1.38237	6.1977	2.16459	0.000166965
ENSMUSG00000015396	Cd83	24.7595	1.1616	0.000285213	-4.4138		ENSMUSG00000019738	Polr2i	17.2659	40.9945	0.00740032	1.2475		ENSMUSG00000019738	Polr2i	17.2659	41.0467	0.00740032	1.24934		ENSMUSG00000067201	H2-M9	1.63298	0.689494	0.0171182	-1.2439		ENSMUSG00000015305	Sash1	4.74587	21.3819	2.17165	0.000166965
ENSMUSG00000015437	Gzmb	0.82523	0.280549	0.0277169	-1.55654		ENSMUSG00000019756	Prl8a1	0.172829	0.989466	0.00607365	2.5173		ENSMUSG00000019756	Prl8a1	0.172829	1.25151	0.00323599	2.85625		ENSMUSG00000038893	Fam117a	26.4387	11.1701	0.000285213	-1.24301		ENSMUSG00000047330	Kcne4	0.397565	1.79336	2.1734	0.000166965
ENSMUSG00000015452	Ager	2.4086	0.747209	0.000285213	-1.68861		ENSMUSG00000019763	Rmnd1	24.6103	56.948	0.000285213	1.21038		ENSMUSG00000019773	Fbxo5	4.54522	2.03206	0.000285213	-1.16141		ENSMUSG00000049044	Rapgef4	0.981644	0.415043	0.0213481	-1.24194		ENSMUSG00000028145	Them4	2.46379	11.1396	2.17675	0.000166965
ENSMUSG00000015476	Prrt1	3.47264	1.48734	0.00266413	-1.2233		ENSMUSG00000019797	1700021F05Rik	21.7682	54.239	0.000285213	1.31711		ENSMUSG00000019817	Plagl1	4.23714	1.33663	0.000285213	-1.66449		ENSMUSG00000035376	Ptplb	79.9484	33.8027	0.000285213	-1.24193		ENSMUSG00000019990	Pde7b	16.2318	73.4012	2.17698	0.000166965
ENSMUSG00000015536	Mocs2	53.5414	148.613	0.000285213	1.47283		ENSMUSG00000019813	Cep57l1	3.15921	1.50438	0.000285213	-1.07039		ENSMUSG00000019823	Mical1	22.0331	5.90273	0.000285213	-1.90022		ENSMUSG00000069270	Hist1h2ac	0.449864	0.190448	0.0452355	-1.24009		ENSMUSG00000028410	Dnaja1	37.316	169.72	2.1853	0.000166965
ENSMUSG00000015568	Lpl	851.478	1711.29	0.0422722	1.00704		ENSMUSG00000019817	Plagl1	4.23714	0.940968	0.000285213	-2.17087		ENSMUSG00000019831	Wasf1	0.869461	0.425761	0.0178113	-1.03008		ENSMUSG00000037720	Tmem33	63.1076	26.7814	0.000285213	-1.23658		ENSMUSG00000056071	S100a9	2.99988	13.6461	2.18551	0.000166965
ENSMUSG00000015597	Zfp318	10.0227	2.36176	0.000285213	-2.08534		ENSMUSG00000019823	Mical1	22.0331	6.13616	0.000285213	-1.84426		ENSMUSG00000019832	Rab32	13.2403	6.11865	0.000285213	-1.11365		ENSMUSG00000025137	Pcyt2	124.587	52.9736	0.000285213	-1.23381		ENSMUSG00000043419	A030009H04Rik	0.651169	2.99005	2.19907	0.000465801
ENSMUSG00000015619	Gata3	2.16003	0.303194	0.0251525	-2.83274		ENSMUSG00000019832	Rab32	13.2403	4.26727	0.000285213	-1.63355		ENSMUSG00000019843	Fyn	22.0678	10.2503	0.000285213	-1.10628		ENSMUSG00000026773	Pfkfb3	293.028	124.776	0.000285213	-1.2317		ENSMUSG00000024883	Rin1	0.192138	0.887783	2.20807	0.000166965
ENSMUSG00000015652	Steap1	0.202096	0.857633	0.0256677	2.08532		ENSMUSG00000019841	Rev3l	7.68635	3.34997	0.000540037	-1.19815		ENSMUSG00000019846	Lama4	25.8364	52.0594	0.0335477	1.01075		ENSMUSG00000097781	CT010433.2	0.592035	0.25225	0.0398461	-1.23083		ENSMUSG00000024206	Rfx2	0.994365	4.59989	2.20975	0.000166965
ENSMUSG00000015656	Hspa8	250.236	604.28	0.000285213	1.27193		ENSMUSG00000019850	Tnfaip3	10.9274	4.35111	0.000285213	-1.32849		ENSMUSG00000019848	Popdc3	0.1	0.844772	0.000285213	3.07856		ENSMUSG00000044231	Nhlrc1	2.38748	1.018	0.000285213	-1.22975		ENSMUSG00000074622	Mafb	7.16281	33.1546	2.21061	0.000166965
ENSMUSG00000015745	Plekho1	30.7708	11.5223	0.000285213	-1.41713		ENSMUSG00000019864	Rtn4ip1	8.78511	21.6846	0.000285213	1.30354		ENSMUSG00000019850	Tnfaip3	10.9274	3.44256	0.000285213	-1.6664		ENSMUSG00000071335	G630090E17Rik	3.08429	1.31574	0.000779155	-1.22906		ENSMUSG00000034684	Sema3f	1.73518	8.0494	2.21379	0.000166965
ENSMUSG00000015806	Qdpr	44.2206	93.313	0.000285213	1.07736		ENSMUSG00000019876	Pkib	4.60544	2.00461	0.00657693	-1.20002		ENSMUSG00000019876	Pkib	4.60544	1.39921	0.000285213	-1.71873		ENSMUSG00000038023	Atp6v0a2	23.4075	10.0018	0.000285213	-1.22671		ENSMUSG00000030022	Adamts9	2.78713	12.9587	2.21707	0.000166965
ENSMUSG00000015854	Cd5l	1.38953	0.04886	0.0228056	-4.8298		ENSMUSG00000019920	Lims1	17.242	8.42021	0.000285213	-1.034		ENSMUSG00000019942	Cdk1	9.68166	4.08594	0.000285213	-1.24459		ENSMUSG00000038095	Sbno1	17.0864	7.30172	0.000285213	-1.22654		ENSMUSG00000014813	Stc1	0.273674	1.27257	2.21721	0.000166965
ENSMUSG00000015880	Ncapg	2.70812	0.399409	0.000285213	-2.76135		ENSMUSG00000019942	Cdk1	9.68166	3.35626	0.000285213	-1.5284		ENSMUSG00000019961	Tmpo	20.9697	9.94613	0.000285213	-1.0761		ENSMUSG00000025377	Enthd2	12.3934	5.29805	0.000540037	-1.22604		ENSMUSG00000033096	Apmap	66.8602	311.816	2.22147	0.000166965
ENSMUSG00000015937	H2afy	61.937	27.4834	0.000285213	-1.17224		ENSMUSG00000019961	Tmpo	20.9697	8.67236	0.000285213	-1.27381		ENSMUSG00000019979	Apaf1	5.8606	2.27161	0.00206845	-1.36733		ENSMUSG00000029149	Krtcap3	3.8868	1.66406	0.00451438	-1.22388		ENSMUSG00000040957	Cables1	6.32529	29.5832	2.22557	0.000166965
ENSMUSG00000015950	Ncf1	25.3072	1.58688	0.000285213	-3.99528		ENSMUSG00000019978	Epb4.1l2	47.9112	23.2915	0.000285213	-1.04056		ENSMUSG00000019982	Myb	2.97855	0.724884	0.000285213	-2.03879		ENSMUSG00000049323	Smcr8	9.96204	4.2748	0.000285213	-1.22058		ENSMUSG00000074813	Gm14005	0.365306	1.70949	2.22638	0.0449472
ENSMUSG00000015966	Il17rb	1.21629	0.346459	0.000285213	-1.81173		ENSMUSG00000019979	Apaf1	5.8606	2.38207	0.0126643	-1.29883		ENSMUSG00000020015	Cdk17	12.307	5.58812	0.000285213	-1.13904		ENSMUSG00000038145	Snrk	107.656	46.2455	0.000285213	-1.21904		ENSMUSG00000071335	G630090E17Rik	0.722733	3.38737	2.22863	0.000166965
ENSMUSG00000015980	Lrrc27	9.95152	21.2741	0.00285667	1.09611		ENSMUSG00000019982	Myb	2.97855	0.956968	0.000285213	-1.63807		ENSMUSG00000020022	Ndufa12	127.458	283.115	0.000285213	1.15137		ENSMUSG00000028261	Ndufaf4	52.7422	22.6835	0.000285213	-1.21731		ENSMUSG00000097762	AC133183.2	0.632848	2.99326	2.24178	0.000166965
ENSMUSG00000016028	Celsr1	0.940849	0.0395227	0.000285213	-4.57321		ENSMUSG00000019986	Ahi1	1.90003	0.60672	0.000285213	-1.64692		ENSMUSG00000020042	Btbd11	1.79397	0.879321	0.0178113	-1.02869		ENSMUSG00000060913	Trim55	0.859166	0.369971	0.020546	-1.21552		ENSMUSG00000024679	Ms4a6d	1.3536	6.40485	2.24237	0.000166965
ENSMUSG00000016087	Fli1	20.3984	8.27192	0.000285213	-1.30216		ENSMUSG00000019988	Nedd1	5.12959	2.48816	0.000285213	-1.04376		ENSMUSG00000020044	Timp3	26.9227	55.9853	0.000285213	1.05622		ENSMUSG00000056429	Tgoln1	171.515	74.0544	0.000285213	-1.21168		ENSMUSG00000057913	Gm10032	2.20216	10.445	2.24582	0.000166965
ENSMUSG00000016206	H2-M3	14.1698	2.67782	0.000285213	-2.40369		ENSMUSG00000019990	Pde7b	2.14794	5.82077	0.000285213	1.43826		ENSMUSG00000020061	Mybpc1	0.46401	3.05339	0.000285213	2.71818		ENSMUSG00000042298	Ttc19	30.2749	13.0968	0.0173975	-1.20891		ENSMUSG00000016256	Ctsz	112.182	533.531	2.24973	0.000166965
ENSMUSG00000016239	Lonrf3	0.108744	0.605343	0.00342368	2.47682		ENSMUSG00000019992	Mtfr2	0.643459	0.210011	0.011316	-1.61538		ENSMUSG00000020068	Pbld2	0.600308	1.6398	0.0159969	1.44975		ENSMUSG00000097799	AL772299.1	15.2211	6.5902	0.0250223	-1.20768		ENSMUSG00000025804	Ccr1	0.330552	1.57242	2.25004	0.000166965
ENSMUSG00000016252	Atp5e	341.13	969.741	0.000285213	1.50728		ENSMUSG00000020015	Cdk17	12.307	5.67612	0.000285213	-1.1165		ENSMUSG00000020070	Rufy2	6.26312	2.67228	0.00323599	-1.22881		ENSMUSG00000083261	Gm7816	1.03315	0.447375	0.0339142	-1.20749		ENSMUSG00000074925	Ptar1	0.738551	3.52911	2.25653	0.000166965
ENSMUSG00000016256	Ctsz	101.466	210.985	0.000285213	1.05614		ENSMUSG00000020022	Ndufa12	127.458	329.918	0.000285213	1.37209		ENSMUSG00000020072	Pbld1	0.937952	3.98353	0.000285213	2.08646		ENSMUSG00000086907	Gm15298	2.77151	1.20343	0.00206845	-1.20352		ENSMUSG00000030203	Dusp16	3.64925	17.6969	2.27783	0.000166965
ENSMUSG00000016257	Slmo2	28.1571	105.326	0.000285213	1.90329		ENSMUSG00000020042	Btbd11	1.79397	0.741439	0.00165682	-1.27476		ENSMUSG00000020092	Pald1	4.81294	10.7317	0.000285213	1.15689		ENSMUSG00000050271	D8Ertd82e	3.46732	1.50809	0.000285213	-1.2011		ENSMUSG00000042487	Leo1	3.51609	17.0596	2.27854	0.000166965
ENSMUSG00000016262	Sertad4	0.956787	0.43785	0.0145677	-1.12776		ENSMUSG00000020068	Pbld2	0.600308	1.90193	0.00451438	1.66369		ENSMUSG00000020100	Slc29a3	7.08274	3.03422	0.000285213	-1.22298		ENSMUSG00000026814	Eng	36.9371	16.1124	0.00100762	-1.1969		ENSMUSG00000042622	Maff	3.39599	16.4952	2.28014	0.000166965
ENSMUSG00000016283	H2-M2	9.67965	0.1	0.000285213	-6.59688		ENSMUSG00000020070	Rufy2	6.26312	3.00985	0.0189224	-1.05719		ENSMUSG00000020120	Plek	18.6112	3.46174	0.000285213	-2.4266		ENSMUSG00000068699	Flnc	5.45852	2.38677	0.000285213	-1.19345		ENSMUSG00000042109	Csdc2	0.278424	1.36417	2.29266	0.000166965
ENSMUSG00000016319	Slc25a5	225.689	651.028	0.000285213	1.52838		ENSMUSG00000020072	Pbld1	0.937952	2.9641	0.000285213	1.66001		ENSMUSG00000020123	Avpr1a	0.593102	0.244764	0.0191947	-1.27689		ENSMUSG00000026639	Lamb3	1.03402	0.452983	0.0204116	-1.19074		ENSMUSG00000066270	Gm10157	1.34611	6.61262	2.29643	0.0328568
ENSMUSG00000016344	Ppdpf	62.2855	128.817	0.000285213	1.04835		ENSMUSG00000020077	Srgn	124.451	58.5262	0.000285213	-1.08842		ENSMUSG00000020125	Elane	0.390003	1.87838	0.0072374	2.26793		ENSMUSG00000019883	Echdc1	201.183	88.1758	0.0208123	-1.19005		ENSMUSG00000025044	Msr1	0.710298	3.50396	2.30249	0.000166965
ENSMUSG00000016349	Eef1a2	0.1	3.09434	0.000285213	4.95156		ENSMUSG00000020085	Aifm2	56.5575	151.258	0.000285213	1.41922		ENSMUSG00000020131	Pcsk4	4.143	19.0975	0.000285213	2.20464		ENSMUSG00000074661	Pde4d	36.8658	16.1619	0.000285213	-1.18969		ENSMUSG00000031710	Ucp1	1647.43	8143.77	2.30548	0.000166965
ENSMUSG00000016427	Ndufa1	204.664	542.492	0.000285213	1.40634		ENSMUSG00000020087	Tysnd1	16.0973	49.3347	0.000285213	1.61578		ENSMUSG00000020134	Peli1	18.4844	8.00204	0.000285213	-1.20787		ENSMUSG00000037106	Fer1l6	7.05088	3.09333	0.000779155	-1.18864		ENSMUSG00000024912	Fosl1	0.908667	4.50649	2.31018	0.000166965
ENSMUSG00000016498	Pdcd1lg2	1.01398	0.1	0.000285213	-3.34196		ENSMUSG00000020089	Ppa1	82.4736	233.71	0.000285213	1.50272		ENSMUSG00000020143	Dock2	21.466	5.57265	0.000285213	-1.94562		ENSMUSG00000032942	Ucp3	65.81	28.8834	0.000285213	-1.18807		ENSMUSG00000020086	H2afy2	1.75842	8.76494	2.31746	0.0421762
ENSMUSG00000016510	Mtif3	10.7496	22.7881	0.000285213	1.084		ENSMUSG00000020092	Pald1	4.81294	13.9116	0.000285213	1.5313		ENSMUSG00000020152	Actr2	76.2239	31.9231	0.000285213	-1.25564		ENSMUSG00000046794	Ppp1r3b	106.508	46.8124	0.000285213	-1.186		ENSMUSG00000079043	Fastkd5	1.90431	9.5366	2.32421	0.000166965
ENSMUSG00000016756	Cmah	9.33574	0.91995	0.000285213	-3.34314		ENSMUSG00000020108	Ddit4	16.9076	36.8303	0.000285213	1.12322		ENSMUSG00000020153	Ndufs7	92.7667	289.672	0.000285213	1.64274		ENSMUSG00000066232	Ipo7	36.9197	16.2636	0.000285213	-1.18274		ENSMUSG00000024042	Sik1	5.29431	26.6031	2.32908	0.000166965
ENSMUSG00000016918	Sulf1	5.54054	1.87602	0.000285213	-1.56235		ENSMUSG00000020120	Plek	18.6112	4.11994	0.000285213	-2.17548		ENSMUSG00000020163	Uqcr11	306.708	1081.82	0.000285213	1.81852		ENSMUSG00000097762	AC133183.2	2.22177	0.978839	0.00641066	-1.18257		ENSMUSG00000041930	Fam222a	0.709067	3.58456	2.3378	0.000166965
ENSMUSG00000017002	Slpi	20.121	0.1	0.000285213	-7.65256		ENSMUSG00000020125	Elane	0.390003	1.44017	0.0213481	1.88468		ENSMUSG00000020173	Cobl	0.116191	2.58023	0.000285213	4.47293		ENSMUSG00000034981	Parm1	55.5322	24.4978	0.000285213	-1.18067		ENSMUSG00000025190	Got1	9.6859	48.9748	2.33808	0.000166965
ENSMUSG00000017057	Il13ra1	4.5343	1.61872	0.000285213	-1.48603		ENSMUSG00000020131	Pcsk4	4.143	18.3856	0.000285213	2.14983		ENSMUSG00000020181	Nav3	0.892787	0.3107	0.00186383	-1.52279		ENSMUSG00000049173	Myoz3	1.98187	0.874452	0.0200075	-1.18041		ENSMUSG00000022667	Cd200r1	0.170889	0.864092	2.33813	0.00529925
ENSMUSG00000017146	Brca1	0.900591	0.0880938	0.000285213	-3.35376		ENSMUSG00000020134	Peli1	18.4844	9.20068	0.000285213	-1.0065		ENSMUSG00000020183	Cpm	3.38682	1.15348	0.000285213	-1.55394		ENSMUSG00000071660	Ttc9c	23.8748	10.5517	0.000285213	-1.17801		ENSMUSG00000020808	Fam64a	0.218716	1.10874	2.34179	0.0188474
ENSMUSG00000017167	Cntnap1	4.09101	11.7658	0.000285213	1.52407		ENSMUSG00000020142	Slc1a4	0.712527	0.297265	0.00226995	-1.2612		ENSMUSG00000020189	Osbpl8	6.65421	3.31683	0.000285213	-1.00446		ENSMUSG00000032633	Flcn	78.5709	34.7264	0.000285213	-1.17796		ENSMUSG00000028069	Gpatch4	2.20074	11.2231	2.35042	0.000166965
ENSMUSG00000017188	Coa3	30.4715	81.5656	0.000540037	1.4205		ENSMUSG00000020143	Dock2	21.466	7.23853	0.000285213	-1.56828		ENSMUSG00000020219	Timm13	30.9989	91.3645	0.000285213	1.55942		ENSMUSG00000041264	Uspl1	17.2659	7.63917	0.000285213	-1.17644		ENSMUSG00000028583	Pdpn	1.48158	7.57425	2.35397	0.000166965
ENSMUSG00000017307	Acot8	11.6512	25.1936	0.00144571	1.11258		ENSMUSG00000020152	Actr2	76.2239	35.6565	0.000285213	-1.09608		ENSMUSG00000020255	D10Wsu102e	8.03621	3.94143	0.000285213	-1.0278		ENSMUSG00000053877	Srcap	6.41797	2.84423	0.00144571	-1.17408		ENSMUSG00000073434	Wdr90	1.43361	7.33017	2.3542	0.0296902
ENSMUSG00000017344	Vtn	9.44818	4.31985	0.000285213	-1.12906		ENSMUSG00000020153	Ndufs7	92.7667	367.246	0.000285213	1.98507		ENSMUSG00000020272	Stk10	14.7359	6.09058	0.000285213	-1.27468		ENSMUSG00000055882	Abhd16b	0.608202	0.269598	0.0480409	-1.17374		ENSMUSG00000020027	Socs2	2.78733	14.3089	2.35995	0.000166965
ENSMUSG00000017386	Traf4	11.2005	45.0457	0.000285213	2.00783		ENSMUSG00000020163	Uqcr11	306.708	1458.12	0.000285213	2.24917		ENSMUSG00000020273	Papolg	5.55924	2.04398	0.000285213	-1.44351		ENSMUSG00000049265	Kcnk3	164.139	72.7728	0.000285213	-1.17345		ENSMUSG00000048677	Tpcn2	2.30052	11.8386	2.36346	0.000166965
ENSMUSG00000017390	Aldoc	1.04672	0.262735	0.00590608	-1.9942		ENSMUSG00000020173	Cobl	0.116191	0.961045	0.00206845	3.04811		ENSMUSG00000020275	Rel	3.27323	0.434146	0.000285213	-2.91446		ENSMUSG00000031785	Gpr56	15.2501	6.78317	0.000285213	-1.16879		ENSMUSG00000029544	Cabp1	0.621649	3.20715	2.36712	0.000318771
ENSMUSG00000017400	Stac2	2.29861	0.214022	0.000285213	-3.42493		ENSMUSG00000020181	Nav3	0.892787	0.353823	0.00707272	-1.33529		ENSMUSG00000020279	Il9r	4.96132	2.26915	0.00226995	-1.12857		ENSMUSG00000051246	Msantd1	0.4019	0.17931	0.0402007	-1.16438		ENSMUSG00000038893	Fam117a	9.33794	48.2472	2.36927	0.000166965
ENSMUSG00000017453	Pipox	0.681434	0.0757932	0.0078847	-3.16843		ENSMUSG00000020183	Cpm	3.38682	1.39289	0.000285213	-1.28185		ENSMUSG00000020290	Xpo1	23.4259	9.89212	0.000285213	-1.24375		ENSMUSG00000046139	Patl1	14.5805	6.51991	0.000285213	-1.16112		ENSMUSG00000026107	Nabp1	13.4352	69.4896	2.37078	0.000166965
ENSMUSG00000017491	Rarb	1.14405	2.87461	0.000285213	1.32922		ENSMUSG00000020218	Wif1	0.498025	0.186935	0.0408973	-1.41368		ENSMUSG00000020297	Nsg2	16.0574	5.2732	0.000285213	-1.60649		ENSMUSG00000054200	Ffar4	48.1383	21.5727	0.000285213	-1.15798		ENSMUSG00000061086	Myl4	2.18274	11.3087	2.37322	0.000166965
ENSMUSG00000017499	Cdc6	1.73651	0.589182	0.0441062	-1.55941		ENSMUSG00000020219	Timm13	30.9989	110.94	0.000285213	1.83949		ENSMUSG00000020305	Asb3	4.68376	2.34138	0.00122915	-1.00031		ENSMUSG00000066647	Gm5113	5.1887	2.32563	0.000285213	-1.15775		ENSMUSG00000025161	Slc16a3	0.58209	3.04855	2.38881	0.000166965
ENSMUSG00000017550	Atad5	1.65882	0.617009	0.00433606	-1.42679		ENSMUSG00000020251	Glt8d2	1.65008	0.593785	0.0482649	-1.47452		ENSMUSG00000020310	Madcam1	2.34284	1.03335	0.00285667	-1.18093		ENSMUSG00000000682	Cd52	52.5714	23.5662	0.000285213	-1.15756		ENSMUSG00000035735	Dagla	7.47128	39.3766	2.39791	0.000166965
ENSMUSG00000017561	Crlf3	28.5002	5.12818	0.000285213	-2.47445		ENSMUSG00000020253	Ppm1m	52.2367	105.457	0.000285213	1.01352		ENSMUSG00000020330	Hmmr	1.48867	0.279022	0.000285213	-2.41557		ENSMUSG00000064264	Zfp428	5.18197	2.3235	0.00122915	-1.1572		ENSMUSG00000085348	Gm12300	1.98907	10.541	2.40585	0.000880005
ENSMUSG00000017631	Abr	7.17579	3.32767	0.000285213	-1.10863		ENSMUSG00000020264	Slc36a2	93.1628	236.181	0.000285213	1.34207		ENSMUSG00000020331	Hcn2	0.244142	0.583155	0.0161387	1.25616		ENSMUSG00000070720	Tmem200b	2.08761	0.936253	0.00641066	-1.15688		ENSMUSG00000050423	Ppp1r3g	0.280235	1.49616	2.41656	0.000318771
ENSMUSG00000017639	Rab11fip4	2.43084	0.725753	0.000285213	-1.7439		ENSMUSG00000020268	Lyrm7	3.54692	8.70931	0.000285213	1.29599		ENSMUSG00000020335	Zfp354b	0.564626	1.18499	0.0165566	1.06951		ENSMUSG00000029467	Atp2a2	87.0553	39.0701	0.000285213	-1.15587		ENSMUSG00000054469	Lclat1	7.49389	40.0147	2.41674	0.000166965
ENSMUSG00000017652	Cd40	14.1256	0.966896	0.000285213	-3.86881		ENSMUSG00000020272	Stk10	14.7359	7.34673	0.000285213	-1.00416		ENSMUSG00000020340	Cyfip2	15.3904	3.3115	0.000285213	-2.21647		ENSMUSG00000027288	Zfp106	39.7668	17.8765	0.0104048	-1.1535		ENSMUSG00000022094	Slc39a14	6.34698	34.0346	2.42286	0.000166965
ENSMUSG00000017677	Wsb1	25.5375	10.519	0.000285213	-1.27962		ENSMUSG00000020273	Papolg	5.55924	2.4146	0.000285213	-1.2031		ENSMUSG00000020362	Cnot6	12.9244	4.39136	0.000285213	-1.55736		ENSMUSG00000047604	Frat2	2.63375	1.18668	0.000779155	-1.15019		ENSMUSG00000030244	Gys2	6.20522	33.3011	2.42402	0.000166965
ENSMUSG00000017679	Ttpal	17.6899	4.61806	0.000285213	-1.93757		ENSMUSG00000020275	Rel	3.27323	0.765115	0.000285213	-2.09697		ENSMUSG00000020363	Gfpt2	4.77241	2.27617	0.000285213	-1.06811		ENSMUSG00000020021	Fgd6	1.28528	0.579799	0.0254087	-1.14846		ENSMUSG00000019122	Ccl9	4.86704	26.3953	2.43917	0.000166965
ENSMUSG00000017697	Ada	2.9958	0.54635	0.000285213	-2.45504		ENSMUSG00000020277	Pfkl	42.045	133.625	0.000285213	1.66818		ENSMUSG00000020395	Itk	11.6982	3.39542	0.000285213	-1.78462		ENSMUSG00000038188	Scarf1	12.2091	5.50964	0.000285213	-1.14793		ENSMUSG00000072919	Noxred1	0.201804	1.11348	2.46405	0.0246325
ENSMUSG00000017713	Tha1	3.45949	8.85123	0.000285213	1.35532		ENSMUSG00000020279	Il9r	4.96132	1.36317	0.000285213	-1.86376		ENSMUSG00000020396	Nefh	0.443884	0.165784	0.00379255	-1.42088		ENSMUSG00000056900	Usp13	1.79546	0.81042	0.000285213	-1.14761		ENSMUSG00000062694	Cav3	0.282628	1.56769	2.47167	0.0104529
ENSMUSG00000017716	Birc5	7.9529	2.05714	0.000285213	-1.95084		ENSMUSG00000020283	Pex13	21.9592	48.0861	0.00122915	1.13079		ENSMUSG00000020399	Havcr2	1.64598	0.654291	0.000779155	-1.33094		ENSMUSG00000038007	Acer2	30.7316	13.9433	0.000285213	-1.14015		ENSMUSG00000038587	Akap12	5.00067	28.2985	2.50053	0.000166965
ENSMUSG00000017778	Cox7c	302.735	1088.32	0.000285213	1.84598		ENSMUSG00000020290	Xpo1	23.4259	11.0492	0.000285213	-1.08416		ENSMUSG00000020420	Zfp607	1.25307	0.498726	0.00323599	-1.32915		ENSMUSG00000031731	Ap1g1	17.4854	7.93652	0.000285213	-1.13957		ENSMUSG00000039055	Eme1	0.377854	2.14088	2.50231	0.00994823
ENSMUSG00000017801	Mlx	22.6918	50.8136	0.000779155	1.16304		ENSMUSG00000020297	Nsg2	16.0574	7.25032	0.000285213	-1.14712		ENSMUSG00000020427	Igfbp3	16.5018	6.3517	0.000285213	-1.37741		ENSMUSG00000045268	Zfp691	10.1647	4.61483	0.000285213	-1.13922		ENSMUSG00000047502	Mroh7	0.567594	3.25348	2.51905	0.000318771
ENSMUSG00000017817	Jph2	0.183812	0.759915	0.000285213	2.04761		ENSMUSG00000020303	Stc2	3.17224	1.10262	0.000779155	-1.52457		ENSMUSG00000020432	Tcn2	32.8132	69.394	0.000285213	1.08053		ENSMUSG00000085028	Slc2a4rg-ps	3.68162	1.67695	0.000285213	-1.1345		ENSMUSG00000030208	Emp1	9.63934	55.4681	2.52465	0.000166965
ENSMUSG00000017861	Mybl2	2.81306	0.503472	0.000285213	-2.48216		ENSMUSG00000020305	Asb3	4.68376	2.24137	0.000779155	-1.06329		ENSMUSG00000020434	4921536K21Rik	0.272101	0.770853	0.00342368	1.50231		ENSMUSG00000005483	Dnajb1	41.6229	18.9645	0.000285213	-1.13408		ENSMUSG00000019997	Ctgf	0.570971	3.29953	2.53077	0.000745586
ENSMUSG00000017929	B4galt5	6.73678	3.13896	0.000285213	-1.10177		ENSMUSG00000020307	Cdc34	37.3361	87.3314	0.000285213	1.22593		ENSMUSG00000020435	Osbp2	0.231747	0.927945	0.00360997	2.00149		ENSMUSG00000020087	Tysnd1	79.3444	36.19	0.000285213	-1.13254		ENSMUSG00000002992	Apoc2	0.143611	0.830192	2.53128	0.0305208
ENSMUSG00000018008	Cyth4	21.5573	2.76361	0.000285213	-2.96355		ENSMUSG00000020310	Madcam1	2.34284	1.12009	0.00379255	-1.06464		ENSMUSG00000020437	Myo1g	34.8106	12.2954	0.000285213	-1.50141		ENSMUSG00000056328	Myh1	17.9307	8.2019	0.000285213	-1.1284		ENSMUSG00000035376	Ptplb	17.4272	101.488	2.54189	0.000166965
ENSMUSG00000018102	Hist1h2bc	59.557	138.103	0.000285213	1.2134		ENSMUSG00000020329	Polrmt	11.4441	30.8477	0.000285213	1.43056		ENSMUSG00000020444	Guk1	20.524	42.5335	0.000285213	1.05129		ENSMUSG00000097554	AC092404.1	4.46669	2.0453	0.000285213	-1.12689		ENSMUSG00000029401	Rilpl2	4.74572	27.6907	2.5447	0.000166965
ENSMUSG00000018168	Ikzf3	26.7745	0.149329	0.000285213	-7.48622		ENSMUSG00000020330	Hmmr	1.48867	0.377364	0.000285213	-1.98		ENSMUSG00000020456	Ogdh	102.513	233.094	0.000285213	1.1851		ENSMUSG00000055489	Ano5	1.19062	0.545319	0.000285213	-1.12654		ENSMUSG00000053846	Lipg	1.17927	6.90903	2.55058	0.000166965
ENSMUSG00000018209	Stk4	26.4967	5.99643	0.000285213	-2.14364		ENSMUSG00000020331	Hcn2	0.244142	1.11745	0.000285213	2.19442		ENSMUSG00000020475	Pgam2	0.746203	86.3513	0.000285213	6.85451		ENSMUSG00000070305	Mpzl3	2.81721	1.29126	0.00266413	-1.12549		ENSMUSG00000026308	Klhl30	0.145976	0.86182	2.56166	0.000606012
ENSMUSG00000018263	Tbx5	0.282746	0.735215	0.00165682	1.37866		ENSMUSG00000020340	Cyfip2	15.3904	4.22741	0.000285213	-1.86418		ENSMUSG00000020491	2810021J22Rik	1.88245	0.693331	0.00266413	-1.441		ENSMUSG00000048371	Pdp2	25.0714	11.5319	0.000285213	-1.12041		ENSMUSG00000035352	Ccl12	0.610176	3.61836	2.56804	0.0148037
ENSMUSG00000018293	Pfn1	533.247	195.824	0.000285213	-1.44525		ENSMUSG00000020362	Cnot6	12.9244	5.43582	0.000285213	-1.24953		ENSMUSG00000020492	Ska2	3.74772	1.49886	0.000285213	-1.32215		ENSMUSG00000040565	Btaf1	6.49043	2.98963	0.000285213	-1.11835		ENSMUSG00000005087	Cd44	1.31063	7.7757	2.56872	0.000166965
ENSMUSG00000018322	Tomm34	25.4601	11.6313	0.00100762	-1.13023		ENSMUSG00000020380	Rad50	6.11499	2.36355	0.000285213	-1.37139		ENSMUSG00000020493	Prr11	1.29612	0.341253	0.000285213	-1.92529		ENSMUSG00000038201	Kcna7	2.34818	1.0818	0.000285213	-1.11811		ENSMUSG00000031519	Asb5	0.665314	3.9742	2.57855	0.000166965
ENSMUSG00000018341	Il12rb2	0.988013	0.288071	0.000285213	-1.77811		ENSMUSG00000020395	Itk	11.6982	5.72083	0.000285213	-1.03199		ENSMUSG00000020534	Shmt1	4.1787	8.37606	0.0333041	1.00322		ENSMUSG00000007594	Hapln4	0.452485	0.208682	0.025924	-1.11656		ENSMUSG00000028125	Abca4	0.207384	1.23893	2.57872	0.000318771
ENSMUSG00000018381	Abi3	15.309	133.152	0.000285213	3.12062		ENSMUSG00000020399	Havcr2	1.64598	0.561136	0.000285213	-1.55252		ENSMUSG00000020573	Pik3cg	5.85515	1.41467	0.000285213	-2.04924		ENSMUSG00000027263	Tubgcp4	14.1173	6.5133	0.0190574	-1.116		ENSMUSG00000025129	Ppp1r27	0.552722	3.30442	2.57977	0.00151989
ENSMUSG00000018387	Shroom1	0.484312	2.25355	0.000285213	2.21819		ENSMUSG00000020422	Tns3	4.50504	2.17671	0.000285213	-1.04939		ENSMUSG00000020589	Fam49a	11.1155	5.52459	0.000285213	-1.00863		ENSMUSG00000007646	Rad51c	0.722855	0.33454	0.0422722	-1.11153		ENSMUSG00000047798	Cd300lf	0.214048	1.28088	2.58113	0.00248203
ENSMUSG00000018411	Mapt	0.864066	2.49597	0.000285213	1.53039		ENSMUSG00000020423	Btg2	33.1847	14.752	0.000285213	-1.16961		ENSMUSG00000020591	Ntsr2	1.67181	3.89031	0.000285213	1.21847		ENSMUSG00000071359	Tbpl1	20.6932	9.57721	0.000285213	-1.11148		ENSMUSG00000046694	Fam46b	0.144264	0.868405	2.58966	0.00409031
ENSMUSG00000018427	Ypel2	4.87628	10.8983	0.000285213	1.16025		ENSMUSG00000020432	Tcn2	32.8132	69.6819	0.000285213	1.08651		ENSMUSG00000020623	Map2k6	3.4386	1.3101	0.000285213	-1.39214		ENSMUSG00000028766	Alpl	6.56693	3.04494	0.000285213	-1.10881		ENSMUSG00000056328	Myh1	5.77397	35.0544	2.60196	0.000166965
ENSMUSG00000018428	Akap1	19.3084	46.5173	0.000285213	1.26854		ENSMUSG00000020434	4921536K21Rik	0.272101	1.12493	0.000285213	2.04762		ENSMUSG00000020640	Itsn2	9.47363	3.60923	0.000285213	-1.39223		ENSMUSG00000038522	AI317395	4.93707	2.29555	0.000285213	-1.10482		ENSMUSG00000035049	Rrp12	1.43412	8.73815	2.60716	0.000166965
ENSMUSG00000018446	C1qbp	41.2701	91.3721	0.000285213	1.14666		ENSMUSG00000020435	Osbp2	0.231747	0.81365	0.00884425	1.81186		ENSMUSG00000020649	Rrm2	8.39537	3.0918	0.000285213	-1.44115		ENSMUSG00000028399	Ptprd	15.3534	7.14139	0.000779155	-1.10428		ENSMUSG00000056032	BC018473	0.371927	2.26895	2.60894	0.000166965
ENSMUSG00000018470	Kcnab3	0.356773	1.18462	0.00657693	1.73135		ENSMUSG00000020437	Myo1g	34.8106	15.0763	0.000285213	-1.20724		ENSMUSG00000020659	Cbll1	4.64447	2.10647	0.000285213	-1.14069		ENSMUSG00000042487	Leo1	6.882	3.20288	0.000285213	-1.10346		ENSMUSG00000022404	Slc25a17	17.013	104.307	2.61613	0.000166965
ENSMUSG00000018507	Trpv2	9.98413	1.32248	0.000285213	-2.91639		ENSMUSG00000020456	Ogdh	102.513	328.156	0.000285213	1.67857		ENSMUSG00000020672	Sntg2	1.01087	2.10943	0.0270793	1.06126		ENSMUSG00000001419	Mef2d	36.5779	17.042	0.000285213	-1.10188		ENSMUSG00000021871	Pnp	18.9205	116.709	2.6249	0.000166965
ENSMUSG00000018537	Pcgf2	3.37253	6.81521	0.000285213	1.01493		ENSMUSG00000020475	Pgam2	0.746203	22.2561	0.000285213	4.89849		ENSMUSG00000020689	Itgb3	3.38926	1.03288	0.000285213	-1.7143		ENSMUSG00000043372	Hexim2	3.30036	1.53784	0.00868617	-1.10172		ENSMUSG00000074001	Klhl40	0.532173	3.29592	2.63071	0.000166965
ENSMUSG00000018554	Ybx2	7.16474	18.5905	0.000285213	1.37558		ENSMUSG00000020492	Ska2	3.74772	1.33172	0.000285213	-1.49272		ENSMUSG00000020698	Cct6b	0.361753	0.912562	0.0114671	1.33492		ENSMUSG00000032839	Trpc1	0.974864	0.454654	0.00556246	-1.10043		ENSMUSG00000090698	Apold1	1.78714	11.0857	2.63298	0.000166965
ENSMUSG00000018566	Slc2a4	79.3892	289.81	0.000285213	1.86809		ENSMUSG00000020493	Prr11	1.29612	0.330359	0.000285213	-1.97209		ENSMUSG00000020732	Rab37	6.28845	1.98059	0.000285213	-1.66677		ENSMUSG00000030650	Tmc5	0.578927	0.27002	0.0490425	-1.10032		ENSMUSG00000056054	S100a8	1.78115	11.0661	2.63526	0.00176616
ENSMUSG00000018570	2810408A11Rik	0.640926	1.65797	0.00657693	1.37119		ENSMUSG00000020534	Shmt1	4.1787	10.8276	0.00504277	1.37359		ENSMUSG00000020733	Slc9a3r1	19.3605	8.72204	0.000285213	-1.15038		ENSMUSG00000027463	Slc52a3	0.887122	0.41394	0.0157126	-1.09971		ENSMUSG00000032548	Slco2a1	0.562756	3.54679	2.65593	0.000166965
ENSMUSG00000018574	Acadvl	132.532	992.863	0.000285213	2.90525		ENSMUSG00000020572	Nampt	19.9199	43.0963	0.000285213	1.11335		ENSMUSG00000020787	P2rx1	0.414269	0.933343	0.0178113	1.17184		ENSMUSG00000014773	Dll1	2.32224	1.08403	0.00573444	-1.09911		ENSMUSG00000063406	Tmed5	33.4789	212.634	2.66705	0.000166965
ENSMUSG00000018585	Atox1	101.946	284.805	0.000285213	1.48217		ENSMUSG00000020573	Pik3cg	5.85515	1.57869	0.000285213	-1.89098		ENSMUSG00000020788	Atp2a3	50.5388	18.038	0.000285213	-1.48635		ENSMUSG00000055866	Per2	10.8014	5.04473	0.000285213	-1.09837		ENSMUSG00000025981	Coq10b	13.4051	85.575	2.67441	0.000166965
ENSMUSG00000018599	Smcr7	8.38007	16.8538	0.000285213	1.00804		ENSMUSG00000020623	Map2k6	3.4386	0.919606	0.000285213	-1.90273		ENSMUSG00000020798	Spns3	1.51371	0.562922	0.00100762	-1.42708		ENSMUSG00000043419	A030009H04Rik	1.33024	0.621738	0.0245009	-1.09731		ENSMUSG00000028214	Gem	0.91439	5.86084	2.68023	0.000166965
ENSMUSG00000018604	Tbx3	1.8318	5.60994	0.000285213	1.61472		ENSMUSG00000020640	Itsn2	9.47363	4.51785	0.000285213	-1.06828		ENSMUSG00000020836	Coro6	2.92657	11.1597	0.000285213	1.93102		ENSMUSG00000096463	Gm21750	1.02716	0.480518	0.0318389	-1.096		ENSMUSG00000010095	Slc3a2	11.9895	77.1177	2.68529	0.000166965
ENSMUSG00000018648	Dusp14	0.697603	3.81743	0.000285213	2.45212		ENSMUSG00000020649	Rrm2	8.39537	2.01854	0.000285213	-2.05628		ENSMUSG00000020866	Cacna1g	0.101959	0.421924	0.0131099	2.04899		ENSMUSG00000034343	Ube2f	70.8228	33.2041	0.000285213	-1.09285		ENSMUSG00000029158	Yipf7	0.203471	1.32038	2.69806	0.0302442
ENSMUSG00000018654	Ikzf1	40.3445	0.765612	0.000285213	-5.71961		ENSMUSG00000020652	Cenpo	5.23945	13.6866	0.000285213	1.38528		ENSMUSG00000020886	Dlg4	4.7159	1.58724	0.00144571	-1.57101		ENSMUSG00000019139	Isyna1	15.3525	7.21383	0.000285213	-1.08964		ENSMUSG00000019464	Ptger1	8.32529	54.4266	2.70874	0.000166965
ENSMUSG00000018677	Slc25a39	71.5582	344.18	0.000285213	2.26597		ENSMUSG00000020654	Adcy3	5.16643	32.7991	0.000285213	2.66642		ENSMUSG00000020893	Per1	5.56992	18.2985	0.000285213	1.716		ENSMUSG00000019960	Dusp6	31.8884	14.9937	0.000285213	-1.08868		ENSMUSG00000019916	P4ha1	6.40355	42.3689	2.72606	0.000166965
ENSMUSG00000018740	Slc25a35	32.2724	74.1011	0.000285213	1.19919		ENSMUSG00000020659	Cbll1	4.64447	2.25564	0.000285213	-1.04198		ENSMUSG00000020897	Aurkb	4.2737	1.43023	0.000285213	-1.57924		ENSMUSG00000038344	Txlng	38.0717	17.9343	0.000285213	-1.086		ENSMUSG00000052392	Acot4	1.15184	7.68385	2.73789	0.000166965
ENSMUSG00000018761	Mpdu1	55.6447	124.669	0.000285213	1.16379		ENSMUSG00000020664	Dld	106.66	228.406	0.000285213	1.09858		ENSMUSG00000020905	Usp43	0.274133	0.925903	0.00144571	1.75599		ENSMUSG00000057003	Myh4	147.868	69.7194	0.000285213	-1.08468		ENSMUSG00000006221	Hspb7	1.19046	7.96775	2.74266	0.000166965
ENSMUSG00000018774	Cd68	21.4389	9.41099	0.000285213	-1.18781		ENSMUSG00000020689	Itgb3	3.38926	1.20944	0.000285213	-1.48663		ENSMUSG00000020914	Top2a	14.5044	4.01319	0.000285213	-1.85367		ENSMUSG00000031461	Myom2	8.42213	3.9766	0.000285213	-1.08265		ENSMUSG00000053113	Socs3	1.03523	6.99425	2.75622	0.000166965
ENSMUSG00000018809	Smyd4	2.05498	6.94212	0.000285213	1.75625		ENSMUSG00000020732	Rab37	6.28845	3.04244	0.00122915	-1.04748		ENSMUSG00000020928	Higd1b	1.35883	6.80301	0.000285213	2.32381		ENSMUSG00000038949	Cnst	32.2574	15.2409	0.000285213	-1.08168		ENSMUSG00000029405	G3bp2	19.0626	129.268	2.76155	0.000166965
ENSMUSG00000018819	Lsp1	134.997	13.5349	0.000285213	-3.31817		ENSMUSG00000020741	Cluh	41.9802	93.5389	0.000285213	1.15586		ENSMUSG00000020948	Klhl28	1.45403	0.630823	0.00186383	-1.20475		ENSMUSG00000022220	Adcy4	6.92358	3.27207	0.000285213	-1.08131		ENSMUSG00000044337	Cxcr7	10.1565	68.957	2.76329	0.000166965
ENSMUSG00000018821	Avpi1	5.46036	14.421	0.000285213	1.4011		ENSMUSG00000020775	Mrpl38	25.4471	62.0828	0.000285213	1.28669		ENSMUSG00000020953	Coch	2.53591	0.405713	0.000285213	-2.64397		ENSMUSG00000040687	Madd	4.48334	2.11943	0.0135503	-1.0809		ENSMUSG00000025650	Col7a1	0.601765	4.09782	2.76759	0.000166965
ENSMUSG00000018882	Mrpl45	10.9022	24.7654	0.000285213	1.18371		ENSMUSG00000020777	Acox1	132.761	332.646	0.000285213	1.32516		ENSMUSG00000020963	Tshr	18.3978	6.46576	0.000285213	-1.50864		ENSMUSG00000024525	Impa2	25.6766	12.1444	0.000285213	-1.08016		ENSMUSG00000001131	Timp1	0.857609	5.84184	2.76803	0.0208588
ENSMUSG00000018899	Irf1	42.8757	17.0504	0.000285213	-1.33035		ENSMUSG00000020788	Atp2a3	50.5388	18.8761	0.000285213	-1.42083		ENSMUSG00000020974	Pole2	2.42699	1.00985	0.000285213	-1.26503		ENSMUSG00000017868	Sgk2	1.66582	0.788667	0.00607365	-1.07874		ENSMUSG00000086932	Gm22000	0.349557	2.3986	2.77859	0.0118287
ENSMUSG00000018919	Tm4sf5	0.846127	0.1	0.000285213	-3.08087		ENSMUSG00000020798	Spns3	1.51371	0.509161	0.000285213	-1.5719		ENSMUSG00000020990	Cdkl1	1.12633	0.320483	0.00266413	-1.81331		ENSMUSG00000039563	2210406O10Rik	2.84023	1.34587	0.0247631	-1.07747		ENSMUSG00000021974	Fgf9	1.07731	7.39622	2.77936	0.000166965
ENSMUSG00000018920	Cxcl16	17.8331	1.87607	0.000285213	-3.24877		ENSMUSG00000020836	Coro6	2.92657	6.70725	0.000285213	1.19651		ENSMUSG00000021040	Slirp	23.5234	62.4237	0.00573444	1.408		ENSMUSG00000022404	Slc25a17	88.8247	42.1101	0.000285213	-1.07679		ENSMUSG00000025473	Adam8	0.471091	3.27087	2.7956	0.000166965
ENSMUSG00000018925	Gm11435	0.444909	0.1	0.000285213	-2.15351		ENSMUSG00000020843	Timm22	10.8703	28.9631	0.000285213	1.41382		ENSMUSG00000021054	Sgpp1	14.3737	5.86961	0.000285213	-1.29209		ENSMUSG00000054720	Lrrc8c	3.15322	1.49565	0.000779155	-1.07605		ENSMUSG00000037617	Spag1	0.258234	1.79626	2.79825	0.000166965
ENSMUSG00000019082	Slc25a22	35.4502	82.0061	0.000285213	1.20994		ENSMUSG00000020893	Per1	5.56992	18.6627	0.000285213	1.74443		ENSMUSG00000021061	Sptb	0.226468	1.57109	0.000540037	2.79439		ENSMUSG00000029426	Scarb2	69.7813	33.1306	0.000285213	-1.07468		ENSMUSG00000021453	Gadd45g	22.6697	161.326	2.83114	0.000166965
ENSMUSG00000019102	Aldh3a1	1.02634	0.143585	0.00451438	-2.83753		ENSMUSG00000020897	Aurkb	4.2737	1.36237	0.000285213	-1.64937		ENSMUSG00000021068	Nin	3.53596	1.4813	0.000285213	-1.25524		ENSMUSG00000030735	Gm9755	1.42206	0.678012	0.011316	-1.0686		ENSMUSG00000016239	Lonrf3	0.128414	0.921759	2.84358	0.000880005
ENSMUSG00000019179	Mdh2	194.578	879.9	0.000285213	2.17699		ENSMUSG00000020905	Usp43	0.274133	0.749836	0.00573444	1.4517		ENSMUSG00000021097	Clmn	3.6746	9.26302	0.000285213	1.3339		ENSMUSG00000027007	Ssfa2	35.4636	16.9138	0.000285213	-1.06814		ENSMUSG00000030470	Csrp3	2.06509	14.9439	2.85528	0.000166965
ENSMUSG00000019189	Rnf145	28.7613	12.7852	0.000285213	-1.16965		ENSMUSG00000020914	Top2a	14.5044	4.22291	0.000285213	-1.78018		ENSMUSG00000021109	Hif1a	18.0744	8.52307	0.000285213	-1.0845		ENSMUSG00000093394	Gm20621	1.7871	0.852954	0.0371529	-1.06708		ENSMUSG00000083261	Gm7816	0.31559	2.30956	2.8715	0.000166965
ENSMUSG00000019210	Atp6v1e1	71.9741	152.89	0.000285213	1.08694		ENSMUSG00000020928	Higd1b	1.35883	6.17089	0.000285213	2.18311		ENSMUSG00000021123	Rdh12	2.65423	0.857733	0.000285213	-1.62969		ENSMUSG00000062901	Klhl24	17.8276	8.51276	0.000285213	-1.06641		ENSMUSG00000064105	Cnnm2	6.0726	44.9168	2.88687	0.000166965
ENSMUSG00000019214	Chtf18	1.41601	0.428237	0.0175366	-1.72535		ENSMUSG00000020953	Coch	2.53591	0.316928	0.000285213	-3.00028		ENSMUSG00000021127	Zfp36l1	30.3	13.9577	0.000285213	-1.11826		ENSMUSG00000042249	Adrbk2	20.654	9.8666	0.000285213	-1.0658		ENSMUSG00000068699	Flnc	1.23458	9.16364	2.8919	0.000166965
ENSMUSG00000019261	Map1s	6.20085	2.90696	0.000285213	-1.09295		ENSMUSG00000020963	Tshr	18.3978	5.20309	0.000285213	-1.82209		ENSMUSG00000021175	Cdca7l	5.31041	2.32029	0.00304796	-1.19452		ENSMUSG00000059423	Zfp933	3.71983	1.77706	0.000285213	-1.06574		ENSMUSG00000020652	Cenpo	6.70269	50.0705	2.90115	0.000166965
ENSMUSG00000019312	Grb7	0.735543	2.96106	0.000285213	2.00923		ENSMUSG00000020973	Dnaaf2	1.87334	0.878507	0.0116168	-1.09249		ENSMUSG00000021182	Ccdc88c	7.8974	3.26139	0.000285213	-1.27589		ENSMUSG00000058809	Gm12141	1.75585	0.841086	0.00852659	-1.06184		ENSMUSG00000028834	Trim63	0.689363	5.16273	2.9048	0.000166965
ENSMUSG00000019320	Noxo1	1.92537	0.417756	0.0363127	-2.2044		ENSMUSG00000020974	Pole2	2.42699	0.971469	0.00165682	-1.32093		ENSMUSG00000021200	Asb2	1.99481	7.96657	0.000285213	1.99771		ENSMUSG00000074873	AI606181	2.31791	1.1105	0.000779155	-1.06162		ENSMUSG00000030142	Clec4e	0.105425	0.839192	2.99279	0.0157559
ENSMUSG00000019362	D8Ertd738e	87.7153	179.889	0.000285213	1.03621		ENSMUSG00000020990	Cdkl1	1.12633	0.215593	0.00266413	-2.38525		ENSMUSG00000021203	Otub2	1.85771	0.873222	0.00165682	-1.0891		ENSMUSG00000036158	Prickle1	2.94702	1.41203	0.000285213	-1.06149		ENSMUSG00000048644	Ctxn1	0.270499	2.15835	2.99623	0.00431085
ENSMUSG00000019368	Sec14l4	0.65837	4.0838	0.000285213	2.63294		ENSMUSG00000021040	Slirp	23.5234	75.1899	0.000779155	1.67644		ENSMUSG00000021214	Akr1c18	1.19515	0.369759	0.00978484	-1.69253		ENSMUSG00000027983	Cyp2u1	3.6603	1.75516	0.000285213	-1.06036		ENSMUSG00000017009	Sdc4	16.4658	133.114	3.01511	0.000166965
ENSMUSG00000019433	Gipc1	9.25687	19.6613	0.000285213	1.08676		ENSMUSG00000021044	Adck1	6.94523	17.0569	0.000285213	1.29626		ENSMUSG00000021215	Net1	44.9066	96.8577	0.000285213	1.10894		ENSMUSG00000025234	Arih1	28.6433	13.7395	0.000540037	-1.05987		ENSMUSG00000024427	Spry4	1.53226	12.543	3.03315	0.000166965
ENSMUSG00000019464	Ptger1	10.6231	25.9344	0.000779155	1.28766		ENSMUSG00000021054	Sgpp1	14.3737	4.59224	0.000285213	-1.64616		ENSMUSG00000021226	Acot2	8.72624	18.4531	0.000285213	1.08043		ENSMUSG00000053093	Myh7	7.2665	3.48704	0.000285213	-1.05926		ENSMUSG00000097554	AC092404.1	54.3742	452.34	3.05641	0.000166965
ENSMUSG00000019564	Arid3a	2.59245	1.14637	0.000285213	-1.17724		ENSMUSG00000021068	Nin	3.53596	1.73857	0.000285213	-1.0242		ENSMUSG00000021240	Abcd4	5.2429	10.4995	0.000285213	1.00188		ENSMUSG00000021819	Zswim8	17.8494	8.57184	0.000285213	-1.0582		ENSMUSG00000020407	Upp1	0.808263	6.78474	3.0694	0.000166965
ENSMUSG00000019577	Pdk4	61.2739	386.806	0.000285213	2.65827		ENSMUSG00000021079	Timm9	13.9235	39.4431	0.000285213	1.50225		ENSMUSG00000021250	Fos	1.98066	0.977362	0.00186383	-1.01902		ENSMUSG00000041037	Irgq	9.41579	4.52252	0.000285213	-1.05796		ENSMUSG00000015656	Hspa8	162.677	1374.63	3.07896	0.000166965
ENSMUSG00000019689	1110001J03Rik	40.1352	168.222	0.000285213	2.06743		ENSMUSG00000021087	Rtn1	2.44287	0.858415	0.000285213	-1.50883		ENSMUSG00000021252	0610007P14Rik	20.0564	9.54232	0.000285213	-1.07165		ENSMUSG00000044763	Trmt10c	19.5385	9.38558	0.000285213	-1.0578		ENSMUSG00000028680	Plk3	2.35663	20.0852	3.09134	0.000166965
ENSMUSG00000019699	Akt3	5.87651	2.61197	0.000285213	-1.16982		ENSMUSG00000021094	Dhrs7	77.6886	161.765	0.000285213	1.05812		ENSMUSG00000021262	Evl	24.5846	10.4356	0.000285213	-1.23624		ENSMUSG00000037031	Tspan15	12.1461	5.8356	0.000285213	-1.05754		ENSMUSG00000043085	Tmem82	0.226414	1.94303	3.10127	0.000166965
ENSMUSG00000019718	L3hypdh	9.43397	27.8798	0.000285213	1.56328		ENSMUSG00000021102	Glrx5	63.8222	154.993	0.000285213	1.28007		ENSMUSG00000021263	Degs2	12.6938	5.64576	0.000779155	-1.16888		ENSMUSG00000029016	Clcn6	3.78511	1.82063	0.000285213	-1.0559		ENSMUSG00000021270	Hsp90aa1	37.1611	322.694	3.1183	0.000166965
ENSMUSG00000019761	Krt10	0.806869	1.83009	0.00165682	1.18151		ENSMUSG00000021123	Rdh12	2.65423	1.13157	0.00100762	-1.22997		ENSMUSG00000021277	Traf3	7.92099	3.16549	0.000285213	-1.32325		ENSMUSG00000059495	Arhgef12	25.828	12.4236	0.000285213	-1.05585		ENSMUSG00000083840	Gm15459	6.40557	56.72	3.14646	0.000166965
ENSMUSG00000019763	Rmnd1	24.6103	54.0368	0.000285213	1.13468		ENSMUSG00000021203	Otub2	1.85771	0.833286	0.00100762	-1.15664		ENSMUSG00000021281	Tnfaip2	5.23484	2.55693	0.000285213	-1.03373		ENSMUSG00000038658	C030046E11Rik	15.217	7.32341	0.000285213	-1.0551		ENSMUSG00000080950	Gm7278	0.292457	2.62203	3.16439	0.0429376
ENSMUSG00000019773	Fbxo5	4.54522	1.35658	0.000285213	-1.74438		ENSMUSG00000021214	Akr1c18	1.19515	0.461242	0.0164175	-1.3736		ENSMUSG00000021298	Gpr132	17.5482	6.70433	0.000285213	-1.38816		ENSMUSG00000047473	Zfp30	2.60104	1.25192	0.000285213	-1.05495		ENSMUSG00000082896	Gm5844	0.105576	0.95345	3.17487	0.0115284
ENSMUSG00000019797	1700021F05Rik	21.7682	80.9677	0.000285213	1.89512		ENSMUSG00000021235	Coq6	19.4792	73.6753	0.000285213	1.91925		ENSMUSG00000021311	Mtr	3.13937	1.44936	0.000285213	-1.11506		ENSMUSG00000032540	Abhd5	150.077	72.3098	0.000285213	-1.05344		ENSMUSG00000045282	Tmem86b	0.432935	3.92562	3.1807	0.000166965
ENSMUSG00000019806	Aig1	4.72393	11.6588	0.000285213	1.30336		ENSMUSG00000021241	Isca2	27.8012	59.7444	0.000285213	1.10366		ENSMUSG00000021314	Amph	0.375165	0.0726685	0.0078847	-2.36812		ENSMUSG00000028124	Gclm	33.4281	16.1071	0.0169778	-1.05336		ENSMUSG00000079737	3110001I22Rik	0.765037	6.96396	3.18631	0.000166965
ENSMUSG00000019813	Cep57l1	3.15921	1.37432	0.000285213	-1.20085		ENSMUSG00000021250	Fos	1.98066	0.546283	0.000285213	-1.85826		ENSMUSG00000021319	Sfrp4	2.18675	0.53826	0.000285213	-2.02241		ENSMUSG00000033792	Atp7a	1.60941	0.776234	0.00122915	-1.05197		ENSMUSG00000035923	Myf6	0.22215	2.03113	3.19268	0.0120246
ENSMUSG00000019823	Mical1	22.0331	2.25308	0.000285213	-3.2897		ENSMUSG00000021252	0610007P14Rik	20.0564	9.66307	0.000285213	-1.05351		ENSMUSG00000021338	Lrrc16a	3.40155	1.45159	0.00397451	-1.22856		ENSMUSG00000058207	Serpina3k	2.88073	1.38947	0.0046922	-1.0519		ENSMUSG00000017868	Sgk2	1.03558	9.47257	3.19332	0.000166965
ENSMUSG00000019841	Rev3l	7.68635	3.26333	0.00486773	-1.23595		ENSMUSG00000021277	Traf3	7.92099	3.74126	0.000285213	-1.08216		ENSMUSG00000021365	Nedd9	13.5001	4.11525	0.000285213	-1.71392		ENSMUSG00000008730	Hipk1	25.2938	12.2189	0.000285213	-1.04967		ENSMUSG00000026069	Il1rl1	0.447251	4.13247	3.20785	0.000166965
ENSMUSG00000019842	Traf3ip2	9.25283	2.2055	0.0148531	-2.06879		ENSMUSG00000021290	2010107E04Rik	331.552	668.222	0.000285213	1.01109		ENSMUSG00000021373	Cap2	0.117223	3.62723	0.000285213	4.95154		ENSMUSG00000027088	Phospho2	25.6309	12.3889	0.000285213	-1.04884		ENSMUSG00000052485	Tmem171	0.138176	1.2966	3.23015	0.0428516
ENSMUSG00000019843	Fyn	22.0678	7.67857	0.000285213	-1.52303		ENSMUSG00000021298	Gpr132	17.5482	8.51233	0.000285213	-1.0437		ENSMUSG00000021374	Nup153	16.8368	7.58404	0.000285213	-1.15058		ENSMUSG00000014226	Cacybp	61.7025	29.8308	0.000285213	-1.04853		ENSMUSG00000022602	Arc	0.461893	4.35897	3.23836	0.000166965
ENSMUSG00000019850	Tnfaip3	10.9274	1.00649	0.000285213	-3.44055		ENSMUSG00000021306	Gpr137b	10.8246	5.18855	0.000285213	-1.06091		ENSMUSG00000021377	Dek	37.9414	14.3016	0.000285213	-1.4076		ENSMUSG00000020491	2810021J22Rik	2.3373	1.13018	0.0294781	-1.04829		ENSMUSG00000026639	Lamb3	0.991121	9.42423	3.24924	0.000166965
ENSMUSG00000019853	Hebp2	2.58465	14.0544	0.000285213	2.44298		ENSMUSG00000021311	Mtr	3.13937	1.44674	0.000285213	-1.11767		ENSMUSG00000021384	Susd3	8.55286	2.83263	0.000285213	-1.59426		ENSMUSG00000041161	Otud3	5.72064	2.76728	0.000285213	-1.04771		ENSMUSG00000056228	Cars2	10.915	104.378	3.25744	0.000166965
ENSMUSG00000019864	Rtn4ip1	8.78511	24.8994	0.000285213	1.50298		ENSMUSG00000021314	Amph	0.375165	0.173967	0.0428432	-1.10871		ENSMUSG00000021390	Ogn	15.3376	7.50144	0.000285213	-1.03183		ENSMUSG00000058360	Gm10040	2.0855	1.00934	0.00486773	-1.04698		ENSMUSG00000026180	Cxcr2	0.0936625	0.919762	3.29572	0.000880005
ENSMUSG00000019866	Aim1	4.13232	1.33703	0.000285213	-1.62792		ENSMUSG00000021361	Tmem14c	77.7969	199.88	0.000285213	1.36135		ENSMUSG00000021416	Eci3	9.04345	20.6816	0.000285213	1.1934		ENSMUSG00000030249	Abcc9	7.73175	3.74663	0.000285213	-1.0452		ENSMUSG00000021922	Itih4	0.854606	8.43083	3.30234	0.000166965
ENSMUSG00000019876	Pkib	4.60544	0.149769	0.000285213	-4.94253		ENSMUSG00000021365	Nedd9	13.5001	4.55379	0.000285213	-1.56783		ENSMUSG00000021423	Ly86	37.4421	12.7058	0.000285213	-1.55917		ENSMUSG00000017009	Sdc4	67.6782	32.8319	0.000285213	-1.04359		ENSMUSG00000054555	Adam12	3.89556	39.2884	3.3342	0.000166965
ENSMUSG00000019883	Echdc1	81.8818	212.811	0.0142779	1.37796		ENSMUSG00000021373	Cap2	0.117223	0.624226	0.011166	2.41281		ENSMUSG00000021451	Sema4d	19.1699	5.53536	0.000285213	-1.79209		ENSMUSG00000030411	Nova2	1.67386	0.812444	0.000285213	-1.04284		ENSMUSG00000006403	Adamts4	0.200631	2.03548	3.34275	0.000166965
ENSMUSG00000019916	P4ha1	7.20492	15.0912	0.000285213	1.06665		ENSMUSG00000021377	Dek	37.9414	15.1926	0.000285213	-1.3204		ENSMUSG00000021456	Fbp2	1.17294	7.34854	0.000285213	2.64733		ENSMUSG00000034612	Chst11	10.043	4.87776	0.000285213	-1.0419		ENSMUSG00000054200	Ffar4	7.94328	82.6602	3.37939	0.000166965
ENSMUSG00000019927	Ube2d1	24.6599	11.0337	0.000285213	-1.16025		ENSMUSG00000021379	Id4	1.19905	0.574753	0.0298479	-1.06088		ENSMUSG00000021457	Syk	29.4317	7.4592	0.000285213	-1.98028		ENSMUSG00000032902	Slc16a1	76.0226	36.928	0.000285213	-1.04171		ENSMUSG00000025172	Ankrd2	0.556266	5.96616	3.42296	0.000166965
ENSMUSG00000019945	1700040L02Rik	0.113638	1.18958	0.0149973	3.38794		ENSMUSG00000021384	Susd3	8.55286	3.02983	0.000540037	-1.49717		ENSMUSG00000021466	Ptch1	2.07716	0.965467	0.000285213	-1.10531		ENSMUSG00000074272	Ceacam1	3.25814	1.58334	0.000285213	-1.04108		ENSMUSG00000031762	Mt2	93.096	998.71	3.42327	0.000166965
ENSMUSG00000019961	Tmpo	20.9697	7.96433	0.000285213	-1.39668		ENSMUSG00000021411	Pxdc1	18.6509	8.2393	0.000285213	-1.17865		ENSMUSG00000021493	Pdlim7	6.64792	17.7052	0.000285213	1.4132		ENSMUSG00000020277	Pfkl	200.655	97.6324	0.000285213	-1.03929		ENSMUSG00000072949	Acot1	1.54209	16.7203	3.43864	0.000166965
ENSMUSG00000019979	Apaf1	5.8606	1.46006	0.000285213	-2.00502		ENSMUSG00000021416	Eci3	9.04345	20.242	0.000285213	1.16241		ENSMUSG00000021510	A530054K11Rik	2.16982	0.893546	0.000285213	-1.27996		ENSMUSG00000002799	Jag2	4.27792	2.08231	0.000285213	-1.03872		ENSMUSG00000053475	Tnfaip6	0.191103	2.08478	3.44747	0.00188603
ENSMUSG00000019982	Myb	2.97855	0.0270481	0.0318389	-6.78294		ENSMUSG00000021417	Eci2	53.4735	117.703	0.000285213	1.13826		ENSMUSG00000021520	Uqcrb	247.111	573.612	0.000285213	1.21492		ENSMUSG00000038009	Dnajc22	1.76928	0.861923	0.0090021	-1.03753		ENSMUSG00000056749	Nfil3	2.1291	23.5087	3.46488	0.000166965
ENSMUSG00000019986	Ahi1	1.90003	0.937541	0.00206845	-1.01907		ENSMUSG00000021420	Fars2	12.677	30.9406	0.000285213	1.28729		ENSMUSG00000021556	Golm1	5.80249	2.84071	0.000285213	-1.03042		ENSMUSG00000028278	Rragd	2.94653	1.43596	0.000285213	-1.037		ENSMUSG00000027398	Il1b	0.304581	3.45177	3.50244	0.000166965
ENSMUSG00000019990	Pde7b	2.14794	6.75765	0.000285213	1.65357		ENSMUSG00000021423	Ly86	37.4421	15.934	0.000285213	-1.23255		ENSMUSG00000021573	Tppp	3.9099	10.2372	0.000285213	1.38862		ENSMUSG00000028211	Trp53inp1	5.61758	2.738	0.000285213	-1.03683		ENSMUSG00000026628	Atf3	1.80286	21.6568	3.58646	0.000166965
ENSMUSG00000019992	Mtfr2	0.643459	0.197122	0.00590608	-1.70676		ENSMUSG00000021451	Sema4d	19.1699	6.02089	0.000285213	-1.67079		ENSMUSG00000021577	Sdha	222.468	445.296	0.000285213	1.00117		ENSMUSG00000024912	Fosl1	1.34243	0.654884	0.0162778	-1.03554		ENSMUSG00000042895	Abra	0.351869	4.2912	3.60827	0.000166965
ENSMUSG00000020000	Moxd1	0.110833	0.406519	0.0393792	1.87494		ENSMUSG00000021453	Gadd45g	12.0801	51.7887	0.000285213	2.1		ENSMUSG00000021579	Lrrc14b	1.40717	3.23927	0.0254087	1.20287		ENSMUSG00000063889	Crem	24.8692	12.1408	0.000285213	-1.0345		ENSMUSG00000023067	Cdkn1a	10.5394	131.213	3.63805	0.000166965
ENSMUSG00000020003	Pex7	11.6754	25.0353	0.000285213	1.10049		ENSMUSG00000021456	Fbp2	1.17294	10.2772	0.000285213	3.13125		ENSMUSG00000021598	Med10	7.59618	2.82939	0.0165566	-1.42478		ENSMUSG00000035735	Dagla	10.166	4.96844	0.000285213	-1.03289		ENSMUSG00000045094	Arhgef37	0.425903	5.34386	3.64929	0.000166965
ENSMUSG00000020021	Fgd6	1.52146	0.758536	0.00144571	-1.00417		ENSMUSG00000021457	Syk	29.4317	8.7154	0.000285213	-1.75573		ENSMUSG00000021606	Ndufs6	95.1055	307.021	0.000285213	1.69074		ENSMUSG00000029862	Clcn1	1.39012	0.679997	0.00852659	-1.03161		ENSMUSG00000040152	Thbs1	0.623615	7.85269	3.65446	0.000166965
ENSMUSG00000020022	Ndufa12	127.458	438.365	0.000285213	1.78211		ENSMUSG00000021510	A530054K11Rik	2.16982	0.946211	0.000285213	-1.19734		ENSMUSG00000021608	Lpcat1	11.1875	5.12558	0.000285213	-1.1261		ENSMUSG00000035228	Ccdc106	2.21085	1.08213	0.00539022	-1.03073		ENSMUSG00000046223	Plaur	0.638221	8.1333	3.67171	0.000166965
ENSMUSG00000020029	Nudt4	66.3288	142.483	0.000285213	1.10308		ENSMUSG00000021520	Uqcrb	247.111	780.736	0.000285213	1.65968		ENSMUSG00000021622	Ckmt2	0.1	10.1728	0.000285213	6.66857		ENSMUSG00000020015	Cdk17	10.9126	5.34841	0.000285213	-1.02881		ENSMUSG00000062611	Rps3a2	2.30805	29.517	3.6768	0.000166965
ENSMUSG00000020034	Tcp11l2	16.6966	7.19505	0.000285213	-1.21448		ENSMUSG00000021556	Golm1	5.80249	2.77106	0.000285213	-1.06623		ENSMUSG00000021624	Cd180	21.8124	3.76358	0.000285213	-2.53497		ENSMUSG00000056234	Ncoa4	57.4762	28.1727	0.000285213	-1.02867		ENSMUSG00000005413	Hmox1	7.27665	94.0962	3.69279	0.000166965
ENSMUSG00000020038	Cry1	3.38775	16.7812	0.000285213	2.30845		ENSMUSG00000021569	Trip13	1.04375	0.508653	0.0180915	-1.03702		ENSMUSG00000021636	Marveld2	2.18174	0.592298	0.000285213	-1.88108		ENSMUSG00000028716	Pdzk1ip1	1.78714	0.876236	0.0340343	-1.02826		ENSMUSG00000032271	Nnmt	4.86629	63.3914	3.70339	0.000166965
ENSMUSG00000020042	Btbd11	1.79397	0.201514	0.000285213	-3.1542		ENSMUSG00000021573	Tppp	3.9099	9.70069	0.000285213	1.31096		ENSMUSG00000021640	Naip1	0.463465	0.117623	0.000285213	-1.97829		ENSMUSG00000040423	Rc3h1	8.21373	4.02842	0.000285213	-1.02782		ENSMUSG00000026822	Lcn2	0.996692	13.2861	3.73663	0.000166965
ENSMUSG00000020052	Ascl1	0.47984	1.70544	0.000285213	1.82952		ENSMUSG00000021577	Sdha	222.468	615.893	0.000285213	1.46908		ENSMUSG00000021665	Hexb	32.569	15.0418	0.000540037	-1.11452		ENSMUSG00000038174	Fam126b	16.9946	8.34515	0.00486773	-1.02607		ENSMUSG00000024979	Tectb	0.341748	4.65505	3.76779	0.000166965
ENSMUSG00000020070	Rufy2	6.26312	2.76968	0.00144571	-1.17716		ENSMUSG00000021596	Mctp1	0.620906	0.264722	0.0182305	-1.2299		ENSMUSG00000021670	Hmgcr	7.37278	2.82993	0.000285213	-1.38144		ENSMUSG00000038279	Nop2	17.2765	8.4841	0.000285213	-1.02598		ENSMUSG00000055116	Arntl	0.439424	6.04379	3.78177	0.000166965
ENSMUSG00000020072	Pbld1	0.937952	2.49347	0.000285213	1.41057		ENSMUSG00000021598	Med10	7.59618	2.58289	0.0104048	-1.55629		ENSMUSG00000021676	Iqgap2	2.51829	1.05533	0.000285213	-1.25475		ENSMUSG00000029634	Rnf6	25.8068	12.6927	0.000285213	-1.02375		ENSMUSG00000071073	Lrrc73	0.249099	3.47158	3.8008	0.000745586
ENSMUSG00000020077	Srgn	124.451	44.7168	0.000285213	-1.47669		ENSMUSG00000021606	Ndufs6	95.1055	354.777	0.000285213	1.89931		ENSMUSG00000021678	F2rl1	2.89251	1.06237	0.000285213	-1.44504		ENSMUSG00000015305	Sash1	11.0505	5.44226	0.000285213	-1.02183		ENSMUSG00000091971	Hspa1a	0.490095	6.83641	3.80211	0.000166965
ENSMUSG00000020081	Tacr2	0.1	0.635334	0.000285213	2.66752		ENSMUSG00000021608	Lpcat1	11.1875	4.97065	0.000285213	-1.17038		ENSMUSG00000021697	Depdc1b	0.6038	0.20005	0.0185091	-1.59371		ENSMUSG00000022438	Parvb	5.84118	2.87854	0.000540037	-1.02092		ENSMUSG00000029657	Hsph1	5.09077	73.5517	3.8528	0.000166965
ENSMUSG00000020083	2010107G23Rik	1.00264	2.48389	0.00486773	1.3088		ENSMUSG00000021622	Ckmt2	0.1	3.22457	0.000285213	5.01103		ENSMUSG00000021703	Serinc5	5.74922	2.41213	0.000285213	-1.25306		ENSMUSG00000038708	Golga4	19.9126	9.81866	0.000285213	-1.02008		ENSMUSG00000079243	Xirp1	0.285301	4.14783	3.8618	0.00101195
ENSMUSG00000020085	Aifm2	56.5575	168.672	0.000285213	1.57643		ENSMUSG00000021624	Cd180	21.8124	3.63761	0.000285213	-2.58409		ENSMUSG00000021709	Erbb2ip	11.9253	5.8211	0.000285213	-1.03466		ENSMUSG00000074793	Hspa12b	13.8685	6.84009	0.000285213	-1.01972		ENSMUSG00000031709	Tbc1d9	1.12178	16.7543	3.90068	0.000166965
ENSMUSG00000020087	Tysnd1	16.0973	63.0283	0.000285213	1.96918		ENSMUSG00000021636	Marveld2	2.18174	0.607342	0.000285213	-1.8449		ENSMUSG00000021719	Rgs7bp	1.03105	0.312095	0.000285213	-1.72406		ENSMUSG00000074001	Klhl40	3.15117	1.55473	0.000540037	-1.01922		ENSMUSG00000061878	Sphk1	0.130728	2.00326	3.93771	0.000166965
ENSMUSG00000020092	Pald1	4.81294	21.7972	0.000285213	2.17915		ENSMUSG00000021640	Naip1	0.463465	0.106061	0.000285213	-2.12757		ENSMUSG00000021725	Parp8	7.43002	2.81017	0.000285213	-1.40271		ENSMUSG00000070730	Rmdn3	105.127	51.8836	0.000285213	-1.01878		ENSMUSG00000048636	A730049H05Rik	0.09554	1.49996	3.97268	0.0407515
ENSMUSG00000020099	Unc5b	1.30776	3.65634	0.000285213	1.4833		ENSMUSG00000021665	Hexb	32.569	12.4633	0.000285213	-1.38581		ENSMUSG00000021728	Emb	11.7142	4.79214	0.000285213	-1.28952		ENSMUSG00000074657	Kif5a	0.872807	0.430856	0.000540037	-1.01846		ENSMUSG00000056091	St3gal5	3.38145	53.5988	3.98649	0.000166965
ENSMUSG00000020100	Slc29a3	7.08274	3.46592	0.000285213	-1.03107		ENSMUSG00000021670	Hmgcr	7.37278	3.03925	0.000285213	-1.27849		ENSMUSG00000021733	Slc4a7	4.98964	2.044	0.000285213	-1.28754		ENSMUSG00000006134	Crkl	8.23375	4.06579	0.000285213	-1.01801		ENSMUSG00000037904	Ankrd9	10.1377	164.847	4.02333	0.000166965
ENSMUSG00000020108	Ddit4	16.9076	8.03658	0.000285213	-1.07302		ENSMUSG00000021676	Iqgap2	2.51829	1.23372	0.000285213	-1.02943		ENSMUSG00000021749	Oit1	1.83318	0.530747	0.00122915	-1.78825		ENSMUSG00000024222	Fkbp5	22.8771	11.2978	0.000285213	-1.01786		ENSMUSG00000058126	Tpm3-rs7	0.207707	3.69918	4.15458	0.000166965
ENSMUSG00000020120	Plek	18.6112	0.945477	0.000285213	-4.29898		ENSMUSG00000021678	F2rl1	2.89251	1.23442	0.000285213	-1.22849		ENSMUSG00000021754	Map3k1	13.5198	5.08488	0.000285213	-1.41079		ENSMUSG00000025172	Ankrd2	8.01736	3.96235	0.000285213	-1.01677		ENSMUSG00000046733	Gprc5a	0.138659	2.47684	4.15889	0.000465801
ENSMUSG00000020134	Peli1	18.4844	5.28622	0.000285213	-1.806		ENSMUSG00000021697	Depdc1b	0.6038	0.16847	0.011316	-1.84158		ENSMUSG00000021760	Gpx8	58.0898	120.965	0.000285213	1.05823		ENSMUSG00000020917	Acly	538.373	266.098	0.00165682	-1.01665		ENSMUSG00000074178	Gm10638	0.810513	14.5462	4.16567	0.000465801
ENSMUSG00000020143	Dock2	21.466	0.591338	0.000285213	-5.18193		ENSMUSG00000021703	Serinc5	5.74922	2.43725	0.000285213	-1.23811		ENSMUSG00000021764	Ndufs4	55.5045	112.284	0.000285213	1.01648		ENSMUSG00000035772	Mrps2	48.2695	23.8684	0.000285213	-1.01601		ENSMUSG00000020654	Adcy3	15.8485	287.071	4.17899	0.000166965
ENSMUSG00000020151	Ptprr	0.274367	0.594812	0.0370337	1.11633		ENSMUSG00000021708	Rasgrf2	3.93932	1.91574	0.00165682	-1.04004		ENSMUSG00000021792	Fam213a	171.698	346.884	0.000285213	1.01458		ENSMUSG00000024283	Wac	42.3936	20.9646	0.000285213	-1.01589		ENSMUSG00000002384	Bmp8b	0.0579317	1.05063	4.18076	0.0173857
ENSMUSG00000020152	Actr2	76.2239	36.0559	0.000285213	-1.08001		ENSMUSG00000021719	Rgs7bp	1.03105	0.304587	0.000285213	-1.75919		ENSMUSG00000021798	Ldb3	0.457132	26.7886	0.000285213	5.87286		ENSMUSG00000025332	Kdm5c	19.9828	9.88556	0.000779155	-1.01536		ENSMUSG00000087249	Gm16062	0.701751	13.0725	4.21943	0.028069
ENSMUSG00000020153	Ndufs7	92.7667	304.215	0.000285213	1.71341		ENSMUSG00000021725	Parp8	7.43002	2.97171	0.000285213	-1.32207		ENSMUSG00000021803	Cdhr1	0.512206	0.160453	0.00206845	-1.67457		ENSMUSG00000067352	Gm14149	0.87706	0.433989	0.0443312	-1.01502		ENSMUSG00000079455	Gm16026	0.106772	2.01806	4.24036	0.00792821
ENSMUSG00000020163	Uqcr11	306.708	1011.52	0.000285213	1.72159		ENSMUSG00000021733	Slc4a7	4.98964	1.81716	0.000285213	-1.45725		ENSMUSG00000021830	Txndc16	10.7602	5.20572	0.000285213	-1.04754		ENSMUSG00000018381	Abi3	117.061	58.0302	0.000285213	-1.01238		ENSMUSG00000074623	Gm826	0.580239	11.425	4.2994	0.000166965
ENSMUSG00000020167	Tcf3	25.3639	10.6789	0.000285213	-1.24801		ENSMUSG00000021748	Pdhb	255.104	629.499	0.000285213	1.30312		ENSMUSG00000021880	Rnase6	21.6871	5.60353	0.000285213	-1.95243		ENSMUSG00000076435	Acsf2	46.839	23.2512	0.000285213	-1.01041		ENSMUSG00000040026	Saa3	0.227457	4.49406	4.30435	0.00616883
ENSMUSG00000020182	Ddc	0.630344	0.12847	0.00994094	-2.29471		ENSMUSG00000021749	Oit1	1.83318	0.314695	0.000540037	-2.54232		ENSMUSG00000021884	Hacl1	21.654	51.3462	0.0125158	1.24562		ENSMUSG00000040433	Zbtb38	6.68779	3.32109	0.000285213	-1.00987		ENSMUSG00000086320	Gm12840	25.4797	504.145	4.30642	0.000166965
ENSMUSG00000020183	Cpm	3.38682	1.33074	0.000285213	-1.3477		ENSMUSG00000021754	Map3k1	13.5198	5.92523	0.000285213	-1.19013		ENSMUSG00000021886	Gpr65	4.8718	1.9059	0.000285213	-1.35398		ENSMUSG00000038406	Scaf1	29.2489	14.5269	0.000285213	-1.00966		ENSMUSG00000040740	Slc25a34	0.767153	15.6833	4.35357	0.000166965
ENSMUSG00000020205	Phlda1	3.2551	6.78649	0.000285213	1.05996		ENSMUSG00000021764	Ndufs4	55.5045	130.113	0.000285213	1.22909		ENSMUSG00000021895	Arhgef3	19.9722	7.34621	0.000285213	-1.44292		ENSMUSG00000041846	Smek1	12.0801	6.00221	0.000285213	-1.00907		ENSMUSG00000037411	Serpine1	0.892401	18.4709	4.37142	0.000166965
ENSMUSG00000020218	Wif1	0.498025	0.0874004	0.0308475	-2.51051		ENSMUSG00000021798	Ldb3	0.457132	7.63673	0.000285213	4.06227		ENSMUSG00000021906	Oxnad1	10.6646	21.9669	0.00360997	1.0425		ENSMUSG00000024411	Aqp4	0.85187	0.423946	0.00266413	-1.00675		ENSMUSG00000023087	Ccrn4l	6.20405	130.162	4.39096	0.000166965
ENSMUSG00000020219	Timm13	30.9989	73.2269	0.000285213	1.24016		ENSMUSG00000021803	Cdhr1	0.512206	0.200687	0.00266413	-1.35178		ENSMUSG00000021908	Gm6768	0.292431	0.695113	0.00674335	1.24915		ENSMUSG00000041992	Rapgef5	2.0675	1.02934	0.000285213	-1.00617		ENSMUSG00000060240	Cend1	0.515976	11.2868	4.45118	0.000166965
ENSMUSG00000020231	Dip2a	4.21839	10.926	0.000285213	1.373		ENSMUSG00000021811	Dnajc9	19.642	9.68225	0.000285213	-1.02053		ENSMUSG00000021922	Itih4	0.605369	1.40631	0.00674335	1.21603		ENSMUSG00000051515	Fam181b	1.54591	0.769737	0.0119171	-1.00602		ENSMUSG00000090877	Hspa1b	0.381723	8.64514	4.50129	0.000166965
ENSMUSG00000020250	Txnrd1	19.1941	38.8727	0.000285213	1.01809		ENSMUSG00000021830	Txndc16	10.7602	4.06001	0.000285213	-1.40615		ENSMUSG00000021948	Prkcd	44.0731	14.6572	0.000285213	-1.58829		ENSMUSG00000089716	Gm6264	2.24047	1.11563	0.0412438	-1.00594		ENSMUSG00000000253	Gmpr	64.8639	1559.34	4.58737	0.000166965
ENSMUSG00000020264	Slc36a2	93.1628	250.906	0.000285213	1.42932		ENSMUSG00000021838	Samd4	1.19371	0.500929	0.00100762	-1.25277		ENSMUSG00000021952	Xpo4	1.69658	0.653342	0.0400845	-1.37672		ENSMUSG00000025047	Pdcd11	5.292	2.63518	0.000285213	-1.00591		ENSMUSG00000022512	Cldn1	0.398233	9.60167	4.5916	0.000166965
ENSMUSG00000020267	Hint1	124.379	259.193	0.000285213	1.05928		ENSMUSG00000021867	Tmem254b	3.69525	10.5654	0.000285213	1.5156		ENSMUSG00000021957	Tkt	522.533	1126.32	0.00100762	1.10802		ENSMUSG00000026788	Zbtb43	11.1067	5.53121	0.000779155	-1.00576		ENSMUSG00000035373	Ccl7	0.891033	23.8142	4.7402	0.000166965
ENSMUSG00000020268	Lyrm7	3.54692	13.4349	0.000285213	1.92135		ENSMUSG00000021868	Ppif	14.605	38.1353	0.000285213	1.38466		ENSMUSG00000021962	Dcp1a	5.61243	2.64212	0.0182305	-1.08693		ENSMUSG00000021681	Aggf1	22.2137	11.068	0.000285213	-1.00506		ENSMUSG00000035385	Ccl2	0.923874	25.9836	4.81376	0.000166965
ENSMUSG00000020272	Stk10	14.7359	2.38975	0.000285213	-2.6244		ENSMUSG00000021880	Rnase6	21.6871	5.72964	0.000285213	-1.92032		ENSMUSG00000021965	Ska3	1.10819	0.347508	0.00226995	-1.67309		ENSMUSG00000027555	Car13	34.3899	17.1518	0.000285213	-1.00362		ENSMUSG00000029380	Cxcl1	0.299932	9.58116	4.99749	0.00616883
ENSMUSG00000020273	Papolg	5.55924	1.92345	0.000285213	-1.53119		ENSMUSG00000021884	Hacl1	21.654	115.88	0.000285213	2.41993		ENSMUSG00000021967	Mrp63	6.41581	12.9856	0.000285213	1.01721		ENSMUSG00000043065	Spice1	5.81189	2.89974	0.0116168	-1.00308		ENSMUSG00000025059	Gyk	10.6973	344.416	5.00884	0.000166965
ENSMUSG00000020275	Rel	3.27323	0.268814	0.000285213	-3.60603		ENSMUSG00000021895	Arhgef3	19.9722	8.87668	0.000285213	-1.1699		ENSMUSG00000021969	Zdhhc20	11.0552	4.84676	0.000285213	-1.18963		ENSMUSG00000062785	Kcnc3	0.456666	0.227898	0.0217454	-1.00275		ENSMUSG00000026826	Nr4a2	0.5731	18.5736	5.01833	0.000166965
ENSMUSG00000020277	Pfkl	42.045	281.617	0.000285213	2.74373		ENSMUSG00000021906	Oxnad1	10.6646	31.0919	0.000285213	1.54371		ENSMUSG00000021990	Spata13	8.99616	3.50315	0.000285213	-1.36066		ENSMUSG00000026785	Pkn3	5.31531	2.65262	0.00122915	-1.00274		ENSMUSG00000097815	AC136215.1	24.5297	843.102	5.1031	0.000166965
ENSMUSG00000020283	Pex13	21.9592	55.371	0.000285213	1.33431		ENSMUSG00000021908	Gm6768	0.292431	0.699168	0.00674335	1.25754		ENSMUSG00000021998	Lcp1	115.39	29.3808	0.000285213	-1.97357		ENSMUSG00000049588	Ccdc69	32.1563	16.0656	0.000285213	-1.00113		ENSMUSG00000027832	Ptx3	0.366835	14.2319	5.27786	0.000166965
ENSMUSG00000020297	Nsg2	16.0574	0.0567798	0.0090021	-8.14364		ENSMUSG00000021948	Prkcd	44.0731	17.6302	0.000285213	-1.32185		ENSMUSG00000022012	Enox1	0.400558	0.808874	0.0178113	1.0139		ENSMUSG00000069844	Sco1	11.1798	5.58783	0.000285213	-1.00053		ENSMUSG00000029167	Ppargc1a	6.87689	276.352	5.32861	0.000166965
ENSMUSG00000020303	Stc2	3.17224	1.52674	0.0241119	-1.05505		ENSMUSG00000021965	Ska3	1.10819	0.331319	0.00226995	-1.74191		ENSMUSG00000022014	Epsti1	49.4545	19.377	0.000285213	-1.35176		ENSMUSG00000062563	Cys1	1.10329	2.20694	0.0327001	1.00024		ENSMUSG00000003545	Fosb	0.164698	7.4794	5.50502	0.000166965
ENSMUSG00000020305	Asb3	4.68376	1.79663	0.000285213	-1.38237		ENSMUSG00000021967	Mrp63	6.41581	13.4337	0.000285213	1.06615		ENSMUSG00000022015	Tnfsf11	2.6856	0.406427	0.000285213	-2.72418		ENSMUSG00000026712	Mrc1	4.83708	9.67673	0.000285213	1.00038		ENSMUSG00000027068	Dhrs9	0.551599	25.2861	5.51858	0.000166965
ENSMUSG00000020307	Cdc34	37.3361	89.8343	0.000285213	1.2667		ENSMUSG00000021969	Zdhhc20	11.0552	5.25726	0.000285213	-1.07234		ENSMUSG00000022021	Diap3	0.96729	0.173923	0.000285213	-2.4755		ENSMUSG00000015452	Ager	0.435714	0.871808	0.0337931	1.00063		ENSMUSG00000028341	Nr4a3	0.488684	24.3142	5.63676	0.000166965
ENSMUSG00000020310	Madcam1	2.34284	0.316538	0.000285213	-2.88781		ENSMUSG00000021990	Spata13	8.99616	3.98892	0.000285213	-1.17331		ENSMUSG00000022032	Scara5	8.05125	3.77714	0.000285213	-1.09192		ENSMUSG00000044646	Zbtb7c	0.179934	0.360273	0.0419311	1.00162		ENSMUSG00000083097	Gm14494	0.502469	27.9155	5.79589	0.000166965
ENSMUSG00000020321	Mdh1	256.869	814.029	0.000285213	1.66405		ENSMUSG00000021993	Mipep	10.1091	21.1335	0.00206845	1.06388		ENSMUSG00000022033	Pbk	1.95515	0.749396	0.023201	-1.38348		ENSMUSG00000022488	Nckap1l	1.32984	2.66278	0.000285213	1.00168		ENSMUSG00000038754	Elovl3	1.30156	99.1682	6.25156	0.000166965
ENSMUSG00000020330	Hmmr	1.48867	0.512104	0.000285213	-1.53952		ENSMUSG00000021998	Lcp1	115.39	31.0596	0.000285213	-1.89341		ENSMUSG00000022034	Esco2	1.59173	0.381801	0.000285213	-2.0597		ENSMUSG00000074676	Foxs1	1.2641	2.53327	0.0078847	1.00289		ENSMUSG00000038917	3930402G23Rik	0.125941	16.1524	7.00286	0.000166965
ENSMUSG00000020331	Hcn2	0.244142	5.11434	0.000285213	4.38876		ENSMUSG00000022013	Dnajc15	92.5423	223.59	0.000285213	1.27267		ENSMUSG00000022037	Clu	215.217	76.4102	0.000285213	-1.49395		ENSMUSG00000029722	Agfg2	5.82274	11.6698	0.000285213	1.00301		ENSMUSG00000007682	Dio2	1.20899	255.341	7.72249	0.000166965
ENSMUSG00000020340	Cyfip2	15.3904	0.137391	0.000285213	-6.8076		ENSMUSG00000022015	Tnfsf11	2.6856	0.369256	0.000285213	-2.86255		ENSMUSG00000022040	Ephx2	110.016	231.09	0.000285213	1.07074		ENSMUSG00000003355	Fkbp11	1.55009	3.10723	0.0270793	1.00328
ENSMUSG00000020372	Gnb2l1	393.64	165.192	0.000285213	-1.25273		ENSMUSG00000022021	Diap3	0.96729	0.213415	0.000285213	-2.18029		ENSMUSG00000022057	Adamdec1	0.982181	0.185009	0.000285213	-2.40839		ENSMUSG00000031146	Plp2	10.7045	21.4728	0.000779155	1.00429
ENSMUSG00000020380	Rad50	6.11499	2.75447	0.000285213	-1.15058		ENSMUSG00000022033	Pbk	1.95515	0.45746	0.000779155	-2.09556		ENSMUSG00000022066	Gm21685	4.6577	18.5745	0.000285213	1.99563		ENSMUSG00000013089	Etv5	0.71492	1.43414	0.0078847	1.00433
ENSMUSG00000020386	Sar1b	38.4086	97.2984	0.000285213	1.34099		ENSMUSG00000022034	Esco2	1.59173	0.345008	0.000285213	-2.20589		ENSMUSG00000022070	Bora	2.58526	1.27615	0.000540037	-1.01851		ENSMUSG00000035184	Fam124a	1.02416	2.05471	0.00226995	1.00449
ENSMUSG00000020387	Phf15	6.74479	1.5939	0.000285213	-2.08121		ENSMUSG00000022037	Clu	215.217	75.7854	0.000285213	-1.5058		ENSMUSG00000022103	Gfra2	4.63541	1.74762	0.000285213	-1.40731		ENSMUSG00000001270	Ckb	12.799	25.6913	0.000285213	1.00525
ENSMUSG00000020388	Pdlim4	7.80851	2.73829	0.000285213	-1.51177		ENSMUSG00000022040	Ephx2	110.016	516.259	0.000285213	2.23038		ENSMUSG00000022120	Rnf219	2.08981	0.906053	0.000285213	-1.2057		ENSMUSG00000079017	Ifi27l2a	1223.79	2457.37	0.000285213	1.00576
ENSMUSG00000020395	Itk	11.6982	0.072495	0.000285213	-7.33419		ENSMUSG00000022041	Chrna2	0.552489	4.69493	0.000285213	3.08709		ENSMUSG00000022132	Cldn10	0.902582	0.293785	0.0469257	-1.6193		ENSMUSG00000040699	Limd2	2.5376	5.0991	0.000285213	1.00678
ENSMUSG00000020399	Havcr2	1.64598	0.0687285	0.000779155	-4.58189		ENSMUSG00000022057	Adamdec1	0.982181	0.126733	0.00100762	-2.9542		ENSMUSG00000022148	Fyb	21.7779	7.28797	0.000285213	-1.57928		ENSMUSG00000029108	Pcdh7	0.675406	1.35718	0.000285213	1.00679
ENSMUSG00000020400	Tnip1	17.4083	7.76586	0.000285213	-1.16456		ENSMUSG00000022066	Gm21685	4.6577	20.8452	0.000285213	2.16203		ENSMUSG00000022193	Psmb5	83.2522	175.793	0.000285213	1.07832		ENSMUSG00000050299	Gm9843	10.7652	21.6476	0.000285213	1.00783
ENSMUSG00000020401	Fam71b	0.589204	0.1	0.000285213	-2.55877		ENSMUSG00000022070	Bora	2.58526	0.946887	0.000285213	-1.44905		ENSMUSG00000022210	Dhrs4	29.0506	65.4826	0.000285213	1.17254		ENSMUSG00000003477	Inmt	10.1746	20.4628	0.000285213	1.00803
ENSMUSG00000020402	Vdac1	93.6066	215.937	0.000285213	1.20593		ENSMUSG00000022092	Ppp3cc	11.164	5.41315	0.000285213	-1.04431		ENSMUSG00000022218	Tgm1	2.94723	1.23618	0.000285213	-1.25347		ENSMUSG00000026069	Il1rl1	0.743397	1.4951	0.00486773	1.00804
ENSMUSG00000020407	Upp1	2.09362	4.44177	0.00186383	1.08514		ENSMUSG00000022096	Hr	5.84473	2.78663	0.00100762	-1.06861		ENSMUSG00000022221	Ripk3	7.94185	3.55241	0.000285213	-1.16068		ENSMUSG00000047414	Flrt2	0.605321	1.2179	0.000285213	1.00862
ENSMUSG00000020420	Zfp607	1.25307	0.546514	0.00836711	-1.19714		ENSMUSG00000022103	Gfra2	4.63541	1.56215	0.000285213	-1.56916		ENSMUSG00000022235	Cmbl	44.3539	96.663	0.000285213	1.1239		ENSMUSG00000062210	Tnfaip8	15.1753	30.5793	0.000285213	1.01083
ENSMUSG00000020422	Tns3	4.50504	1.88694	0.000285213	-1.25549		ENSMUSG00000022110	Sucla2	98.2064	510.081	0.000285213	2.37684		ENSMUSG00000022236	Ropn1l	3.42816	8.91504	0.000285213	1.37881		ENSMUSG00000030814	Bcl7c	8.15307	16.4339	0.000285213	1.01126
ENSMUSG00000020423	Btg2	33.1847	6.99391	0.000285213	-2.24635		ENSMUSG00000022120	Rnf219	2.08981	0.991666	0.000540037	-1.07545		ENSMUSG00000022237	Ankrd33b	1.99376	0.770964	0.000285213	-1.37076		ENSMUSG00000043122	A530016L24Rik	22.8407	46.0715	0.000285213	1.01227
ENSMUSG00000020427	Igfbp3	16.5018	7.78211	0.000285213	-1.08439		ENSMUSG00000022142	Nup155	4.16824	1.95639	0.000285213	-1.09124		ENSMUSG00000022270	Fam134b	11.308	3.85149	0.000285213	-1.55386		ENSMUSG00000061780	Cfd	3238.58	6533.12	0.0155682	1.01241
ENSMUSG00000020434	4921536K21Rik	0.272101	1.02706	0.000540037	1.91631		ENSMUSG00000022193	Psmb5	83.2522	227.567	0.000285213	1.45073		ENSMUSG00000022322	Shcbp1	1.62854	0.401598	0.000285213	-2.01976		ENSMUSG00000018774	Cd68	5.74327	11.5883	0.000285213	1.01272
ENSMUSG00000020435	Osbp2	0.231747	0.88045	0.00304796	1.92569		ENSMUSG00000022206	Npr3	23.2924	3.07637	0.000285213	-2.92056		ENSMUSG00000022351	Sqle	10.5836	3.9675	0.000285213	-1.41553		ENSMUSG00000054659	Pm20d2	1.60588	3.24117	0.00186383	1.01315
ENSMUSG00000020437	Myo1g	34.8106	1.19739	0.000285213	-4.86156		ENSMUSG00000022210	Dhrs4	29.0506	108.29	0.000285213	1.89826		ENSMUSG00000022354	Ndufb9	282.902	767.681	0.000285213	1.4402		ENSMUSG00000035064	Eef2k	2.78831	5.633	0.00756265	1.01451
ENSMUSG00000020451	Limk2	17.1495	8.46156	0.000285213	-1.01917		ENSMUSG00000022217	Emc9	23.39	52.9235	0.0360717	1.17802		ENSMUSG00000022360	Atad2	3.46027	1.44508	0.000285213	-1.25974		ENSMUSG00000027646	Src	0.848681	1.71457	0.00756265	1.01455
ENSMUSG00000020453	Patz1	7.40372	1.91087	0.000285213	-1.95402		ENSMUSG00000022218	Tgm1	2.94723	1.19954	0.000285213	-1.29688		ENSMUSG00000022367	Has2	0.584915	0.0983256	0.000779155	-2.57259		ENSMUSG00000027296	Itpka	5.94702	12.0316	0.000285213	1.01659
ENSMUSG00000020455	Trim11	12.8892	5.48166	0.000285213	-1.23348		ENSMUSG00000022219	Cideb	0.805642	3.21889	0.0378555	1.99835		ENSMUSG00000022371	Col14a1	5.46198	1.18515	0.000285213	-2.20435		ENSMUSG00000032011	Thy1	6.27529	12.6965	0.000285213	1.01668
ENSMUSG00000020456	Ogdh	102.513	521.774	0.000285213	2.34762		ENSMUSG00000022221	Ripk3	7.94185	3.60937	0.000285213	-1.13773		ENSMUSG00000022372	Sla	12.6843	4.19826	0.000285213	-1.59518		ENSMUSG00000030579	Tyrobp	19.558	39.5773	0.000285213	1.01691
ENSMUSG00000020458	Rtn4	170.159	349.095	0.000285213	1.03674		ENSMUSG00000022231	Sema5a	1.24241	0.42163	0.000285213	-1.55909		ENSMUSG00000022378	Fam49b	48.946	16.8257	0.000285213	-1.54052		ENSMUSG00000034330	Plcg2	0.376403	0.761925	0.00556246	1.01737
ENSMUSG00000020459	Mtif2	11.4419	25.3422	0.000285213	1.14722		ENSMUSG00000022235	Cmbl	44.3539	150.685	0.000285213	1.7644		ENSMUSG00000022385	Gtse1	1.24143	0.50441	0.00100762	-1.29933		ENSMUSG00000002257	Def6	0.61826	1.25169	0.00836711	1.01759
ENSMUSG00000020474	Polm	9.16004	2.51302	0.000285213	-1.86593		ENSMUSG00000022236	Ropn1l	3.42816	7.21852	0.000540037	1.07427		ENSMUSG00000022389	Tef	20.9269	61.0415	0.000285213	1.54443		ENSMUSG00000024900	Cpt1a	3.18125	6.44514	0.000285213	1.01862
ENSMUSG00000020476	Dbnl	34.4278	16.927	0.000285213	-1.02425		ENSMUSG00000022237	Ankrd33b	1.99376	0.771218	0.000285213	-1.37028		ENSMUSG00000022415	Syngr1	4.56804	13.7635	0.000285213	1.5912		ENSMUSG00000026489	Adck3	273.458	554.128	0.00804477	1.0189
ENSMUSG00000020483	Dynll2	51.2995	131.808	0.000285213	1.36142		ENSMUSG00000022244	Amacr	4.1491	13.4126	0.000285213	1.69272		ENSMUSG00000022416	Cacna1i	2.51884	0.625072	0.00100762	-2.01067		ENSMUSG00000031750	Il34	4.26191	8.63928	0.00342368	1.01941
ENSMUSG00000020493	Prr11	1.29612	0.63682	0.000540037	-1.02524		ENSMUSG00000022270	Fam134b	11.308	3.93268	0.000285213	-1.52376		ENSMUSG00000022436	Sh3bp1	14.0892	5.99027	0.000285213	-1.2339		ENSMUSG00000024538	Ppic	14.7917	30.0031	0.000285213	1.02032
ENSMUSG00000020520	Galnt10	6.60196	3.19017	0.000285213	-1.04926		ENSMUSG00000022306	Zfpm2	0.402279	0.142149	0.00246856	-1.50079		ENSMUSG00000022437	Samm50	49.5231	102.054	0.000285213	1.04316		ENSMUSG00000055093	Gm8430	4.08744	8.29389	0.0046922	1.02085
ENSMUSG00000020538	Srebf1	101.783	243.349	0.000285213	1.25753		ENSMUSG00000022309	Angpt1	4.45727	1.53947	0.000285213	-1.53373		ENSMUSG00000022439	Parvg	17.2191	4.97226	0.000285213	-1.79204		ENSMUSG00000005465	Il27ra	0.357965	0.726525	0.0197359	1.02119
ENSMUSG00000020541	Tom1l1	2.81483	7.05151	0.000285213	1.32488		ENSMUSG00000022322	Shcbp1	1.62854	0.341294	0.000285213	-2.25449		ENSMUSG00000022450	Ndufa6	120.113	400.527	0.000285213	1.73751		ENSMUSG00000031402	Mpp1	24.3861	49.5235	0.000285213	1.02205
ENSMUSG00000020544	Cox11	5.74596	14.3367	0.000285213	1.31909		ENSMUSG00000022324	Matn2	8.89738	3.78353	0.000285213	-1.23365		ENSMUSG00000022452	Smdt1	80.5936	215.602	0.000285213	1.41963		ENSMUSG00000017466	Timp2	25.1048	50.991	0.000285213	1.02228
ENSMUSG00000020553	Pctp	3.40497	6.81701	0.000285213	1.0015		ENSMUSG00000022332	Khdrbs3	4.15718	13.7991	0.000285213	1.7309		ENSMUSG00000022463	Srebf2	20.0222	8.86706	0.000285213	-1.17507		ENSMUSG00000021950	Anxa8	5.32588	10.8299	0.000285213	1.02393
ENSMUSG00000020572	Nampt	19.9199	48.1143	0.000285213	1.27226		ENSMUSG00000022351	Sqle	10.5836	3.59004	0.000285213	-1.55976		ENSMUSG00000022464	Slc38a4	0.424839	1.47567	0.000285213	1.79638		ENSMUSG00000023046	Igfbp6	28.8693	58.8359	0.000285213	1.02716
ENSMUSG00000020573	Pik3cg	5.85515	0.313049	0.000285213	-4.22525		ENSMUSG00000022354	Ndufb9	282.902	955.383	0.000285213	1.75578		ENSMUSG00000022477	Aco2	247.043	709.77	0.000285213	1.52259		ENSMUSG00000031165	Was	0.804249	1.63997	0.00415564	1.02796
ENSMUSG00000020593	Lpin1	49.4753	152.672	0.000285213	1.62566		ENSMUSG00000022360	Atad2	3.46027	1.18727	0.000285213	-1.54324		ENSMUSG00000022488	Nckap1l	25.5446	6.99413	0.000285213	-1.8688		ENSMUSG00000030790	Adm	1.50148	3.06253	0.00397451	1.02834
ENSMUSG00000020634	Ubxn2a	12.2588	30.7091	0.000285213	1.32485		ENSMUSG00000022367	Has2	0.584915	0.150809	0.00165682	-1.9555		ENSMUSG00000022490	Ppp1r1a	35.1384	85.4776	0.000285213	1.2825		ENSMUSG00000029096	Htra3	28.8652	58.8821	0.000285213	1.0285
ENSMUSG00000020639	Pfn4	0.198176	0.746389	0.0382069	1.91315		ENSMUSG00000022369	Mtbp	2.34275	0.708929	0.0469257	-1.72449		ENSMUSG00000022491	Glycam1	102.927	33.9911	0.000285213	-1.59839		ENSMUSG00000021461	Fancc	2.17313	4.43358	0.0072374	1.0287
ENSMUSG00000020640	Itsn2	9.47363	3.01351	0.000285213	-1.65247		ENSMUSG00000022372	Sla	12.6843	6.10628	0.000285213	-1.05468		ENSMUSG00000022504	Ciita	16.3311	3.49121	0.000285213	-2.22582		ENSMUSG00000033420	Antxr1	1.74484	3.56206	0.000285213	1.02962
ENSMUSG00000020649	Rrm2	8.39537	2.42311	0.000285213	-1.79273		ENSMUSG00000022378	Fam49b	48.946	22.3527	0.000285213	-1.13074		ENSMUSG00000022512	Cldn1	1.5257	0.560419	0.000285213	-1.44489		ENSMUSG00000028334	Nans	3.73573	7.6286	0.000779155	1.03003
ENSMUSG00000020652	Cenpo	5.23945	20.1437	0.000285213	1.94284		ENSMUSG00000022383	Ppara	5.06663	11.9297	0.00186383	1.23546		ENSMUSG00000022519	Srl	1.66589	15.1271	0.000285213	3.18277		ENSMUSG00000045838	A430105I19Rik	1.13981	2.32932	0.000285213	1.03112
ENSMUSG00000020654	Adcy3	5.16643	65.7156	0.000285213	3.669		ENSMUSG00000022385	Gtse1	1.24143	0.429548	0.000285213	-1.53111		ENSMUSG00000022534	Mefv	0.652349	0.307599	0.0148531	-1.08459		ENSMUSG00000030786	Itgam	1.59235	3.25439	0.00206845	1.03123
ENSMUSG00000020658	Efr3b	0.989057	2.81556	0.000285213	1.5093		ENSMUSG00000022389	Tef	20.9269	57.4804	0.000285213	1.45771		ENSMUSG00000022551	Cyc1	150.713	426.54	0.000285213	1.50088		ENSMUSG00000021708	Rasgrf2	1.48416	3.03333	0.0173975	1.03126
ENSMUSG00000020664	Dld	106.66	426.861	0.000285213	2.00075		ENSMUSG00000022415	Syngr1	4.56804	19.8668	0.000285213	2.12071		ENSMUSG00000022555	Dgat1	132.608	307.157	0.000285213	1.21181		ENSMUSG00000032352	Lrrc1	0.625774	1.27993	0.00397451	1.03235
ENSMUSG00000020689	Itgb3	3.38926	0.679363	0.000285213	-2.31872		ENSMUSG00000022416	Cacna1i	2.51884	0.753888	0.00285667	-1.74034		ENSMUSG00000022562	Oplah	19.3209	52.8528	0.000285213	1.45182		ENSMUSG00000045555	Mettl24	0.588442	1.20398	0.0266983	1.03284
ENSMUSG00000020702	Ccl1	0.61199	0.1	0.000285213	-2.61351		ENSMUSG00000022437	Samm50	49.5231	136.698	0.000285213	1.46482		ENSMUSG00000022564	Grina	134.878	311.601	0.000285213	1.20804		ENSMUSG00000018169	Mfng	16.4208	33.6085	0.000285213	1.0333
ENSMUSG00000020713	Gh	0.577217	0.1	0.000285213	-2.52911		ENSMUSG00000022439	Parvg	17.2191	6.08929	0.000285213	-1.49966		ENSMUSG00000022579	Gpihbp1	49.0284	149.837	0.000285213	1.6117		ENSMUSG00000029322	Plac8	6.45299	13.2093	0.000285213	1.03351
ENSMUSG00000020732	Rab37	6.28845	0.534579	0.000285213	-3.55623		ENSMUSG00000022450	Ndufa6	120.113	475.092	0.000285213	1.98381		ENSMUSG00000022604	Cep97	3.50379	1.30381	0.00100762	-1.42618		ENSMUSG00000022150	Dab2	6.21364	12.7278	0.000285213	1.03447
ENSMUSG00000020733	Slc9a3r1	19.3605	5.66664	0.000285213	-1.77255		ENSMUSG00000022452	Smdt1	80.5936	229.609	0.000285213	1.51044		ENSMUSG00000022657	Cd96	7.18462	1.94995	0.000285213	-1.88147		ENSMUSG00000041324	Inhba	0.491214	1.0063	0.0499353	1.03464
ENSMUSG00000020737	Hn1	51.1102	24.0688	0.000285213	-1.08645		ENSMUSG00000022463	Srebf2	20.0222	8.90416	0.000285213	-1.16905		ENSMUSG00000022658	Tagln3	0.123871	0.631987	0.0389088	2.35106		ENSMUSG00000041491	Cep78	1.02933	2.10949	0.00165682	1.03519
ENSMUSG00000020741	Cluh	41.9802	104.198	0.000285213	1.31155		ENSMUSG00000022468	Endou	2.19258	0.991086	0.000540037	-1.14555		ENSMUSG00000022659	Gcsam	4.26169	0.524059	0.000285213	-3.02362		ENSMUSG00000006395	Hyi	7.8186	16.0244	0.0273347	1.03529
ENSMUSG00000020744	Slc25a19	63.18	157.691	0.000285213	1.31956		ENSMUSG00000022471	Xrcc6	18.1383	63.4869	0.000285213	1.80742		ENSMUSG00000022667	Cd200r1	2.02396	0.80319	0.000779155	-1.33337		ENSMUSG00000023004	Tuba1b	39.1812	80.3649	0.000285213	1.0364
ENSMUSG00000020747	2310067B10Rik	8.967	18.099	0.00144571	1.01321		ENSMUSG00000022474	Pmm1	39.699	111.674	0.000285213	1.49212		ENSMUSG00000022673	Mcm4	10.462	4.53991	0.000285213	-1.20442		ENSMUSG00000074916	Chst14	1.94507	3.99152	0.000285213	1.03712
ENSMUSG00000020770	Unk	8.20954	3.99931	0.000285213	-1.03755		ENSMUSG00000022477	Aco2	247.043	1145.52	0.000285213	2.21317		ENSMUSG00000022686	B3gnt5	10.7588	2.03247	0.000285213	-2.40421		ENSMUSG00000030917	Tmem159	9.62616	19.7618	0.000285213	1.03768
ENSMUSG00000020774	Aspa	21.6391	84.8913	0.000285213	1.97198		ENSMUSG00000022488	Nckap1l	25.5446	8.23427	0.000285213	-1.63331		ENSMUSG00000022696	Sidt1	7.71443	2.52383	0.000285213	-1.61194		ENSMUSG00000038775	Vill	0.480737	0.987082	0.0371529	1.03792
ENSMUSG00000020775	Mrpl38	25.4471	64.5925	0.000285213	1.34387		ENSMUSG00000022490	Ppp1r1a	35.1384	90.1467	0.000285213	1.35923		ENSMUSG00000022747	St3gal6	19.172	45.6209	0.000285213	1.25069		ENSMUSG00000060798	Intu	0.257866	0.529523	0.0100967	1.03807
ENSMUSG00000020777	Acox1	132.761	286.785	0.000285213	1.11114		ENSMUSG00000022491	Glycam1	102.927	31.8264	0.000285213	-1.69333		ENSMUSG00000022758	P2rx6	2.7336	5.60382	0.000285213	1.03561		ENSMUSG00000026399	Cd55	7.48225	15.3723	0.000285213	1.03879
ENSMUSG00000020788	Atp2a3	50.5388	4.46501	0.000285213	-3.50066		ENSMUSG00000022504	Ciita	16.3311	3.91518	0.000285213	-2.06047		ENSMUSG00000022772	Senp5	3.16124	1.54758	0.000285213	-1.03048		ENSMUSG00000038065	2410066E13Rik	6.66666	13.6974	0.000285213	1.03887
ENSMUSG00000020806	Rhbdf2	8.68138	2.61408	0.000285213	-1.73162		ENSMUSG00000022514	Il1rap	1.63516	0.787573	0.00165682	-1.05395		ENSMUSG00000022820	Ndufb4	57.108	138.232	0.000285213	1.27533		ENSMUSG00000039781	Azi1	0.919164	1.88906	0.00556246	1.03927
ENSMUSG00000020808	Fam64a	1.29188	4.55392	0.000285213	1.81764		ENSMUSG00000022519	Srl	1.66589	12.1846	0.000285213	2.87069		ENSMUSG00000022831	Hcls1	37.7709	17.7575	0.000285213	-1.08885		ENSMUSG00000020676	Ccl11	21.1645	43.509	0.000285213	1.03967
ENSMUSG00000020812	1810032O08Rik	6.56105	2.38487	0.0105584	-1.46002		ENSMUSG00000022534	Mefv	0.652349	0.315764	0.0132572	-1.0468		ENSMUSG00000022838	Eaf2	4.74402	2.3404	0.0482649	-1.01935		ENSMUSG00000015950	Ncf1	1.66725	3.4354	0.00397451	1.04301
ENSMUSG00000020821	Kif1c	33.1085	73.607	0.000285213	1.15264		ENSMUSG00000022551	Cyc1	150.713	666.64	0.000285213	2.1451		ENSMUSG00000022843	Clcn2	2.33334	7.58359	0.000285213	1.70048		ENSMUSG00000063445	Nmral1	1.67931	3.46038	0.00226995	1.04306
ENSMUSG00000020836	Coro6	2.92657	6.14461	0.000285213	1.07011		ENSMUSG00000022555	Dgat1	132.608	281.377	0.000285213	1.08534		ENSMUSG00000022853	Ehhadh	16.6793	69.4635	0.000285213	2.0582		ENSMUSG00000056124	B4galt6	0.762606	1.5716	0.000285213	1.04322
ENSMUSG00000020843	Timm22	10.8703	38.6096	0.000285213	1.82857		ENSMUSG00000022562	Oplah	19.3209	96.5261	0.000285213	2.32076		ENSMUSG00000022871	Fetub	0.0979881	0.795397	0.0090021	3.021		ENSMUSG00000007867	Ift43	4.6089	9.501	0.000285213	1.04366
ENSMUSG00000020848	Doc2b	0.485693	0.103375	0.000285213	-2.23216		ENSMUSG00000022571	Pycrl	9.86437	20.6046	0.000285213	1.06267		ENSMUSG00000022876	Samsn1	13.7045	4.23139	0.000285213	-1.69545		ENSMUSG00000029223	Uchl1	1.30083	2.68842	0.010712	1.04733
ENSMUSG00000020864	Ankrd40	37.7962	84.7523	0.000285213	1.16501		ENSMUSG00000022574	Naprt1	4.99797	11.8609	0.000285213	1.2468		ENSMUSG00000022883	Robo1	0.644028	0.253681	0.000285213	-1.34411		ENSMUSG00000069763	Tmem100	3.01811	6.23989	0.000285213	1.04788
ENSMUSG00000020866	Cacna1g	0.101959	0.936637	0.000285213	3.1995		ENSMUSG00000022579	Gpihbp1	49.0284	129.936	0.000285213	1.40611		ENSMUSG00000022885	St6gal1	23.7952	9.5995	0.000285213	-1.30964		ENSMUSG00000042190	Cmklr1	6.72258	13.8999	0.000285213	1.04799
ENSMUSG00000020889	Nr1d1	47.3773	10.4397	0.000285213	-2.18212		ENSMUSG00000022604	Cep97	3.50379	1.50067	0.0104048	-1.22331		ENSMUSG00000022894	Adamts5	9.9813	2.89269	0.000285213	-1.78682		ENSMUSG00000009545	Kcnq1	0.241476	0.500086	0.0336711	1.0503
ENSMUSG00000020895	Tmem107	1.52036	3.11614	0.0312188	1.03535		ENSMUSG00000022617	Chkb	46.0586	101.927	0.0323361	1.14599		ENSMUSG00000022899	Slc15a2	9.43997	1.73054	0.000285213	-2.44756		ENSMUSG00000020100	Slc29a3	1.02455	2.12206	0.000285213	1.05048
ENSMUSG00000020897	Aurkb	4.2737	1.37336	0.00122915	-1.63778		ENSMUSG00000022657	Cd96	7.18462	3.09735	0.000285213	-1.21388		ENSMUSG00000022900	Ildr1	1.26497	0.284791	0.000285213	-2.15113		ENSMUSG00000026043	Col3a1	123.735	256.296	0.000285213	1.05056
ENSMUSG00000020901	Pik3r5	6.36036	0.760378	0.000285213	-3.06432		ENSMUSG00000022658	Tagln3	0.123871	0.652175	0.038791	2.39642		ENSMUSG00000022901	Cd86	11.2128	3.98676	0.000285213	-1.49186		ENSMUSG00000054428	Atpif1	19.3658	40.1389	0.000285213	1.05149
ENSMUSG00000020902	Ntn1	2.99624	6.25903	0.000285213	1.06279		ENSMUSG00000022659	Gcsam	4.26169	0.535165	0.000285213	-2.99337		ENSMUSG00000022945	Chaf1b	2.64196	1.02539	0.00122915	-1.36544		ENSMUSG00000024621	Csf1r	5.7964	12.0448	0.000285213	1.05518
ENSMUSG00000020905	Usp43	0.274133	0.893573	0.00100762	1.70471		ENSMUSG00000022665	Ccdc80	95.401	38.6454	0.000285213	-1.30371		ENSMUSG00000022952	Runx1	4.17789	0.928403	0.000285213	-2.16995		ENSMUSG00000042694	Obfc1	2.20672	4.58577	0.000779155	1.05526
ENSMUSG00000020914	Top2a	14.5044	3.4661	0.000285213	-2.06511		ENSMUSG00000022667	Cd200r1	2.02396	0.802287	0.000779155	-1.33499		ENSMUSG00000022956	Atp5o	213.745	466.318	0.011316	1.12542		ENSMUSG00000020083	2010107G23Rik	0.712202	1.48124	0.0263078	1.05645
ENSMUSG00000020916	Krt36	0.787743	3.2323	0.000285213	2.03676		ENSMUSG00000022673	Mcm4	10.462	3.52578	0.000285213	-1.56914		ENSMUSG00000022982	Sod1	505.398	1299.54	0.000285213	1.36251		ENSMUSG00000029661	Col1a2	69.6161	144.858	0.000285213	1.05715
ENSMUSG00000020917	Acly	504.932	1666	0.00122915	1.72223		ENSMUSG00000022686	B3gnt5	10.7588	2.60583	0.000285213	-2.0457		ENSMUSG00000022996	Wnt10b	0.530703	0.164995	0.0123647	-1.68548		ENSMUSG00000028044	Cks1b	7.7197	16.0654	0.000285213	1.05734
ENSMUSG00000020926	Adam11	5.29531	1.2495	0.000285213	-2.08336		ENSMUSG00000022754	Tmem45a	0.912313	0.222391	0.0135503	-2.03643		ENSMUSG00000023015	Racgap1	6.51946	2.38649	0.000285213	-1.44986		ENSMUSG00000046269	Usp27x	0.265414	0.552462	0.019465	1.05763
ENSMUSG00000020928	Higd1b	1.35883	4.78115	0.000540037	1.81499		ENSMUSG00000022807	Osbpl11	11.4999	23.7357	0.000285213	1.04544		ENSMUSG00000023019	Gpd1	480.516	991.911	0.00144571	1.04563		ENSMUSG00000031495	Cd209d	3.57559	7.44907	0.000779155	1.05888
ENSMUSG00000020941	Map3k14	6.89204	1.58361	0.000285213	-2.12171		ENSMUSG00000022820	Ndufb4	57.108	172.512	0.000285213	1.59493		ENSMUSG00000023020	Cox14	50.8858	111.964	0.000285213	1.1377		ENSMUSG00000069917	Hba-a2	284.663	593.204	0.000285213	1.05927
ENSMUSG00000020948	Klhl28	1.45403	0.488938	0.000285213	-1.57233		ENSMUSG00000022853	Ehhadh	16.6793	146.146	0.000285213	3.13128		ENSMUSG00000023026	Dip2b	5.32584	2.22408	0.000285213	-1.2598		ENSMUSG00000038807	Rap1gap2	0.692889	1.44409	0.000285213	1.05946
ENSMUSG00000020974	Pole2	2.42699	0.402427	0.000285213	-2.59237		ENSMUSG00000022876	Samsn1	13.7045	4.4329	0.000285213	-1.62833		ENSMUSG00000023032	Slc4a8	11.7921	4.49739	0.000285213	-1.39066		ENSMUSG00000034910	Pygo1	0.625303	1.30363	0.000285213	1.05991
ENSMUSG00000020990	Cdkl1	1.12633	0.332399	0.00144571	-1.76064		ENSMUSG00000022883	Robo1	0.644028	0.265986	0.000540037	-1.27577		ENSMUSG00000023066	Rttn	1.25044	0.577344	0.000285213	-1.11493		ENSMUSG00000021707	Dhfr	0.609969	1.27216	0.0125158	1.06047
ENSMUSG00000021024	Psma6	100.625	211.671	0.000285213	1.07283		ENSMUSG00000022885	St6gal1	23.7952	8.1077	0.000285213	-1.55331		ENSMUSG00000023078	Cxcl13	80.1629	20.73	0.000285213	-1.95121		ENSMUSG00000051851	Cxx1c	4.4205	9.22333	0.000285213	1.06108
ENSMUSG00000021025	Nfkbia	45.1281	13.7993	0.000285213	-1.70943		ENSMUSG00000022894	Adamts5	9.9813	2.78181	0.000285213	-1.8432		ENSMUSG00000023079	Gtf2ird1	5.24602	2.54975	0.000285213	-1.04087		ENSMUSG00000040483	Xaf1	7.53854	15.7316	0.0302237	1.06131
ENSMUSG00000021040	Slirp	23.5234	58.577	0.0139873	1.31624		ENSMUSG00000022900	Ildr1	1.26497	0.324109	0.00122915	-1.96455		ENSMUSG00000023089	Ndufa5	101.68	308.569	0.000285213	1.60156		ENSMUSG00000031119	Gpc4	5.53573	11.555	0.000285213	1.06167
ENSMUSG00000021054	Sgpp1	14.3737	7.09103	0.000285213	-1.01936		ENSMUSG00000022901	Cd86	11.2128	5.19191	0.00122915	-1.11081		ENSMUSG00000023132	Gzma	3.25745	1.33433	0.00360997	-1.28763		ENSMUSG00000027996	Sfrp2	3.45966	7.22294	0.000285213	1.06196
ENSMUSG00000021069	Pygl	127.132	386.425	0.000285213	1.60386		ENSMUSG00000022911	Arl13b	3.36018	1.49803	0.00144571	-1.16547		ENSMUSG00000023153	Tmem52	0.0804405	2.91947	0.0141331	5.18164		ENSMUSG00000020142	Slc1a4	0.406914	0.849938	0.0046922	1.06263
ENSMUSG00000021079	Timm9	13.9235	43.546	0.000285213	1.64502		ENSMUSG00000022952	Runx1	4.17789	1.29712	0.000285213	-1.68746		ENSMUSG00000023169	Slc38a1	9.98953	2.07283	0.000285213	-2.26882		ENSMUSG00000087222	E030042O20Rik	0.674669	1.40943	0.0213481	1.06286
ENSMUSG00000021087	Rtn1	2.44287	0.429883	0.000285213	-2.50656		ENSMUSG00000022956	Atp5o	213.745	634.136	0.000285213	1.5689		ENSMUSG00000023235	Ccl25	1.42952	5.17939	0.000285213	1.85725		ENSMUSG00000036555	Iqce	2.54473	5.31782	0.0229411	1.06332
ENSMUSG00000021094	Dhrs7	77.6886	387.901	0.000285213	2.31991		ENSMUSG00000022965	Ifngr2	14.0848	6.74845	0.000285213	-1.06151		ENSMUSG00000023243	Kcnk5	1.26822	0.487565	0.000540037	-1.37914		ENSMUSG00000030220	Arhgdib	8.54015	17.8493	0.000285213	1.06353
ENSMUSG00000021096	Ppm1a	32.2472	64.8241	0.000285213	1.00736		ENSMUSG00000022982	Sod1	505.398	1075.33	0.000285213	1.08929		ENSMUSG00000023267	Gabrr2	0.823972	0.309609	0.011316	-1.41215		ENSMUSG00000081189	Gm12725	1.78644	3.73451	0.000779155	1.06383
ENSMUSG00000021102	Glrx5	63.8222	175.98	0.000285213	1.46328		ENSMUSG00000023004	Tuba1b	146.43	52.9472	0.000285213	-1.46758		ENSMUSG00000023274	Cd4	21.4344	6.63308	0.000285213	-1.69218		ENSMUSG00000016494	Cd34	18.1615	37.9863	0.000285213	1.0646
ENSMUSG00000021108	Prkch	9.42619	3.93902	0.000285213	-1.25884		ENSMUSG00000023015	Racgap1	6.51946	1.87964	0.000285213	-1.7943		ENSMUSG00000023336	Wfdc1	0.252155	2.15168	0.00100762	3.09308		ENSMUSG00000039934	Gsap	0.27672	0.57904	0.0159969	1.06524
ENSMUSG00000021115	Vrk1	6.82401	2.71024	0.000285213	-1.3322		ENSMUSG00000023019	Gpd1	480.516	2009.37	0.000285213	2.06409		ENSMUSG00000023349	Clec4n	6.24449	3.06993	0.00206845	-1.02438		ENSMUSG00000029177	Cenpa	5.21092	10.9099	0.000285213	1.06603
ENSMUSG00000021123	Rdh12	2.65423	0.304563	0.000285213	-3.12348		ENSMUSG00000023020	Cox14	50.8858	107.956	0.000285213	1.08511		ENSMUSG00000023456	Tpi1	150.904	341.622	0.000285213	1.17877		ENSMUSG00000027203	Dut	10.7871	22.5889	0.000285213	1.06631
ENSMUSG00000021175	Cdca7l	5.31041	2.45578	0.00226995	-1.11264		ENSMUSG00000023026	Dip2b	5.32584	2.52788	0.000285213	-1.07508		ENSMUSG00000023505	Cdca3	7.29247	2.7752	0.000285213	-1.39382		ENSMUSG00000042302	Ehbp1	1.17526	2.46216	0.000540037	1.06694
ENSMUSG00000021182	Ccdc88c	7.8974	1.6343	0.000285213	-2.2727		ENSMUSG00000023032	Slc4a8	11.7921	4.75461	0.00304796	-1.31042		ENSMUSG00000023571	Fam132a	25.0951	57.0451	0.000285213	1.1847		ENSMUSG00000025784	Clec3b	52.4232	109.921	0.000285213	1.06819
ENSMUSG00000021196	Pfkp	27.0795	75.5452	0.000285213	1.48014		ENSMUSG00000023044	Csad	48.8145	101.359	0.000285213	1.05409		ENSMUSG00000023707	Ogfod2	10.0018	21.6949	0.000285213	1.1171		ENSMUSG00000037089	Slc35b2	9.43711	19.7888	0.000285213	1.06827
ENSMUSG00000021200	Asb2	1.99481	0.289571	0.000285213	-2.78426		ENSMUSG00000023064	Sncg	144.459	69.7354	0.000285213	-1.0507		ENSMUSG00000023723	Mrps23	27.2118	59.5525	0.000285213	1.12993		ENSMUSG00000034842	Art3	83.306	174.711	0.000285213	1.06848
ENSMUSG00000021211	Akr1c12	0.799666	0.14665	0.0166983	-2.44702		ENSMUSG00000023066	Rttn	1.25044	0.542035	0.000285213	-1.20598		ENSMUSG00000023806	Rsph3b	3.91055	8.76551	0.000285213	1.16447		ENSMUSG00000034854	Mfsd12	3.36232	7.05225	0.00100762	1.06863
ENSMUSG00000021221	Dpf3	1.0565	3.52109	0.00379255	1.73673		ENSMUSG00000023067	Cdkn1a	15.7067	46.4355	0.000285213	1.56385		ENSMUSG00000023845	Lnpep	2.44405	1.13364	0.000285213	-1.10831		ENSMUSG00000029059	Fam213b	25.6665	53.8885	0.000285213	1.07009
ENSMUSG00000021223	Papln	0.579808	1.87545	0.000285213	1.69359		ENSMUSG00000023078	Cxcl13	80.1629	23.5972	0.000285213	-1.76432		ENSMUSG00000023873	1700010I14Rik	1.02685	0.299891	0.00144571	-1.77572		ENSMUSG00000001751	Naglu	3.54129	7.43773	0.000285213	1.07059
ENSMUSG00000021226	Acot2	8.72624	37.2819	0.000285213	2.09504		ENSMUSG00000023089	Ndufa5	101.68	383.673	0.000285213	1.91584		ENSMUSG00000023892	Zfp51	3.61391	1.78259	0.000779155	-1.01959		ENSMUSG00000038425	Poli	1.16319	2.4433	0.000285213	1.07074
ENSMUSG00000021234	Fam161b	0.413184	1.85691	0.0145677	2.16805		ENSMUSG00000023094	Msrb2	10.364	32.3131	0.000285213	1.64054		ENSMUSG00000023904	Hcfc1r1	73.4303	150.513	0.000285213	1.03544		ENSMUSG00000055413	H2-Q5	2.54266	5.34372	0.000285213	1.07151
ENSMUSG00000021235	Coq6	19.4792	63.2965	0.000285213	1.70019		ENSMUSG00000023153	Tmem52	0.0804405	1.53533	0.0144233	4.25448		ENSMUSG00000023927	Satb1	22.2119	7.91756	0.000285213	-1.48821		ENSMUSG00000048445	Ccdc57	1.72258	3.62235	0.00144571	1.07235
ENSMUSG00000021241	Isca2	27.8012	70.9805	0.000285213	1.35228		ENSMUSG00000023169	Slc38a1	9.98953	2.61051	0.000285213	-1.93609		ENSMUSG00000023939	Mrpl14	28.2314	66.9824	0.000285213	1.24648		ENSMUSG00000029070	Mxra8	8.61532	18.1208	0.000285213	1.07267
ENSMUSG00000021250	Fos	1.98066	0.826256	0.000540037	-1.26132		ENSMUSG00000023175	Bsg	166.581	405.873	0.000285213	1.2848		ENSMUSG00000023940	Sgol1	0.852903	0.177495	0.0114671	-2.2646		ENSMUSG00000040562	Gstm2	42.5431	89.4962	0.000285213	1.0729
ENSMUSG00000021255	Esrrb	0.0464125	0.522926	0.00144571	3.49402		ENSMUSG00000023176	Cpn2	0.462594	2.98592	0.000285213	2.69036		ENSMUSG00000023947	Nfkbie	12.7941	4.07264	0.000285213	-1.65144		ENSMUSG00000024352	Spata24	1.11376	2.34336	0.0385609	1.07314
ENSMUSG00000021262	Evl	24.5846	3.69248	0.000285213	-2.73509		ENSMUSG00000023235	Ccl25	1.42952	6.44837	0.000285213	2.1734		ENSMUSG00000023951	Vegfa	87.8929	179.254	0.000285213	1.02819		ENSMUSG00000020898	Ctc1	2.31123	4.8667	0.00978484	1.07428
ENSMUSG00000021263	Degs2	12.6938	1.29296	0.000285213	-3.29537		ENSMUSG00000023243	Kcnk5	1.26822	0.551987	0.00100762	-1.2001		ENSMUSG00000023953	Polh	5.25026	2.61071	0.000285213	-1.00795		ENSMUSG00000010663	Fads1	4.59894	9.68833	0.000285213	1.07495
ENSMUSG00000021277	Traf3	7.92099	3.60555	0.000285213	-1.13546		ENSMUSG00000023274	Cd4	21.4344	8.47715	0.000285213	-1.33828		ENSMUSG00000023992	Trem2	0.865939	3.09438	0.000285213	1.83731		ENSMUSG00000021257	Angel1	0.724873	1.52905	0.00962739	1.07684
ENSMUSG00000021280	Exoc3l4	1.8047	0.429234	0.000285213	-2.07192		ENSMUSG00000023284	Zfp605	1.26669	0.546375	0.00226995	-1.2131		ENSMUSG00000024008	Cpne5	1.0287	0.256469	0.00165682	-2.00397		ENSMUSG00000048612	Myof	1.10383	2.33065	0.000285213	1.07821
ENSMUSG00000021281	Tnfaip2	5.23484	1.99851	0.000285213	-1.38922		ENSMUSG00000023341	Mx2	0.943097	2.22345	0.000285213	1.23732		ENSMUSG00000024013	Fgd2	22.778	7.84409	0.000285213	-1.53796		ENSMUSG00000001506	Col1a1	49.9428	105.467	0.000285213	1.07844
ENSMUSG00000021290	2010107E04Rik	331.552	1110.03	0.000285213	1.74329		ENSMUSG00000023345	Poc1a	1.28723	2.70943	0.000540037	1.07372		ENSMUSG00000024036	Slc37a1	3.73317	1.33611	0.000285213	-1.48236		ENSMUSG00000040618	Pck2	4.28807	9.05564	0.000285213	1.07849
ENSMUSG00000021294	Kif26a	1.56021	3.67435	0.000285213	1.23575		ENSMUSG00000023349	Clec4n	6.24449	1.99513	0.000285213	-1.6461		ENSMUSG00000024038	Ndufv3	139.604	369.406	0.000285213	1.40387		ENSMUSG00000041420	Meis3	1.27112	2.68517	0.00100762	1.07891
ENSMUSG00000021298	Gpr132	17.5482	0.267616	0.000285213	-6.03501		ENSMUSG00000023367	Tmem176a	42.6245	21.2088	0.000285213	-1.00702		ENSMUSG00000024039	Cbs	0.690354	1.93492	0.00100762	1.48687		ENSMUSG00000028631	Kcnq4	1.39116	2.93966	0.000285213	1.07936
ENSMUSG00000021306	Gpr137b	10.8246	4.57774	0.000285213	-1.24161		ENSMUSG00000023456	Tpi1	150.904	382.467	0.000285213	1.3417		ENSMUSG00000024044	Epb4.1l3	1.79039	0.538057	0.000285213	-1.73444		ENSMUSG00000023031	Cela1	3.23206	6.83066	0.000285213	1.07957
ENSMUSG00000021311	Mtr	3.13937	0.987591	0.000285213	-1.66849		ENSMUSG00000023505	Cdca3	7.29247	2.77377	0.000285213	-1.39456		ENSMUSG00000024056	Ndc80	2.34212	0.600062	0.000285213	-1.96463		ENSMUSG00000028270	Gbp2	11.8314	25.0223	0.000285213	1.08059
ENSMUSG00000021314	Amph	0.375165	0.140983	0.0196013	-1.412		ENSMUSG00000023571	Fam132a	25.0951	80.0833	0.000285213	1.6741		ENSMUSG00000024063	Lbh	50.8918	16.2673	0.000285213	-1.64546		ENSMUSG00000028793	Rnf19b	9.66187	20.4348	0.000285213	1.08065
ENSMUSG00000021322	Aoah	0.904451	0.321674	0.00165682	-1.49144		ENSMUSG00000023707	Ogfod2	10.0018	23.0099	0.000285213	1.202		ENSMUSG00000024065	Ehd3	6.87333	3.13541	0.000285213	-1.13236		ENSMUSG00000062825	Actg1	60.2081	127.35	0.000285213	1.08077
ENSMUSG00000021326	Trim27	15.8455	6.8792	0.000540037	-1.20376		ENSMUSG00000023723	Mrps23	27.2118	68.6493	0.000285213	1.33501		ENSMUSG00000024084	Qpct	3.17769	0.931736	0.000285213	-1.76999		ENSMUSG00000039231	Suv39h1	1.68657	3.56957	0.000285213	1.08166
ENSMUSG00000021339	Mrs2	6.5317	13.2026	0.000285213	1.01529		ENSMUSG00000023861	Mpc1	310.079	631.453	0.000285213	1.02604		ENSMUSG00000024132	Eci1	84.7687	215.12	0.000285213	1.34354		ENSMUSG00000039109	F13a1	7.99402	16.9251	0.000285213	1.08217
ENSMUSG00000021356	Irf4	8.22713	1.93664	0.000285213	-2.08683		ENSMUSG00000023873	1700010I14Rik	1.02685	0.34767	0.00304796	-1.56243		ENSMUSG00000024158	Hagh	35.8458	74.963	0.000285213	1.06437		ENSMUSG00000048865	Arhgap30	1.02968	2.18038	0.000285213	1.08238
ENSMUSG00000021361	Tmem14c	77.7969	291.035	0.000285213	1.90341		ENSMUSG00000023927	Satb1	22.2119	10.1474	0.000285213	-1.13022		ENSMUSG00000024165	Hn1l	7.51423	3.19892	0.000285213	-1.23204		ENSMUSG00000059430	Actg2	1.57266	3.33169	0.00144571	1.08305
ENSMUSG00000021365	Nedd9	13.5001	5.39653	0.000285213	-1.32287		ENSMUSG00000023938	Aars2	3.71109	7.59585	0.000285213	1.03337		ENSMUSG00000024168	Tmem204	5.10635	10.551	0.00804477	1.04702		ENSMUSG00000024304	Cdh2	4.05214	8.58467	0.000285213	1.08308
ENSMUSG00000021367	Edn1	1.29995	2.71876	0.00100762	1.06449		ENSMUSG00000023939	Mrpl14	28.2314	62.6402	0.000285213	1.14979		ENSMUSG00000024174	Pot1b	5.7797	2.54135	0.000285213	-1.1854		ENSMUSG00000094910	D430019H16Rik	0.234081	0.496067	0.00607365	1.08353
ENSMUSG00000021368	Tbc1d7	7.02474	14.9564	0.000285213	1.09025		ENSMUSG00000023947	Nfkbie	12.7941	5.11897	0.000285213	-1.32155		ENSMUSG00000024194	Cuta	36.3731	73.753	0.000285213	1.01983		ENSMUSG00000022440	C1qtnf6	2.96219	6.2799	0.000285213	1.08408
ENSMUSG00000021371	Mcur1	25.5289	63.9883	0.000285213	1.32568		ENSMUSG00000023953	Polh	5.25026	2.55954	0.000285213	-1.0365		ENSMUSG00000024251	Thada	2.42036	1.20046	0.000285213	-1.01163		ENSMUSG00000049904	Tmem17	0.817457	1.73365	0.011316	1.0846
ENSMUSG00000021373	Cap2	0.117223	0.583646	0.0157126	2.31584		ENSMUSG00000023968	Crip3	2.80859	1.04836	0.0072374	-1.42171		ENSMUSG00000024293	Esco1	10.8048	5.00051	0.000285213	-1.11153		ENSMUSG00000043421	Hilpda	4.95168	10.5015	0.000285213	1.08461
ENSMUSG00000021374	Nup153	16.8368	7.66666	0.000285213	-1.13495		ENSMUSG00000023992	Trem2	0.865939	2.33796	0.00266413	1.43291		ENSMUSG00000024298	Zfp871	0.592794	0.248308	0.00590608	-1.2554		ENSMUSG00000028884	Rpa2	2.47428	5.24936	0.000285213	1.08513
ENSMUSG00000021377	Dek	37.9414	16.1977	0.000285213	-1.22798		ENSMUSG00000024008	Cpne5	1.0287	0.242325	0.000779155	-2.08581		ENSMUSG00000024302	Dtna	0.228499	0.579033	0.00836711	1.34146		ENSMUSG00000001435	Col18a1	3.95562	8.39677	0.000285213	1.08593
ENSMUSG00000021384	Susd3	8.55286	0.512281	0.000285213	-4.0614		ENSMUSG00000024013	Fgd2	22.778	9.72498	0.000285213	-1.22787		ENSMUSG00000024325	Ring1	12.3725	25.3161	0.000285213	1.03292		ENSMUSG00000032925	Itgbl1	0.685211	1.45529	0.000540037	1.08669
ENSMUSG00000021411	Pxdc1	18.6509	6.49675	0.000285213	-1.52146		ENSMUSG00000024014	Pim1	17.6194	39.2627	0.000285213	1.15599		ENSMUSG00000024331	Dsc2	1.68098	0.292185	0.000285213	-2.52435		ENSMUSG00000041801	Phlda3	131.215	278.717	0.000285213	1.08687
ENSMUSG00000021417	Eci2	53.4735	142.882	0.000285213	1.41793		ENSMUSG00000024036	Slc37a1	3.73317	1.72631	0.000285213	-1.11271		ENSMUSG00000024334	H2-Oa	37.9805	10.6129	0.000285213	-1.83944		ENSMUSG00000031283	Chrdl1	4.57626	9.72879	0.000285213	1.08809
ENSMUSG00000021420	Fars2	12.677	32.9943	0.000285213	1.38		ENSMUSG00000024038	Ndufv3	139.604	485.308	0.000285213	1.79756		ENSMUSG00000024340	Btnl2	1.89238	0.454196	0.000285213	-2.05881		ENSMUSG00000015085	Entpd2	6.59655	14.0252	0.00100762	1.08824
ENSMUSG00000021423	Ly86	37.4421	4.2738	0.000285213	-3.13107		ENSMUSG00000024039	Cbs	0.690354	2.75126	0.000285213	1.99468		ENSMUSG00000024349	Tmem173	22.8013	8.13368	0.000285213	-1.48714		ENSMUSG00000031828	Klhl36	1.0716	2.27843	0.000779155	1.08827
ENSMUSG00000021451	Sema4d	19.1699	0.279576	0.000285213	-6.09946		ENSMUSG00000024044	Epb4.1l3	1.79039	0.534621	0.000285213	-1.74369		ENSMUSG00000024353	Mzb1	29.4427	4.46776	0.000285213	-2.72029		ENSMUSG00000002289	Angptl4	92.2677	196.204	0.000285213	1.08846
ENSMUSG00000021456	Fbp2	1.17294	20.8501	0.000285213	4.15185		ENSMUSG00000024056	Ndc80	2.34212	0.863087	0.000285213	-1.44024		ENSMUSG00000024378	Stard4	4.55679	1.93626	0.000285213	-1.23475		ENSMUSG00000029386	Tctn2	1.0229	2.17612	0.000285213	1.08909
ENSMUSG00000021457	Syk	29.4317	1.89574	0.000285213	-3.95654		ENSMUSG00000024063	Lbh	50.8918	19.5916	0.000285213	-1.3772		ENSMUSG00000024395	Lims2	18.714	42.4069	0.000285213	1.18018		ENSMUSG00000013936	Myl2	37.8906	80.6322	0.000285213	1.08952
ENSMUSG00000021508	Cxcl14	6.61169	15.7704	0.000285213	1.25413		ENSMUSG00000024065	Ehd3	6.87333	3.02995	0.000285213	-1.18172		ENSMUSG00000024399	Ltb	103.236	42.9342	0.000285213	-1.26575		ENSMUSG00000050069	Grem2	0.388332	0.826391	0.00415564	1.08953
ENSMUSG00000021509	Slc25a48	1.41283	8.2875	0.000285213	2.55235		ENSMUSG00000024070	Prkd3	7.67421	3.62089	0.000285213	-1.08367		ENSMUSG00000024401	Tnf	4.34996	1.57396	0.000285213	-1.4666		ENSMUSG00000037337	Map4k1	0.394608	0.840068	0.00947198	1.09009
ENSMUSG00000021510	A530054K11Rik	2.16982	0.762149	0.000285213	-1.50943		ENSMUSG00000024084	Qpct	3.17769	1.49377	0.00100762	-1.08902		ENSMUSG00000024402	Lta	8.90087	2.70522	0.000285213	-1.7182		ENSMUSG00000037649	H2-DMa	3.06888	6.53412	0.000285213	1.09028
ENSMUSG00000021520	Uqcrb	247.111	974.182	0.000285213	1.97903		ENSMUSG00000024099	Ndufv2	122.554	279.793	0.000285213	1.19094		ENSMUSG00000024424	Ttc39c	4.15784	11.8959	0.000285213	1.51656		ENSMUSG00000041949	Tango6	0.792798	1.68824	0.000285213	1.09049
ENSMUSG00000021565	Slc6a19	1.06464	0.338584	0.00122915	-1.65278		ENSMUSG00000024132	Eci1	84.7687	338.946	0.000285213	1.99945		ENSMUSG00000024472	Dcp2	4.74303	2.2651	0.000285213	-1.06623		ENSMUSG00000039157	Fam102a	2.84522	6.05998	0.000285213	1.09077
ENSMUSG00000021567	Nkd2	0.452432	0.188648	0.0126643	-1.262		ENSMUSG00000024158	Hagh	35.8458	80.6804	0.000285213	1.17041		ENSMUSG00000024477	Pggt1b	3.13075	1.52442	0.000540037	-1.03825		ENSMUSG00000066361	Serpina3c	12.6638	26.9725	0.000285213	1.09078
ENSMUSG00000021569	Trip13	1.04375	0.428943	0.00504277	-1.28292		ENSMUSG00000024165	Hn1l	7.51423	2.74415	0.000285213	-1.45327		ENSMUSG00000024501	Dpysl3	4.88301	1.35305	0.000285213	-1.85156		ENSMUSG00000026833	Olfm1	2.93932	6.26516	0.000285213	1.09187
ENSMUSG00000021573	Tppp	3.9099	10.1217	0.000285213	1.37225		ENSMUSG00000024174	Pot1b	5.7797	2.73368	0.000285213	-1.08015		ENSMUSG00000024521	Pmaip1	3.94395	1.19585	0.000285213	-1.7216		ENSMUSG00000029580	Actb	149.585	318.901	0.000285213	1.09214
ENSMUSG00000021577	Sdha	222.468	708.5	0.000285213	1.67117		ENSMUSG00000024181	Mrpl28	28.3397	62.7332	0.000285213	1.1464		ENSMUSG00000024526	Cidea	156.563	631.857	0.000285213	2.01285		ENSMUSG00000056116	H2-T22	31.89	68.0044	0.000285213	1.09252
ENSMUSG00000021591	Glrx	14.1879	28.8296	0.000285213	1.02289		ENSMUSG00000024187	Itfg3	15.4019	34.5961	0.000285213	1.1675		ENSMUSG00000024542	Cep192	3.08165	1.49504	0.000285213	-1.04352		ENSMUSG00000043832	Clec4a3	1.98534	4.23425	0.00144571	1.09272
ENSMUSG00000021606	Ndufs6	95.1055	319.367	0.000285213	1.74761		ENSMUSG00000024208	Mnf1	53.3359	114.589	0.000285213	1.10329		ENSMUSG00000024548	Setbp1	0.963063	0.26696	0.000285213	-1.85101		ENSMUSG00000024165	Hn1l	1.37438	2.93142	0.000285213	1.09282
ENSMUSG00000021608	Lpcat1	11.1875	3.48206	0.000285213	-1.68387		ENSMUSG00000024222	Fkbp5	9.81552	23.8424	0.000285213	1.28039		ENSMUSG00000024556	Me2	13.0857	6.18609	0.000285213	-1.08089		ENSMUSG00000069682	Gm10275	5.85802	12.4972	0.000285213	1.09312
ENSMUSG00000021624	Cd180	21.8124	1.20192	0.000285213	-4.18174		ENSMUSG00000024251	Thada	2.42036	1.20509	0.000285213	-1.00608		ENSMUSG00000024590	Lmnb1	11.4861	3.56843	0.000285213	-1.68653		ENSMUSG00000072812	Ahnak2	1.0168	2.17062	0.000540037	1.09407
ENSMUSG00000021636	Marveld2	2.18174	0.244649	0.000285213	-3.15669		ENSMUSG00000024270	Slc39a6	4.56182	1.90229	0.000285213	-1.26187		ENSMUSG00000024610	Cd74	1179.16	475.102	0.000285213	-1.31145		ENSMUSG00000021732	Fgf10	1.91871	4.09947	0.000285213	1.0953
ENSMUSG00000021650	Ptcd2	14.2064	33.9164	0.000285213	1.25544		ENSMUSG00000024293	Esco1	10.8048	4.98327	0.000285213	-1.11651		ENSMUSG00000024613	Tcof1	9.86264	4.81722	0.000285213	-1.03377		ENSMUSG00000047592	Nxpe5	0.287731	0.615077	0.0179519	1.09605
ENSMUSG00000021662	Arhgef28	2.34637	4.77431	0.000285213	1.02486		ENSMUSG00000024331	Dsc2	1.68098	0.229257	0.000285213	-2.87426		ENSMUSG00000024617	Camk2a	0.923773	5.40317	0.000285213	2.5482		ENSMUSG00000036564	Ndrg4	0.99966	2.13963	0.00342368	1.09785
ENSMUSG00000021665	Hexb	32.569	9.3962	0.00206845	-1.79335		ENSMUSG00000024334	H2-Oa	37.9805	11.7727	0.000285213	-1.68981		ENSMUSG00000024642	Tle4	6.26368	2.46146	0.000285213	-1.3475		ENSMUSG00000053977	Cd8a	0.204869	0.438564	0.0351129	1.09809
ENSMUSG00000021666	Gfm2	14.951	30.2633	0.00246856	1.01733		ENSMUSG00000024340	Btnl2	1.89238	0.492722	0.000285213	-1.94136		ENSMUSG00000024646	Cyb5	247.774	546.041	0.000285213	1.13998		ENSMUSG00000001864	Aif1l	1.17768	2.52133	0.00246856	1.09824
ENSMUSG00000021676	Iqgap2	2.51829	0.57238	0.000285213	-2.1374		ENSMUSG00000024349	Tmem173	22.8013	8.45827	0.000285213	-1.43068		ENSMUSG00000024660	Incenp	5.54486	2.38876	0.000285213	-1.21489		ENSMUSG00000037902	Sirpa	5.04537	10.8081	0.000285213	1.09908
ENSMUSG00000021678	F2rl1	2.89251	0.193191	0.000285213	-3.90422		ENSMUSG00000024352	Spata24	3.98272	1.88411	0.00820694	-1.07987		ENSMUSG00000024664	Fads3	38.6616	81.0281	0.000285213	1.06752		ENSMUSG00000057036	Gm7536	10.7253	22.978	0.000285213	1.09924
ENSMUSG00000021697	Depdc1b	0.6038	0.168058	0.00657693	-1.84511		ENSMUSG00000024353	Mzb1	29.4427	4.73698	0.000285213	-2.63587		ENSMUSG00000024669	Cd5	14.1581	4.47925	0.000285213	-1.6603		ENSMUSG00000025701	Alox5	0.908599	1.94686	0.036794	1.09943
ENSMUSG00000021699	Pde4d	4.69563	11.1311	0.000285213	1.24521		ENSMUSG00000024359	Hspa9	130.426	313.218	0.000285213	1.26394		ENSMUSG00000024670	Cd6	13.6281	4.72011	0.000285213	-1.52969		ENSMUSG00000001761	Smo	2.99406	6.4168	0.000285213	1.09975
ENSMUSG00000021703	Serinc5	5.74922	2.87148	0.000285213	-1.00157		ENSMUSG00000024378	Stard4	4.55679	1.36676	0.000285213	-1.73726		ENSMUSG00000024673	Ms4a1	80.3757	13.5128	0.000285213	-2.57243		ENSMUSG00000032531	Amotl2	18.4375	39.5404	0.000285213	1.10068
ENSMUSG00000021725	Parp8	7.43002	0.76091	0.000285213	-3.28757		ENSMUSG00000024401	Tnf	4.34996	1.66384	0.000285213	-1.38649		ENSMUSG00000024675	Ms4a4c	26.6513	9.12439	0.000285213	-1.54641		ENSMUSG00000026193	Fn1	12.1878	26.1405	0.000285213	1.10085
ENSMUSG00000021728	Emb	11.7142	1.96147	0.000285213	-2.57825		ENSMUSG00000024402	Lta	8.90087	2.19371	0.000285213	-2.02057		ENSMUSG00000024677	Ms4a6b	34.1745	12.9943	0.000285213	-1.39504		ENSMUSG00000052688	5430435G22Rik	2.40418	5.15682	0.000285213	1.10094
ENSMUSG00000021731	Mrps30	16.0891	34.0107	0.000285213	1.07991		ENSMUSG00000024414	Mrpl27	39.7856	81.7131	0.0078847	1.03832		ENSMUSG00000024691	Fam111a	19.6951	5.28958	0.000285213	-1.89661		ENSMUSG00000032725	Folr2	11.3124	24.2677	0.000285213	1.10113
ENSMUSG00000021733	Slc4a7	4.98964	1.82842	0.000285213	-1.44834		ENSMUSG00000024426	Atat1	10.413	26.9453	0.00451438	1.37165		ENSMUSG00000024696	Lpxn	14.9209	5.60304	0.000285213	-1.41305		ENSMUSG00000002068	Ccne1	1.34457	2.8864	0.000540037	1.10213
ENSMUSG00000021748	Pdhb	255.104	1093.14	0.000285213	2.09932		ENSMUSG00000024479	Mal2	2.21396	0.746036	0.000285213	-1.56931		ENSMUSG00000024737	Slc15a3	6.00637	2.03278	0.000285213	-1.56304		ENSMUSG00000024833	Pola2	2.4042	5.16266	0.000285213	1.10256
ENSMUSG00000021749	Oit1	1.83318	0.1	0.000285213	-4.19628		ENSMUSG00000024481	4833403I15Rik	0.0855594	0.389751	0.0114671	2.18755		ENSMUSG00000024743	Syt7	0.610825	1.83042	0.000285213	1.58334		ENSMUSG00000034686	Prr7	0.586219	1.2601	0.0358322	1.10403
ENSMUSG00000021751	Acox2	0.445295	1.93798	0.000285213	2.12172		ENSMUSG00000024501	Dpysl3	4.88301	1.53719	0.000285213	-1.66748		ENSMUSG00000024776	Stambpl1	8.17206	3.22781	0.000285213	-1.34014		ENSMUSG00000037166	Ppp1r14a	4.05565	8.71796	0.00360997	1.10406
ENSMUSG00000021754	Map3k1	13.5198	4.58816	0.000285213	-1.55909		ENSMUSG00000024507	Hsd17b4	65.3022	156.371	0.000285213	1.25977		ENSMUSG00000024791	Cdca5	1.98934	0.625095	0.000285213	-1.67014		ENSMUSG00000037606	Osbpl5	5.17147	11.1171	0.000285213	1.10413
ENSMUSG00000021764	Ndufs4	55.5045	182.132	0.000285213	1.71431		ENSMUSG00000024521	Pmaip1	3.94395	1.36417	0.000285213	-1.53162		ENSMUSG00000024795	Kif20b	1.0248	0.321159	0.000285213	-1.67398		ENSMUSG00000038366	Lasp1	14.7758	31.7839	0.000285213	1.10506
ENSMUSG00000021775	Nr1d2	10.7236	2.3056	0.000285213	-2.21758		ENSMUSG00000024525	Impa2	6.01939	18.973	0.000285213	1.65626		ENSMUSG00000024810	Il33	5.81277	1.7716	0.000285213	-1.71417		ENSMUSG00000041378	Cldn5	18.2744	39.3799	0.000285213	1.10764
ENSMUSG00000021786	Oxsm	7.48502	15.8862	0.00144571	1.0857		ENSMUSG00000024526	Cidea	156.563	1210.21	0.000285213	2.95044		ENSMUSG00000024845	Tmem134	87.8094	203.09	0.000285213	1.20967		ENSMUSG00000040339	Fam102b	4.98016	10.7333	0.000285213	1.10783
ENSMUSG00000021798	Ldb3	0.457132	1.04609	0.00246856	1.19432		ENSMUSG00000024527	Afg3l2	20.484	57.8322	0.000285213	1.49738		ENSMUSG00000024858	Adrbk1	76.7598	34.5844	0.000285213	-1.15023		ENSMUSG00000028789	Adc	2.43544	5.2507	0.000540037	1.10833
ENSMUSG00000021809	Nudt13	10.0097	22.8529	0.000285213	1.19098		ENSMUSG00000024542	Cep192	3.08165	1.3679	0.000285213	-1.17174		ENSMUSG00000024866	Acy3	5.21469	10.621	0.000285213	1.02627		ENSMUSG00000030768	Disp1	1.14252	2.46333	0.000285213	1.10839
ENSMUSG00000021811	Dnajc9	19.642	7.47926	0.000285213	-1.39297		ENSMUSG00000024548	Setbp1	0.963063	0.321261	0.000285213	-1.58388		ENSMUSG00000024869	Nudt8	13.0678	34.0122	0.000285213	1.38004		ENSMUSG00000029581	Fscn1	6.02734	12.9983	0.000285213	1.10873
ENSMUSG00000021815	Mss51	0.865273	0.242434	0.00504277	-1.83556		ENSMUSG00000024590	Lmnb1	11.4861	3.67665	0.000285213	-1.64343		ENSMUSG00000024901	Peli3	0.82454	2.49755	0.000285213	1.59885		ENSMUSG00000096956	AC137123.1	4.10952	8.86304	0.000285213	1.10883
ENSMUSG00000021830	Txndc16	10.7602	2.9961	0.000285213	-1.84455		ENSMUSG00000024610	Cd74	1179.16	454.19	0.000285213	-1.37639		ENSMUSG00000024914	Drap1	73.2555	149.848	0.000285213	1.03249		ENSMUSG00000062593	Lilrb4	1.5992	3.45128	0.00915843	1.10978
ENSMUSG00000021867	Tmem254b	3.69525	8.21446	0.000285213	1.15249		ENSMUSG00000024642	Tle4	6.26368	2.56385	0.000285213	-1.2887		ENSMUSG00000024922	Ovol1	0.201903	0.501573	0.0161387	1.3128		ENSMUSG00000020424	Gatsl3	2.48001	5.35373	0.000285213	1.1102
ENSMUSG00000021868	Ppif	14.605	64.0852	0.000285213	2.13353		ENSMUSG00000024660	Incenp	5.54486	2.33204	0.000285213	-1.24956		ENSMUSG00000024944	Arl2	18.501	47.2867	0.000285213	1.35383		ENSMUSG00000053716	Dusp7	6.2198	13.4279	0.000285213	1.11029
ENSMUSG00000021880	Rnase6	21.6871	0.689884	0.000285213	-4.97434		ENSMUSG00000024665	Fads2	6.01718	2.6786	0.000285213	-1.16761		ENSMUSG00000024953	Prdx5	87.4915	234.277	0.000285213	1.421		ENSMUSG00000022947	Cbr3	2.77665	6.00135	0.000540037	1.11194
ENSMUSG00000021884	Hacl1	21.654	46.8478	0.0209451	1.11335		ENSMUSG00000024669	Cd5	14.1581	6.61946	0.000285213	-1.09684		ENSMUSG00000024958	Gpr137	11.2754	23.7828	0.000285213	1.07674		ENSMUSG00000027490	E2f1	0.69378	1.50018	0.00144571	1.11259
ENSMUSG00000021886	Gpr65	4.8718	0.178739	0.000285213	-4.76853		ENSMUSG00000024670	Cd6	13.6281	6.74935	0.000285213	-1.01376		ENSMUSG00000024962	Vegfb	52.3307	120.227	0.000285213	1.20003		ENSMUSG00000032812	Arap1	5.74285	12.42	0.000779155	1.11283
ENSMUSG00000021895	Arhgef3	19.9722	6.48771	0.000285213	-1.62221		ENSMUSG00000024673	Ms4a1	80.3757	13.1616	0.000285213	-2.61042		ENSMUSG00000024965	Fermt3	22.3949	9.17063	0.000285213	-1.28808		ENSMUSG00000055782	Abcd2	19.1272	41.3963	0.000285213	1.11388
ENSMUSG00000021906	Oxnad1	10.6646	32.8858	0.000285213	1.62463		ENSMUSG00000024683	Mrpl16	23.2644	47.218	0.000285213	1.02121		ENSMUSG00000024986	Hhex	10.9496	3.26487	0.000285213	-1.74578		ENSMUSG00000030051	Aplf	0.734159	1.58894	0.000285213	1.1139
ENSMUSG00000021922	Itih4	0.605369	1.69688	0.00144571	1.487		ENSMUSG00000024691	Fam111a	19.6951	6.75939	0.000285213	-1.54287		ENSMUSG00000024989	Cep55	2.9214	0.846796	0.000285213	-1.78657		ENSMUSG00000024921	Smarca2	13.1378	28.4512	0.000285213	1.11477
ENSMUSG00000021948	Prkcd	44.0731	9.055	0.000285213	-2.28311		ENSMUSG00000024696	Lpxn	14.9209	6.31155	0.000285213	-1.24127		ENSMUSG00000025001	Hells	2.74122	0.584123	0.000285213	-2.23047		ENSMUSG00000026321	Tnfrsf11a	0.187049	0.405141	0.0129619	1.11501
ENSMUSG00000021951	N6amt2	13.364	27.5695	0.000285213	1.04472		ENSMUSG00000024737	Slc15a3	6.00637	2.88311	0.00186383	-1.05887		ENSMUSG00000025007	Aldh18a1	5.98765	2.88452	0.00504277	-1.05366		ENSMUSG00000068299	1700019G17Rik	0.271248	0.587736	0.0217454	1.11556
ENSMUSG00000021957	Tkt	522.533	1555.49	0.000285213	1.57378		ENSMUSG00000024742	Fen1	6.46489	3.17875	0.0257944	-1.02417		ENSMUSG00000025014	Dntt	0.638035	0.180697	0.00674335	-1.82006		ENSMUSG00000039530	Tusc3	9.4472	20.4713	0.000285213	1.11564
ENSMUSG00000021965	Ska3	1.10819	0.315546	0.00122915	-1.81228		ENSMUSG00000024768	Lipf	0.226507	1.4789	0.00186383	2.7069		ENSMUSG00000025017	Pik3ap1	11.5973	2.73801	0.000285213	-2.08259		ENSMUSG00000041199	Rpusd1	1.48533	3.21897	0.000540037	1.11582
ENSMUSG00000021969	Zdhhc20	11.0552	3.88287	0.000285213	-1.50953		ENSMUSG00000024789	Jak2	12.1909	5.84336	0.000285213	-1.06093		ENSMUSG00000025026	Add3	27.1688	10.6622	0.000285213	-1.34945		ENSMUSG00000027797	Dclk1	0.479185	1.03952	0.000285213	1.11726
ENSMUSG00000021974	Fgf9	0.235393	0.989891	0.00868617	2.0722		ENSMUSG00000024791	Cdca5	1.98934	0.643118	0.000285213	-1.62913		ENSMUSG00000025050	Pcgf6	4.20839	1.79301	0.000285213	-1.23088		ENSMUSG00000075279	Mrpl23-ps1	1.21911	2.64496	0.0498252	1.11742
ENSMUSG00000021990	Spata13	8.99616	3.62668	0.000285213	-1.31066		ENSMUSG00000024795	Kif20b	1.0248	0.348572	0.000285213	-1.55581		ENSMUSG00000025058	5430427O19Rik	1.56003	0.530692	0.000285213	-1.55563		ENSMUSG00000030263	Lrmp	1.09796	2.38251	0.00451438	1.11766
ENSMUSG00000021993	Mipep	10.1091	22.0523	0.000540037	1.12527		ENSMUSG00000024810	Il33	5.81277	1.92826	0.000285213	-1.59193		ENSMUSG00000025094	Slc18a2	0.746331	0.26848	0.00186383	-1.475		ENSMUSG00000000753	Serpinf1	48.6554	105.703	0.000285213	1.11934
ENSMUSG00000021998	Lcp1	115.39	5.70213	0.000285213	-4.33887		ENSMUSG00000024866	Acy3	5.21469	11.4036	0.000285213	1.12884		ENSMUSG00000025127	Gcgr	0.286045	0.989553	0.00246856	1.79053		ENSMUSG00000074219	Gm10644	0.913722	1.98523	0.0168382	1.11948
ENSMUSG00000022010	Tsc22d1	39.2433	84.8152	0.000285213	1.11188		ENSMUSG00000024869	Nudt8	13.0678	31.6921	0.000285213	1.27811		ENSMUSG00000025161	Slc16a3	0.580081	6.24029	0.000285213	3.42729		ENSMUSG00000016758	Bik	0.986666	2.14438	0.0190574	1.11993
ENSMUSG00000022013	Dnajc15	92.5423	289.075	0.000285213	1.64326		ENSMUSG00000024883	Rin1	0.191183	0.42358	0.0161387	1.14768		ENSMUSG00000025163	Cd7	8.71004	3.77748	0.000285213	-1.20526		ENSMUSG00000048779	P2ry6	1.15222	2.50766	0.000540037	1.12193
ENSMUSG00000022014	Epsti1	49.4545	1.64742	0.000285213	-4.90782		ENSMUSG00000024944	Arl2	18.501	44.0225	0.000285213	1.25064		ENSMUSG00000025170	Rab40b	2.23659	6.3256	0.000285213	1.4999		ENSMUSG00000006958	Chrd	0.908031	1.97737	0.000285213	1.12277
ENSMUSG00000022015	Tnfsf11	2.6856	0.1	0.000285213	-4.74717		ENSMUSG00000024953	Prdx5	87.4915	255.336	0.000285213	1.54518		ENSMUSG00000025175	Fn3k	4.37846	9.65056	0.000285213	1.14019		ENSMUSG00000060550	H2-Q7	13.3184	29.0118	0.000285213	1.12322
ENSMUSG00000022021	Diap3	0.96729	0.242115	0.000285213	-1.99826		ENSMUSG00000024955	Esrra	21.8259	62.3326	0.000285213	1.51395		ENSMUSG00000025203	Scd2	135.658	59.5757	0.000285213	-1.18718		ENSMUSG00000022037	Clu	16.4755	35.9336	0.000285213	1.12501
ENSMUSG00000022037	Clu	215.217	8.99349	0.000285213	-4.58077		ENSMUSG00000024958	Gpr137	11.2754	27.8513	0.000285213	1.30457		ENSMUSG00000025204	Ndufb8	244.756	689.405	0.000285213	1.49401		ENSMUSG00000093812	Gm5627	1.08193	2.35997	0.0152842	1.12516
ENSMUSG00000022040	Ephx2	110.016	381.156	0.000285213	1.79267		ENSMUSG00000024965	Fermt3	22.3949	10.2546	0.000285213	-1.1269		ENSMUSG00000025207	Sema4g	0.43131	0.930439	0.00165682	1.10919		ENSMUSG00000031539	Ap3m2	1.36353	2.97456	0.000285213	1.12533
ENSMUSG00000022041	Chrna2	0.552489	2.75794	0.000285213	2.31957		ENSMUSG00000024974	Smc3	12.6479	6.02675	0.00556246	-1.06945		ENSMUSG00000025216	Lbx1	0.0431416	0.955766	0.0496044	4.46951		ENSMUSG00000039031	Arhgap18	3.31911	7.24135	0.000285213	1.12546
ENSMUSG00000022057	Adamdec1	0.982181	0.0419389	0.0359528	-4.54963		ENSMUSG00000024979	Tectb	0.117592	0.469675	0.043643	1.99787		ENSMUSG00000025260	Hsd17b10	56.859	145.893	0.000285213	1.35945		ENSMUSG00000038668	Lpar1	1.41885	3.09747	0.000285213	1.12637
ENSMUSG00000022066	Gm21685	4.6577	17.5905	0.000285213	1.91711		ENSMUSG00000024981	Acsl5	24.6992	50.9444	0.000285213	1.04446		ENSMUSG00000025266	Gnl3l	6.80551	3.35716	0.000285213	-1.01946		ENSMUSG00000037411	Serpine1	8.15517	17.8041	0.000285213	1.12642
ENSMUSG00000022070	Bora	2.58526	0.730597	0.000285213	-1.82316		ENSMUSG00000024986	Hhex	10.9496	2.76559	0.000285213	-1.98522		ENSMUSG00000025270	Alas2	2.76376	11.0283	0.00122915	1.99651		ENSMUSG00000044786	Zfp36	19.9364	43.5792	0.000285213	1.12823
ENSMUSG00000022089	Bin3	11.9644	5.84196	0.00852659	-1.03422		ENSMUSG00000024989	Cep55	2.9214	0.698317	0.000285213	-2.06471		ENSMUSG00000025271	Pfkfb1	18.6252	38.9606	0.000285213	1.06476		ENSMUSG00000078234	Klhdc7a	26.6104	58.2445	0.000285213	1.13013
ENSMUSG00000022090	Pdlim2	12.7264	3.15699	0.000285213	-2.0112		ENSMUSG00000024997	Prdx3	100.219	237.279	0.000285213	1.24343		ENSMUSG00000025277	Abhd6	9.56037	20.1148	0.000285213	1.07312		ENSMUSG00000020101	4632428N05Rik	5.93816	13.0161	0.000285213	1.13221
ENSMUSG00000022092	Ppp3cc	11.164	4.27855	0.000285213	-1.38366		ENSMUSG00000025001	Hells	2.74122	1.17535	0.038791	-1.22173		ENSMUSG00000025279	Dnase1l3	10.5011	3.20566	0.000285213	-1.71185		ENSMUSG00000021177	Tdp1	1.90211	4.16934	0.000779155	1.13222
ENSMUSG00000022102	Dok2	7.66047	2.17495	0.00884425	-1.81645		ENSMUSG00000025007	Aldh18a1	5.98765	2.56393	0.000285213	-1.22363		ENSMUSG00000025314	Ptprj	7.35884	2.33509	0.000285213	-1.656		ENSMUSG00000026458	Ppfia4	0.167326	0.366774	0.00772315	1.13223
ENSMUSG00000022103	Gfra2	4.63541	1.05944	0.000285213	-2.1294		ENSMUSG00000025014	Dntt	0.638035	0.204183	0.0072374	-1.64377		ENSMUSG00000025321	Itgb8	0.390382	0.135887	0.000779155	-1.52248		ENSMUSG00000015354	Pcolce2	3.29372	7.22437	0.0116168	1.13315
ENSMUSG00000022110	Sucla2	98.2064	585.183	0.000285213	2.575		ENSMUSG00000025017	Pik3ap1	11.5973	3.62948	0.000285213	-1.67595		ENSMUSG00000025323	Sp4	3.11901	0.828348	0.000285213	-1.91278		ENSMUSG00000075266	Cenpw	0.93013	2.04064	0.0122141	1.13352
ENSMUSG00000022120	Rnf219	2.08981	0.990963	0.000540037	-1.07647		ENSMUSG00000025058	5430427O19Rik	1.56003	0.592843	0.000285213	-1.39585		ENSMUSG00000025324	Atp10a	2.54283	1.02162	0.000285213	-1.31558		ENSMUSG00000041954	Tnfrsf18	0.912235	2.00164	0.0341552	1.13371
ENSMUSG00000022129	Dct	0.566729	0.15894	0.0105584	-1.83418		ENSMUSG00000025059	Gyk	2.85759	32.2453	0.000285213	3.49622		ENSMUSG00000025352	Gdf11	3.1918	1.10549	0.000285213	-1.52968		ENSMUSG00000058715	Fcer1g	14.9331	32.7699	0.000285213	1.13386
ENSMUSG00000022141	Nipbl	6.56821	3.11832	0.000285213	-1.07473		ENSMUSG00000025068	Gsto1	36.4983	93.4458	0.000285213	1.3563		ENSMUSG00000025357	Dgka	50.4684	21.6451	0.000285213	-1.22134		ENSMUSG00000022894	Adamts5	2.6311	5.77402	0.000285213	1.13391
ENSMUSG00000022148	Fyb	21.7779	2.0661	0.000285213	-3.39788		ENSMUSG00000025092	Hspa12a	11.6079	5.59442	0.000285213	-1.05305		ENSMUSG00000025393	Atp5b	869.817	2316.61	0.000779155	1.41323		ENSMUSG00000097971	RP23-81C12.1	23.9694	52.6695	0.000285213	1.13577
ENSMUSG00000022177	Haus4	6.50795	2.95657	0.000285213	-1.13828		ENSMUSG00000025104	Hdgfrp3	5.34183	2.33851	0.000285213	-1.19174		ENSMUSG00000025395	Prim1	5.98209	2.33007	0.000285213	-1.36028		ENSMUSG00000028128	F3	23.1714	50.9281	0.000285213	1.13612
ENSMUSG00000022186	Oxct1	43.4176	96.8459	0.000285213	1.15741		ENSMUSG00000025127	Gcgr	0.286045	0.719429	0.0265681	1.33061		ENSMUSG00000025420	Katnal2	1.56998	5.74998	0.000285213	1.87281		ENSMUSG00000037624	Kcnk2	0.451671	0.992781	0.00285667	1.1362
ENSMUSG00000022193	Psmb5	83.2522	235.667	0.000285213	1.50119		ENSMUSG00000025137	Pcyt2	43.4049	95.7435	0.000285213	1.14132		ENSMUSG00000025422	Agap2	4.31919	2.02293	0.000285213	-1.09431		ENSMUSG00000055963	Triqk	0.926927	2.03748	0.0138427	1.13626
ENSMUSG00000022210	Dhrs4	29.0506	86.8559	0.000285213	1.58006		ENSMUSG00000025161	Slc16a3	0.580081	2.39958	0.000285213	2.04846		ENSMUSG00000025433	Crisp3	1.33192	0.281612	0.00690838	-2.24173		ENSMUSG00000037410	Tbc1d2b	2.52481	5.55691	0.000285213	1.13811
ENSMUSG00000022218	Tgm1	2.94723	0.0976805	0.000285213	-4.91515		ENSMUSG00000025163	Cd7	8.71004	4.34382	0.000285213	-1.00372		ENSMUSG00000025453	Nnt	8.72779	3.00675	0.000285213	-1.53741		ENSMUSG00000071342	Lsmem1	0.495208	1.09148	0.0489307	1.14018
ENSMUSG00000022219	Cideb	0.805642	9.49899	0.00206845	3.55956		ENSMUSG00000025170	Rab40b	2.23659	7.14653	0.000285213	1.67594		ENSMUSG00000025466	Fuom	18.1032	39.6518	0.000285213	1.13114		ENSMUSG00000022636	Alcam	1.57964	3.48189	0.00451438	1.14027
ENSMUSG00000022221	Ripk3	7.94185	2.02889	0.000285213	-1.96878		ENSMUSG00000025175	Fn3k	4.37846	10.9868	0.000285213	1.32728		ENSMUSG00000025479	Cyp2e1	367.252	1685.26	0.000285213	2.19813		ENSMUSG00000006675	P4htm	0.495343	1.09246	0.0108655	1.14108
ENSMUSG00000022223	Sdr39u1	23.8817	58.1955	0.000285213	1.285		ENSMUSG00000025203	Scd2	135.658	40.5201	0.000285213	-1.74326		ENSMUSG00000025486	Sirt3	9.48734	30.6638	0.00884425	1.69246		ENSMUSG00000024899	Papss2	4.42346	9.75974	0.000285213	1.14167
ENSMUSG00000022231	Sema5a	1.24241	0.578256	0.000285213	-1.10336		ENSMUSG00000025204	Ndufb8	244.756	957.282	0.000285213	1.9676		ENSMUSG00000025488	Cox8b	311.079	1373.11	0.000285213	2.14209		ENSMUSG00000044060	A830010M20Rik	0.682059	1.50503	0.026182	1.14182
ENSMUSG00000022236	Ropn1l	3.42816	7.15448	0.000540037	1.06141		ENSMUSG00000025212	Sfxn3	10.9595	5.45959	0.000285213	-1.00532		ENSMUSG00000025500	1600016N20Rik	1.2488	0.355719	0.0335477	-1.81173		ENSMUSG00000008999	Bmp7	0.269411	0.59476	0.0334266	1.1425
ENSMUSG00000022237	Ankrd33b	1.99376	0.331457	0.000285213	-2.5886		ENSMUSG00000025213	Kazald1	1.55464	4.14231	0.000285213	1.41385		ENSMUSG00000025509	Pnpla2	597.947	1821.72	0.000285213	1.60721		ENSMUSG00000025934	Gsta3	15.2556	33.6812	0.000285213	1.1426
ENSMUSG00000022244	Amacr	4.1491	12.625	0.000285213	1.60541		ENSMUSG00000025221	Kcnip2	0.647422	0.277176	0.0355905	-1.2239		ENSMUSG00000025511	Tspan4	21.9079	75.4734	0.000285213	1.78452		ENSMUSG00000032184	Lysmd2	3.33507	7.36572	0.000285213	1.14311
ENSMUSG00000022248	Rad1	7.28792	2.51636	0.000285213	-1.53417		ENSMUSG00000025260	Hsd17b10	56.859	126.028	0.000285213	1.14828		ENSMUSG00000025515	Muc2	0.0726903	0.453983	0.0307235	2.6428		ENSMUSG00000026586	Prrx1	3.20858	7.08722	0.000285213	1.14328
ENSMUSG00000022253	Nadkd1	6.31247	14.4259	0.000285213	1.19238		ENSMUSG00000025270	Alas2	2.76376	7.00579	0.0373907	1.34192		ENSMUSG00000025531	Chm	4.42271	1.97494	0.000285213	-1.16312		ENSMUSG00000046314	Stxbp6	1.20422	2.66156	0.00690838	1.14417
ENSMUSG00000022265	Ank	19.3506	43.3737	0.000285213	1.16444		ENSMUSG00000025277	Abhd6	9.56037	22.8056	0.000285213	1.25425		ENSMUSG00000025586	Cpeb1	10.3271	22.9207	0.00144571	1.15022		ENSMUSG00000048163	Selplg	1.30603	2.8871	0.000285213	1.14443
ENSMUSG00000022270	Fam134b	11.308	1.48833	0.000285213	-2.92558		ENSMUSG00000025279	Dnase1l3	10.5011	3.76731	0.000285213	-1.47893		ENSMUSG00000025626	Phf6	7.40114	2.26859	0.000285213	-1.70595		ENSMUSG00000039450	Dcxr	8.06691	17.8577	0.000285213	1.14646
ENSMUSG00000022322	Shcbp1	1.62854	0.342994	0.000285213	-2.24732		ENSMUSG00000025314	Ptprj	7.35884	2.63467	0.000285213	-1.48186		ENSMUSG00000025647	Shisa5	349.782	155.555	0.000285213	-1.16903		ENSMUSG00000002870	Mcm2	0.606495	1.34329	0.000540037	1.1472
ENSMUSG00000022332	Khdrbs3	4.15718	26.3518	0.000285213	2.66422		ENSMUSG00000025321	Itgb8	0.390382	0.12216	0.000540037	-1.67611		ENSMUSG00000025651	Uqcrc1	132.276	413.146	0.000285213	1.6431		ENSMUSG00000031486	Gpr124	0.986315	2.1848	0.00122915	1.14738
ENSMUSG00000022346	Myc	11.0262	1.78131	0.000285213	-2.62993		ENSMUSG00000025323	Sp4	3.11901	0.900572	0.000285213	-1.79217		ENSMUSG00000025742	Prps2	9.43907	3.33785	0.000285213	-1.49973		ENSMUSG00000002111	Sfpi1	2.43451	5.39718	0.000540037	1.14857
ENSMUSG00000022351	Sqle	10.5836	31.6214	0.000285213	1.57907		ENSMUSG00000025324	Atp10a	2.54283	1.10179	0.000285213	-1.20659		ENSMUSG00000025745	Hadha	145.744	362.172	0.000285213	1.31324		ENSMUSG00000012705	Retn	292.365	648.287	0.000285213	1.14886
ENSMUSG00000022354	Ndufb9	282.902	998.536	0.000285213	1.81951		ENSMUSG00000025352	Gdf11	3.1918	1.08461	0.000285213	-1.55719		ENSMUSG00000025762	Larp1b	1.44178	3.66972	0.00100762	1.34782		ENSMUSG00000036545	Adamts2	3.37373	7.48509	0.000285213	1.14968
ENSMUSG00000022360	Atad2	3.46027	1.09262	0.000285213	-1.66309		ENSMUSG00000025375	Aatk	7.03052	15.1636	0.00186383	1.10891		ENSMUSG00000025791	Pgm2	63.3444	130.981	0.000285213	1.04807		ENSMUSG00000049112	Oxtr	0.218009	0.483961	0.00947198	1.1505
ENSMUSG00000022370	Mrpl13	32.4134	70.3637	0.000285213	1.11824		ENSMUSG00000025386	Pde6g	0.118066	0.730204	0.0467015	2.62871		ENSMUSG00000025804	Ccr1	0.806106	0.232317	0.00144571	-1.79487		ENSMUSG00000023150	Ivns1abp	81.3056	180.495	0.000285213	1.15053
ENSMUSG00000022372	Sla	12.6843	0.60839	0.000285213	-4.3819		ENSMUSG00000025393	Atp5b	869.817	3752.68	0.000285213	2.10914		ENSMUSG00000025825	Iscu	82.5019	171.391	0.000285213	1.05479		ENSMUSG00000020380	Rad50	1.26003	2.80122	0.00226995	1.1526
ENSMUSG00000022378	Fam49b	48.946	17.8458	0.000285213	-1.45561		ENSMUSG00000025395	Prim1	5.98209	2.06073	0.000285213	-1.53749		ENSMUSG00000025868	Higd2a	75.5155	156.22	0.000285213	1.04873		ENSMUSG00000055612	Cdca7	0.344396	0.767348	0.0455752	1.15581
ENSMUSG00000022385	Gtse1	1.24143	0.411126	0.000285213	-1.59435		ENSMUSG00000025420	Katnal2	1.56998	9.95541	0.000285213	2.66473		ENSMUSG00000025880	Smad7	6.83466	3.411	0.000285213	-1.00267		ENSMUSG00000028681	Ptch2	0.448695	0.999877	0.0478168	1.15602
ENSMUSG00000022404	Slc25a17	26.7914	106.049	0.000285213	1.98489		ENSMUSG00000025428	Atp5a1	360.87	1000.7	0.000285213	1.47146		ENSMUSG00000025885	Myo5b	1.08571	2.99918	0.000285213	1.46593		ENSMUSG00000007039	Ddah2	4.63881	10.3381	0.000285213	1.15614
ENSMUSG00000022408	Fam83f	0.822929	0.0733742	0.00122915	-3.48742		ENSMUSG00000025433	Crisp3	1.33192	0.245464	0.00674335	-2.43992		ENSMUSG00000025888	Casp1	11.1333	5.36517	0.000285213	-1.05319		ENSMUSG00000022371	Col14a1	4.0178	8.95801	0.000285213	1.15677
ENSMUSG00000022415	Syngr1	4.56804	17.8256	0.000285213	1.9643		ENSMUSG00000025453	Nnt	8.72779	1.60222	0.000285213	-2.44554		ENSMUSG00000025889	Snca	0.90795	2.67762	0.00122915	1.56027		ENSMUSG00000039910	Cited2	6.45864	14.4072	0.000285213	1.15749
ENSMUSG00000022419	Deptor	18.7444	60.9737	0.000285213	1.70173		ENSMUSG00000025465	Echs1	157.384	418.304	0.000285213	1.41026		ENSMUSG00000025902	Sox17	2.73163	5.76839	0.000285213	1.07841		ENSMUSG00000031209	Heph	3.05046	6.80514	0.000285213	1.1576
ENSMUSG00000022422	Dscc1	0.785221	0.174784	0.00852659	-2.16753		ENSMUSG00000025466	Fuom	18.1032	72.7202	0.000285213	2.00611		ENSMUSG00000025912	Mybl1	3.72649	0.266876	0.000285213	-3.80358		ENSMUSG00000071715	Ncf4	1.33738	2.98399	0.0404297	1.15783
ENSMUSG00000022436	Sh3bp1	14.0892	0.977545	0.000285213	-3.84928		ENSMUSG00000025479	Cyp2e1	367.252	1487.15	0.000285213	2.01771		ENSMUSG00000025930	Msc	2.48943	0.939798	0.000285213	-1.40539		ENSMUSG00000074867	Zfp808	0.369467	0.824468	0.0169778	1.15802
ENSMUSG00000022437	Samm50	49.5231	157.824	0.000285213	1.67214		ENSMUSG00000025486	Sirt3	9.48734	35.9414	0.00266413	1.92157		ENSMUSG00000025938	Slco5a1	1.09234	0.339284	0.000285213	-1.68686		ENSMUSG00000027966	Col11a1	0.206923	0.461787	0.00624266	1.15813
ENSMUSG00000022439	Parvg	17.2191	0.593181	0.000285213	-4.85939		ENSMUSG00000025488	Cox8b	311.079	3813.86	0.000285213	3.6159		ENSMUSG00000025955	Akr1cl	1.00592	0.279814	0.00285667	-1.84598		ENSMUSG00000043088	Il17re	1.3661	3.05174	0.000285213	1.15957
ENSMUSG00000022443	Myh9	63.3931	28.6264	0.000285213	-1.14698		ENSMUSG00000025495	Ptdss2	8.7802	25.9533	0.000285213	1.56359		ENSMUSG00000025958	Creb1	7.10411	2.99448	0.000285213	-1.24635		ENSMUSG00000025324	Atp10a	0.672411	1.50373	0.000285213	1.16113
ENSMUSG00000022450	Ndufa6	120.113	444.748	0.000285213	1.8886		ENSMUSG00000025498	Irf7	16.9359	39.0384	0.000540037	1.20481		ENSMUSG00000025978	Rftn2	1.6511	0.608939	0.000285213	-1.43906		ENSMUSG00000025856	Pdgfa	3.16022	7.07011	0.00397451	1.16171
ENSMUSG00000022452	Smdt1	80.5936	207.127	0.000285213	1.36178		ENSMUSG00000025499	Hras1	17.8837	36.108	0.000285213	1.01367		ENSMUSG00000026003	Acadl	197.468	436.883	0.000285213	1.14563		ENSMUSG00000020467	Efemp1	11.481	25.694	0.000285213	1.16218
ENSMUSG00000022463	Srebf2	20.0222	9.58922	0.000285213	-1.06212		ENSMUSG00000025500	1600016N20Rik	1.2488	0.407994	0.0419311	-1.61392		ENSMUSG00000026009	Icos	7.62666	1.54165	0.000285213	-2.30658		ENSMUSG00000039328	Rnf122	0.530561	1.18753	0.000779155	1.16237
ENSMUSG00000022464	Slc38a4	0.424839	0.0995671	0.0129619	-2.09318		ENSMUSG00000025503	Taldo1	314.333	680.491	0.000285213	1.11428		ENSMUSG00000026011	Ctla4	4.38703	1.35399	0.000285213	-1.69603		ENSMUSG00000019768	Esr1	5.21453	11.6759	0.000285213	1.16292
ENSMUSG00000022468	Endou	2.19258	0.954449	0.000285213	-1.19989		ENSMUSG00000025509	Pnpla2	597.947	1743.6	0.000285213	1.54398		ENSMUSG00000026012	Cd28	5.80381	1.50048	0.000285213	-1.95158		ENSMUSG00000045573	Penk	2.02316	4.53152	0.00122915	1.16338
ENSMUSG00000022471	Xrcc6	18.1383	62.9762	0.000285213	1.79577		ENSMUSG00000025512	Chid1	8.18531	18.1281	0.000540037	1.14712		ENSMUSG00000026020	Nop58	17.0296	8.0554	0.000285213	-1.08002		ENSMUSG00000051439	Cd14	6.88018	15.4108	0.000285213	1.16342
ENSMUSG00000022474	Pmm1	39.699	111.83	0.000285213	1.49413		ENSMUSG00000025515	Muc2	0.0726903	1.07291	0.00772315	3.88362		ENSMUSG00000026032	Ndufb3	125.504	274.519	0.000285213	1.12917		ENSMUSG00000027641	Rbl1	0.721992	1.6191	0.000540037	1.16514
ENSMUSG00000022477	Aco2	247.043	1440.62	0.000285213	2.54386		ENSMUSG00000025525	Apool	17.4735	39.623	0.000285213	1.18117		ENSMUSG00000026068	Il18rap	2.29701	1.00525	0.0217454	-1.1922		ENSMUSG00000073910	Mob3b	0.625248	1.40231	0.019465	1.1653
ENSMUSG00000022484	Hoxc10	9.20632	20.6279	0.0378555	1.1639		ENSMUSG00000025545	Clybl	48.364	115.983	0.000285213	1.26191		ENSMUSG00000026070	Il18r1	4.51788	1.62067	0.000285213	-1.47906		ENSMUSG00000033355	Rtp4	5.48743	12.3117	0.000285213	1.16583
ENSMUSG00000022488	Nckap1l	25.5446	1.56033	0.000285213	-4.0331		ENSMUSG00000025626	Phf6	7.40114	2.61532	0.00144571	-1.50076		ENSMUSG00000026072	Il1r1	6.64156	3.08657	0.000285213	-1.10552		ENSMUSG00000028843	Sh3bgrl3	17.0423	38.2406	0.000285213	1.16599
ENSMUSG00000022489	Pde1b	7.6785	2.6485	0.000285213	-1.53565		ENSMUSG00000025650	Col7a1	0.492145	1.78169	0.0270793	1.85609		ENSMUSG00000026073	Il1r2	6.46465	1.40942	0.000285213	-2.19747		ENSMUSG00000057329	Bcl2	0.529883	1.18955	0.000285213	1.16667
ENSMUSG00000022490	Ppp1r1a	35.1384	83.1291	0.000285213	1.24231		ENSMUSG00000025651	Uqcrc1	132.276	703.599	0.000285213	2.4112		ENSMUSG00000026080	Chst10	2.8176	0.823205	0.000285213	-1.77514		ENSMUSG00000085180	AI838599	3.13624	7.04331	0.0072374	1.16722
ENSMUSG00000022491	Glycam1	102.927	0.1	0.000285213	-10.0074		ENSMUSG00000025666	Tmem47	2.67971	1.29147	0.000285213	-1.05306		ENSMUSG00000026087	Mrpl30	59.3759	122.447	0.000285213	1.04421		ENSMUSG00000048537	Phldb1	15.4166	34.6667	0.000285213	1.16907
ENSMUSG00000022504	Ciita	16.3311	0.314418	0.000285213	-5.69879		ENSMUSG00000025732	Fam195a	29.8178	178.308	0.0131099	2.58013		ENSMUSG00000026094	Stk17b	49.2437	13.6582	0.000285213	-1.85017		ENSMUSG00000079227	Ccr5	1.18916	2.67434	0.00122915	1.16924
ENSMUSG00000022514	Il1rap	1.63516	0.792892	0.00165682	-1.04424		ENSMUSG00000025742	Prps2	9.43907	3.14416	0.000285213	-1.58597		ENSMUSG00000026110	Mgat4a	5.48566	2.70944	0.000285213	-1.01767		ENSMUSG00000052629	Gm9885	1.64328	3.6974	0.000285213	1.16993
ENSMUSG00000022519	Srl	1.66589	7.07278	0.000285213	2.08598		ENSMUSG00000025745	Hadha	145.744	597.124	0.000285213	2.03459		ENSMUSG00000026117	Zap70	10.5699	4.58133	0.000285213	-1.20612		ENSMUSG00000026821	Ralgds	4.64771	10.4591	0.000285213	1.17017
ENSMUSG00000022534	Mefv	0.652349	0.0282137	0.0233326	-4.53118		ENSMUSG00000025758	Plk4	3.15594	1.32949	0.00186383	-1.2472		ENSMUSG00000026131	Dst	25.1705	53.0197	0.00186383	1.07479		ENSMUSG00000030255	Sspn	7.09913	15.9801	0.000285213	1.17056
ENSMUSG00000022537	Tmem44	2.03193	4.74136	0.000285213	1.22245		ENSMUSG00000025780	Itih5	22.5781	11.2265	0.000285213	-1.00802		ENSMUSG00000026158	Ogfrl1	7.44851	3.44135	0.000285213	-1.11398		ENSMUSG00000026688	Mgst3	43.133	97.1214	0.000285213	1.171
ENSMUSG00000022551	Cyc1	150.713	739.905	0.000285213	2.29554		ENSMUSG00000025781	Atp5c1	210.905	429.438	0.000285213	1.02586		ENSMUSG00000026167	Wnt10a	0.52213	0.214145	0.0251525	-1.28582		ENSMUSG00000034361	Cpne2	2.37574	5.34982	0.00144571	1.17111
ENSMUSG00000022562	Oplah	19.3209	88.5742	0.000285213	2.19672		ENSMUSG00000025791	Pgm2	63.3444	127.268	0.000285213	1.00658		ENSMUSG00000026179	Pnkd	27.1897	70.703	0.000285213	1.37871		ENSMUSG00000003038	Hmgn2	18.3543	41.3472	0.000285213	1.17167
ENSMUSG00000022574	Naprt1	4.99797	10.0798	0.000285213	1.01205		ENSMUSG00000025825	Iscu	82.5019	210.795	0.000285213	1.35334		ENSMUSG00000026180	Cxcr2	3.26909	0.750817	0.000285213	-2.12236		ENSMUSG00000022090	Pdlim2	2.00217	4.51054	0.000540037	1.17174
ENSMUSG00000022575	Gsdmd	15.427	3.49538	0.000285213	-2.14194		ENSMUSG00000025854	Fam20c	10.3563	3.1573	0.000285213	-1.71375		ENSMUSG00000026187	Xrcc5	5.77832	2.77929	0.000285213	-1.05593		ENSMUSG00000059824	Dbp	35.7652	80.604	0.0157126	1.17229
ENSMUSG00000022584	Ly6c2	38.2978	1.02273	0.000285213	-5.22676		ENSMUSG00000025868	Higd2a	75.5155	162.797	0.000285213	1.10823		ENSMUSG00000026189	Pecr	6.45087	13.2123	0.000285213	1.03432		ENSMUSG00000050192	Eif5a2	0.340625	0.76816	0.00266413	1.17322
ENSMUSG00000022587	Ly6e	228.039	98.9183	0.000285213	-1.20497		ENSMUSG00000025880	Smad7	6.83466	3.32332	0.000285213	-1.04024		ENSMUSG00000026193	Fn1	16.6253	4.98426	0.000285213	-1.73793		ENSMUSG00000023909	Paqr4	3.2506	7.33701	0.000285213	1.17449
ENSMUSG00000022594	Lynx1	5.4358	12.011	0.000285213	1.14379		ENSMUSG00000025885	Myo5b	1.08571	5.26365	0.000285213	2.27742		ENSMUSG00000026196	Bard1	0.923491	0.223847	0.000285213	-2.04458		ENSMUSG00000001039	B9d1	1.39214	3.14299	0.0122141	1.17483
ENSMUSG00000022602	Arc	2.40533	0.495489	0.000285213	-2.27931		ENSMUSG00000025887	Casp12	5.79877	2.15802	0.000285213	-1.42604		ENSMUSG00000026198	Abcb6	7.09488	15.3128	0.000285213	1.10989		ENSMUSG00000056737	Capg	6.6394	14.99	0.000285213	1.17488
ENSMUSG00000022604	Cep97	3.50379	0.980688	0.00206845	-1.83705		ENSMUSG00000025902	Sox17	2.73163	5.99352	0.000285213	1.13364		ENSMUSG00000026203	Dnajb2	7.41445	18.2853	0.000285213	1.30227		ENSMUSG00000091243	Vgll3	0.626799	1.41641	0.000779155	1.17616
ENSMUSG00000022634	Yaf2	13.455	27.1166	0.000285213	1.01103		ENSMUSG00000025912	Mybl1	3.72649	0.379361	0.000285213	-3.29617		ENSMUSG00000026208	Des	10.5951	58.0311	0.000285213	2.45343		ENSMUSG00000070034	Sp110	1.74666	3.95485	0.000285213	1.17902
ENSMUSG00000022637	Cblb	9.30687	3.43185	0.000285213	-1.43931		ENSMUSG00000025934	Gsta3	35.5561	75.9288	0.000285213	1.09455		ENSMUSG00000026209	Dnpep	20.5835	41.843	0.000285213	1.0235		ENSMUSG00000038679	Trps1	0.540189	1.22346	0.000285213	1.17943
ENSMUSG00000022667	Cd200r1	2.02396	0.521067	0.000285213	-1.95764		ENSMUSG00000025938	Slco5a1	1.09234	0.352187	0.000285213	-1.63301		ENSMUSG00000026222	Sp100	76.7712	31.1413	0.000285213	-1.30174		ENSMUSG00000071454	Dtnb	0.886771	2.00913	0.0256677	1.17994
ENSMUSG00000022673	Mcm4	10.462	2.30733	0.000285213	-2.18086		ENSMUSG00000025955	Akr1cl	1.00592	0.21596	0.000779155	-2.21968		ENSMUSG00000026227	2810459M11Rik	0.612546	1.6312	0.000285213	1.41304		ENSMUSG00000025140	Pycr1	0.567486	1.28604	0.0152842	1.18028
ENSMUSG00000022686	B3gnt5	10.7588	0.133921	0.000285213	-6.32799		ENSMUSG00000025958	Creb1	7.10411	2.88541	0.000285213	-1.29988		ENSMUSG00000026255	Efhd1	4.73727	1.49018	0.000285213	-1.66857		ENSMUSG00000009185	Ccl8	11.3012	25.618	0.000285213	1.18068
ENSMUSG00000022696	Sidt1	7.71443	0.0442905	0.000285213	-7.44442		ENSMUSG00000025968	Ndufs1	62.689	138.495	0.000285213	1.14355		ENSMUSG00000026260	Ndufa10	77.2041	193.803	0.000285213	1.32784		ENSMUSG00000021806	Nid2	2.2341	5.06529	0.0202774	1.18095
ENSMUSG00000022707	Gbe1	48.4483	154.824	0.000285213	1.67611		ENSMUSG00000025978	Rftn2	1.6511	0.724759	0.00144571	-1.18785		ENSMUSG00000026271	Gpr35	0.744084	0.323802	0.00304796	-1.20035		ENSMUSG00000032456	Nmnat3	4.2674	9.6945	0.000285213	1.18381
ENSMUSG00000022721	Trmt2a	18.5079	8.92955	0.00379255	-1.05148		ENSMUSG00000025981	Coq10b	10.5195	22.6129	0.000285213	1.10408		ENSMUSG00000026285	Pdcd1	1.68921	0.46779	0.000285213	-1.85242		ENSMUSG00000086514	Gm11747	1.05437	2.39636	0.0419311	1.18446
ENSMUSG00000022758	P2rx6	2.7336	8.74788	0.000285213	1.67813		ENSMUSG00000026003	Acadl	197.468	1004.52	0.000285213	2.34682		ENSMUSG00000026288	Inpp5d	19.2703	6.48009	0.000285213	-1.57229		ENSMUSG00000069515	Lyz1	5.36971	12.2335	0.000285213	1.18792
ENSMUSG00000022769	Sdf2l1	9.11787	2.83323	0.000285213	-1.68625		ENSMUSG00000026009	Icos	7.62666	2.40488	0.000285213	-1.66509		ENSMUSG00000026308	Klhl30	0.0408216	0.823031	0.0134039	4.33354		ENSMUSG00000052837	Junb	13.313	30.3415	0.000285213	1.18846
ENSMUSG00000022788	Fgd4	1.11793	2.751	0.000285213	1.29913		ENSMUSG00000026011	Ctla4	4.38703	2.17187	0.00100762	-1.01431		ENSMUSG00000026341	Actr3	148.575	59.1127	0.000285213	-1.32965		ENSMUSG00000001249	Hpn	1.40976	3.2132	0.0357127	1.18856
ENSMUSG00000022792	Yars2	8.26477	18.7543	0.000285213	1.18217		ENSMUSG00000026012	Cd28	5.80381	2.12172	0.000285213	-1.45177		ENSMUSG00000026344	Lypd1	0.526632	1.47033	0.0132572	1.48127		ENSMUSG00000041737	Tmem45b	118.156	269.408	0.000285213	1.1891
ENSMUSG00000022797	Tfrc	10.2453	64.1383	0.000285213	2.64622		ENSMUSG00000026032	Ndufb3	125.504	352.788	0.000285213	1.49107		ENSMUSG00000026347	Tmem163	1.57113	0.47126	0.00486773	-1.73721		ENSMUSG00000029778	Adcyap1r1	0.998087	2.27778	0.000285213	1.19039
ENSMUSG00000022820	Ndufb4	57.108	250.195	0.000285213	2.13129		ENSMUSG00000026070	Il18r1	4.51788	1.98321	0.000285213	-1.18781		ENSMUSG00000026355	Mcm6	13.632	4.15177	0.000285213	-1.7152		ENSMUSG00000026109	Tmeff2	1.16917	2.66969	0.000285213	1.19119
ENSMUSG00000022831	Hcls1	37.7709	5.77644	0.000285213	-2.70902		ENSMUSG00000026080	Chst10	2.8176	0.798832	0.000285213	-1.8185		ENSMUSG00000026357	Rgs18	1.48869	0.645903	0.00772315	-1.20465		ENSMUSG00000027978	Prss12	0.321088	0.733583	0.00836711	1.19199
ENSMUSG00000022849	Hspbap1	1.60458	0.687288	0.000285213	-1.22321		ENSMUSG00000026087	Mrpl30	59.3759	129.307	0.000285213	1.12285		ENSMUSG00000026358	Rgs1	6.3052	2.17808	0.000285213	-1.53349		ENSMUSG00000030865	Chp2	1.56082	3.56626	0.000285213	1.19211
ENSMUSG00000022853	Ehhadh	16.6793	81.6954	0.000285213	2.2922		ENSMUSG00000026094	Stk17b	49.2437	16.2846	0.000285213	-1.59643		ENSMUSG00000026385	Dbi	1471.07	3405.67	0.000285213	1.21107		ENSMUSG00000025044	Msr1	0.567145	1.29601	0.00246856	1.19229
ENSMUSG00000022856	Tmem41a	4.04435	10.6891	0.000285213	1.40216		ENSMUSG00000026134	Prim2	3.46984	1.60094	0.000285213	-1.11595		ENSMUSG00000026395	Ptprc	93.567	21.7975	0.000285213	-2.10184		ENSMUSG00000036103	Colec12	1.95543	4.46882	0.000285213	1.19241
ENSMUSG00000022863	Btg3	6.01954	14.3835	0.011166	1.25669		ENSMUSG00000026154	1110058L19Rik	18.4652	38.5709	0.000285213	1.0627		ENSMUSG00000026399	Cd55	45.9544	19.7954	0.000285213	-1.21504		ENSMUSG00000051457	Spn	0.203925	0.466082	0.0135503	1.19255
ENSMUSG00000022864	D16Ertd472e	3.96504	1.47344	0.000285213	-1.42815		ENSMUSG00000026158	Ogfrl1	7.44851	2.96244	0.000285213	-1.33017		ENSMUSG00000026407	Cacna1s	1.07097	15.6987	0.000285213	3.87366		ENSMUSG00000002032	Tmem25	0.850582	1.9449	0.000285213	1.19317
ENSMUSG00000022865	Cxadr	2.55149	13.7102	0.000285213	2.42584		ENSMUSG00000026167	Wnt10a	0.52213	0.176034	0.00962739	-1.56855		ENSMUSG00000026415	Fcamr	2.52428	0.466372	0.000285213	-2.43632		ENSMUSG00000040621	Gemin8	0.834627	1.91016	0.00433606	1.19449
ENSMUSG00000022871	Fetub	0.0979881	0.41785	0.0359528	2.09231		ENSMUSG00000026179	Pnkd	27.1897	68.1444	0.000540037	1.32553		ENSMUSG00000026424	Gpr37l1	0.204468	0.524531	0.0296027	1.35915		ENSMUSG00000038037	Socs1	1.22427	2.80701	0.00486773	1.19711
ENSMUSG00000022876	Samsn1	13.7045	0.223917	0.000285213	-5.93554		ENSMUSG00000026180	Cxcr2	3.26909	0.717873	0.000285213	-2.18709		ENSMUSG00000026429	Ube2t	1.74136	0.539578	0.00304796	-1.69031		ENSMUSG00000044349	Snhg11	3.74602	8.58917	0.000285213	1.19716
ENSMUSG00000022883	Robo1	0.644028	0.176636	0.000285213	-1.86634		ENSMUSG00000026189	Pecr	6.45087	18.0691	0.000285213	1.48596		ENSMUSG00000026430	Rassf5	23.8862	6.61939	0.000285213	-1.85141		ENSMUSG00000081769	Gm12216	2.10803	4.83464	0.00884425	1.19751
ENSMUSG00000022885	St6gal1	23.7952	6.4159	0.000285213	-1.89095		ENSMUSG00000026196	Bard1	0.923491	0.210266	0.000285213	-2.13488		ENSMUSG00000026435	Slc45a3	0.765762	0.256228	0.00100762	-1.57947		ENSMUSG00000026697	Myoc	1.03607	2.37659	0.000779155	1.19777
ENSMUSG00000022889	Mrpl39	12.0359	26.4219	0.000285213	1.13439		ENSMUSG00000026198	Abcb6	7.09488	14.9783	0.000285213	1.07802		ENSMUSG00000026437	Cdk18	0.534592	1.49479	0.000285213	1.48343		ENSMUSG00000021090	Lrrc9	0.188479	0.432536	0.0269507	1.19842
ENSMUSG00000022893	Adamts1	2.86108	6.19151	0.000285213	1.11373		ENSMUSG00000026208	Des	10.5951	27.0709	0.000285213	1.35335		ENSMUSG00000026443	Lrrn2	0.518239	0.204675	0.0142779	-1.34028		ENSMUSG00000090231	Cfb	18.9133	43.4089	0.000285213	1.19859
ENSMUSG00000022899	Slc15a2	9.43997	2.53813	0.000285213	-1.89502		ENSMUSG00000026209	Dnpep	20.5835	42.3628	0.000285213	1.04131		ENSMUSG00000026447	Pik3c2b	6.21821	1.73882	0.000285213	-1.83839		ENSMUSG00000020388	Pdlim4	2.03446	4.67294	0.000285213	1.19968
ENSMUSG00000022901	Cd86	11.2128	0.978444	0.000285213	-3.51851		ENSMUSG00000026260	Ndufa10	77.2041	271.404	0.000285213	1.81369		ENSMUSG00000026458	Ppfia4	0.901688	0.362149	0.000285213	-1.31604		ENSMUSG00000042961	Egflam	1.32661	3.04946	0.00226995	1.20081
ENSMUSG00000022945	Chaf1b	2.64196	0.627116	0.000285213	-2.0748		ENSMUSG00000026271	Gpr35	0.744084	0.333411	0.00342368	-1.15816		ENSMUSG00000026473	Glul	291.463	825.105	0.000285213	1.50126		ENSMUSG00000068335	Dok1	1.58826	3.65529	0.000285213	1.20254
ENSMUSG00000022947	Cbr3	2.06364	4.92092	0.000285213	1.25374		ENSMUSG00000026285	Pdcd1	1.68921	0.490288	0.000285213	-1.78465		ENSMUSG00000026479	Lamc2	0.75394	0.249087	0.000285213	-1.5978		ENSMUSG00000027556	Car1	0.807771	1.8609	0.011166	1.20398
ENSMUSG00000022948	Setd4	4.35085	2.09312	0.0078847	-1.05564		ENSMUSG00000026288	Inpp5d	19.2703	7.96846	0.000285213	-1.27401		ENSMUSG00000026480	Ncf2	11.055	3.6449	0.000285213	-1.60075		ENSMUSG00000051748	1100001G20Rik	39.0549	90.0355	0.000285213	1.20499
ENSMUSG00000022952	Runx1	4.17789	0.436109	0.000285213	-3.26001		ENSMUSG00000026341	Actr3	148.575	66.536	0.000285213	-1.15898		ENSMUSG00000026489	Adck3	27.1876	100.452	0.000285213	1.88549		ENSMUSG00000029570	Lfng	4.71832	10.884	0.000285213	1.20586
ENSMUSG00000022956	Atp5o	213.745	849.295	0.000285213	1.99038		ENSMUSG00000026347	Tmem163	1.57113	0.606968	0.0402007	-1.37211		ENSMUSG00000026525	Opn3	7.65254	16.3614	0.000285213	1.09629		ENSMUSG00000038608	Dock10	0.637069	1.47033	0.000285213	1.20662
ENSMUSG00000022972	1110004E09Rik	7.76687	16.8345	0.000285213	1.11602		ENSMUSG00000026355	Mcm6	13.632	4.4374	0.000285213	-1.61921		ENSMUSG00000026526	Fh1	72.7881	160.006	0.000779155	1.13635		ENSMUSG00000035692	Isg15	8.78138	20.2672	0.000285213	1.20663
ENSMUSG00000022978	Mis18a	8.36963	2.63104	0.000285213	-1.66953		ENSMUSG00000026357	Rgs18	1.48869	0.5522	0.00206845	-1.43078		ENSMUSG00000026564	Dusp27	0.0996866	0.484994	0.00100762	2.2825		ENSMUSG00000025498	Irf7	7.88227	18.1941	0.00486773	1.20679
ENSMUSG00000022982	Sod1	505.398	1023.75	0.000285213	1.01837		ENSMUSG00000026358	Rgs1	6.3052	2.95479	0.00100762	-1.09349		ENSMUSG00000026565	Pou2f1	2.86508	1.02757	0.000285213	-1.47934		ENSMUSG00000043263	Pyhin1	0.488163	1.12714	0.00100762	1.20723
ENSMUSG00000022987	Zfp641	1.38606	2.93725	0.000285213	1.08348		ENSMUSG00000026385	Dbi	1471.07	3103.07	0.000285213	1.07683		ENSMUSG00000026576	Atp1b1	6.66839	2.83073	0.000285213	-1.23616		ENSMUSG00000029438	Bcl7a	3.19592	7.38681	0.000285213	1.20872
ENSMUSG00000022993	4930415O20Rik	0.392912	7.71127	0.00931427	4.29469		ENSMUSG00000026387	Sctr	3.07237	7.2204	0.000285213	1.23273		ENSMUSG00000026581	Sell	62.4355	14.3782	0.000285213	-2.11848		ENSMUSG00000030774	Pak1	0.478267	1.10776	0.00397451	1.21176
ENSMUSG00000022996	Wnt10b	0.530703	1.06894	0.019465	1.0102		ENSMUSG00000026390	Marco	12.7983	6.2496	0.000285213	-1.03412		ENSMUSG00000026594	Ralgps2	13.6811	2.78222	0.000285213	-2.29788		ENSMUSG00000030148	Clec4a2	1.78759	4.14166	0.00379255	1.21219
ENSMUSG00000022999	Lmbr1l	19.8572	6.07974	0.000285213	-1.70758		ENSMUSG00000026395	Ptprc	93.567	30.3151	0.000285213	-1.62596		ENSMUSG00000026596	Abl2	3.68053	1.65359	0.000285213	-1.15431		ENSMUSG00000008384	Sertad1	9.2669	21.471	0.000285213	1.21223
ENSMUSG00000023009	Nckap5l	2.34145	1.03153	0.000285213	-1.18262		ENSMUSG00000026399	Cd55	45.9544	17.364	0.000285213	-1.4041		ENSMUSG00000026600	Soat1	5.63049	1.6545	0.000285213	-1.76687		ENSMUSG00000047757	Fancb	0.260267	0.603521	0.0154255	1.21341
ENSMUSG00000023015	Racgap1	6.51946	1.64631	0.000285213	-1.98552		ENSMUSG00000026407	Cacna1s	1.07097	2.4664	0.0078847	1.20349		ENSMUSG00000026603	Smyd2	12.6717	30.1	0.000285213	1.24815		ENSMUSG00000056290	Ms4a4b	1.27886	2.96956	0.00415564	1.21539
ENSMUSG00000023019	Gpd1	480.516	3906.13	0.000285213	3.02308		ENSMUSG00000026415	Fcamr	2.52428	0.480184	0.000285213	-2.39421		ENSMUSG00000026605	Cenpf	2.40618	0.412459	0.0116168	-2.54442		ENSMUSG00000034522	Zfp395	4.18822	9.72867	0.000285213	1.21591
ENSMUSG00000023026	Dip2b	5.32584	2.31881	0.000285213	-1.19962		ENSMUSG00000026429	Ube2t	1.74136	0.302002	0.00285667	-2.52758		ENSMUSG00000026611	Spata17	0.205423	0.605844	0.0443312	1.56035		ENSMUSG00000031453	Rasa3	7.86702	18.2814	0.000285213	1.21649
ENSMUSG00000023031	Cela1	9.56615	22.533	0.000285213	1.23603		ENSMUSG00000026430	Rassf5	23.8862	8.71459	0.000285213	-1.45467		ENSMUSG00000026616	Cr2	19.3723	3.60014	0.000285213	-2.42787		ENSMUSG00000050335	Lgals3	18.4702	42.9331	0.000285213	1.21689
ENSMUSG00000023032	Slc4a8	11.7921	0.446524	0.000285213	-4.72294		ENSMUSG00000026437	Cdk18	0.534592	1.07576	0.00657693	1.00885		ENSMUSG00000026622	Nek2	2.40836	0.463399	0.000285213	-2.37772		ENSMUSG00000064326	Siva1	18.2966	42.658	0.000285213	1.22124
ENSMUSG00000023033	Scn8a	0.49628	0.0842442	0.0320905	-2.55851		ENSMUSG00000026443	Lrrn2	0.518239	0.255495	0.0413576	-1.02032		ENSMUSG00000026637	Traf5	10.8507	4.76646	0.000285213	-1.1868		ENSMUSG00000035186	Ubd	1.30037	3.03411	0.00556246	1.22235
ENSMUSG00000023034	Nr4a1	5.60443	2.5627	0.000285213	-1.1289		ENSMUSG00000026447	Pik3c2b	6.21821	1.84385	0.000285213	-1.75378		ENSMUSG00000026655	Fam107b	38.358	14.849	0.000285213	-1.36916		ENSMUSG00000059901	Adamts14	0.249206	0.581858	0.000285213	1.22333
ENSMUSG00000023066	Rttn	1.25044	0.44627	0.000285213	-1.48645		ENSMUSG00000026471	Mr1	13.7	5.65619	0.000285213	-1.27627		ENSMUSG00000026656	Fcgr2b	37.4876	12.268	0.000285213	-1.61151		ENSMUSG00000016756	Cmah	0.334639	0.781775	0.00246856	1.22415
ENSMUSG00000023067	Cdkn1a	15.7067	39.9963	0.000285213	1.34849		ENSMUSG00000026473	Glul	291.463	877.206	0.000285213	1.5896		ENSMUSG00000026664	Phyh	97.8478	217.136	0.000285213	1.14999		ENSMUSG00000024479	Mal2	1.70377	3.98454	0.000285213	1.22568
ENSMUSG00000023078	Cxcl13	80.1629	2.1887	0.000285213	-5.19479		ENSMUSG00000026475	Rgs16	1.40671	0.545942	0.000540037	-1.36551		ENSMUSG00000026669	Mcm10	2.16671	0.998193	0.0120656	-1.11812		ENSMUSG00000027994	Ccdc109b	1.25256	2.92946	0.00947198	1.22576
ENSMUSG00000023079	Gtf2ird1	5.24602	12.6989	0.000285213	1.27541		ENSMUSG00000026480	Ncf2	11.055	3.99548	0.000285213	-1.46826		ENSMUSG00000026670	Uap1	28.487	62.265	0.000285213	1.12812		ENSMUSG00000041734	Kirrel	1.54123	3.60577	0.000285213	1.22623
ENSMUSG00000023084	Lrrc71	1.94052	4.25308	0.0358322	1.13206		ENSMUSG00000026484	Rnf2	12.9564	6.44002	0.000285213	-1.00853		ENSMUSG00000026675	Hsd17b7	2.99152	1.23295	0.000285213	-1.27876		ENSMUSG00000026429	Ube2t	0.573945	1.34381	0.0213481	1.22734
ENSMUSG00000023087	Ccrn4l	20.9836	43.5065	0.000285213	1.05197		ENSMUSG00000026489	Adck3	27.1876	138.017	0.000285213	2.34383		ENSMUSG00000026683	Nuf2	3.17386	0.747859	0.000285213	-2.0854		ENSMUSG00000032554	Trf	230.672	540.812	0.000285213	1.22928
ENSMUSG00000023089	Ndufa5	101.68	453.39	0.000285213	2.15672		ENSMUSG00000026526	Fh1	72.7881	241.132	0.000285213	1.72805		ENSMUSG00000026688	Mgst3	62.7352	219.953	0.000285213	1.80985		ENSMUSG00000090145	Ugt1a6b	2.92731	6.86774	0.00962739	1.23026
ENSMUSG00000023092	Fhl1	41.9893	122.455	0.000285213	1.54416		ENSMUSG00000026544	Dusp23	6.4713	13.225	0.000285213	1.03114		ENSMUSG00000026692	Fmo4	0.571053	1.63725	0.00379255	1.51958		ENSMUSG00000005672	Kit	1.59066	3.73296	0.00433606	1.23069
ENSMUSG00000023094	Msrb2	10.364	33.9762	0.000285213	1.71294		ENSMUSG00000026556	Vangl2	1.17761	0.502798	0.000285213	-1.22781		ENSMUSG00000026708	Cenpl	2.42833	0.874635	0.000285213	-1.47321		ENSMUSG00000023036	Pcdhgc4	16.0149	37.5937	0.000285213	1.23108
ENSMUSG00000023132	Gzma	3.25745	0.537708	0.000285213	-2.59885		ENSMUSG00000026565	Pou2f1	2.86508	0.96568	0.000285213	-1.56896		ENSMUSG00000026721	Rabgap1l	11.1978	5.37977	0.000285213	-1.0576		ENSMUSG00000061536	Sec22c	0.996304	2.33953	0.0104048	1.23156
ENSMUSG00000023153	Tmem52	0.0804405	2.21598	0.0151406	4.78388		ENSMUSG00000026568	Mpc2	230.592	580.335	0.000285213	1.33154		ENSMUSG00000026737	Pip4k2a	17.6123	6.09346	0.000285213	-1.53125		ENSMUSG00000024036	Slc37a1	0.344953	0.810024	0.00304796	1.23156
ENSMUSG00000023156	Rpp14	10.2557	20.9486	0.000285213	1.03043		ENSMUSG00000026581	Sell	62.4355	22.833	0.000285213	-1.45125		ENSMUSG00000026770	Il2ra	3.62892	1.56103	0.000285213	-1.21704		ENSMUSG00000086841	2410006H16Rik	21.3842	50.2527	0.000285213	1.23266
ENSMUSG00000023169	Slc38a1	9.98953	0.130982	0.000285213	-6.25298		ENSMUSG00000026594	Ralgps2	13.6811	2.7629	0.000285213	-2.30793		ENSMUSG00000026778	Prkcq	9.17055	3.71074	0.000285213	-1.3053		ENSMUSG00000063838	Cdc42ep5	2.00108	4.70489	0.000285213	1.23338
ENSMUSG00000023175	Bsg	166.581	710.749	0.000285213	2.09312		ENSMUSG00000026600	Soat1	5.63049	1.66689	0.000285213	-1.7561		ENSMUSG00000026779	Mastl	0.503633	0.179012	0.0119171	-1.49232		ENSMUSG00000029299	Abcg3	0.269472	0.633909	0.00836711	1.23414
ENSMUSG00000023176	Cpn2	0.462594	7.56782	0.000285213	4.03206		ENSMUSG00000026611	Spata17	0.205423	1.48033	0.00165682	2.84925		ENSMUSG00000026786	Apbb1ip	15.9829	5.15873	0.000285213	-1.63144		ENSMUSG00000031520	Vegfc	0.478034	1.12515	0.00772315	1.23493
ENSMUSG00000023235	Ccl25	1.42952	5.30426	0.000285213	1.89162		ENSMUSG00000026616	Cr2	19.3723	3.74431	0.000285213	-2.37122		ENSMUSG00000026798	Coq4	4.94152	10.6501	0.00556246	1.10784		ENSMUSG00000019832	Rab32	2.26038	5.32141	0.000285213	1.23524
ENSMUSG00000023243	Kcnk5	1.26822	0.447092	0.000285213	-1.50416		ENSMUSG00000026622	Nek2	2.40836	0.486302	0.000285213	-2.30813		ENSMUSG00000026811	St6galnac6	8.22969	18.2151	0.000285213	1.14622		ENSMUSG00000052125	F730043M19Rik	0.427314	1.00622	0.011166	1.23558
ENSMUSG00000023259	Slc26a6	1.52109	3.10786	0.000779155	1.03082		ENSMUSG00000026627	Tmem206	4.26869	1.7471	0.000285213	-1.28883		ENSMUSG00000026817	Ak1	5.09	46.3636	0.000285213	3.18726		ENSMUSG00000037321	Tap1	5.29766	12.4755	0.000285213	1.23567
ENSMUSG00000023267	Gabrr2	0.823972	0.110758	0.010712	-2.89518		ENSMUSG00000026637	Traf5	10.8507	4.08974	0.000285213	-1.40771		ENSMUSG00000026820	Ptges2	16.1583	33.9452	0.000285213	1.07093		ENSMUSG00000078532	Nkain1	1.25345	2.95319	0.00165682	1.23637
ENSMUSG00000023274	Cd4	21.4344	0.220784	0.000285213	-6.60115		ENSMUSG00000026655	Fam107b	38.358	13.2509	0.000285213	-1.53344		ENSMUSG00000026832	Cytip	28.9424	8.2933	0.000285213	-1.80317		ENSMUSG00000024659	Anxa1	26.2337	61.8146	0.000285213	1.23653
ENSMUSG00000023307	2005-03-01	70.8579	162.428	0.000285213	1.1968		ENSMUSG00000026656	Fcgr2b	37.4876	13.8379	0.000285213	-1.43779		ENSMUSG00000026840	Lamc3	0.997424	2.96836	0.000285213	1.57339		ENSMUSG00000036777	Anln	0.378598	0.892536	0.000285213	1.23724
ENSMUSG00000023328	Ache	1.2739	0.40222	0.0434168	-1.6632		ENSMUSG00000026664	Phyh	97.8478	205.659	0.000285213	1.07164		ENSMUSG00000026860	Sh3glb2	60.093	146.76	0.000285213	1.28819		ENSMUSG00000029919	Hpgds	0.257197	0.606948	0.0273347	1.2387
ENSMUSG00000023349	Clec4n	6.24449	0.598662	0.000285213	-3.38277		ENSMUSG00000026669	Mcm10	2.16671	0.729748	0.000285213	-1.57004		ENSMUSG00000026866	Kynu	4.13613	0.681175	0.000285213	-2.60218		ENSMUSG00000075514	Gm13375	2.11082	4.9842	0.00226995	1.23956
ENSMUSG00000023367	Tmem176a	42.6245	10.6826	0.000285213	-1.99642		ENSMUSG00000026683	Nuf2	3.17386	0.816266	0.000285213	-1.95913		ENSMUSG00000026873	Phf19	2.46252	1.08697	0.000285213	-1.17982		ENSMUSG00000097836	AC079245.1	0.229633	0.543983	0.0307235	1.24423
ENSMUSG00000023393	Slc17a9	6.47523	0.331795	0.000285213	-4.28657		ENSMUSG00000026692	Fmo4	0.571053	1.78275	0.00186383	1.64241		ENSMUSG00000026875	Traf1	25.8991	10.9832	0.000285213	-1.2376		ENSMUSG00000079020	Slc45a4	2.11539	5.01739	0.000285213	1.24601
ENSMUSG00000023452	Pisd	19.8137	39.9084	0.000285213	1.01019		ENSMUSG00000026696	Vamp4	14.9242	6.80996	0.000285213	-1.13194		ENSMUSG00000026879	Gsn	989.237	2023.49	0.0176724	1.03246		ENSMUSG00000036995	Asap3	0.684784	1.62477	0.000285213	1.24651
ENSMUSG00000023456	Tpi1	150.904	448.595	0.000285213	1.57178		ENSMUSG00000026708	Cenpl	2.42833	0.639104	0.000285213	-1.92584		ENSMUSG00000026885	Ttll11	0.31551	0.691495	0.0334266	1.13203		ENSMUSG00000040152	Thbs1	8.57602	20.3709	0.000285213	1.24813
ENSMUSG00000023505	Cdca3	7.29247	2.41912	0.000285213	-1.59193		ENSMUSG00000026721	Rabgap1l	11.1978	5.27347	0.000285213	-1.08639		ENSMUSG00000026893	Gca	5.01129	1.37147	0.000285213	-1.86946		ENSMUSG00000060962	Dmkn	1.36997	3.25471	0.0122141	1.24838
ENSMUSG00000023571	Fam132a	25.0951	86.6813	0.000285213	1.78832		ENSMUSG00000026737	Pip4k2a	17.6123	6.70453	0.000285213	-1.39338		ENSMUSG00000026895	Ndufa8	78.3244	204.888	0.000285213	1.3873		ENSMUSG00000001020	S100a4	15.0844	35.8369	0.000285213	1.24839
ENSMUSG00000023723	Mrps23	27.2118	83.7275	0.000285213	1.62147		ENSMUSG00000026770	Il2ra	3.62892	1.64075	0.000285213	-1.14518		ENSMUSG00000026915	Strbp	10.008	3.62638	0.000285213	-1.46455		ENSMUSG00000024011	Pi16	24.5478	58.3253	0.000285213	1.24853
ENSMUSG00000023755	Rhebl1	2.7345	0.732918	0.00165682	-1.89955		ENSMUSG00000026779	Mastl	0.503633	0.151585	0.00144571	-1.73225		ENSMUSG00000026919	Lcn4	1.62366	0.672201	0.0423891	-1.27228		ENSMUSG00000000154	Slc22a18	0.797314	1.89619	0.048154	1.24988
ENSMUSG00000023764	Sfi1	16.235	5.31271	0.00285667	-1.61159		ENSMUSG00000026782	Abi2	2.30171	1.02816	0.000285213	-1.16264		ENSMUSG00000026937	Lcn5	0.1	0.40608	0.000285213	2.02176		ENSMUSG00000025887	Casp12	2.91878	6.95484	0.000285213	1.25265
ENSMUSG00000023832	Acat2	54.416	151.383	0.000285213	1.4761		ENSMUSG00000026786	Apbb1ip	15.9829	6.46561	0.000285213	-1.30567		ENSMUSG00000026950	Neb	0.365993	42.8415	0.000285213	6.87105		ENSMUSG00000028780	Sema3c	1.95174	4.65358	0.000285213	1.25358
ENSMUSG00000023852	Chd1	6.21136	2.75466	0.000285213	-1.17303		ENSMUSG00000026797	Stxbp1	3.04796	1.43947	0.000285213	-1.08231		ENSMUSG00000026955	Sapcd2	1.67287	0.315569	0.00556246	-2.4063		ENSMUSG00000006931	Leprel4	3.62171	8.63534	0.0046922	1.25358
ENSMUSG00000023861	Mpc1	310.079	1159.87	0.000285213	1.90326		ENSMUSG00000026798	Coq4	4.94152	12.7532	0.00100762	1.36783		ENSMUSG00000026979	Psd4	16.7785	5.0068	0.000540037	-1.74465		ENSMUSG00000023367	Tmem176a	5.37477	12.8241	0.000285213	1.25458
ENSMUSG00000023903	Mmp25	0.938219	0.0384252	0.0142779	-4.6098		ENSMUSG00000026811	St6galnac6	8.22969	21.4397	0.000285213	1.38137		ENSMUSG00000026980	Ly75	3.02003	0.635192	0.000285213	-2.2493		ENSMUSG00000026525	Opn3	3.05258	7.29239	0.000285213	1.25636
ENSMUSG00000023904	Hcfc1r1	73.4303	161.228	0.000285213	1.13465		ENSMUSG00000026817	Ak1	5.09	24.952	0.000285213	2.29342		ENSMUSG00000026981	Il1rn	1.38601	0.616841	0.0221456	-1.16797		ENSMUSG00000030772	Dkk3	0.441405	1.05453	0.00122915	1.25643
ENSMUSG00000023905	Tnfrsf12a	3.91375	12.033	0.000285213	1.62037		ENSMUSG00000026820	Ptges2	16.1583	53.3959	0.000285213	1.72445		ENSMUSG00000027009	Itga4	6.95304	1.40207	0.000285213	-2.31009		ENSMUSG00000043895	S1pr2	0.90235	2.15658	0.000285213	1.25699
ENSMUSG00000023908	Pkmyt1	5.75642	2.01842	0.00539022	-1.51195		ENSMUSG00000026827	Gpd2	34.6105	69.2464	0.000285213	1.00053		ENSMUSG00000027072	Prg3	3.80018	0.909945	0.000540037	-2.06222		ENSMUSG00000001025	S100a6	62.4327	149.316	0.000285213	1.258
ENSMUSG00000023913	Pla2g7	8.839	33.1885	0.000285213	1.90873		ENSMUSG00000026832	Cytip	28.9424	11.0804	0.000285213	-1.38517		ENSMUSG00000027075	Slc43a1	7.75025	26.1269	0.000285213	1.75322		ENSMUSG00000033576	Apol6	34.8474	83.4424	0.000285213	1.25973
ENSMUSG00000023915	Tnfrsf21	4.16192	2.05917	0.000285213	-1.01519		ENSMUSG00000026840	Lamc3	0.997424	2.19177	0.000285213	1.13582		ENSMUSG00000027076	Timm10	16.6274	36.4446	0.000285213	1.13214		ENSMUSG00000092837	Rpph1	7.15014	17.1244	0.00360997	1.26001
ENSMUSG00000023921	Mut	28.5541	59.5786	0.000285213	1.0611		ENSMUSG00000026853	Crat	95.1025	290.47	0.000285213	1.61083		ENSMUSG00000027115	Kif18a	1.28434	0.276153	0.00100762	-2.21749		ENSMUSG00000061100	Retnla	103.221	247.513	0.000285213	1.26177
ENSMUSG00000023927	Satb1	22.2119	2.09412	0.000285213	-3.40692		ENSMUSG00000026858	Fam73b	25.3456	72.7417	0.000285213	1.52105		ENSMUSG00000027130	Slc12a6	22.135	8.6269	0.000285213	-1.35942		ENSMUSG00000024151	Msh2	3.46745	8.33054	0.000285213	1.26453
ENSMUSG00000023938	Aars2	3.71109	8.78752	0.000285213	1.24361		ENSMUSG00000026866	Kynu	4.13613	0.74723	0.000285213	-2.46866		ENSMUSG00000027173	Depdc7	1.03106	0.183184	0.00415564	-2.49276		ENSMUSG00000021322	Aoah	0.320942	0.772647	0.00607365	1.2675
ENSMUSG00000023939	Mrpl14	28.2314	57.0596	0.00122915	1.01517		ENSMUSG00000026873	Phf19	2.46252	0.836954	0.000285213	-1.55692		ENSMUSG00000027201	Myef2	7.96891	3.93684	0.000285213	-1.01734		ENSMUSG00000028864	Hgf	0.186862	0.450208	0.0297251	1.26862
ENSMUSG00000023940	Sgol1	0.852903	0.240604	0.00186383	-1.82572		ENSMUSG00000026885	Ttll11	0.31551	0.838741	0.00962739	1.41054		ENSMUSG00000027204	Fbn1	6.43424	1.29687	0.000285213	-2.31074		ENSMUSG00000024420	Zfp521	0.341915	0.823923	0.000285213	1.26887
ENSMUSG00000023947	Nfkbie	12.7941	1.13166	0.000285213	-3.49897		ENSMUSG00000026893	Gca	5.01129	1.84214	0.0193286	-1.4438		ENSMUSG00000027220	Syt13	0.933727	0.136249	0.000285213	-2.77676		ENSMUSG00000054588	Gbp10	0.826903	1.99468	0.000285213	1.27037
ENSMUSG00000023951	Vegfa	87.8929	245.777	0.000285213	1.48353		ENSMUSG00000026895	Ndufa8	78.3244	241.818	0.000285213	1.62639		ENSMUSG00000027221	Chst1	23.4693	83.5484	0.000285213	1.83184		ENSMUSG00000052512	Nav2	0.344055	0.829951	0.000285213	1.27039
ENSMUSG00000023959	Clic5	3.61375	18.3232	0.000285213	2.3421		ENSMUSG00000026915	Strbp	10.008	3.17079	0.000285213	-1.65824		ENSMUSG00000027222	Pex16	63.2011	131.082	0.000285213	1.05245		ENSMUSG00000029810	Tmem176b	11.8474	28.6129	0.000285213	1.2721
ENSMUSG00000023967	Mrps18a	33.4364	98.8812	0.000285213	1.56428		ENSMUSG00000026950	Neb	0.365993	9.35965	0.000285213	4.67657		ENSMUSG00000027230	Creb3l1	3.17589	1.04494	0.000285213	-1.60374		ENSMUSG00000015355	Cd48	2.03035	4.91314	0.000285213	1.27492
ENSMUSG00000023968	Crip3	2.80859	0.241076	0.00144571	-3.54229		ENSMUSG00000026955	Sapcd2	1.67287	0.490775	0.0224089	-1.76919		ENSMUSG00000027257	Pacsin3	6.64871	19.3025	0.000285213	1.53764		ENSMUSG00000055148	Klf2	22.1966	53.7197	0.000285213	1.27511
ENSMUSG00000023991	Foxp4	13.2796	6.53536	0.000285213	-1.02287		ENSMUSG00000026959	Grin1	0.401957	0.00519287	0.000285213	-6.27437		ENSMUSG00000027281	Slx4ip	2.15587	1.01371	0.0307235	-1.08863		ENSMUSG00000026185	Igfbp5	10.6374	25.7585	0.000285213	1.2759
ENSMUSG00000023994	Nfya	13.5461	6.33207	0.000285213	-1.09713		ENSMUSG00000026977	2007-03-01	23.6106	11.6033	0.0340343	-1.0249		ENSMUSG00000027296	Itpka	1.59825	3.85885	0.000285213	1.27168		ENSMUSG00000082588	Gm15443	0.790702	1.91517	0.0320905	1.27627
ENSMUSG00000024013	Fgd2	22.778	1.73864	0.000285213	-3.71161		ENSMUSG00000026979	Psd4	16.7785	6.75182	0.011166	-1.31327		ENSMUSG00000027297	Ltk	1.35378	0.283731	0.000285213	-2.2544		ENSMUSG00000028121	Bcar3	2.89545	7.02054	0.000285213	1.27779
ENSMUSG00000024014	Pim1	17.6194	67.9047	0.000285213	1.94635		ENSMUSG00000026980	Ly75	3.02003	1.05976	0.000285213	-1.51083		ENSMUSG00000027306	Nusap1	3.96365	0.838281	0.000285213	-2.24132		ENSMUSG00000041957	Pkp2	2.08512	5.05717	0.000285213	1.2782
ENSMUSG00000024030	Abcg1	15.4487	4.69467	0.000285213	-1.71839		ENSMUSG00000026981	Il1rn	1.38601	0.644867	0.0265681	-1.10386		ENSMUSG00000027313	Chac1	1.00743	7.82614	0.000285213	2.95762		ENSMUSG00000021423	Ly86	4.61334	11.1928	0.000285213	1.27869
ENSMUSG00000024036	Slc37a1	3.73317	0.213983	0.000285213	-4.12483		ENSMUSG00000027006	Dnajc10	14.3678	7.04913	0.000285213	-1.02732		ENSMUSG00000027326	Casc5	0.672463	0.14021	0.000779155	-2.26187		ENSMUSG00000046056	Sbsn	11.8475	28.7448	0.000285213	1.27872
ENSMUSG00000024038	Ndufv3	139.604	435.478	0.000285213	1.64126		ENSMUSG00000027009	Itga4	6.95304	1.85721	0.000285213	-1.90451		ENSMUSG00000027327	1700037H04Rik	92.2366	252.554	0.000285213	1.45318		ENSMUSG00000004105	Angptl2	22.8715	55.5409	0.000285213	1.28
ENSMUSG00000024044	Epb4.1l3	1.79039	0.417546	0.000285213	-2.10027		ENSMUSG00000027010	Slc25a12	10.8973	4.9266	0.0180915	-1.14531		ENSMUSG00000027331	Knstrn	4.21482	1.49358	0.000285213	-1.4967		ENSMUSG00000052776	Oas1a	1.29393	3.14364	0.000285213	1.28068
ENSMUSG00000024056	Ndc80	2.34212	0.512546	0.000285213	-2.19206		ENSMUSG00000027035	Cers6	2.29994	0.866671	0.000285213	-1.40804		ENSMUSG00000027333	Smox	4.33106	15.5678	0.000285213	1.84577		ENSMUSG00000030269	Mtmr14	13.6034	33.0568	0.000285213	1.28098
ENSMUSG00000024063	Lbh	50.8918	9.93714	0.000285213	-2.35653		ENSMUSG00000027068	Dhrs9	0.125742	1.13648	0.000285213	3.17603		ENSMUSG00000027339	Rassf2	35.35	14.3291	0.000285213	-1.30276		ENSMUSG00000046186	Cd109	0.274448	0.667155	0.00144571	1.28149
ENSMUSG00000024065	Ehd3	6.87333	2.45016	0.000285213	-1.48813		ENSMUSG00000027072	Prg3	3.80018	0.749102	0.000285213	-2.34283		ENSMUSG00000027347	Rasgrp1	11.9233	2.16516	0.000285213	-2.46124		ENSMUSG00000045658	Pid1	5.90419	14.3555	0.000285213	1.28179
ENSMUSG00000024082	Ndufaf7	8.0941	18.3714	0.000285213	1.18252		ENSMUSG00000027075	Slc43a1	7.75025	20.201	0.000285213	1.38211		ENSMUSG00000027357	Crls1	26.465	61.6063	0.000285213	1.21899		ENSMUSG00000085175	Gm11423	2.4385	5.93167	0.00100762	1.28244
ENSMUSG00000024087	Cyp1b1	5.07606	1.57039	0.000285213	-1.69259		ENSMUSG00000027076	Timm10	16.6274	57.8965	0.000285213	1.79991		ENSMUSG00000027359	Slc27a2	1.36911	17.2634	0.000285213	3.65641		ENSMUSG00000068221	Pdxp	0.555106	1.35078	0.0282236	1.28296
ENSMUSG00000024097	Srsf7	30.4149	13.3787	0.000285213	-1.18484		ENSMUSG00000027099	Mtx2	21.2188	51.0123	0.000285213	1.2655		ENSMUSG00000027368	Dusp2	24.5188	7.19861	0.000285213	-1.7681		ENSMUSG00000025792	Slc25a10	32.9351	80.1556	0.000285213	1.28318
ENSMUSG00000024099	Ndufv2	122.554	522.458	0.000285213	2.0919		ENSMUSG00000027109	Sp3	22.8369	11.1053	0.000285213	-1.04012		ENSMUSG00000027371	Fahd2a	15.6009	34.1462	0.000285213	1.1301		ENSMUSG00000095079	Igha	0.866265	2.10882	0.0104048	1.28356
ENSMUSG00000024120	Lrpprc	14.4696	34.0172	0.000285213	1.23324		ENSMUSG00000027115	Kif18a	1.28434	0.313876	0.00122915	-2.03276		ENSMUSG00000027378	Nphp1	8.06607	16.9879	0.000285213	1.07457		ENSMUSG00000035878	Agphd1	0.392264	0.954984	0.000285213	1.28365
ENSMUSG00000024132	Eci1	84.7687	334.049	0.000285213	1.97846		ENSMUSG00000027130	Slc12a6	22.135	8.53271	0.000285213	-1.37525		ENSMUSG00000027379	Bub1	1.503	0.324247	0.000285213	-2.21268		ENSMUSG00000082361	Btc	1.31003	3.1896	0.000285213	1.28378
ENSMUSG00000024140	Epas1	50.5393	128.42	0.000285213	1.34539		ENSMUSG00000027173	Depdc7	1.03106	0.402474	0.0319621	-1.35716		ENSMUSG00000027381	Bcl2l11	5.02359	2.4002	0.000285213	-1.06556		ENSMUSG00000025076	Casp7	2.14492	5.22506	0.000285213	1.28452
ENSMUSG00000024151	Msh2	7.45879	3.41993	0.000285213	-1.12497		ENSMUSG00000027187	Cat	185.805	610.151	0.000285213	1.71538		ENSMUSG00000027397	Slc20a1	23.5007	9.96414	0.000285213	-1.23789		ENSMUSG00000049988	Lrrc25	1.12127	2.73479	0.000540037	1.2863
ENSMUSG00000024158	Hagh	35.8458	87.0911	0.000285213	1.28072		ENSMUSG00000027195	Hsd17b12	126.683	290.522	0.000285213	1.19742		ENSMUSG00000027399	Il1a	1.18368	0.252978	0.00504277	-2.2262		ENSMUSG00000024640	Psat1	9.59614	23.4337	0.000285213	1.28806
ENSMUSG00000024168	Tmem204	5.10635	10.658	0.00690838	1.06157		ENSMUSG00000027200	Sema6d	5.64195	2.51463	0.000285213	-1.16585		ENSMUSG00000027406	Idh3b	121.792	311.425	0.000285213	1.35447		ENSMUSG00000029821	Dfna5	0.720372	1.76052	0.0444451	1.28919
ENSMUSG00000024169	Ift140	7.63212	3.05219	0.000285213	-1.32224		ENSMUSG00000027203	Dut	19.7723	9.65721	0.000285213	-1.0338		ENSMUSG00000027423	Snx5	82.6748	40.1692	0.000285213	-1.04136		ENSMUSG00000063427	Rps10-ps2	1.96368	4.79919	0.0090021	1.28923
ENSMUSG00000024174	Pot1b	5.7797	1.65128	0.000285213	-1.80741		ENSMUSG00000027204	Fbn1	6.43424	3.07779	0.000285213	-1.06387		ENSMUSG00000027469	Tpx2	3.67949	0.765274	0.000285213	-2.26546		ENSMUSG00000066315	Gm12918	2.14176	5.2351	0.00206845	1.28942
ENSMUSG00000024181	Mrpl28	28.3397	57.3639	0.000285213	1.01732		ENSMUSG00000027217	Tspan18	19.0155	42.0568	0.000285213	1.14516		ENSMUSG00000027470	Mylk2	0.0311344	13.2843	0.0139873	8.737		ENSMUSG00000003949	Hlf	5.21836	12.76	0.00342368	1.28996
ENSMUSG00000024186	Rgs11	2.33095	0.463645	0.000285213	-2.32983		ENSMUSG00000027220	Syt13	0.933727	0.199117	0.000285213	-2.22938		ENSMUSG00000027474	Ccm2l	4.80793	10.4285	0.000285213	1.11704		ENSMUSG00000031451	Gas6	14.2833	34.9903	0.000285213	1.29263
ENSMUSG00000024187	Itfg3	15.4019	39.5859	0.000285213	1.36188		ENSMUSG00000027222	Pex16	63.2011	151.193	0.000285213	1.25837		ENSMUSG00000027489	Necab3	1.06375	0.323067	0.0110152	-1.71925		ENSMUSG00000030495	Slc7a10	19.9492	48.8757	0.000285213	1.29279
ENSMUSG00000024193	Phf1	19.7644	8.12072	0.000285213	-1.28322		ENSMUSG00000027230	Creb3l1	3.17589	1.46739	0.000285213	-1.11391		ENSMUSG00000027499	Pkia	2.58512	5.55155	0.000285213	1.10266		ENSMUSG00000053318	Slamf8	0.260942	0.639355	0.0257944	1.29289
ENSMUSG00000024197	Plin3	17.6245	40.4867	0.000285213	1.19987		ENSMUSG00000027242	Wdr76	3.96221	1.4785	0.000285213	-1.42217		ENSMUSG00000027508	Pag1	7.2103	2.36654	0.000285213	-1.60728		ENSMUSG00000036596	Cpz	0.968639	2.37579	0.000285213	1.29438
ENSMUSG00000024208	Mnf1	53.3359	149.277	0.000285213	1.48481		ENSMUSG00000027257	Pacsin3	6.64871	14.147	0.000285213	1.08935		ENSMUSG00000027533	Fabp5	194.243	421.767	0.000285213	1.11858		ENSMUSG00000031618	Nr3c2	0.630881	1.54903	0.000779155	1.29593
ENSMUSG00000024210	Ip6k3	0.472712	0.0619399	0.0145677	-2.93202		ENSMUSG00000027282	Mtch2	133.467	325.666	0.000285213	1.28691		ENSMUSG00000027544	Nfatc2	3.48647	1.31577	0.000285213	-1.40586		ENSMUSG00000049307	Fut4	0.166226	0.408231	0.0217454	1.29624
ENSMUSG00000024222	Fkbp5	9.81552	4.31897	0.000285213	-1.18438		ENSMUSG00000027296	Itpka	1.59825	4.79054	0.000285213	1.5837		ENSMUSG00000027580	Helz2	17.0784	7.72572	0.000285213	-1.14443		ENSMUSG00000034116	Vav1	0.6079	1.49297	0.00226995	1.29628
ENSMUSG00000024228	Nudt12	10.4479	26.3138	0.000285213	1.33261		ENSMUSG00000027297	Ltk	1.35378	0.311015	0.000285213	-2.12194		ENSMUSG00000027602	Map1lc3a	84.1524	188.426	0.000285213	1.16292		ENSMUSG00000039347	Atp6v0e2	1.85544	4.56215	0.000285213	1.29795
ENSMUSG00000024234	Mtpap	12.3281	25.0872	0.000285213	1.025		ENSMUSG00000027306	Nusap1	3.96365	0.830907	0.000285213	-2.25407		ENSMUSG00000027630	Tbl1xr1	9.12132	4.40152	0.000285213	-1.05124		ENSMUSG00000025742	Prps2	0.645041	1.58645	0.000779155	1.29834
ENSMUSG00000024235	Map3k8	5.37554	1.82842	0.000285213	-1.55581		ENSMUSG00000027315	Spint1	0.904651	0.34483	0.0161387	-1.39148		ENSMUSG00000027637	1110008F13Rik	29.4995	60.373	0.000285213	1.03321		ENSMUSG00000017737	Mmp9	1.25758	3.09706	0.000285213	1.30025
ENSMUSG00000024251	Thada	2.42036	1.08251	0.000285213	-1.16084		ENSMUSG00000027326	Casc5	0.672463	0.142258	0.00122915	-2.24095		ENSMUSG00000027639	Samhd1	74.9105	32.5092	0.000285213	-1.20432		ENSMUSG00000028189	Ctbs	1.33661	3.29498	0.000285213	1.30169
ENSMUSG00000024298	Zfp871	0.592794	0.229534	0.00360997	-1.36882		ENSMUSG00000027327	1700037H04Rik	92.2366	269.848	0.000285213	1.54874		ENSMUSG00000027641	Rbl1	5.401	2.24187	0.000285213	-1.26852		ENSMUSG00000026589	Sec16b	0.903259	2.22945	0.000285213	1.30348
ENSMUSG00000024299	Adamts10	16.2061	8.06083	0.000285213	-1.00754		ENSMUSG00000027331	Knstrn	4.21482	1.3432	0.00144571	-1.6498		ENSMUSG00000027660	Skil	7.33309	2.15218	0.000285213	-1.76862		ENSMUSG00000046275	Tusc5	35.0747	86.6103	0.000285213	1.30411
ENSMUSG00000024300	Myo1f	5.14489	0.769673	0.000285213	-2.74082		ENSMUSG00000027339	Rassf2	35.35	14.2237	0.000285213	-1.31341		ENSMUSG00000027673	Ndufb5	118.53	255.071	0.00186383	1.10565		ENSMUSG00000040212	Emp3	8.32604	20.5613	0.000285213	1.30423
ENSMUSG00000024301	Kifc5b	0.961616	0.19513	0.00122915	-2.30103		ENSMUSG00000027347	Rasgrp1	11.9233	3.25658	0.000285213	-1.87235		ENSMUSG00000027678	Ncoa3	11.527	5.63795	0.0226738	-1.03177		ENSMUSG00000062353	Gm15772	2.63152	6.50016	0.00740032	1.30458
ENSMUSG00000024331	Dsc2	1.68098	0.1	0.000285213	-4.07123		ENSMUSG00000027357	Crls1	26.465	68.9553	0.000285213	1.38158		ENSMUSG00000027692	Tnik	1.39376	0.632451	0.0120656	-1.13996		ENSMUSG00000026126	Ptpn18	3.00967	7.43634	0.000285213	1.30499
ENSMUSG00000024338	Psmb8	93.5897	23.3294	0.000285213	-2.0042		ENSMUSG00000027359	Slc27a2	1.36911	23.2133	0.000285213	4.08364		ENSMUSG00000027698	Nceh1	4.60092	1.8747	0.000285213	-1.29526		ENSMUSG00000017716	Birc5	0.695819	1.71948	0.0349951	1.30519
ENSMUSG00000024340	Btnl2	1.89238	0.0639404	0.00186383	-4.88733		ENSMUSG00000027360	Hdc	0.390046	1.28766	0.00415564	1.72304		ENSMUSG00000027699	Ect2	1.49799	0.556634	0.010712	-1.42823		ENSMUSG00000016024	Lbp	3.66344	9.06031	0.000285213	1.30636
ENSMUSG00000024349	Tmem173	22.8013	3.5717	0.000285213	-2.67443		ENSMUSG00000027368	Dusp2	24.5188	10.7398	0.000285213	-1.19092		ENSMUSG00000027713	1810062G17Rik	0.946443	3.00223	0.000285213	1.66545		ENSMUSG00000050288	Fzd2	0.407483	1.00781	0.00100762	1.30641
ENSMUSG00000024352	Spata24	3.98272	1.96838	0.0149973	-1.01675		ENSMUSG00000027371	Fahd2a	15.6009	33.0084	0.000285213	1.0812		ENSMUSG00000027715	Ccna2	7.15058	2.31629	0.000285213	-1.62624		ENSMUSG00000040272	Accs	1.96445	4.85999	0.000285213	1.30683
ENSMUSG00000024359	Hspa9	130.426	534.908	0.000285213	2.03606		ENSMUSG00000027374	Mrps5	24.1978	50.7352	0.00165682	1.06811		ENSMUSG00000027716	Trpc3	0.250378	1.16713	0.00165682	2.22079		ENSMUSG00000035357	Pdzrn3	1.53891	3.81547	0.000285213	1.30995
ENSMUSG00000024381	Bin1	27.3603	12.6134	0.000285213	-1.11713		ENSMUSG00000027379	Bub1	1.503	0.340616	0.00144571	-2.14163		ENSMUSG00000027737	Slc7a11	1.14036	0.332522	0.000285213	-1.77797		ENSMUSG00000020627	Klhl29	0.266821	0.661587	0.000285213	1.31006
ENSMUSG00000024395	Lims2	18.714	42.0039	0.000285213	1.16641		ENSMUSG00000027381	Bcl2l11	5.02359	2.49645	0.00122915	-1.00884		ENSMUSG00000027751	Supt20	14.0747	6.5993	0.000540037	-1.09272		ENSMUSG00000025511	Tspan4	33.3374	82.7656	0.000285213	1.31189
ENSMUSG00000024397	Aif1	19.0697	3.77824	0.000285213	-2.3355		ENSMUSG00000027386	Fbln7	1.00451	2.05798	0.00122915	1.03474		ENSMUSG00000027763	Mbnl1	52.9758	26.3574	0.000285213	-1.00713		ENSMUSG00000029185	Fam114a1	2.97593	7.38866	0.000285213	1.31197
ENSMUSG00000024399	Ltb	103.236	0.436123	0.000285213	-7.887		ENSMUSG00000027397	Slc20a1	23.5007	9.20448	0.000285213	-1.3523		ENSMUSG00000027765	P2ry1	0.387624	0.905636	0.00304796	1.22427		ENSMUSG00000015947	Fcgr1	0.869329	2.15885	0.000285213	1.31229
ENSMUSG00000024401	Tnf	4.34996	0.461207	0.000285213	-3.23752		ENSMUSG00000027398	Il1b	0.738577	0.0802157	0.0193286	-3.20279		ENSMUSG00000027776	Il12a	2.77877	1.19757	0.00323599	-1.21434		ENSMUSG00000026357	Rgs18	0.245774	0.611147	0.0341552	1.31419
ENSMUSG00000024414	Mrpl27	39.7856	88.6725	0.00304796	1.15624		ENSMUSG00000027399	Il1a	1.18368	0.203613	0.0090021	-2.53938		ENSMUSG00000027777	Schip1	1.65558	4.45732	0.000285213	1.42884		ENSMUSG00000036305	Rpl39-ps	7.01745	17.4765	0.0201416	1.3164
ENSMUSG00000024427	Spry4	2.25177	8.56029	0.000285213	1.9266		ENSMUSG00000027406	Idh3b	121.792	525.659	0.000285213	2.10971		ENSMUSG00000027778	Ift80	6.40333	1.86651	0.000285213	-1.77848		ENSMUSG00000049744	Arhgap15	0.441943	1.10079	0.0206784	1.31661
ENSMUSG00000024436	Mrps18b	28.7801	68.2732	0.000285213	1.24625		ENSMUSG00000027423	Snx5	82.6748	37.2227	0.000285213	-1.15126		ENSMUSG00000027784	Ppm1l	1.34888	2.90458	0.00397451	1.10657		ENSMUSG00000036298	Slc2a13	0.228641	0.569732	0.00820694	1.3172
ENSMUSG00000024442	0610009O20Rik	10.0945	21.8365	0.000285213	1.11317		ENSMUSG00000027465	Tbc1d20	41.3766	88.7923	0.000285213	1.10162		ENSMUSG00000027797	Dclk1	3.99346	0.851688	0.000285213	-2.22924		ENSMUSG00000064090	Vrk2	1.9937	4.97584	0.000285213	1.31949
ENSMUSG00000024462	Gabbr1	12.7706	5.20902	0.000285213	-1.29374		ENSMUSG00000027469	Tpx2	3.67949	1.02842	0.000285213	-1.83908		ENSMUSG00000027805	Pfn2	6.28287	13.1115	0.000285213	1.06134		ENSMUSG00000026574	Dpt	69.9868	174.711	0.000285213	1.31982
ENSMUSG00000024479	Mal2	2.21396	5.90612	0.000285213	1.41558		ENSMUSG00000027470	Mylk2	0.0311344	2.0777	0.0139873	6.06033		ENSMUSG00000027834	Serpini1	1.95066	0.730531	0.0437606	-1.41694		ENSMUSG00000027368	Dusp2	0.253148	0.632424	0.0407804	1.32091
ENSMUSG00000024507	Hsd17b4	65.3022	177.853	0.000285213	1.44548		ENSMUSG00000027478	Dnmt3b	1.16003	0.522025	0.00707272	-1.15197		ENSMUSG00000027843	Ptpn22	15.7286	4.8407	0.000285213	-1.7001		ENSMUSG00000027408	Cpxm1	5.25639	13.1333	0.000285213	1.32109
ENSMUSG00000024521	Pmaip1	3.94395	0.197626	0.000285213	-4.3188		ENSMUSG00000027481	Bpifb2	0.632965	0.274621	0.0485979	-1.20468		ENSMUSG00000027861	Casq2	0.153328	0.751601	0.00266413	2.29335		ENSMUSG00000042834	Nrep	12.5317	31.3226	0.000285213	1.32162
ENSMUSG00000024525	Impa2	6.01939	73.6309	0.000285213	3.61262		ENSMUSG00000027496	Aurka	2.69547	1.31713	0.00144571	-1.03314		ENSMUSG00000027863	Cd2	38.7455	14.8502	0.000285213	-1.38355		ENSMUSG00000050222	Il17d	0.96436	2.41073	0.00360997	1.32183
ENSMUSG00000024526	Cidea	156.563	1337.81	0.000285213	3.09506		ENSMUSG00000027506	Tpd52	15.5441	7.17543	0.000285213	-1.11523		ENSMUSG00000027878	Notch2	8.80154	3.9162	0.000285213	-1.1683		ENSMUSG00000031883	Car7	0.886589	2.21644	0.00304796	1.32191
ENSMUSG00000024527	Afg3l2	20.484	73.522	0.000285213	1.84368		ENSMUSG00000027508	Pag1	7.2103	2.37497	0.000285213	-1.60215		ENSMUSG00000027887	Sypl2	0.156327	5.28287	0.000285213	5.07868		ENSMUSG00000053560	Ier2	12.0982	30.2457	0.000285213	1.32194
ENSMUSG00000024530	Slmo1	0.363368	1.16888	0.00122915	1.68562		ENSMUSG00000027513	Pck1	664.156	1668.36	0.00100762	1.32884		ENSMUSG00000027959	Sass6	1.268	0.481888	0.0474843	-1.39578		ENSMUSG00000033220	Rac2	1.05865	2.65166	0.000285213	1.32467
ENSMUSG00000024533	Spire1	4.43677	11.9575	0.000285213	1.43033		ENSMUSG00000027533	Fabp5	194.243	568.464	0.000285213	1.54921		ENSMUSG00000027962	Vcam1	16.084	6.55687	0.000285213	-1.29455		ENSMUSG00000000244	Tspan32	0.453872	1.13745	0.0102521	1.32545
ENSMUSG00000024542	Cep192	3.08165	1.39399	0.000285213	-1.14448		ENSMUSG00000027544	Nfatc2	3.48647	1.71145	0.000285213	-1.02655		ENSMUSG00000027968	Larp7	8.57573	4.05484	0.000285213	-1.08061		ENSMUSG00000040345	Arhgap9	1.07053	2.68291	0.00144571	1.32547
ENSMUSG00000024548	Setbp1	0.963063	0.374683	0.000285213	-1.36196		ENSMUSG00000027550	Lrrcc1	3.01372	1.35755	0.000285213	-1.15054		ENSMUSG00000027985	Lef1	18.074	5.14628	0.000285213	-1.81231		ENSMUSG00000028167	Bdh2	0.54882	1.37707	0.0333041	1.3272
ENSMUSG00000024556	Me2	13.0857	4.8356	0.000285213	-1.43622		ENSMUSG00000027570	Col9a3	0.34577	1.07653	0.00884425	1.6385		ENSMUSG00000027995	Tlr2	2.94507	1.08731	0.000285213	-1.43754		ENSMUSG00000034675	Dbn1	2.27673	5.72008	0.000285213	1.32907
ENSMUSG00000024588	Fech	21.024	42.7336	0.000285213	1.02333		ENSMUSG00000027602	Map1lc3a	84.1524	184.82	0.000285213	1.13504		ENSMUSG00000027996	Sfrp2	5.89947	0.827091	0.000285213	-2.83447		ENSMUSG00000060419	Rps16-ps2	3.92834	9.87447	0.0419311	1.32978
ENSMUSG00000024590	Lmnb1	11.4861	2.69778	0.000285213	-2.09004		ENSMUSG00000027635	Dsn1	3.82907	1.50058	0.000285213	-1.35147		ENSMUSG00000027999	Pla2g12a	20.0064	48.4159	0.000285213	1.27502		ENSMUSG00000017969	Ptgis	0.977959	2.46066	0.0198715	1.3312
ENSMUSG00000024608	Rps14	744.983	332.593	0.000285213	-1.16345		ENSMUSG00000027637	1110008F13Rik	29.4995	82.3913	0.000285213	1.4818		ENSMUSG00000028017	Egf	0.259179	0.610978	0.00206845	1.23717		ENSMUSG00000025964	Adam23	1.47086	3.70651	0.000285213	1.3334
ENSMUSG00000024610	Cd74	1179.16	80.8084	0.000285213	-3.86711		ENSMUSG00000027641	Rbl1	5.401	2.12484	0.000285213	-1.34587		ENSMUSG00000028033	Kcnq5	0.591311	0.205285	0.00165682	-1.52629		ENSMUSG00000032066	Bco2	0.185697	0.468595	0.0404297	1.33539
ENSMUSG00000024613	Tcof1	9.86264	3.64539	0.000285213	-1.4359		ENSMUSG00000027660	Skil	7.33309	3.49753	0.000285213	-1.06808		ENSMUSG00000028034	Fubp1	16.0829	7.95113	0.000285213	-1.0163		ENSMUSG00000020592	Sdc1	1.30633	3.29887	0.000285213	1.33645
ENSMUSG00000024617	Camk2a	0.923773	0.242482	0.00226995	-1.92966		ENSMUSG00000027673	Ndufb5	118.53	330.93	0.000285213	1.48127		ENSMUSG00000028051	Hcn3	0.657786	0.251593	0.00994094	-1.38653		ENSMUSG00000079523	Tmsb10	52.5751	132.806	0.000285213	1.33687
ENSMUSG00000024621	Csf1r	21.5338	8.59582	0.000285213	-1.3249		ENSMUSG00000027679	Dnajc19	28.5391	67.5041	0.00186383	1.24204		ENSMUSG00000028062	Lamtor2	63.0995	144.702	0.000285213	1.19738		ENSMUSG00000027221	Chst1	10.7401	27.1319	0.000285213	1.33698
ENSMUSG00000024642	Tle4	6.26368	2.15006	0.000285213	-1.54263		ENSMUSG00000027692	Tnik	1.39376	0.51771	0.000285213	-1.42877		ENSMUSG00000028071	Sh2d2a	5.14988	1.9157	0.000285213	-1.42667		ENSMUSG00000038463	Olfml2b	2.12057	5.36224	0.000285213	1.33838
ENSMUSG00000024660	Incenp	5.54486	2.10263	0.000285213	-1.39896		ENSMUSG00000027698	Nceh1	4.60092	1.81496	0.000285213	-1.34198		ENSMUSG00000028078	Dclk2	1.61799	0.654136	0.000285213	-1.30654		ENSMUSG00000027322	Siglec1	0.852719	2.15808	0.000285213	1.33961
ENSMUSG00000024669	Cd5	14.1581	0.0732408	0.00415564	-7.59476		ENSMUSG00000027699	Ect2	1.49799	0.354539	0.000285213	-2.07901		ENSMUSG00000028085	Pet112	8.54781	17.4	0.0173975	1.02546		ENSMUSG00000022661	Cd200	13.1275	33.2355	0.000540037	1.34013
ENSMUSG00000024672	Ms4a7	4.71942	1.91667	0.00144571	-1.30001		ENSMUSG00000027709	Mccc1	47.8462	98.5901	0.000285213	1.04304		ENSMUSG00000028088	Fmo5	7.70119	16.853	0.000285213	1.12985		ENSMUSG00000025185	Loxl4	0.204575	0.518686	0.0222756	1.34223
ENSMUSG00000024673	Ms4a1	80.3757	0.068282	0.00657693	-10.201		ENSMUSG00000027713	1810062G17Rik	0.946443	2.26631	0.0116168	1.25976		ENSMUSG00000028104	Polr3gl	22.5606	45.7931	0.000285213	1.02132		ENSMUSG00000024672	Ms4a7	1.73979	4.4115	0.000285213	1.34236
ENSMUSG00000024675	Ms4a4c	26.6513	0.391588	0.000285213	-6.08873		ENSMUSG00000027715	Ccna2	7.15058	1.94929	0.000285213	-1.87511		ENSMUSG00000028121	Bcar3	22.6984	11.1998	0.000285213	-1.01912		ENSMUSG00000023992	Trem2	0.455131	1.15453	0.0250223	1.34295
ENSMUSG00000024677	Ms4a6b	34.1745	1.38425	0.000285213	-4.62574		ENSMUSG00000027716	Trpc3	0.250378	1.15513	0.00266413	2.20588		ENSMUSG00000028132	Tmem56	0.353473	1.02306	0.000285213	1.53322		ENSMUSG00000024044	Epb4.1l3	0.33174	0.842038	0.000285213	1.34383
ENSMUSG00000024683	Mrpl16	23.2644	62.5731	0.000285213	1.42742		ENSMUSG00000027737	Slc7a11	1.14036	0.395441	0.000285213	-1.52795		ENSMUSG00000028150	Rorc	10.2634	32.4212	0.000285213	1.65943		ENSMUSG00000036894	Rap2b	1.96326	4.98874	0.000285213	1.34542
ENSMUSG00000024691	Fam111a	19.6951	2.88557	0.000285213	-2.77091		ENSMUSG00000027751	Supt20	14.0747	6.56786	0.00144571	-1.09961		ENSMUSG00000028159	Dapp1	7.45013	2.0682	0.000285213	-1.84889		ENSMUSG00000029561	Oasl2	3.02039	7.67688	0.000285213	1.34579
ENSMUSG00000024695	Zfp91	25.9885	55.4738	0.000285213	1.09393		ENSMUSG00000027761	Aadac	0.1	0.483811	0.000285213	2.27444		ENSMUSG00000028163	Nfkb1	31.3435	15.3266	0.000285213	-1.03213		ENSMUSG00000091938	Gm2564	0.912947	2.32293	0.020546	1.34734
ENSMUSG00000024696	Lpxn	14.9209	0.977661	0.000285213	-3.93186		ENSMUSG00000027765	P2ry1	0.387624	1.22956	0.000285213	1.66541		ENSMUSG00000028175	Depdc1a	1.04977	0.140901	0.000540037	-2.89732		ENSMUSG00000045763	Basp1	2.41648	6.15134	0.000285213	1.34799
ENSMUSG00000024730	Ms4a8a	1.50012	0.69677	0.0405471	-1.10632		ENSMUSG00000027774	Gfm1	24.519	56.3125	0.000285213	1.19956		ENSMUSG00000028211	Trp53inp1	15.4117	6.47691	0.000285213	-1.25065		ENSMUSG00000031897	Psmb10	13.0661	33.2934	0.000285213	1.34941
ENSMUSG00000024737	Slc15a3	6.00637	0.62444	0.00266413	-3.26586		ENSMUSG00000027776	Il12a	2.77877	0.796276	0.000285213	-1.80311		ENSMUSG00000028214	Gem	3.26043	1.41696	0.000285213	-1.20226		ENSMUSG00000051048	P4ha3	0.169021	0.430729	0.0324568	1.34958
ENSMUSG00000024742	Fen1	6.46489	2.17458	0.000779155	-1.57189		ENSMUSG00000027778	Ift80	6.40333	2.47422	0.000285213	-1.37185		ENSMUSG00000028223	Decr1	74.0243	150.903	0.000285213	1.02755		ENSMUSG00000097183	AC136729.1	0.44178	1.12717	0.0200075	1.35131
ENSMUSG00000024743	Syt7	0.610825	1.26601	0.000285213	1.05146		ENSMUSG00000027797	Dclk1	3.99346	0.93947	0.000285213	-2.08772		ENSMUSG00000028229	Rmdn1	9.60374	21.701	0.00415564	1.17609		ENSMUSG00000038151	Prdm1	0.223641	0.572015	0.00657693	1.35487
ENSMUSG00000024768	Lipf	0.226507	3.37539	0.000540037	3.89743		ENSMUSG00000027809	Etfdh	47.6155	203.744	0.000285213	2.09725		ENSMUSG00000028233	Tgs1	7.12795	3.30354	0.000285213	-1.10947		ENSMUSG00000025092	Hspa12a	3.1327	8.01615	0.000285213	1.3555
ENSMUSG00000024777	Ppp2r5b	16.2653	39.3312	0.000285213	1.27388		ENSMUSG00000027843	Ptpn22	15.7286	5.77993	0.000285213	-1.44427		ENSMUSG00000028278	Rragd	0.691287	2.06752	0.000285213	1.58054		ENSMUSG00000039765	Cc2d2a	1.55394	3.97905	0.000285213	1.35649
ENSMUSG00000024781	Lipa	20.0686	97.0871	0.000285213	2.27434		ENSMUSG00000027858	Tspan2	2.74653	1.24798	0.000285213	-1.13802		ENSMUSG00000028282	Casp8ap2	2.30993	1.09661	0.00122915	-1.0748		ENSMUSG00000031264	Btk	0.422144	1.08107	0.00342368	1.35665
ENSMUSG00000024782	Ak3	66.3977	175.758	0.000285213	1.40439		ENSMUSG00000027861	Casq2	0.153328	1.01984	0.000779155	2.73365		ENSMUSG00000028312	Smc2	3.04511	0.926325	0.000285213	-1.7169		ENSMUSG00000031827	Cotl1	5.60413	14.3552	0.000285213	1.35701
ENSMUSG00000024791	Cdca5	1.98934	0.409983	0.000285213	-2.27865		ENSMUSG00000027863	Cd2	38.7455	19.1513	0.000285213	-1.01659		ENSMUSG00000028318	Polr1e	9.63168	4.40445	0.00360997	-1.12883		ENSMUSG00000034641	Cd300ld	0.84473	2.17562	0.000285213	1.36486
ENSMUSG00000024793	Tnfrsf25	7.55687	2.64272	0.000285213	-1.51577		ENSMUSG00000027878	Notch2	8.80154	3.62076	0.000285213	-1.28146		ENSMUSG00000028331	5830415F09Rik	3.19584	1.51237	0.00100762	-1.07938		ENSMUSG00000047676	Rpsa-ps10	1.73862	4.48102	0.000285213	1.36588
ENSMUSG00000024795	Kif20b	1.0248	0.337945	0.000285213	-1.60048		ENSMUSG00000027887	Sypl2	0.156327	2.38243	0.000540037	3.92979		ENSMUSG00000028337	Coro2a	9.89934	4.87313	0.0254087	-1.02248		ENSMUSG00000001663	Gstt1	16.5097	42.6521	0.000285213	1.3693
ENSMUSG00000024810	Il33	5.81277	0.845905	0.000285213	-2.78066		ENSMUSG00000027959	Sass6	1.268	0.426029	0.0345166	-1.57353		ENSMUSG00000028348	Murc	0.101044	1.59286	0.00144571	3.97856		ENSMUSG00000028957	Per3	7.56177	19.5398	0.000285213	1.36962
ENSMUSG00000024829	Mrpl21	25.1061	54.9661	0.000285213	1.1305		ENSMUSG00000027962	Vcam1	16.084	7.34004	0.000285213	-1.13177		ENSMUSG00000028359	Orm3	2.34389	20.9094	0.000285213	3.15717		ENSMUSG00000094686	Ccl21a	2.06424	5.33563	0.000285213	1.37005
ENSMUSG00000024833	Pola2	7.46919	3.18087	0.000285213	-1.23153		ENSMUSG00000027983	Cyp2u1	1.69414	4.12767	0.000285213	1.28477		ENSMUSG00000028362	Tnfsf8	2.73569	1.02607	0.000285213	-1.41478		ENSMUSG00000039853	Trim14	1.40797	3.64367	0.0415906	1.37178
ENSMUSG00000024842	Cabp4	1.14424	0.339134	0.00486773	-1.75446		ENSMUSG00000027984	Hadh	186.749	589.753	0.000285213	1.65901		ENSMUSG00000028369	Svep1	3.18417	8.94277	0.000285213	1.4898		ENSMUSG00000031712	Il15	2.01694	5.22491	0.000285213	1.37324
ENSMUSG00000024843	Chka	10.1684	3.97143	0.0157126	-1.35636		ENSMUSG00000027985	Lef1	18.074	7.99219	0.000285213	-1.17725		ENSMUSG00000028381	Ugcg	29.6307	9.90193	0.000285213	-1.58131		ENSMUSG00000096225	Lhx8	1.70856	4.42629	0.000285213	1.37332
ENSMUSG00000024851	Pitpnm1	32.5688	13.6518	0.000285213	-1.2544		ENSMUSG00000027994	Ccdc109b	3.32579	1.48829	0.00246856	-1.16004		ENSMUSG00000028382	Ptbp3	28.8417	13.5662	0.000285213	-1.08814		ENSMUSG00000031951	Tmem231	0.445481	1.15657	0.000779155	1.37642
ENSMUSG00000024855	Pacs1	8.68312	3.38055	0.000285213	-1.36096		ENSMUSG00000027995	Tlr2	2.94507	1.00402	0.000285213	-1.55251		ENSMUSG00000028385	Snx30	5.67197	1.51892	0.000285213	-1.9008		ENSMUSG00000034765	Dusp5	0.944455	2.45372	0.000285213	1.37742
ENSMUSG00000024858	Adrbk1	76.7598	24.3208	0.000285213	-1.65816		ENSMUSG00000027996	Sfrp2	5.89947	2.03995	0.000285213	-1.53205		ENSMUSG00000028393	Alad	29.6844	69.211	0.000285213	1.2213		ENSMUSG00000032135	Mcam	16.347	42.4833	0.000285213	1.37787
ENSMUSG00000024866	Acy3	5.21469	11.8196	0.000285213	1.18053		ENSMUSG00000028028	Alpk1	1.11018	0.545651	0.0451236	-1.02474		ENSMUSG00000028396	2310002L09Rik	0.1	1.82165	0.000285213	4.18717		ENSMUSG00000056758	Hmga2	0.481835	1.25413	0.00144571	1.38008
ENSMUSG00000024870	Rab1b	73.3575	169.285	0.000285213	1.20644		ENSMUSG00000028033	Kcnq5	0.591311	0.122595	0.000285213	-2.27002		ENSMUSG00000028427	Aqp7	56.0261	112.214	0.000285213	1.00208		ENSMUSG00000031506	Ptpn7	0.309398	0.806289	0.000779155	1.38183
ENSMUSG00000024883	Rin1	0.191183	0.420206	0.0201416	1.13614		ENSMUSG00000028036	Ptgfr	0.419629	0.102213	0.0456861	-2.03754		ENSMUSG00000028435	Aqp3	0.901282	0.385002	0.0444451	-1.22711		ENSMUSG00000094800	Gm9780	10.7596	28.0658	0.000285213	1.38319
ENSMUSG00000024885	Aldh3b1	3.85159	1.38888	0.000285213	-1.47153		ENSMUSG00000028042	Zbtb7b	21.9766	48.3036	0.000285213	1.13616		ENSMUSG00000028444	Cntfr	1.91442	3.93754	0.000285213	1.04039		ENSMUSG00000042616	Oscp1	4.49964	11.7551	0.00206845	1.38541
ENSMUSG00000024907	Gal	0.519718	0.1	0.000285213	-2.37773		ENSMUSG00000028062	Lamtor2	63.0995	141.773	0.000285213	1.16788		ENSMUSG00000028445	Enho	0.686864	1.39779	0.0433047	1.02505		ENSMUSG00000015957	Wnt11	2.76544	7.22639	0.000285213	1.38577
ENSMUSG00000024910	Ctsw	13.8358	0.208634	0.000285213	-6.05129		ENSMUSG00000028063	Lmna	22.602	48.6498	0.000285213	1.10598		ENSMUSG00000028447	Dctn3	35.0672	85.7049	0.00415564	1.28926		ENSMUSG00000033585	Ndn	11.1114	29.0694	0.000285213	1.38746
ENSMUSG00000024924	Vldlr	9.40486	20.9839	0.000285213	1.1578		ENSMUSG00000028076	Cd1d1	100.538	204.709	0.000285213	1.02583		ENSMUSG00000028459	Cd72	72.6961	22.1653	0.000285213	-1.71358		ENSMUSG00000029413	Naaa	9.27889	24.3221	0.000285213	1.39024
ENSMUSG00000024948	Map4k2	73.6251	14.5619	0.000285213	-2.338		ENSMUSG00000028078	Dclk2	1.61799	0.664833	0.000285213	-1.28314		ENSMUSG00000028460	Sit1	6.62287	2.56752	0.000285213	-1.36708		ENSMUSG00000004707	Ly9	0.336922	0.883161	0.00206845	1.39026
ENSMUSG00000024953	Prdx5	87.4915	218.026	0.000285213	1.31729		ENSMUSG00000028081	Rps3a1	778.15	382.056	0.000285213	-1.02626		ENSMUSG00000028464	Tpm2	5.50942	200.842	0.000285213	5.18802		ENSMUSG00000028541	B4galt2	0.710721	1.86329	0.0132572	1.3905
ENSMUSG00000024955	Esrra	21.8259	65.308	0.000285213	1.58122		ENSMUSG00000028088	Fmo5	7.70119	15.6567	0.000285213	1.02363		ENSMUSG00000028469	Npr2	14.8853	30.9095	0.000285213	1.05416		ENSMUSG00000068874	Selenbp1	24.1901	63.4944	0.000285213	1.39221
ENSMUSG00000024965	Fermt3	22.3949	1.42429	0.000285213	-3.97486		ENSMUSG00000028121	Bcar3	22.6984	9.62464	0.000285213	-1.23779		ENSMUSG00000028470	Hint2	56.8734	142.476	0.000285213	1.32489		ENSMUSG00000091649	Phf11b	0.936187	2.45759	0.00122915	1.39238
ENSMUSG00000024975	Pdcd4	34.4486	14.395	0.000285213	-1.25888		ENSMUSG00000028127	Abcd3	31.9006	88.7824	0.000285213	1.47669		ENSMUSG00000028480	Glipr2	15.2811	5.30396	0.000285213	-1.52661		ENSMUSG00000018648	Dusp14	0.521189	1.36972	0.0046922	1.394
ENSMUSG00000024978	Gpam	18.6931	71.44	0.000285213	1.93423		ENSMUSG00000028158	Mttp	1.08103	2.19951	0.000285213	1.02478		ENSMUSG00000028484	Psip1	19.974	8.73829	0.000285213	-1.1927		ENSMUSG00000026875	Traf1	0.601674	1.58156	0.0090021	1.39429
ENSMUSG00000024979	Tectb	0.117592	0.819213	0.0102521	2.80045		ENSMUSG00000028159	Dapp1	7.45013	2.39671	0.000285213	-1.63621		ENSMUSG00000028525	Pde4b	10.5004	3.85489	0.000285213	-1.44568		ENSMUSG00000083149	Gm11380	3.80741	10.0094	0.000285213	1.39447
ENSMUSG00000024981	Acsl5	24.6992	300.841	0.000285213	3.60646		ENSMUSG00000028164	Manba	5.51546	2.6883	0.000285213	-1.03679		ENSMUSG00000028528	Dnajc6	0.95756	0.192543	0.00285667	-2.31418		ENSMUSG00000022367	Has2	0.215485	0.56677	0.00397451	1.39518
ENSMUSG00000024986	Hhex	10.9496	1.4911	0.000285213	-2.87643		ENSMUSG00000028175	Depdc1a	1.04977	0.17912	0.00266413	-2.55107		ENSMUSG00000028530	Jak1	53.2705	26.4739	0.000779155	-1.00877		ENSMUSG00000032841	Prr5l	1.01883	2.68043	0.00657693	1.39555
ENSMUSG00000024989	Cep55	2.9214	1.05296	0.000285213	-1.47221		ENSMUSG00000028223	Decr1	74.0243	293.189	0.000285213	1.98576		ENSMUSG00000028532	Cachd1	3.84002	9.12091	0.00165682	1.24806		ENSMUSG00000049103	Ccr2	2.15341	5.66969	0.000285213	1.39665
ENSMUSG00000024997	Prdx3	100.219	374.284	0.000285213	1.90098		ENSMUSG00000028229	Rmdn1	9.60374	38.911	0.000285213	2.01851		ENSMUSG00000028540	Dph2	5.30743	2.5556	0.000285213	-1.05435		ENSMUSG00000026443	Lrrn2	0.147817	0.389696	0.0377403	1.39854
ENSMUSG00000025001	Hells	2.74122	0.421298	0.000285213	-2.70191		ENSMUSG00000028233	Tgs1	7.12795	3.4161	0.000540037	-1.06114		ENSMUSG00000028545	Bend5	3.90909	1.36407	0.000285213	-1.51892		ENSMUSG00000026255	Efhd1	1.45645	3.84586	0.000285213	1.40085
ENSMUSG00000025007	Aldh18a1	5.98765	1.45849	0.000285213	-2.03751		ENSMUSG00000028243	Ubxn2b	1.92482	0.877925	0.000285213	-1.13255		ENSMUSG00000028555	Ttc39a	1.84427	0.886211	0.00573444	-1.05733		ENSMUSG00000039903	Eva1c	0.45158	1.19245	0.00206845	1.40088
ENSMUSG00000025014	Dntt	0.638035	0.1	0.000285213	-2.67364		ENSMUSG00000028247	Coq3	7.64272	20.923	0.000285213	1.45293		ENSMUSG00000028572	Hook1	3.08236	1.20906	0.000285213	-1.35015		ENSMUSG00000030839	Sergef	1.14725	3.03274	0.000285213	1.40244
ENSMUSG00000025017	Pik3ap1	11.5973	0.420076	0.000285213	-4.78699		ENSMUSG00000028261	Ndufaf4	9.94062	23.6072	0.000285213	1.24782		ENSMUSG00000028578	Caap1	3.3228	1.60988	0.00100762	-1.04545		ENSMUSG00000012428	Steap4	61.5318	162.68	0.000285213	1.40263
ENSMUSG00000025044	Msr1	1.90582	0.595471	0.000285213	-1.67831		ENSMUSG00000028264	Spaca1	1.98526	5.11779	0.000285213	1.36619		ENSMUSG00000028581	Laptm5	132.728	50.0891	0.000285213	-1.4059		ENSMUSG00000052364	B630019K06Rik	0.221432	0.585431	0.0151406	1.40264
ENSMUSG00000025050	Pcgf6	4.20839	1.85381	0.000285213	-1.18278		ENSMUSG00000028312	Smc2	3.04511	0.965066	0.000285213	-1.65779		ENSMUSG00000028584	Lrrc38	0.1	0.558133	0.000285213	2.48061		ENSMUSG00000046031	Fam26f	1.27677	3.37707	0.00100762	1.40327
ENSMUSG00000025058	5430427O19Rik	1.56003	0.0507193	0.00186383	-4.9429		ENSMUSG00000028344	Invs	1.96434	0.94368	0.00246856	-1.05768		ENSMUSG00000028599	Tnfrsf1b	12.9692	5.7093	0.000285213	-1.1837		ENSMUSG00000062456	Rpl9-ps6	1.35733	3.5934	0.00641066	1.40458
ENSMUSG00000025059	Gyk	2.85759	66.9181	0.000285213	4.54953		ENSMUSG00000028348	Murc	0.101044	0.928013	0.00342368	3.19916		ENSMUSG00000028601	Echdc2	15.6083	38.5985	0.000285213	1.30623		ENSMUSG00000034463	Scara3	1.36303	3.61337	0.000285213	1.40653
ENSMUSG00000025068	Gsto1	36.4983	99.9362	0.000285213	1.45318		ENSMUSG00000028359	Orm3	2.34389	12.3619	0.000285213	2.39892		ENSMUSG00000028607	Cpt2	60.8766	148.774	0.000285213	1.28916		ENSMUSG00000030559	Rab38	0.434329	1.15326	0.0100967	1.40886
ENSMUSG00000025103	Btbd1	26.122	56.019	0.000285213	1.10065		ENSMUSG00000028362	Tnfsf8	2.73569	1.30652	0.000285213	-1.06618		ENSMUSG00000028613	Lrp8	1.55426	0.54379	0.00641066	-1.51511		ENSMUSG00000037375	Hhat	0.190348	0.507172	0.0173975	1.41384
ENSMUSG00000025137	Pcyt2	43.4049	135.516	0.000285213	1.64253		ENSMUSG00000028369	Svep1	3.18417	6.86195	0.000285213	1.1077		ENSMUSG00000028631	Kcnq4	2.16249	6.26875	0.000285213	1.53548		ENSMUSG00000061535	C1qtnf7	0.662183	1.76663	0.0185091	1.4157
ENSMUSG00000025140	Pycr1	1.12192	0.471676	0.0252814	-1.2501		ENSMUSG00000028381	Ugcg	29.6307	9.61308	0.000285213	-1.62402		ENSMUSG00000028648	Ndufs5	154.301	359.129	0.000285213	1.21875		ENSMUSG00000032243	Itga11	0.625231	1.66842	0.000285213	1.41602
ENSMUSG00000025159	Mms19	17.7598	6.33699	0.000285213	-1.48675		ENSMUSG00000028382	Ptbp3	28.8417	12.5465	0.000285213	-1.20087		ENSMUSG00000028653	Trit1	13.1133	26.4728	0.000285213	1.01348		ENSMUSG00000093738	AI606473	0.742624	1.98172	0.00206845	1.41605
ENSMUSG00000025163	Cd7	8.71004	0.124477	0.023201	-6.12873		ENSMUSG00000028383	Hsdl2	34.0775	71.4642	0.000285213	1.0684		ENSMUSG00000028654	Mycl1	2.97438	6.09545	0.000285213	1.03514		ENSMUSG00000029373	Pf4	16.8923	45.078	0.000285213	1.41606
ENSMUSG00000025170	Rab40b	2.23659	4.86189	0.000285213	1.12022		ENSMUSG00000028385	Snx30	5.67197	1.77263	0.000285213	-1.67796		ENSMUSG00000028678	Kif2c	1.64755	0.475385	0.000285213	-1.79315		ENSMUSG00000030707	Coro1a	5.43992	14.5508	0.000285213	1.41944
ENSMUSG00000025172	Ankrd2	0.088787	0.604511	0.0403162	2.76735		ENSMUSG00000028389	Zfp37	0.608144	0.250561	0.0398461	-1.27925		ENSMUSG00000028681	Ptch2	3.96796	1.15067	0.000285213	-1.78592		ENSMUSG00000083929	Gm10600	0.157195	0.420601	0.0438768	1.4199
ENSMUSG00000025175	Fn3k	4.37846	17.6091	0.000285213	2.00783		ENSMUSG00000028393	Alad	29.6844	60.1549	0.000285213	1.01898		ENSMUSG00000028713	Cyp4b1	16.8069	54.4	0.000285213	1.69455		ENSMUSG00000033192	Lpcat2	0.16941	0.453414	0.0485979	1.42031
ENSMUSG00000025176	Hoga1	1.29516	2.60365	0.00740032	1.00741		ENSMUSG00000028396	2310002L09Rik	0.1	0.576877	0.000285213	2.52826		ENSMUSG00000028718	Stil	0.708853	0.226095	0.00521655	-1.64856		ENSMUSG00000039217	Il18	1.50276	4.02226	0.00342368	1.42039
ENSMUSG00000025190	Got1	6.67062	30.6317	0.000285213	2.19913		ENSMUSG00000028434	Epb4.1l4b	0.876683	2.52343	0.000285213	1.52526		ENSMUSG00000028743	Akr7a5	16.158	33.6102	0.000285213	1.05665		ENSMUSG00000074738	B930041F14Rik	0.814929	2.18238	0.000285213	1.42116
ENSMUSG00000025202	Scd3	1.41959	0.666149	0.00165682	-1.09156		ENSMUSG00000028444	Cntfr	1.91442	6.19681	0.000285213	1.69462		ENSMUSG00000028756	Pink1	48.0521	105.638	0.000285213	1.13646		ENSMUSG00000032089	Il10ra	0.859287	2.30696	0.000285213	1.42478
ENSMUSG00000025203	Scd2	135.658	440.088	0.000285213	1.69782		ENSMUSG00000028459	Cd72	72.6961	30.0449	0.000285213	-1.27476		ENSMUSG00000028763	Hspg2	34.6913	74.831	0.0178113	1.10906		ENSMUSG00000028364	Tnc	1.35922	3.6494	0.000285213	1.42488
ENSMUSG00000025204	Ndufb8	244.756	932.271	0.000285213	1.92941		ENSMUSG00000028463	Car9	0.607229	0.0892863	0.0198715	-2.76573		ENSMUSG00000028766	Alpl	1.40444	3.46619	0.000779155	1.30336		ENSMUSG00000025150	Cbr2	10.9326	29.3547	0.000285213	1.42495
ENSMUSG00000025212	Sfxn3	10.9595	4.15464	0.000285213	-1.39939		ENSMUSG00000028464	Tpm2	5.50942	51.2195	0.000285213	3.21672		ENSMUSG00000028773	Fabp3	3.84797	59.1609	0.000285213	3.94247		ENSMUSG00000034006	Pqlc1	5.1719	13.898	0.000285213	1.42611
ENSMUSG00000025213	Kazald1	1.55464	3.38985	0.00165682	1.12464		ENSMUSG00000028470	Hint2	56.8734	138.817	0.000285213	1.28736		ENSMUSG00000028776	Tinagl1	13.4448	42.9386	0.000285213	1.67523		ENSMUSG00000069972	Rps13-ps2	1.31591	3.53657	0.0144233	1.42629
ENSMUSG00000025221	Kcnip2	0.647422	0.0858671	0.00342368	-2.91453		ENSMUSG00000028480	Glipr2	15.2811	7.23969	0.000285213	-1.07775		ENSMUSG00000028780	Sema3c	5.33522	1.8984	0.000285213	-1.49076		ENSMUSG00000047022	Mipol1	1.35136	3.63332	0.00573444	1.42688
ENSMUSG00000025223	Ldb1	58.6795	28.5023	0.000285213	-1.04178		ENSMUSG00000028484	Psip1	19.974	9.78795	0.000285213	-1.02904		ENSMUSG00000028792	Ak2	109.771	247.91	0.000285213	1.17532		ENSMUSG00000054675	Tmem119	1.23297	3.31635	0.000285213	1.42746
ENSMUSG00000025225	Nfkb2	21.4287	4.23866	0.000285213	-2.33786		ENSMUSG00000028494	Plin2	239.569	492.51	0.000285213	1.03971		ENSMUSG00000028803	Nipal3	4.29508	2.14143	0.000285213	-1.00411		ENSMUSG00000046070	Igfals	4.55827	12.2606	0.000285213	1.42747
ENSMUSG00000025270	Alas2	2.76376	11.3558	0.000540037	2.03873		ENSMUSG00000028525	Pde4b	10.5004	3.35256	0.000285213	-1.64711		ENSMUSG00000028826	Tmem57	11.8134	24.9635	0.000285213	1.0794		ENSMUSG00000021943	Gdf10	2.99774	8.07174	0.000285213	1.429
ENSMUSG00000025277	Abhd6	9.56037	36.1725	0.000285213	1.91975		ENSMUSG00000028527	Ak4	0.366207	2.06317	0.000285213	2.49413		ENSMUSG00000028832	Stmn1	18.3757	8.44488	0.000285213	-1.12165		ENSMUSG00000015340	Cybb	1.03926	2.79839	0.000285213	1.42904
ENSMUSG00000025279	Dnase1l3	10.5011	0.20341	0.000285213	-5.69001		ENSMUSG00000028545	Bend5	3.90909	1.81817	0.00165682	-1.10435		ENSMUSG00000028834	Trim63	0.1	5.97137	0.000285213	5.89999		ENSMUSG00000006462	A530013C23Rik	0.721519	1.94614	0.000285213	1.43151
ENSMUSG00000025290	Rps24	1458.99	659.376	0.000285213	-1.1458		ENSMUSG00000028581	Laptm5	132.728	59.2262	0.000285213	-1.16417		ENSMUSG00000028838	Extl1	2.57707	1.18548	0.000779155	-1.12026		ENSMUSG00000024810	Il33	1.19345	3.22013	0.000285213	1.43198
ENSMUSG00000025314	Ptprj	7.35884	1.42277	0.000285213	-2.37078		ENSMUSG00000028601	Echdc2	15.6083	33.33	0.000285213	1.09451		ENSMUSG00000028843	Sh3bgrl3	207.047	98.4574	0.000285213	-1.07239		ENSMUSG00000085218	BB218582	2.20021	5.93788	0.000540037	1.43231
ENSMUSG00000025321	Itgb8	0.390382	0.156199	0.00100762	-1.3215		ENSMUSG00000028603	Scp2	468.508	1162.49	0.000285213	1.31107		ENSMUSG00000028862	Map3k6	3.30584	12.7301	0.000285213	1.94515		ENSMUSG00000022014	Epsti1	1.01458	2.73834	0.000285213	1.43242
ENSMUSG00000025323	Sp4	3.11901	0.440539	0.000285213	-2.82375		ENSMUSG00000028607	Cpt2	60.8766	279.319	0.000285213	2.19795		ENSMUSG00000028864	Hgf	0.802651	0.397373	0.0265681	-1.01428		ENSMUSG00000017639	Rab11fip4	0.257436	0.694974	0.027207	1.43275
ENSMUSG00000025352	Gdf11	3.1918	0.571867	0.000285213	-2.48062		ENSMUSG00000028613	Lrp8	1.55426	0.550196	0.000285213	-1.49821		ENSMUSG00000028865	Cd164l2	0.902334	4.26261	0.000285213	2.24		ENSMUSG00000050721	Plekho2	2.53287	6.84571	0.000285213	1.43443
ENSMUSG00000025355	Mmp19	7.67135	18.6427	0.000285213	1.28106		ENSMUSG00000028648	Ndufs5	154.301	471.743	0.000285213	1.61225		ENSMUSG00000028873	Cdca8	5.50801	1.80459	0.00165682	-1.60986		ENSMUSG00000009378	Slc16a12	0.49171	1.32923	0.000285213	1.43471
ENSMUSG00000025357	Dgka	50.4684	4.53873	0.000285213	-3.47502		ENSMUSG00000028655	Mfsd2a	0.387366	6.74908	0.000285213	4.12292		ENSMUSG00000028874	Fgr	5.27726	1.56863	0.000285213	-1.75028		ENSMUSG00000021822	Plau	5.40206	14.6236	0.000285213	1.43672
ENSMUSG00000025362	Rps26	750.832	348.99	0.000285213	-1.1053		ENSMUSG00000028678	Kif2c	1.64755	0.479886	0.000285213	-1.77956		ENSMUSG00000028910	Mecr	42.5371	102.821	0.000285213	1.27334		ENSMUSG00000024885	Aldh3b1	0.656911	1.77995	0.000540037	1.43807
ENSMUSG00000025375	Aatk	7.03052	14.7388	0.00100762	1.06792		ENSMUSG00000028681	Ptch2	3.96796	0.62374	0.000285213	-2.66938		ENSMUSG00000028927	Padi2	2.61376	0.906576	0.000285213	-1.52763		ENSMUSG00000024338	Psmb8	16.2805	44.132	0.000285213	1.43868
ENSMUSG00000025393	Atp5b	869.817	3886.66	0.000779155	2.15975		ENSMUSG00000028698	Pik3r3	2.82046	1.31583	0.000285213	-1.09996		ENSMUSG00000028931	Kcnab2	10.8108	4.00429	0.000285213	-1.43285		ENSMUSG00000032392	Parp16	3.48005	9.43368	0.000285213	1.43871
ENSMUSG00000025395	Prim1	5.98209	1.8735	0.000285213	-1.67491		ENSMUSG00000028701	Lurap1	2.32633	5.33771	0.0282236	1.19817		ENSMUSG00000028937	Acot7	8.85964	17.9318	0.000285213	1.0172		ENSMUSG00000037347	Chst7	0.518301	1.40524	0.00226995	1.43895
ENSMUSG00000025420	Katnal2	1.56998	3.34973	0.000779155	1.0933		ENSMUSG00000028713	Cyp4b1	16.8069	36.0343	0.000285213	1.10032		ENSMUSG00000028957	Per3	5.71506	27.1708	0.000285213	2.24922		ENSMUSG00000020334	Slc22a4	3.42015	9.2739	0.000285213	1.43912
ENSMUSG00000025421	Hdhd2	18.2342	42.683	0.000285213	1.22701		ENSMUSG00000028716	Pdzk1ip1	2.19666	1.06493	0.0418177	-1.04455		ENSMUSG00000028973	Abcb8	15.316	31.5722	0.000285213	1.04362		ENSMUSG00000045709	1700023L04Rik	0.720429	1.95755	0.0164175	1.44212
ENSMUSG00000025422	Agap2	4.31919	0.345214	0.000285213	-3.6452		ENSMUSG00000028718	Stil	0.708853	0.150632	0.000285213	-2.23446		ENSMUSG00000028975	Pex14	17.2434	36.7881	0.000285213	1.09319		ENSMUSG00000020323	Prss57	0.308096	0.837273	0.00707272	1.44232
ENSMUSG00000025428	Atp5a1	360.87	1290.74	0.000285213	1.83865		ENSMUSG00000028737	Aldh4a1	22.7285	46.9928	0.000285213	1.04794		ENSMUSG00000028982	Slc25a33	3.60346	11.5374	0.000285213	1.67886		ENSMUSG00000020181	Nav3	0.380058	1.03291	0.0158561	1.44242
ENSMUSG00000025433	Crisp3	1.33192	0.1	0.000285213	-3.73544		ENSMUSG00000028743	Akr7a5	16.158	34.8026	0.000285213	1.10695		ENSMUSG00000028998	Tomm7	47.9371	119.5	0.000285213	1.3178		ENSMUSG00000044177	Wfikkn2	0.142883	0.388347	0.0359528	1.44251
ENSMUSG00000025450	Gm9752	2.49987	0.883245	0.0149973	-1.50097		ENSMUSG00000028751	Pla2g2e	2.05883	6.72064	0.00285667	1.70677		ENSMUSG00000029001	Fbxo44	3.52527	7.70198	0.000285213	1.1275		ENSMUSG00000048616	Nog	0.187478	0.510138	0.0414729	1.44417
ENSMUSG00000025453	Nnt	8.72779	3.37776	0.000285213	-1.36955		ENSMUSG00000028756	Pink1	48.0521	98.2894	0.000285213	1.03244		ENSMUSG00000029005	Draxin	0.551598	0.134286	0.0343987	-2.03831		ENSMUSG00000020150	Gamt	7.44313	20.2684	0.000285213	1.44525
ENSMUSG00000025465	Echs1	157.384	487.82	0.000285213	1.63206		ENSMUSG00000028766	Alpl	1.40444	6.23636	0.000285213	2.15071		ENSMUSG00000029036	Atad3a	23.6449	48.0098	0.000285213	1.0218		ENSMUSG00000067878	Mtap7d3	0.545243	1.48753	0.000285213	1.44795
ENSMUSG00000025466	Fuom	18.1032	85.0138	0.000285213	2.23145		ENSMUSG00000028773	Fabp3	3.84797	121.203	0.000285213	4.97718		ENSMUSG00000029055	Plch2	0.484028	0.111788	0.0282236	-2.11433		ENSMUSG00000066191	Anks6	0.334466	0.915263	0.0242413	1.45233
ENSMUSG00000025473	Adam8	5.709	0.581876	0.000285213	-3.29445		ENSMUSG00000028776	Tinagl1	13.4448	35.5481	0.000285213	1.40272		ENSMUSG00000029082	Bst1	8.20072	2.58295	0.00433606	-1.66673		ENSMUSG00000049241	Gpr81	10.5462	28.9543	0.000285213	1.45705
ENSMUSG00000025486	Sirt3	9.48734	33.6386	0.00415564	1.82604		ENSMUSG00000028782	Bai2	0.495125	0.138228	0.0437606	-1.84074		ENSMUSG00000029084	Cd38	23.7659	8.23304	0.000285213	-1.5294		ENSMUSG00000056214	Pard6g	1.11129	3.05517	0.000285213	1.45902
ENSMUSG00000025488	Cox8b	311.079	3079.29	0.000285213	3.30724		ENSMUSG00000028792	Ak2	109.771	234.389	0.000285213	1.09441		ENSMUSG00000029095	Ablim2	2.1365	4.76293	0.00397451	1.1566		ENSMUSG00000046215	Rprml	2.13774	5.88315	0.000285213	1.4605
ENSMUSG00000025491	Ifitm1	17.1276	1.26045	0.000285213	-3.76431		ENSMUSG00000028799	Zfp362	10.382	5.05235	0.000285213	-1.03906		ENSMUSG00000029103	Lrpap1	34.2061	76.9435	0.000285213	1.16955		ENSMUSG00000027030	Stk39	3.65927	10.0937	0.000285213	1.46383
ENSMUSG00000025494	Sigirr	7.82501	1.64294	0.000285213	-2.25181		ENSMUSG00000028832	Stmn1	18.3757	8.65621	0.000285213	-1.08599		ENSMUSG00000029153	Ociad2	0.649459	1.5827	0.00266413	1.28508		ENSMUSG00000045441	Gprin3	0.161855	0.446883	0.0122141	1.4652
ENSMUSG00000025495	Ptdss2	8.7802	31.6121	0.000285213	1.84815		ENSMUSG00000028834	Trim63	0.1	1.74854	0.000285213	4.12808		ENSMUSG00000029162	Khk	7.68946	17.8148	0.000285213	1.21212		ENSMUSG00000043518	Rai2	2.16375	5.97729	0.000285213	1.46596
ENSMUSG00000025498	Irf7	16.9359	7.98462	0.0072374	-1.08479		ENSMUSG00000028843	Sh3bgrl3	207.047	87.9276	0.000285213	-1.23557		ENSMUSG00000029166	Mapre3	6.80615	16.635	0.000285213	1.28931		ENSMUSG00000089783	Gm454	5.39721	14.9281	0.000285213	1.46774
ENSMUSG00000025503	Taldo1	314.333	860.602	0.000285213	1.45305		ENSMUSG00000028862	Map3k6	3.30584	17.5149	0.000285213	2.40549		ENSMUSG00000029174	Tbc1d1	9.97415	4.472	0.000285213	-1.15727		ENSMUSG00000032038	St3gal4	7.27095	20.1458	0.000285213	1.47026
ENSMUSG00000025509	Pnpla2	597.947	1832.6	0.000285213	1.6158		ENSMUSG00000028865	Cd164l2	0.902334	3.26495	0.000285213	1.85533		ENSMUSG00000029177	Cenpa	12.2123	5.09092	0.000285213	-1.26234		ENSMUSG00000025352	Gdf11	0.253409	0.702809	0.000779155	1.47166
ENSMUSG00000025512	Chid1	8.18531	16.7365	0.0147102	1.03189		ENSMUSG00000028873	Cdca8	5.50801	1.40664	0.000540037	-1.96928		ENSMUSG00000029192	Tbc1d14	14.0621	6.95914	0.0274621	-1.01483		ENSMUSG00000015312	Gadd45b	2.61185	7.24487	0.000285213	1.47189
ENSMUSG00000025515	Muc2	0.0726903	0.367848	0.0437606	2.33927		ENSMUSG00000028874	Fgr	5.27726	1.45221	0.000285213	-1.86154		ENSMUSG00000029198	Grpel1	15.0219	32.5757	0.000285213	1.11673		ENSMUSG00000022528	Hes1	7.32439	20.365	0.000285213	1.47531
ENSMUSG00000025525	Apool	17.4735	52.0874	0.000285213	1.57577		ENSMUSG00000028910	Mecr	42.5371	152.364	0.000285213	1.84073		ENSMUSG00000029202	Pds5a	9.25393	4.51254	0.000285213	-1.03613		ENSMUSG00000001281	Itgb7	0.720305	2.00401	0.000285213	1.47621
ENSMUSG00000025545	Clybl	48.364	149.744	0.000285213	1.63049		ENSMUSG00000028919	Arhgef19	0.173833	1.66169	0.00707272	3.25688		ENSMUSG00000029204	Rhoh	9.31929	2.49177	0.000285213	-1.90305		ENSMUSG00000018008	Cyth4	2.14607	5.9733	0.000285213	1.47683
ENSMUSG00000025571	Tnrc6c	7.649	3.32616	0.000285213	-1.20141		ENSMUSG00000028927	Padi2	2.61376	1.09462	0.000285213	-1.2557		ENSMUSG00000029217	Tec	10.5503	3.38322	0.000285213	-1.64082		ENSMUSG00000002204	Napsa	0.426926	1.18982	0.00590608	1.47869
ENSMUSG00000025572	Tmc6	26.5865	9.92453	0.000285213	-1.42162		ENSMUSG00000028931	Kcnab2	10.8108	5.09178	0.000285213	-1.08623		ENSMUSG00000029238	Clock	4.78677	2.34444	0.000285213	-1.02981		ENSMUSG00000041642	Kif21b	0.144943	0.404059	0.0155682	1.47908
ENSMUSG00000025574	Tk1	12.0021	3.18439	0.00144571	-1.9142		ENSMUSG00000028957	Per3	5.71506	14.4791	0.00285667	1.34113		ENSMUSG00000029249	Rest	5.55552	2.42004	0.000285213	-1.19889		ENSMUSG00000022577	Ly6h	0.728403	2.03419	0.00304796	1.48165
ENSMUSG00000025577	Cbx2	1.36528	0.632634	0.00186383	-1.10975		ENSMUSG00000028973	Abcb8	15.316	52.8697	0.000285213	1.7874		ENSMUSG00000029253	Cenpc1	4.15825	1.95969	0.000285213	-1.08535		ENSMUSG00000030798	Cd37	1.73173	4.83859	0.000285213	1.48237
ENSMUSG00000025584	Pde8a	7.95834	17.0868	0.000285213	1.10234		ENSMUSG00000028975	Pex14	17.2434	49.2792	0.000285213	1.51493		ENSMUSG00000029254	Stap1	22.6394	4.86786	0.000285213	-2.21748		ENSMUSG00000048706	Lurap1l	0.877171	2.45148	0.000285213	1.48272
ENSMUSG00000025608	Podxl	6.87423	16.935	0.000285213	1.30074		ENSMUSG00000028982	Slc25a33	3.60346	15.8394	0.000285213	2.13606		ENSMUSG00000029267	Mtf2	9.42533	3.69067	0.027207	-1.35266		ENSMUSG00000072235	Tuba1a	28.7333	80.4608	0.000285213	1.48556
ENSMUSG00000025609	Mkln1	52.9477	106.148	0.00360997	1.00344		ENSMUSG00000028991	Mtor	8.60982	19.2981	0.00186383	1.1644		ENSMUSG00000029272	Sult1e1	2.28992	0.616032	0.000540037	-1.89422		ENSMUSG00000023047	Amhr2	0.567652	1.59053	0.0448997	1.48643
ENSMUSG00000025626	Phf6	7.40114	3.25687	0.021213	-1.18426		ENSMUSG00000028992	Nmnat1	4.4639	12.35	0.000285213	1.46813		ENSMUSG00000029275	Gfi1	1.00343	0.30973	0.00186383	-1.69586		ENSMUSG00000035352	Ccl12	2.06701	5.80587	0.00266413	1.48997
ENSMUSG00000025647	Shisa5	349.782	45.9064	0.000285213	-2.92969		ENSMUSG00000028996	Rbp7	25.491	80.0112	0.000285213	1.65021		ENSMUSG00000029299	Abcg3	5.87964	1.68259	0.000285213	-1.80504		ENSMUSG00000022177	Haus4	1.51176	4.25093	0.000285213	1.49155
ENSMUSG00000025651	Uqcrc1	132.276	742.432	0.000285213	2.48871		ENSMUSG00000028998	Tomm7	47.9371	136.377	0.000285213	1.50839		ENSMUSG00000029322	Plac8	49.8896	19.2313	0.000285213	-1.37528		ENSMUSG00000030108	Slc6a13	2.94561	8.28769	0.000285213	1.4924
ENSMUSG00000025728	Pigq	30.0464	74.1972	0.0072374	1.30417		ENSMUSG00000029001	Fbxo44	3.52527	8.39657	0.000285213	1.25207		ENSMUSG00000029333	Rasgef1b	6.96284	2.18604	0.000285213	-1.67136		ENSMUSG00000079491	H2-T10	0.678479	1.91384	0.00415564	1.49609
ENSMUSG00000025732	Fam195a	29.8178	179.739	0.0149973	2.59166		ENSMUSG00000029005	Draxin	0.551598	0.0930205	0.0448997	-2.568		ENSMUSG00000029334	Prkg2	0.543825	0.170551	0.0304707	-1.67294		ENSMUSG00000037060	Prkcdbp	27.9684	78.9002	0.000285213	1.49623
ENSMUSG00000025742	Prps2	9.43907	2.91548	0.000285213	-1.69491		ENSMUSG00000029017	Pmpcb	50.3235	117.525	0.000285213	1.22366		ENSMUSG00000029360	Gm9754	2.4031	5.27642	0.0263078	1.13466		ENSMUSG00000057191	AB124611	0.783433	2.21259	0.000285213	1.49785
ENSMUSG00000025745	Hadha	145.744	812.184	0.000285213	2.47837		ENSMUSG00000029036	Atad3a	23.6449	62.3813	0.000285213	1.39958		ENSMUSG00000029366	Dck	10.9307	2.93507	0.000285213	-1.89692		ENSMUSG00000041828	Abca8a	9.53249	27.046	0.000285213	1.50449
ENSMUSG00000025757	Hspa4l	3.16323	6.91395	0.000285213	1.12811		ENSMUSG00000029047	Pex10	4.31644	8.65084	0.000540037	1.003		ENSMUSG00000029368	Alb	11.8057	34.7991	0.000285213	1.55957		ENSMUSG00000029832	Nfe2l3	0.431241	1.22526	0.000285213	1.50652
ENSMUSG00000025776	Crispld1	0.351696	0.788816	0.00504277	1.16536		ENSMUSG00000029055	Plch2	0.484028	0.0481569	0.00144571	-3.32928		ENSMUSG00000029385	Ccng2	22.3193	10.3972	0.000285213	-1.1021		ENSMUSG00000051506	Wdfy4	0.226747	0.64487	0.0132572	1.50792
ENSMUSG00000025781	Atp5c1	210.905	556.786	0.000285213	1.40053		ENSMUSG00000029059	Fam213b	41.667	84.1955	0.000285213	1.01484		ENSMUSG00000029392	Rilpl1	2.99565	6.59224	0.000285213	1.1379		ENSMUSG00000046491	C1qtnf2	0.966485	2.75034	0.000779155	1.50879
ENSMUSG00000025791	Pgm2	63.3444	153.07	0.000285213	1.2729		ENSMUSG00000029066	Mrpl20	57.0466	144.133	0.000285213	1.33719		ENSMUSG00000029414	Kntc1	0.567033	0.112421	0.000285213	-2.33452		ENSMUSG00000016262	Sertad4	0.304071	0.865571	0.00624266	1.50924
ENSMUSG00000025825	Iscu	82.5019	220.086	0.000285213	1.41557		ENSMUSG00000029082	Bst1	8.20072	3.3449	0.0186484	-1.29379		ENSMUSG00000029455	Aldh2	203.481	440.053	0.000285213	1.11278		ENSMUSG00000019880	Rspo3	0.235248	0.671703	0.00852659	1.51364
ENSMUSG00000025868	Higd2a	75.5155	161.175	0.000285213	1.09378		ENSMUSG00000029084	Cd38	23.7659	8.30375	0.000285213	-1.51706		ENSMUSG00000029456	Acad10	4.56302	10.6116	0.000285213	1.21758		ENSMUSG00000036242	3632451O06Rik	0.289506	0.82745	0.00186383	1.51508
ENSMUSG00000025880	Smad7	6.83466	3.0917	0.00624266	-1.14447		ENSMUSG00000029093	Sorcs2	5.69477	2.5766	0.000285213	-1.14417		ENSMUSG00000029482	Aacs	74.4986	155.407	0.000285213	1.06077		ENSMUSG00000054582	Pabpc1l	0.783133	2.23942	0.00556246	1.5158
ENSMUSG00000025885	Myo5b	1.08571	7.26667	0.000285213	2.74266		ENSMUSG00000029108	Pcdh7	2.16133	0.872256	0.000285213	-1.3091		ENSMUSG00000029499	Pxmp2	19.6769	57.522	0.000285213	1.54761		ENSMUSG00000036395	Glb1l2	13.3984	38.4383	0.000285213	1.52048
ENSMUSG00000025889	Snca	0.90795	3.33851	0.000285213	1.87852		ENSMUSG00000029153	Ociad2	0.649459	2.86132	0.000285213	2.13937		ENSMUSG00000029516	Cit	1.61275	0.313666	0.000285213	-2.36222		ENSMUSG00000030149	Klrk1	0.390563	1.12062	0.0226738	1.52067
ENSMUSG00000025902	Sox17	2.73163	5.99914	0.000285213	1.13499		ENSMUSG00000029166	Mapre3	6.80615	19.3822	0.000285213	1.50982		ENSMUSG00000029545	Acads	64.5387	153.549	0.000285213	1.25046		ENSMUSG00000033697	Arhgap39	1.57782	4.53056	0.000285213	1.52176
ENSMUSG00000025911	Adhfe1	42.7923	96.1843	0.000285213	1.16845		ENSMUSG00000029174	Tbc1d1	9.97415	4.85498	0.000540037	-1.03873		ENSMUSG00000029552	Tes	11.5393	4.55958	0.000285213	-1.33958		ENSMUSG00000073802	Cdkn2b	1.09297	3.13901	0.000285213	1.52206
ENSMUSG00000025912	Mybl1	3.72649	0.165464	0.000285213	-4.49323		ENSMUSG00000029177	Cenpa	12.2123	5.38809	0.000285213	-1.18049		ENSMUSG00000029553	Tfec	1.16959	0.557054	0.0193286	-1.07011		ENSMUSG00000055745	Ldoc1l	0.147568	0.42569	0.00415564	1.52842
ENSMUSG00000025925	Terf1	5.12552	2.41756	0.000285213	-1.08415		ENSMUSG00000029198	Grpel1	15.0219	49.1379	0.000285213	1.70977		ENSMUSG00000029591	Ung	2.84457	5.95013	0.000285213	1.06471		ENSMUSG00000037977	6430571L13Rik	1.57089	4.53575	0.000285213	1.52976
ENSMUSG00000025930	Msc	2.48943	0.325465	0.000285213	-2.93524		ENSMUSG00000029204	Rhoh	9.31929	2.72261	0.000285213	-1.77523		ENSMUSG00000029596	Sdsl	3.6994	9.88263	0.000285213	1.4176		ENSMUSG00000005836	Gata6	0.560608	1.6258	0.000285213	1.53609
ENSMUSG00000025934	Gsta3	35.5561	80.3482	0.000285213	1.17617		ENSMUSG00000029217	Tec	10.5503	3.07314	0.000285213	-1.7795		ENSMUSG00000029602	Rasal1	2.75265	1.13491	0.0173975	-1.27824		ENSMUSG00000024663	Rab3il1	2.27454	6.59876	0.000285213	1.53662
ENSMUSG00000025936	Gm4956	0.696658	0.215455	0.0399656	-1.69306		ENSMUSG00000029249	Rest	5.55552	2.44255	0.000285213	-1.18553		ENSMUSG00000029603	Dtx1	9.18301	2.39785	0.000285213	-1.93723		ENSMUSG00000033595	Lgi3	0.17345	0.503796	0.0072374	1.53832
ENSMUSG00000025937	Lactb2	26.4825	87.5314	0.000285213	1.72476		ENSMUSG00000029253	Cenpc1	4.15825	1.81639	0.000285213	-1.1949		ENSMUSG00000029632	Ndufa4	502.353	1208.41	0.000285213	1.26634		ENSMUSG00000054640	Slc8a1	0.145628	0.423111	0.0117658	1.53875
ENSMUSG00000025938	Slco5a1	1.09234	0.0182982	0.000285213	-5.89958		ENSMUSG00000029254	Stap1	22.6394	5.03486	0.000285213	-2.16881		ENSMUSG00000029638	Glcci1	4.34143	0.942413	0.0182305	-2.20374		ENSMUSG00000041757	Plekha6	0.31231	0.908092	0.000285213	1.53986
ENSMUSG00000025940	Tmem70	32.4607	95.4405	0.000285213	1.55591		ENSMUSG00000029275	Gfi1	1.00343	0.398337	0.00226995	-1.33288		ENSMUSG00000029664	Tfpi2	0.93624	0.379784	0.031342	-1.3017		ENSMUSG00000029304	Spp1	2.06244	6.00534	0.000285213	1.54189
ENSMUSG00000025950	Idh1	90.2088	189.114	0.000285213	1.06792		ENSMUSG00000029299	Abcg3	5.87964	2.119	0.000285213	-1.47234		ENSMUSG00000029685	Asb15	0.1	0.610775	0.000285213	2.61064		ENSMUSG00000045569	Mc2r	1.98983	5.79836	0.000285213	1.543
ENSMUSG00000025958	Creb1	7.10411	3.08091	0.000285213	-1.2053		ENSMUSG00000029333	Rasgef1b	6.96284	2.38767	0.000285213	-1.54407		ENSMUSG00000029716	Tfr2	0.987425	2.81074	0.000285213	1.50921		ENSMUSG00000024043	Arhgap28	0.228373	0.666089	0.000285213	1.54432
ENSMUSG00000025964	Adam23	5.36252	1.65559	0.000285213	-1.69557		ENSMUSG00000029360	Gm9754	2.4031	5.27803	0.0252814	1.1351		ENSMUSG00000029771	Irf5	18.9422	6.11373	0.000285213	-1.63148		ENSMUSG00000027762	Sucnr1	2.75571	8.03964	0.000285213	1.54471
ENSMUSG00000025967	Eef1b2	345.199	156.773	0.000285213	-1.13875		ENSMUSG00000029366	Dck	10.9307	3.15215	0.000285213	-1.79398		ENSMUSG00000029778	Adcyap1r1	1.52824	4.33989	0.000285213	1.50579		ENSMUSG00000037747	Phyhipl	0.345557	1.01225	0.0114671	1.55057
ENSMUSG00000025968	Ndufs1	62.689	201.386	0.000285213	1.68368		ENSMUSG00000029370	Rassf6	4.25519	1.33011	0.000285213	-1.67768		ENSMUSG00000029804	Herc3	10.2849	5.07793	0.000540037	-1.01822		ENSMUSG00000056529	Ptafr	0.837509	2.45413	0.000285213	1.55104
ENSMUSG00000025971	9430016H08Rik	4.39575	9.57192	0.000285213	1.1227		ENSMUSG00000029401	Rilpl2	10.3114	21.9677	0.000285213	1.09114		ENSMUSG00000029811	Abp1	0.435311	0.078416	0.00590608	-2.47283		ENSMUSG00000031673	Cdh11	0.411362	1.20746	0.000285213	1.55349
ENSMUSG00000025978	Rftn2	1.6511	0.791519	0.00122915	-1.06073		ENSMUSG00000029402	Snrnp35	3.56215	7.59465	0.000285213	1.09224		ENSMUSG00000029822	Osbpl3	2.61573	1.14032	0.000285213	-1.19777		ENSMUSG00000049907	Rasl11b	1.03508	3.04712	0.000285213	1.5577
ENSMUSG00000025980	Hspd1	111.766	350.859	0.000285213	1.65041		ENSMUSG00000029408	Abcb9	4.7029	9.78429	0.000285213	1.05692		ENSMUSG00000029830	Svopl	0.268371	1.14662	0.0135503	2.09509		ENSMUSG00000079553	Kifc1	0.311338	0.917978	0.0201416	1.55998
ENSMUSG00000025981	Coq10b	10.5195	37.4884	0.000285213	1.83338		ENSMUSG00000029414	Kntc1	0.567033	0.156271	0.000285213	-1.85938		ENSMUSG00000029862	Clcn1	0.178024	1.76518	0.0126643	3.30967		ENSMUSG00000045467	Ttll13	0.149371	0.440598	0.0450122	1.56056
ENSMUSG00000025982	Sf3b1	52.7872	25.9319	0.000285213	-1.02546		ENSMUSG00000029449	Rhof	13.467	4.67686	0.0407804	-1.52582		ENSMUSG00000029863	Casp2	12.7342	5.27153	0.000285213	-1.27241		ENSMUSG00000030413	Pglyrp1	0.533901	1.57548	0.0389088	1.56115
ENSMUSG00000025997	Ikzf2	1.42988	0.549384	0.000285213	-1.38001		ENSMUSG00000029455	Aldh2	203.481	439.147	0.000285213	1.10981		ENSMUSG00000029915	Clec5a	1.4312	0.37153	0.00100762	-1.94567		ENSMUSG00000054871	Tmem158	0.75368	2.22678	0.000285213	1.56294
ENSMUSG00000026003	Acadl	197.468	1164.97	0.000285213	2.5606		ENSMUSG00000029456	Acad10	4.56302	13.2022	0.000285213	1.53272		ENSMUSG00000029923	Rab19	2.78988	1.11281	0.000285213	-1.326		ENSMUSG00000020649	Rrm2	0.462696	1.3702	0.000285213	1.56625
ENSMUSG00000026009	Icos	7.62666	0.0862443	0.000285213	-6.46648		ENSMUSG00000029516	Cit	1.61275	0.326484	0.000285213	-2.30444		ENSMUSG00000029999	Tgfa	0.729057	0.284628	0.00100762	-1.35695		ENSMUSG00000048826	Dact2	0.550278	1.63053	0.000285213	1.56711
ENSMUSG00000026011	Ctla4	4.38703	0.157763	0.000285213	-4.79741		ENSMUSG00000029545	Acads	64.5387	292.509	0.000285213	2.18024		ENSMUSG00000030031	Kbtbd8	1.15132	0.272757	0.000540037	-2.0776		ENSMUSG00000028031	Dkk2	0.131242	0.389251	0.00884425	1.56847
ENSMUSG00000026012	Cd28	5.80381	0.10862	0.000285213	-5.73964		ENSMUSG00000029552	Tes	11.5393	5.33027	0.000285213	-1.11428		ENSMUSG00000030032	Wdr54	0.46682	0.940634	0.0454625	1.01077		ENSMUSG00000031101	Sash3	0.464826	1.37872	0.000285213	1.56857
ENSMUSG00000026027	Stradb	13.2883	36.0479	0.000285213	1.43976		ENSMUSG00000029553	Tfec	1.16959	0.348045	0.00342368	-1.74866		ENSMUSG00000030037	Mrpl53	39.0753	92.2987	0.000285213	1.24005		ENSMUSG00000046856	Gpr1	0.314393	0.935713	0.00707272	1.5735
ENSMUSG00000026032	Ndufb3	125.504	318.252	0.000285213	1.34244		ENSMUSG00000029561	Oasl2	5.82673	13.9018	0.000285213	1.25451		ENSMUSG00000030043	Tacr1	0.461334	0.132683	0.00206845	-1.79783		ENSMUSG00000022270	Fam134b	3.03934	9.04882	0.000285213	1.57397
ENSMUSG00000026062	Slc9a2	0.395531	0.9555	0.00165682	1.27247		ENSMUSG00000029591	Ung	2.84457	8.46812	0.000285213	1.57383		ENSMUSG00000030047	Arhgap25	13.4343	4.48051	0.000285213	-1.58419		ENSMUSG00000061815	Rufy4	1.00696	2.99919	0.000285213	1.57457
ENSMUSG00000026068	Il18rap	2.29701	0.0712767	0.000285213	-5.01018		ENSMUSG00000029596	Sdsl	3.6994	12.2403	0.000285213	1.72628		ENSMUSG00000030048	Gkn3	0.465384	1.3346	0.0366743	1.51991		ENSMUSG00000047180	Neurl3	1.06791	3.18444	0.000285213	1.57625
ENSMUSG00000026070	Il18r1	4.51788	0.169688	0.000285213	-4.73469		ENSMUSG00000029600	1110008J03Rik	2.61734	6.78109	0.000285213	1.37342		ENSMUSG00000030067	Foxp1	23.2675	9.54128	0.0447852	-1.28606		ENSMUSG00000066800	Rnasel	1.03074	3.07902	0.000285213	1.57879
ENSMUSG00000026077	Npas2	0.890599	5.07028	0.000285213	2.50922		ENSMUSG00000029602	Rasal1	2.75265	0.814614	0.000285213	-1.75663		ENSMUSG00000030077	Chl1	0.394395	0.185027	0.00486773	-1.09191		ENSMUSG00000021624	Cd180	0.373756	1.11798	0.0438768	1.58073
ENSMUSG00000026080	Chst10	2.8176	0.194593	0.000285213	-3.85594		ENSMUSG00000029603	Dtx1	9.18301	3.26054	0.000285213	-1.49386		ENSMUSG00000030086	Chchd6	19.5123	53.923	0.000285213	1.46652		ENSMUSG00000009281	Rarres2	96.5614	289.594	0.000285213	1.58451
ENSMUSG00000026087	Mrpl30	59.3759	158.962	0.000285213	1.42073		ENSMUSG00000029632	Ndufa4	502.353	1507.65	0.000285213	1.58553		ENSMUSG00000030087	Klf15	11.5537	24.8087	0.000285213	1.10249		ENSMUSG00000045312	Lhfpl2	1.5121	4.54179	0.000285213	1.58671
ENSMUSG00000026094	Stk17b	49.2437	5.00338	0.000285213	-3.29896		ENSMUSG00000029633	Gm5578	0.62294	0.0960978	0.0499353	-2.69652		ENSMUSG00000030088	Aldh1l1	35.2888	78.3241	0.000285213	1.15025		ENSMUSG00000044551	9930012K11Rik	0.154016	0.46306	0.0213481	1.58812
ENSMUSG00000026107	Nabp1	22.601	99.63	0.000285213	2.14019		ENSMUSG00000029638	Glcci1	4.34143	1.12595	0.00607365	-1.94703		ENSMUSG00000030091	Nup210	26.4571	9.28731	0.000285213	-1.51032		ENSMUSG00000092118	Fancf	0.561382	1.68847	0.0357127	1.58866
ENSMUSG00000026110	Mgat4a	5.48566	2.04233	0.000285213	-1.42545		ENSMUSG00000029687	Ezh2	11.1302	5.31932	0.000285213	-1.06517		ENSMUSG00000030098	Grip2	0.125492	0.40772	0.0102521	1.69998		ENSMUSG00000032487	Ptgs2	0.340501	1.02431	0.000285213	1.58892
ENSMUSG00000026112	Coa5	43.0493	98.7796	0.000285213	1.19822		ENSMUSG00000029716	Tfr2	0.987425	3.65823	0.000285213	1.8894		ENSMUSG00000030122	Ptms	180.66	417.132	0.000285213	1.20723		ENSMUSG00000020098	Pcbd1	0.568393	1.71882	0.0142779	1.59646
ENSMUSG00000026117	Zap70	10.5699	0.160047	0.000285213	-6.04532		ENSMUSG00000029752	Asns	20.5616	41.4877	0.000285213	1.01273		ENSMUSG00000030134	Rasgef1a	0.704633	0.342225	0.0155682	-1.04193		ENSMUSG00000020728	Cep112	0.286113	0.865761	0.00304796	1.59738
ENSMUSG00000026126	Ptpn18	13.0834	2.12793	0.000285213	-2.62021		ENSMUSG00000029771	Irf5	18.9422	6.15336	0.000285213	-1.62216		ENSMUSG00000030137	Tuba8	1.48014	12.6406	0.000285213	3.09426		ENSMUSG00000004814	Ccl24	1.69128	5.13248	0.000285213	1.60154
ENSMUSG00000026154	1110058L19Rik	18.4652	47.9803	0.000285213	1.37763		ENSMUSG00000029776	Hibadh	107.109	222.806	0.000285213	1.05671		ENSMUSG00000030142	Clec4e	1.2023	0.282643	0.00360997	-2.08874		ENSMUSG00000005410	Mcm5	0.383577	1.16451	0.000285213	1.60213
ENSMUSG00000026158	Ogfrl1	7.44851	2.28234	0.000285213	-1.70644		ENSMUSG00000029790	Cep41	2.50462	1.22383	0.0411285	-1.03319		ENSMUSG00000030149	Klrk1	4.64699	2.17943	0.000540037	-1.09235		ENSMUSG00000015134	Aldh1a3	0.77081	2.34228	0.000285213	1.60347
ENSMUSG00000026162	Nhej1	3.18736	6.91358	0.000285213	1.11707		ENSMUSG00000029811	Abp1	0.435311	0.0280626	0.0132572	-3.95533		ENSMUSG00000030154	Klrb1f	0.985485	0.305707	0.0046922	-1.68868		ENSMUSG00000032218	Ccnb2	0.347119	1.05506	0.0046922	1.60382
ENSMUSG00000026177	Slc11a1	5.84405	2.37223	0.000285213	-1.30072		ENSMUSG00000029816	Gpnmb	2.43089	4.89271	0.000285213	1.00915		ENSMUSG00000030156	Cd69	8.67594	2.99352	0.000285213	-1.53518		ENSMUSG00000031070	Mrgprf	0.595585	1.81091	0.000285213	1.60434
ENSMUSG00000026180	Cxcr2	3.26909	0.0359342	0.0123647	-6.50739		ENSMUSG00000029822	Osbpl3	2.61573	1.19589	0.00304796	-1.12913		ENSMUSG00000030158	Clec12b	0.218827	0.601381	0.0406632	1.45849		ENSMUSG00000087639	Gm15512	0.221303	0.67526	0.00978484	1.60942
ENSMUSG00000026189	Pecr	6.45087	21.4843	0.000285213	1.73572		ENSMUSG00000029832	Nfe2l3	0.559364	0.14595	0.0172553	-1.93831		ENSMUSG00000030161	Gabarapl1	47.25	117.269	0.000285213	1.31144		ENSMUSG00000092564	BC051226	9.58382	29.2767	0.000285213	1.61108
ENSMUSG00000026196	Bard1	0.923491	0.171911	0.000285213	-2.42544		ENSMUSG00000029863	Casp2	12.7342	5.67282	0.000285213	-1.16657		ENSMUSG00000030165	Klrd1	17.6919	4.79823	0.000285213	-1.88251		ENSMUSG00000021319	Sfrp4	0.703094	2.14847	0.000285213	1.61152
ENSMUSG00000026213	Stk11ip	10.8268	3.6345	0.000285213	-1.57478		ENSMUSG00000029910	Mad2l1	9.09677	3.55906	0.000285213	-1.35386		ENSMUSG00000030167	Klrc1	1.18875	0.375258	0.023201	-1.66349		ENSMUSG00000043157	Arl11	0.298224	0.915076	0.00931427	1.6175
ENSMUSG00000026222	Sp100	76.7712	15.0938	0.000285213	-2.34661		ENSMUSG00000029999	Tgfa	0.729057	0.191243	0.000285213	-1.93062		ENSMUSG00000030178	Klra13-ps	3.73839	1.68841	0.0072374	-1.14675		ENSMUSG00000054545	Ugt1a6a	3.43898	10.5678	0.000285213	1.61962
ENSMUSG00000026238	Ptma	295.569	147.333	0.000285213	-1.00441		ENSMUSG00000030031	Kbtbd8	1.15132	0.310565	0.000285213	-1.89032		ENSMUSG00000030200	Bcl2l14	0.922747	0.440548	0.0312188	-1.06664		ENSMUSG00000046532	Ar	0.714342	2.19702	0.000285213	1.62086
ENSMUSG00000026248	Mrpl44	15.2575	35.27	0.000285213	1.20892		ENSMUSG00000030037	Mrpl53	39.0753	100.896	0.000285213	1.36854		ENSMUSG00000030208	Emp1	39.6743	8.86386	0.000285213	-2.1622		ENSMUSG00000035914	Cd276	0.353731	1.09294	0.000285213	1.62749
ENSMUSG00000026259	Ngef	0.0812461	0.911283	0.00246856	3.48753		ENSMUSG00000030043	Tacr1	0.461334	0.208321	0.0078847	-1.147		ENSMUSG00000030213	Atf7ip	7.75481	2.88068	0.000285213	-1.42868		ENSMUSG00000020808	Fam64a	0.243258	0.752951	0.0346362	1.63007
ENSMUSG00000026260	Ndufa10	77.2041	300.99	0.000285213	1.96297		ENSMUSG00000030047	Arhgap25	13.4343	5.12805	0.000285213	-1.38944		ENSMUSG00000030217	Art4	1.31074	0.643313	0.00556246	-1.02679		ENSMUSG00000054556	Gm4876	2.10764	6.53347	0.0493764	1.63222
ENSMUSG00000026271	Gpr35	0.744084	0.147764	0.000285213	-2.33217		ENSMUSG00000030086	Chchd6	19.5123	40.4327	0.000285213	1.05114		ENSMUSG00000030218	Mgp	11.471	27.5959	0.000285213	1.26646		ENSMUSG00000044811	AF251705	0.609077	1.89173	0.00100762	1.63501
ENSMUSG00000026283	Ing5	5.23958	2.39376	0.000285213	-1.13017		ENSMUSG00000030087	Klf15	11.5537	32.2893	0.000285213	1.4827		ENSMUSG00000030219	Erp27	1.63436	0.493042	0.0072374	-1.72894		ENSMUSG00000037348	Paqr7	1.37702	4.27938	0.000285213	1.63585
ENSMUSG00000026285	Pdcd1	1.68921	0.1	0.000285213	-4.07828		ENSMUSG00000030088	Aldh1l1	35.2888	83.327	0.000285213	1.23957		ENSMUSG00000030220	Arhgdib	186.314	57.5108	0.000285213	-1.69583		ENSMUSG00000052684	Jun	13.2681	41.2416	0.000285213	1.63614
ENSMUSG00000026288	Inpp5d	19.2703	1.8963	0.000285213	-3.34512		ENSMUSG00000030108	Slc6a13	6.12748	2.58025	0.000285213	-1.24778		ENSMUSG00000030223	Ptpro	1.19189	0.532972	0.000285213	-1.16112		ENSMUSG00000075270	Pde11a	0.142196	0.442334	0.0407804	1.63726
ENSMUSG00000026321	Tnfrsf11a	1.57729	0.467474	0.000285213	-1.75449		ENSMUSG00000030120	Mlf2	76.076	153.939	0.000285213	1.01685		ENSMUSG00000030246	Ldhb	42.8776	149.36	0.000285213	1.8005		ENSMUSG00000089762	Ier5l	2.8131	8.7527	0.000285213	1.63757
ENSMUSG00000026341	Actr3	148.575	68.3791	0.000285213	-1.11956		ENSMUSG00000030122	Ptms	180.66	462.804	0.000285213	1.35712		ENSMUSG00000030247	Kcnj8	5.30901	11.8301	0.000285213	1.15595		ENSMUSG00000082292	Gm12250	1.16604	3.64804	0.000285213	1.6455
ENSMUSG00000026347	Tmem163	1.57113	0.0658593	0.00206845	-4.57627		ENSMUSG00000030134	Rasgef1a	0.704633	0.288007	0.00379255	-1.29077		ENSMUSG00000030257	Srgap3	1.00865	0.427166	0.00100762	-1.23956		ENSMUSG00000031253	Srpx2	1.76584	5.53995	0.000285213	1.64952
ENSMUSG00000026355	Mcm6	13.632	2.23365	0.000285213	-2.60952		ENSMUSG00000030137	Tuba8	1.48014	12.3842	0.000285213	3.0647		ENSMUSG00000030263	Lrmp	45.4878	11.9913	0.000285213	-1.92349		ENSMUSG00000020423	Btg2	10.0964	31.6986	0.000285213	1.65058
ENSMUSG00000026357	Rgs18	1.48869	0.47084	0.000779155	-1.66073		ENSMUSG00000030142	Clec4e	1.2023	0.265049	0.0185091	-2.18147		ENSMUSG00000030278	Cidec	473.721	1189.26	0.000285213	1.32795		ENSMUSG00000007080	Pole	0.228897	0.719432	0.00740032	1.65216
ENSMUSG00000026383	Epb4.1l5	1.07526	2.81795	0.000285213	1.38996		ENSMUSG00000030154	Klrb1f	0.985485	0.317533	0.00740032	-1.63393		ENSMUSG00000030279	C2cd5	5.77071	2.77898	0.000285213	-1.05419		ENSMUSG00000019845	Tube1	0.134775	0.423696	0.0324568	1.65248
ENSMUSG00000026385	Dbi	1471.07	3126.9	0.000285213	1.08787		ENSMUSG00000030161	Gabarapl1	47.25	108.378	0.000285213	1.19769		ENSMUSG00000030283	St8sia1	1.65647	0.420371	0.000285213	-1.97838		ENSMUSG00000043993	2900052L18Rik	1.29126	4.0625	0.000285213	1.65359
ENSMUSG00000026387	Sctr	3.07237	6.70774	0.000285213	1.12647		ENSMUSG00000030165	Klrd1	17.6919	7.66255	0.000285213	-1.20719		ENSMUSG00000030284	Creld1	26.0941	63.8836	0.000285213	1.29172		ENSMUSG00000039883	Lrrc17	1.0659	3.35441	0.000285213	1.65399
ENSMUSG00000026390	Marco	12.7983	0.0510407	0.0078847	-7.97009		ENSMUSG00000030167	Klrc1	1.18875	0.578611	0.0480409	-1.03878		ENSMUSG00000030313	Dennd5b	2.68316	1.16868	0.00206845	-1.19905		ENSMUSG00000072762	4930522L14Rik	0.987188	3.10895	0.00590608	1.65503
ENSMUSG00000026395	Ptprc	93.567	1.60515	0.000285213	-5.86522		ENSMUSG00000030208	Emp1	39.6743	7.26099	0.000285213	-2.44997		ENSMUSG00000030314	Atg7	9.23419	20.2242	0.00266413	1.13103		ENSMUSG00000056481	Cd248	4.93791	15.5731	0.000285213	1.65708
ENSMUSG00000026399	Cd55	45.9544	13.0207	0.000285213	-1.8194		ENSMUSG00000030213	Atf7ip	7.75481	3.65873	0.000285213	-1.08375		ENSMUSG00000030317	Timp4	21.5892	44.6432	0.000285213	1.04813		ENSMUSG00000056133	Gm9992	0.176561	0.557099	0.0373907	1.65777
ENSMUSG00000026415	Fcamr	2.52428	0.0420944	0.031342	-5.9061		ENSMUSG00000030217	Art4	1.31074	0.560473	0.00100762	-1.22566		ENSMUSG00000030322	Mbd4	5.25205	1.10438	0.000285213	-2.24964		ENSMUSG00000028944	Prkag2	19.8004	62.5314	0.000285213	1.65905
ENSMUSG00000026417	Pigr	0.162697	0.904775	0.00915843	2.47537		ENSMUSG00000030219	Erp27	1.63436	0.593093	0.0090021	-1.4624		ENSMUSG00000030335	Mrpl51	47.1281	123.53	0.000285213	1.3902		ENSMUSG00000037725	Ckap2	0.15921	0.502962	0.0119171	1.65952
ENSMUSG00000026429	Ube2t	1.74136	0.38132	0.00144571	-2.19114		ENSMUSG00000030220	Arhgdib	186.314	67.6672	0.000285213	-1.46121		ENSMUSG00000030336	Cd27	26.4243	9.73606	0.0090021	-1.44046		ENSMUSG00000097124	AC115727.1	6.0729	19.22	0.000285213	1.66215
ENSMUSG00000026430	Rassf5	23.8862	0.910167	0.000285213	-4.7139		ENSMUSG00000030244	Gys2	17.5512	59.193	0.000285213	1.75386		ENSMUSG00000030340	Scnn1a	0.210455	0.527886	0.0193286	1.32671		ENSMUSG00000038508	Gdf15	0.258629	0.821076	0.021213	1.66663
ENSMUSG00000026435	Slc45a3	0.765762	0.13433	0.000779155	-2.51111		ENSMUSG00000030246	Ldhb	42.8776	205.863	0.000285213	2.26339		ENSMUSG00000030346	Rad51ap1	1.81796	0.709967	0.00304796	-1.3565		ENSMUSG00000019942	Cdk1	1.18864	3.78121	0.00100762	1.66954
ENSMUSG00000026437	Cdk18	0.534592	1.29881	0.000779155	1.28068		ENSMUSG00000030254	Rad18	2.77144	1.26971	0.000285213	-1.12614		ENSMUSG00000030365	Clec2i	20.0787	3.56684	0.000285213	-2.49295		ENSMUSG00000051736	Fam229b	2.18065	6.95906	0.000285213	1.67413
ENSMUSG00000026443	Lrrn2	0.518239	0.234909	0.0303471	-1.14152		ENSMUSG00000030257	Srgap3	1.00865	0.460573	0.000285213	-1.13092		ENSMUSG00000030380	Mzf1	0.175839	0.391861	0.0337931	1.15609		ENSMUSG00000027699	Ect2	0.153989	0.491547	0.0446695	1.6745
ENSMUSG00000026447	Pik3c2b	6.21821	1.32191	0.000285213	-2.23388		ENSMUSG00000030263	Lrmp	45.4878	13.1898	0.000285213	-1.78606		ENSMUSG00000030401	Rtn2	5.06898	39.7662	0.000285213	2.97178		ENSMUSG00000024664	Fads3	13.9654	44.616	0.000285213	1.6757
ENSMUSG00000026458	Ppfia4	0.901688	0.210428	0.000285213	-2.0993		ENSMUSG00000030268	Bcat1	2.34409	0.676167	0.000285213	-1.79358		ENSMUSG00000030406	Gipr	0.636737	2.52725	0.000285213	1.9888		ENSMUSG00000084910	C630043F03Rik	0.271509	0.868445	0.00165682	1.67743
ENSMUSG00000026473	Glul	291.463	1169.62	0.000285213	2.00466		ENSMUSG00000030278	Cidec	473.721	1554.9	0.000285213	1.71471		ENSMUSG00000030411	Nova2	0.738045	1.5114	0.00246856	1.0341		ENSMUSG00000043300	B3galnt1	2.62353	8.42579	0.000285213	1.6833
ENSMUSG00000026479	Lamc2	0.75394	0.269148	0.000285213	-1.48605		ENSMUSG00000030279	C2cd5	5.77071	2.73441	0.000285213	-1.07752		ENSMUSG00000030427	Lilra6	0.637471	0.201852	0.00573444	-1.65906		ENSMUSG00000059412	Fxyd2	1.06614	3.42695	0.00397451	1.68453
ENSMUSG00000026480	Ncf2	11.055	1.68883	0.000285213	-2.7106		ENSMUSG00000030283	St8sia1	1.65647	0.685023	0.000285213	-1.27389		ENSMUSG00000030431	Tmem238	2.64069	5.97534	0.000285213	1.17811		ENSMUSG00000092021	Gbp11	1.74892	5.63343	0.000285213	1.68755
ENSMUSG00000026489	Adck3	27.1876	142.248	0.000285213	2.38739		ENSMUSG00000030313	Dennd5b	2.68316	1.05508	0.000285213	-1.34658		ENSMUSG00000030433	Sbk2	0.79466	4.92494	0.000285213	2.6317		ENSMUSG00000048388	Fam171b	0.158266	0.512468	0.0168382	1.69511
ENSMUSG00000026492	Tfb2m	10.1864	30.3657	0.000285213	1.5758		ENSMUSG00000030314	Atg7	9.23419	20.2414	0.000285213	1.13225		ENSMUSG00000030468	Siglecg	32.0597	6.73023	0.000285213	-2.25203		ENSMUSG00000078193	Gm2000	1.57353	5.09515	0.00607365	1.69512
ENSMUSG00000026519	Tmem63a	12.6016	6.23392	0.000540037	-1.0154		ENSMUSG00000030322	Mbd4	5.25205	0.906004	0.000285213	-2.53529		ENSMUSG00000030470	Csrp3	0.1	0.463102	0.000285213	2.21133		ENSMUSG00000022181	C6	0.184311	0.599625	0.00607365	1.70192
ENSMUSG00000026526	Fh1	72.7881	228.57	0.000285213	1.65086		ENSMUSG00000030335	Mrpl51	47.1281	144.569	0.000285213	1.6171		ENSMUSG00000030483	Cyp2b10	0.20591	1.42867	0.00100762	2.79459		ENSMUSG00000032315	Cyp1a1	3.4035	11.1087	0.000285213	1.7066
ENSMUSG00000026527	Rgs7	4.3483	16.0261	0.000285213	1.8819		ENSMUSG00000030365	Clec2i	20.0787	5.34058	0.000285213	-1.9106		ENSMUSG00000030493	C230052I12Rik	4.47727	1.82825	0.000285213	-1.29216		ENSMUSG00000024371	C2	15.7792	51.5295	0.000285213	1.70737
ENSMUSG00000026548	Slamf9	4.10035	1.59412	0.000285213	-1.36299		ENSMUSG00000030393	Zik1	0.518966	0.22735	0.0108655	-1.19073		ENSMUSG00000030495	Slc7a10	31.6254	86.9915	0.000285213	1.45979		ENSMUSG00000029368	Alb	0.250936	0.821244	0.00304796	1.71049
ENSMUSG00000026556	Vangl2	1.17761	0.466221	0.000540037	-1.33678		ENSMUSG00000030401	Rtn2	5.06898	15.7452	0.000285213	1.63514		ENSMUSG00000030499	Kctd15	4.30361	9.2539	0.000285213	1.10451		ENSMUSG00000020623	Map2k6	0.826045	2.71851	0.000285213	1.71852
ENSMUSG00000026565	Pou2f1	2.86508	1.02264	0.000285213	-1.48628		ENSMUSG00000030406	Gipr	0.636737	2.50366	0.000285213	1.97527		ENSMUSG00000030528	Blm	1.29049	0.398765	0.000285213	-1.69431		ENSMUSG00000030474	Siglece	0.147969	0.488457	0.0323361	1.72294
ENSMUSG00000026567	Adcy10	0.828597	6.08529	0.000285213	2.87658		ENSMUSG00000030413	Pglyrp1	9.91523	4.15157	0.000285213	-1.25599		ENSMUSG00000030536	Iqgap1	28.0767	11.5864	0.000285213	-1.27694		ENSMUSG00000034394	Lif	0.144118	0.475828	0.0131099	1.72319
ENSMUSG00000026568	Mpc2	230.592	1325.86	0.000285213	2.52351		ENSMUSG00000030427	Lilra6	0.637471	0.147174	0.00342368	-2.11484		ENSMUSG00000030554	Synm	1.46359	7.67557	0.000285213	2.39076		ENSMUSG00000024397	Aif1	2.42741	8.07737	0.000285213	1.73447
ENSMUSG00000026571	Dcaf6	10.6999	36.1892	0.000285213	1.75796		ENSMUSG00000030431	Tmem238	2.64069	6.61139	0.000285213	1.32404		ENSMUSG00000030562	Nox4	0.787127	0.299707	0.00978484	-1.39304		ENSMUSG00000050232	Cxcr3	0.159429	0.530636	0.0312188	1.73481
ENSMUSG00000026573	Xcl1	3.39147	0.52376	0.00573444	-2.69493		ENSMUSG00000030446	Zfp273	2.13194	0.892887	0.00304796	-1.25562		ENSMUSG00000030577	Cd22	54.2279	11.0371	0.000285213	-2.29667		ENSMUSG00000025017	Pik3ap1	0.365389	1.21771	0.000285213	1.73667
ENSMUSG00000026581	Sell	62.4355	0.391584	0.000285213	-7.3169		ENSMUSG00000030468	Siglecg	32.0597	7.70158	0.000285213	-2.05753		ENSMUSG00000030592	Ryr1	0.0978269	8.42379	0.000285213	6.42809		ENSMUSG00000029633	Gm5578	0.208255	0.695627	0.0404297	1.73996
ENSMUSG00000026594	Ralgps2	13.6811	0.566327	0.000285213	-4.59441		ENSMUSG00000030483	Cyp2b10	0.20591	9.58014	0.000285213	5.53996		ENSMUSG00000030604	Zfp626	1.33905	0.218537	0.0252814	-2.61526		ENSMUSG00000053398	Phgdh	15.8724	53.1958	0.000285213	1.74479
ENSMUSG00000026600	Soat1	5.63049	0.797105	0.000285213	-2.82042		ENSMUSG00000030495	Slc7a10	31.6254	92.1847	0.000285213	1.54344		ENSMUSG00000030616	Sytl2	1.40881	0.545642	0.000285213	-1.36845		ENSMUSG00000079168	Cd209g	1.64845	5.54614	0.000285213	1.75037
ENSMUSG00000026610	Esrrg	0.744089	3.6212	0.000285213	2.28292		ENSMUSG00000030528	Blm	1.29049	0.407176	0.000285213	-1.66419		ENSMUSG00000030621	Me3	0.968062	7.39031	0.000285213	2.93246		ENSMUSG00000044827	Tlr1	0.179389	0.604237	0.00690838	1.75202
ENSMUSG00000026611	Spata17	0.205423	1.32259	0.00285667	2.6867		ENSMUSG00000030536	Iqgap1	28.0767	11.7742	0.000285213	-1.25374		ENSMUSG00000030638	Sh3gl3	1.16917	0.408743	0.00486773	-1.51622		ENSMUSG00000050379	2006-09-01	0.600907	2.02588	0.000285213	1.75334
ENSMUSG00000026617	Bpnt1	23.4901	51.2099	0.000285213	1.12437		ENSMUSG00000030541	Idh2	48.9597	106.468	0.000285213	1.12075		ENSMUSG00000030641	4632434I11Rik	0.524206	0.117212	0.00397451	-2.16101		ENSMUSG00000051243	Islr2	0.436188	1.47094	0.000285213	1.75372
ENSMUSG00000026618	Iars2	19.9633	42.2167	0.000285213	1.08046		ENSMUSG00000030545	Pex11a	19.5823	39.7478	0.000285213	1.02132		ENSMUSG00000030643	Rab30	9.16279	3.41954	0.000285213	-1.42198		ENSMUSG00000022665	Ccdc80	35.7815	120.887	0.000285213	1.75637
ENSMUSG00000026620	Mark1	0.983691	1.97497	0.000285213	1.00555		ENSMUSG00000030560	Ctsc	46.9976	21.7399	0.000285213	-1.11224		ENSMUSG00000030651	Art2b	2.67185	0.55849	0.00206845	-2.25824		ENSMUSG00000068115	Ninl	0.780067	2.64059	0.000285213	1.75919
ENSMUSG00000026621	2001-03-01	12.5313	37.3885	0.000285213	1.57706		ENSMUSG00000030577	Cd22	54.2279	13.263	0.000285213	-2.03163		ENSMUSG00000030652	Coq7	26.6263	57.6269	0.000285213	1.11389		ENSMUSG00000095677	Dynlt1f	1.24422	4.21501	0.000285213	1.76029
ENSMUSG00000026622	Nek2	2.40836	0.475093	0.000285213	-2.34177		ENSMUSG00000030588	Yif1b	16.6919	33.5997	0.000285213	1.0093		ENSMUSG00000030655	Smg1	9.26208	4.38101	0.000285213	-1.08007		ENSMUSG00000037185	Krt80	0.328189	1.11195	0.000540037	1.76049
ENSMUSG00000026627	Tmem206	4.26869	1.34274	0.000285213	-1.66861		ENSMUSG00000030592	Ryr1	0.0978269	2.26756	0.000285213	4.53477		ENSMUSG00000030657	Xylt1	1.01238	0.182834	0.000285213	-2.46914		ENSMUSG00000059108	Ifitm6	0.783962	2.66387	0.027973	1.76467
ENSMUSG00000026628	Atf3	0.630262	1.32205	0.00947198	1.06875		ENSMUSG00000030611	Mrps11	12.2282	27.2373	0.00165682	1.15537		ENSMUSG00000030660	Pik3c2a	3.59758	1.76352	0.000285213	-1.02857		ENSMUSG00000096727	Psmb9	8.36571	28.5326	0.000285213	1.77005
ENSMUSG00000026630	Batf3	5.78061	1.37567	0.000285213	-2.07109		ENSMUSG00000030621	Me3	0.968062	5.91547	0.000285213	2.61132		ENSMUSG00000030669	Calca	0.746035	1.66966	0.0412438	1.16224		ENSMUSG00000021250	Fos	2.39766	8.18784	0.000285213	1.77186
ENSMUSG00000026637	Traf5	10.8507	1.65239	0.000285213	-2.71516		ENSMUSG00000030630	Fah	51.6252	117.046	0.000285213	1.18093		ENSMUSG00000030672	Mylpf	1.69803	515.161	0.000285213	8.24502		ENSMUSG00000070867	Trabd2b	0.941592	3.2299	0.000285213	1.77832
ENSMUSG00000026640	Plxna2	1.71476	3.72965	0.000285213	1.12103		ENSMUSG00000030638	Sh3gl3	1.16917	0.442954	0.00539022	-1.40026		ENSMUSG00000030674	Qprt	2.28126	0.766246	0.000285213	-1.57395		ENSMUSG00000022797	Tfrc	12.9402	44.4756	0.000285213	1.78115
ENSMUSG00000026648	Dclre1c	4.20882	1.72914	0.000285213	-1.28336		ENSMUSG00000030641	4632434I11Rik	0.524206	0.186538	0.00690838	-1.49066		ENSMUSG00000030677	Kif22	3.54746	1.14435	0.000285213	-1.63226		ENSMUSG00000051906	Cd209f	4.42651	15.215	0.000285213	1.78125
ENSMUSG00000026655	Fam107b	38.358	8.88127	0.000285213	-2.11069		ENSMUSG00000030643	Rab30	9.16279	2.99551	0.000285213	-1.61299		ENSMUSG00000030691	Fchsd2	15.8974	4.45922	0.000285213	-1.83393		ENSMUSG00000060969	Irx1	0.287631	0.989732	0.00206845	1.78282
ENSMUSG00000026656	Fcgr2b	37.4876	8.80247	0.000285213	-2.09043		ENSMUSG00000030647	Ndufc2	123.853	304.635	0.000285213	1.29845		ENSMUSG00000030695	Aldoa	954.353	3221.91	0.000285213	1.75532		ENSMUSG00000070323	Mmp27	0.266183	0.917295	0.00397451	1.78497
ENSMUSG00000026664	Phyh	97.8478	290.363	0.000285213	1.56925		ENSMUSG00000030652	Coq7	26.6263	79.6705	0.000285213	1.58119		ENSMUSG00000030707	Coro1a	320.512	111.592	0.000285213	-1.52214		ENSMUSG00000000317	Bcl6b	2.67389	9.21853	0.000285213	1.7856
ENSMUSG00000026669	Mcm10	2.16671	0.488671	0.000285213	-2.14857		ENSMUSG00000030657	Xylt1	1.01238	0.371737	0.000285213	-1.4454		ENSMUSG00000030711	Sult1a1	63.5106	155.057	0.000285213	1.28773		ENSMUSG00000044703	Phf11a	0.230097	0.793842	0.0158561	1.78661
ENSMUSG00000026675	Hsd17b7	2.99152	6.8455	0.000285213	1.19428		ENSMUSG00000030659	Nucb2	8.83512	4.30828	0.000285213	-1.03614		ENSMUSG00000030722	Nfatc2ip	4.80902	2.38748	0.000779155	-1.01025		ENSMUSG00000038179	Slamf7	0.281806	0.973363	0.0312188	1.78828
ENSMUSG00000026678	Rgs5	37.2696	75.7311	0.000285213	1.02289		ENSMUSG00000030672	Mylpf	1.69803	116.359	0.000285213	6.09858		ENSMUSG00000030724	Cd19	70.6587	16.1989	0.000285213	-2.12497		ENSMUSG00000078771	Evi2a	1.67565	5.81749	0.0402007	1.79568
ENSMUSG00000026683	Nuf2	3.17386	0.787908	0.000285213	-2.01014		ENSMUSG00000030674	Qprt	2.28126	0.932845	0.00100762	-1.29012		ENSMUSG00000030725	Lipt2	1.94498	4.78811	0.000285213	1.2997		ENSMUSG00000050541	Adra1b	0.158915	0.552774	0.0183705	1.79843
ENSMUSG00000026687	Aldh9a1	24.7092	59.7691	0.000285213	1.27435		ENSMUSG00000030677	Kif22	3.54746	1.18476	0.000285213	-1.58219		ENSMUSG00000030730	Atp2a1	0.336289	386.831	0.0434168	10.1678		ENSMUSG00000041202	Pla2g2d	0.506757	1.77283	0.000779155	1.80669
ENSMUSG00000026696	Vamp4	14.9242	7.26512	0.000285213	-1.0386		ENSMUSG00000030691	Fchsd2	15.8974	5.02608	0.000285213	-1.66129		ENSMUSG00000030731	Syt3	0.989069	2.95018	0.000285213	1.57666		ENSMUSG00000050410	Tcf19	0.844138	2.95891	0.000285213	1.80952
ENSMUSG00000026701	Prdx6	76.226	202.69	0.000285213	1.41092		ENSMUSG00000030695	Aldoa	954.353	2950.24	0.000285213	1.62824		ENSMUSG00000030735	Gm9755	0.374908	2.67801	0.000285213	2.83655		ENSMUSG00000079293	Clec7a	0.456908	1.61243	0.000285213	1.81926
ENSMUSG00000026708	Cenpl	2.42833	1.01602	0.000540037	-1.25704		ENSMUSG00000030707	Coro1a	320.512	130.413	0.000285213	-1.29729		ENSMUSG00000030739	Myh14	1.23753	4.42972	0.000285213	1.83975		ENSMUSG00000027514	Zbp1	2.36959	8.37934	0.000285213	1.8222
ENSMUSG00000026721	Rabgap1l	11.1978	4.52624	0.000285213	-1.30683		ENSMUSG00000030722	Nfatc2ip	4.80902	2.15588	0.00100762	-1.15747		ENSMUSG00000030742	Lat	40.3897	16.3655	0.000285213	-1.30333		ENSMUSG00000052974	Cyp2f2	3.44299	12.2037	0.000285213	1.82558
ENSMUSG00000026737	Pip4k2a	17.6123	3.19404	0.000285213	-2.46313		ENSMUSG00000030724	Cd19	70.6587	18.9733	0.000285213	-1.8969		ENSMUSG00000030745	Il21r	26.0842	8.1145	0.000285213	-1.6846		ENSMUSG00000000901	Mmp11	0.928321	3.29944	0.000285213	1.82953
ENSMUSG00000026750	Psmb7	95.5517	203.83	0.000285213	1.09301		ENSMUSG00000030725	Lipt2	1.94498	3.94044	0.000779155	1.0186		ENSMUSG00000030748	Il4ra	17.3552	7.8266	0.000285213	-1.14891		ENSMUSG00000038319	Kcnh2	0.448589	1.60397	0.000285213	1.83818
ENSMUSG00000026765	Lypd6b	1.08953	0.149356	0.000779155	-2.86688		ENSMUSG00000030730	Atp2a1	0.336289	91.8798	0.0439905	8.0939		ENSMUSG00000030759	Far1	18.7376	5.29009	0.000285213	-1.82457		ENSMUSG00000056220	Pla2g4a	0.38834	1.3928	0.000285213	1.8426
ENSMUSG00000026766	Mmadhc	38.7833	93.8054	0.000285213	1.27424		ENSMUSG00000030731	Syt3	0.989069	2.09625	0.00379255	1.08367		ENSMUSG00000030772	Dkk3	0.938626	0.41353	0.00206845	-1.18256		ENSMUSG00000028545	Bend5	0.164158	0.590233	0.0429573	1.8462
ENSMUSG00000026770	Il2ra	3.62892	0.299785	0.000285213	-3.59754		ENSMUSG00000030735	Gm9755	0.374908	3.6588	0.000285213	3.28676		ENSMUSG00000030774	Pak1	2.55718	1.07733	0.000285213	-1.24709		ENSMUSG00000062488	I830012O16Rik	1.25319	4.5099	0.000285213	1.84749
ENSMUSG00000026778	Prkcq	9.17055	0.386491	0.000285213	-4.5685		ENSMUSG00000030739	Myh14	1.23753	3.28432	0.000285213	1.40813		ENSMUSG00000030775	Trat1	2.8611	1.05901	0.0122141	-1.43385		ENSMUSG00000032586	Traip	0.110807	0.400802	0.0173975	1.85484
ENSMUSG00000026784	Pdss1	3.86392	11.6549	0.0172553	1.5928		ENSMUSG00000030745	Il21r	26.0842	10.4492	0.000285213	-1.31978		ENSMUSG00000030785	Cox6a2	0.814346	40.0135	0.00433606	5.6187		ENSMUSG00000030708	Dnajb13	0.187903	0.680951	0.0468141	1.85756
ENSMUSG00000026785	Pkn3	3.22931	6.52076	0.00504277	1.01381		ENSMUSG00000030748	Il4ra	17.3552	8.47617	0.000285213	-1.03388		ENSMUSG00000030786	Itgam	3.58107	1.65252	0.000285213	-1.11572		ENSMUSG00000021719	Rgs7bp	0.154344	0.560304	0.000285213	1.86006
ENSMUSG00000026786	Apbb1ip	15.9829	2.05821	0.000285213	-2.95707		ENSMUSG00000030759	Far1	18.7376	6.36682	0.000285213	-1.55729		ENSMUSG00000030787	Lyve1	5.44515	1.77238	0.000285213	-1.61928		ENSMUSG00000024399	Ltb	0.579354	2.10341	0.00100762	1.86021
ENSMUSG00000026798	Coq4	4.94152	10.5683	0.00674335	1.09672		ENSMUSG00000030774	Pak1	2.55718	1.12829	0.000285213	-1.18042		ENSMUSG00000030789	Itgax	3.49338	1.31525	0.000285213	-1.40929		ENSMUSG00000051225	Fam83a	1.34246	4.90022	0.000285213	1.86797
ENSMUSG00000026811	St6galnac6	8.22969	24.6073	0.000285213	1.58018		ENSMUSG00000030775	Trat1	2.8611	1.20574	0.0162778	-1.24665		ENSMUSG00000030798	Cd37	176.096	51.1094	0.000285213	-1.7847		ENSMUSG00000076617	Ighm	9.12642	33.3417	0.000285213	1.86921
ENSMUSG00000026814	Eng	20.5294	52.9077	0.000285213	1.36579		ENSMUSG00000030789	Itgax	3.49338	1.26393	0.000285213	-1.46671		ENSMUSG00000030826	Bcat2	65.987	164.818	0.000285213	1.32062		ENSMUSG00000039037	St6galnac5	0.542229	1.98821	0.00246856	1.8745
ENSMUSG00000026817	Ak1	5.09	36.302	0.000285213	2.83431		ENSMUSG00000030798	Cd37	176.096	55.8118	0.000285213	-1.65772		ENSMUSG00000030830	Itgal	21.7944	6.51934	0.000285213	-1.74116		ENSMUSG00000027489	Necab3	0.215826	0.79213	0.0209451	1.87587
ENSMUSG00000026820	Ptges2	16.1583	51.288	0.000285213	1.66635		ENSMUSG00000030823	9130019O22Rik	1.21091	0.602624	0.00657693	-1.00676		ENSMUSG00000030844	Rgs10	24.0359	11.1382	0.000285213	-1.10967		ENSMUSG00000031661	Nkd1	0.205633	0.757585	0.000285213	1.88134
ENSMUSG00000026826	Nr4a2	1.11883	3.38555	0.000285213	1.5974		ENSMUSG00000030826	Bcat2	65.987	224.885	0.000285213	1.76893		ENSMUSG00000030867	Plk1	3.30228	1.12036	0.000285213	-1.5595		ENSMUSG00000041696	Rasl12	15.8495	58.4559	0.000285213	1.88291
ENSMUSG00000026827	Gpd2	34.6105	176.972	0.000285213	2.35424		ENSMUSG00000030830	Itgal	21.7944	8.77057	0.000285213	-1.31321		ENSMUSG00000030869	Ndufab1	215.511	518.889	0.000285213	1.26766		ENSMUSG00000022203	Efs	1.06024	3.92337	0.000285213	1.8877
ENSMUSG00000026832	Cytip	28.9424	0.282767	0.000285213	-6.67743		ENSMUSG00000030867	Plk1	3.30228	1.22468	0.000285213	-1.43106		ENSMUSG00000030878	Cdr2	9.8152	4.48854	0.000285213	-1.12877		ENSMUSG00000033633	Clec18a	0.11946	0.443913	0.0204116	1.89375
ENSMUSG00000026840	Lamc3	0.997424	2.09274	0.000285213	1.06911		ENSMUSG00000030869	Ndufab1	215.511	657.193	0.000285213	1.60856		ENSMUSG00000030879	Mrpl17	61.2276	123.612	0.00100762	1.01356		ENSMUSG00000029348	Asphd2	0.128066	0.478106	0.0429573	1.90044
ENSMUSG00000026853	Crat	95.1025	293.617	0.000285213	1.62638		ENSMUSG00000030878	Cdr2	9.8152	4.13515	0.000285213	-1.24708		ENSMUSG00000030890	Ilk	61.9576	23.9863	0.000285213	-1.36907		ENSMUSG00000000204	Slfn4	0.469329	1.75831	0.000285213	1.90552
ENSMUSG00000026858	Fam73b	25.3456	56.6925	0.000285213	1.16142		ENSMUSG00000030879	Mrpl17	61.2276	134.551	0.000540037	1.1359		ENSMUSG00000030897	Cnga4	0.0696154	0.423757	0.0224089	2.60576		ENSMUSG00000060572	Mfap2	1.49248	5.60549	0.000285213	1.90913
ENSMUSG00000026866	Kynu	4.13613	0.1	0.000285213	-5.37021		ENSMUSG00000030884	Uqcrc2	182.767	613.555	0.000285213	1.74719		ENSMUSG00000030921	Trim30a	20.6324	7.91417	0.000285213	-1.3824		ENSMUSG00000026358	Rgs1	0.298912	1.13002	0.0122141	1.91856
ENSMUSG00000026875	Traf1	25.8991	0.778752	0.000285213	-5.05559		ENSMUSG00000030889	Vwa3a	1.85207	4.52131	0.000540037	1.2876		ENSMUSG00000030935	Acsm3	9.73694	38.9523	0.000285213	2.00017		ENSMUSG00000076498	Trbc2	0.61484	2.32691	0.0282236	1.92013
ENSMUSG00000026880	Stom	33.2067	115.236	0.000285213	1.79505		ENSMUSG00000030890	Ilk	61.9576	22.7924	0.000285213	-1.44273		ENSMUSG00000030972	Acsm5	1.68066	5.68486	0.000285213	1.7581		ENSMUSG00000022309	Angpt1	2.06009	7.79685	0.000285213	1.92018
ENSMUSG00000026885	Ttll11	0.31551	1.10345	0.00100762	1.80626		ENSMUSG00000030905	Crym	0.73621	0.315775	0.0415906	-1.22122		ENSMUSG00000031004	Mki67	6.17952	1.02835	0.000285213	-2.58716		ENSMUSG00000031016	Wee1	0.715096	2.7122	0.000285213	1.92325
ENSMUSG00000026887	Mrrf	6.94361	15.0036	0.000285213	1.11155		ENSMUSG00000030922	Lyrm1	3.48671	8.31089	0.0250223	1.25314		ENSMUSG00000031015	Swap70	38.0753	12.8972	0.000285213	-1.5618		ENSMUSG00000005124	Wisp1	0.217782	0.82853	0.00100762	1.92767
ENSMUSG00000026895	Ndufa8	78.3244	297.484	0.000285213	1.92528		ENSMUSG00000030935	Acsm3	9.73694	23.9808	0.00521655	1.30034		ENSMUSG00000031059	Ndufb11	106.526	265.7	0.000285213	1.31859		ENSMUSG00000002055	Spag5	0.252587	0.963468	0.00707272	1.93146
ENSMUSG00000026915	Strbp	10.008	3.96514	0.000285213	-1.33571		ENSMUSG00000031004	Mki67	6.17952	1.05913	0.000285213	-2.54462		ENSMUSG00000031066	Usp11	6.11828	2.99999	0.000285213	-1.02817		ENSMUSG00000054850	Ncrna00086	0.167866	0.641262	0.00690838	1.9336
ENSMUSG00000026919	Lcn4	1.62366	0.1	0.000285213	-4.02118		ENSMUSG00000031015	Swap70	38.0753	12.1324	0.000285213	-1.64999		ENSMUSG00000031097	Tnni2	1.28689	601.407	0.000285213	8.86831		ENSMUSG00000021596	Mctp1	0.193624	0.740559	0.000779155	1.93536
ENSMUSG00000026922	Agpat2	565.889	1890.21	0.000285213	1.73996		ENSMUSG00000031059	Ndufb11	106.526	337.875	0.000285213	1.66528		ENSMUSG00000031101	Sash3	34.1985	9.74417	0.000285213	-1.81132		ENSMUSG00000021379	Id4	0.643247	2.46344	0.000285213	1.93723
ENSMUSG00000026950	Neb	0.365993	1.21342	0.000540037	1.72919		ENSMUSG00000031066	Usp11	6.11828	2.68721	0.000285213	-1.18702		ENSMUSG00000031103	Elf4	12.3867	3.80742	0.000285213	-1.70191		ENSMUSG00000027316	Gfra4	2.07058	7.9501	0.000285213	1.94094
ENSMUSG00000026955	Sapcd2	1.67287	0.114782	0.000540037	-3.86536		ENSMUSG00000031075	Ano1	1.94524	4.17128	0.000285213	1.10054		ENSMUSG00000031112	2610018G03Rik	6.55713	1.74581	0.000285213	-1.90917		ENSMUSG00000000120	Ngfr	0.14952	0.578183	0.00122915	1.95119
ENSMUSG00000026956	Uap1l1	8.66356	3.41036	0.00804477	-1.34504		ENSMUSG00000031093	Dock11	16.3984	7.31167	0.000285213	-1.16528		ENSMUSG00000031129	Slc9a9	3.46267	1.68564	0.000285213	-1.03859		ENSMUSG00000055546	Timd4	0.459208	1.78623	0.000285213	1.9597
ENSMUSG00000026959	Grin1	0.401957	0.1	0.000285213	-2.00704		ENSMUSG00000031097	Tnni2	1.28689	143.015	0.000285213	6.79613		ENSMUSG00000031132	Cd40lg	3.35846	0.899839	0.000285213	-1.90006		ENSMUSG00000041193	Pla2g5	0.1	0.389078	0.000285213	1.96006
ENSMUSG00000026972	Arrdc1	32.516	5.5877	0.000285213	-2.54082		ENSMUSG00000031101	Sash3	34.1985	12.7735	0.000285213	-1.42078		ENSMUSG00000031147	Magix	1.01164	2.32699	0.000285213	1.20177		ENSMUSG00000036611	Eepd1	6.28425	24.4526	0.000285213	1.96018
ENSMUSG00000026977	2007-03-01	23.6106	11.6803	0.0263078	-1.01536		ENSMUSG00000031103	Elf4	12.3867	4.76833	0.000285213	-1.37724		ENSMUSG00000031155	Pim2	9.70343	4.29152	0.000285213	-1.17701		ENSMUSG00000004359	Spic	0.180977	0.704435	0.0360717	1.96066
ENSMUSG00000026979	Psd4	16.7785	0.325844	0.000285213	-5.68629		ENSMUSG00000031107	Rbmx2	2.78729	1.23846	0.000285213	-1.17032		ENSMUSG00000031165	Was	17.6577	5.85203	0.000285213	-1.59329		ENSMUSG00000051041	Olfml1	2.22334	8.662	0.000285213	1.96197
ENSMUSG00000026980	Ly75	3.02003	0.0295773	0.000540037	-6.67393		ENSMUSG00000031112	2610018G03Rik	6.55713	1.89878	0.000285213	-1.78799		ENSMUSG00000031169	Porcn	2.49222	5.4134	0.000285213	1.1191		ENSMUSG00000019124	Scrn1	0.161935	0.630924	0.000285213	1.96205
ENSMUSG00000026981	Il1rn	1.38601	0.307305	0.00521655	-2.17319		ENSMUSG00000031132	Cd40lg	3.35846	1.07107	0.000285213	-1.64875		ENSMUSG00000031207	Msn	125.427	55.4303	0.000285213	-1.1781		ENSMUSG00000035200	Chrnb4	0.148685	0.583994	0.000540037	1.97369
ENSMUSG00000026989	Dapl1	11.8522	0.1	0.000285213	-6.88901		ENSMUSG00000031133	Arhgef6	24.8041	10.1898	0.000285213	-1.28345		ENSMUSG00000031220	Awat2	0.145337	0.564366	0.0250223	1.95723		ENSMUSG00000022044	Stmn4	0.535658	2.11705	0.000285213	1.98267
ENSMUSG00000027007	Ssfa2	9.36061	27.8238	0.000285213	1.57165		ENSMUSG00000031165	Was	17.6577	7.25477	0.000285213	-1.2833		ENSMUSG00000031231	Cox7b	129.276	391.524	0.000285213	1.59865		ENSMUSG00000074896	Ifit3	4.2878	17.0386	0.000285213	1.9905
ENSMUSG00000027009	Itga4	6.95304	0.401172	0.000285213	-4.11535		ENSMUSG00000031167	Rbm3	153.9	73.2044	0.000285213	-1.07199		ENSMUSG00000031258	Xkrx	4.52945	0.909835	0.000285213	-2.31566		ENSMUSG00000026548	Slamf9	0.897539	3.56751	0.000285213	1.99087
ENSMUSG00000027010	Slc25a12	10.8973	2.03762	0.000285213	-2.41901		ENSMUSG00000031196	F8	0.896946	0.272452	0.0354702	-1.71902		ENSMUSG00000031262	Cenpi	0.948573	0.391991	0.0300993	-1.27494		ENSMUSG00000097187	RP23-399J8.10	0.778919	3.11901	0.000285213	2.00154
ENSMUSG00000027016	Zfp385b	0.144957	0.597368	0.0155682	2.04299		ENSMUSG00000031207	Msn	125.427	55.1093	0.000285213	-1.18648		ENSMUSG00000031264	Btk	15.9134	3.90589	0.000285213	-2.02652		ENSMUSG00000029161	Cgref1	0.260833	1.04548	0.00285667	2.00297
ENSMUSG00000027035	Cers6	2.29994	0.757142	0.000285213	-1.60296		ENSMUSG00000031231	Cox7b	129.276	550.831	0.000285213	2.09116		ENSMUSG00000031274	Col4a5	0.992605	0.378869	0.00186383	-1.38952		ENSMUSG00000063364	3300002I08Rik	0.437674	1.76835	0.0471471	2.01448
ENSMUSG00000027068	Dhrs9	0.125742	5.46907	0.000285213	5.44276		ENSMUSG00000031258	Xkrx	4.52945	1.38635	0.00804477	-1.70804		ENSMUSG00000031289	Il13ra2	0.990098	0.270819	0.0072374	-1.87024		ENSMUSG00000035314	Gdpd5	1.17841	4.82177	0.000285213	2.03272
ENSMUSG00000027076	Timm10	16.6274	45.4532	0.000285213	1.45082		ENSMUSG00000031264	Btk	15.9134	4.4072	0.000285213	-1.85231		ENSMUSG00000031297	Slc7a3	0.354035	0.961142	0.0213481	1.44086		ENSMUSG00000022206	Npr3	6.24783	25.6337	0.000285213	2.03661
ENSMUSG00000027086	Fastkd1	6.38548	15.6854	0.000285213	1.29656		ENSMUSG00000031266	Gla	2.76145	1.33861	0.0100967	-1.04469		ENSMUSG00000031304	Il2rg	101.867	29.6849	0.000285213	-1.77889		ENSMUSG00000003500	Impdh1	58.2947	239.308	0.000285213	2.03743
ENSMUSG00000027099	Mtx2	21.2188	62.1523	0.000285213	1.55046		ENSMUSG00000031289	Il13ra2	0.990098	0.273225	0.00657693	-1.85748		ENSMUSG00000031309	Rps6ka3	16.3037	6.10954	0.000285213	-1.41606		ENSMUSG00000049538	Adamts16	0.144592	0.59683	0.000285213	2.04533
ENSMUSG00000027115	Kif18a	1.28434	0.274822	0.00100762	-2.22446		ENSMUSG00000031304	Il2rg	101.867	41.867	0.000285213	-1.2828		ENSMUSG00000031342	Gpm6b	8.89317	2.97117	0.000285213	-1.58167		ENSMUSG00000051727	Kctd14	0.531221	2.21067	0.0190574	2.0571
ENSMUSG00000027130	Slc12a6	22.135	6.25491	0.000285213	-1.82327		ENSMUSG00000031309	Rps6ka3	16.3037	7.52699	0.000285213	-1.11505		ENSMUSG00000031351	Zfp185	4.4461	1.44527	0.000285213	-1.6212		ENSMUSG00000035095	Fam167a	0.0863173	0.359551	0.0389088	2.05847
ENSMUSG00000027131	Emc4	30.8781	65.7368	0.0120656	1.09012		ENSMUSG00000031340	Gabre	0.263505	0.580717	0.0152842	1.14		ENSMUSG00000031362	Xlr4c	4.60208	1.07427	0.020546	-2.09893		ENSMUSG00000032094	Cd3d	0.198497	0.828543	0.0141331	2.06146
ENSMUSG00000027134	Lpcat4	8.32683	1.48268	0.000285213	-2.48956		ENSMUSG00000031342	Gpm6b	8.89317	3.04709	0.000285213	-1.54527		ENSMUSG00000031389	Arhgap4	37.3097	13.8443	0.000285213	-1.43026		ENSMUSG00000071847	Apcdd1	3.37367	14.1287	0.000285213	2.06624
ENSMUSG00000027165	B230118H07Rik	16.4731	33.2044	0.000285213	1.01126		ENSMUSG00000031351	Zfp185	4.4461	1.13384	0.000285213	-1.97132		ENSMUSG00000031390	Avpr2	9.03352	2.74609	0.00590608	-1.71791		ENSMUSG00000053063	Clec12a	0.570765	2.39423	0.000285213	2.06859
ENSMUSG00000027173	Depdc7	1.03106	0.217993	0.00246856	-2.24177		ENSMUSG00000031367	Ap1s2	8.85786	4.24182	0.000285213	-1.06227		ENSMUSG00000031398	Plxna3	2.1299	0.90527	0.00868617	-1.23437		ENSMUSG00000027331	Knstrn	0.221419	0.929872	0.00947198	2.07025
ENSMUSG00000027187	Cat	185.805	429.104	0.000285213	1.20754		ENSMUSG00000031389	Arhgap4	37.3097	16.694	0.00144571	-1.16022		ENSMUSG00000031428	Zcchc18	2.21279	0.673672	0.00100762	-1.71575		ENSMUSG00000093682	Gm20681	0.0848984	0.358281	0.0359528	2.07728
ENSMUSG00000027195	Hsd17b12	126.683	553.972	0.000285213	2.12859		ENSMUSG00000031390	Avpr2	9.03352	3.53363	0.0291004	-1.35414		ENSMUSG00000031433	Rbm41	1.40025	0.525743	0.000779155	-1.41325		ENSMUSG00000022322	Shcbp1	0.0984937	0.419995	0.0299733	2.09227
ENSMUSG00000027203	Dut	19.7723	9.44003	0.000285213	-1.06662		ENSMUSG00000031398	Plxna3	2.1299	0.728293	0.00397451	-1.54819		ENSMUSG00000031442	Mcf2l	4.12067	11.221	0.00165682	1.44525		ENSMUSG00000038580	Sct	0.1	0.42718	0.00122915	2.09484
ENSMUSG00000027215	Cd82	40.1578	9.77207	0.000285213	-2.03894		ENSMUSG00000031428	Zcchc18	2.21279	0.769842	0.00165682	-1.52323		ENSMUSG00000031445	Proz	0.501751	0.179562	0.0193286	-1.48249		ENSMUSG00000051652	Lrrc3	0.127833	0.547151	0.000285213	2.09768
ENSMUSG00000027217	Tspan18	19.0155	58.509	0.000285213	1.62148		ENSMUSG00000031433	Rbm41	1.40025	0.529084	0.000285213	-1.40412		ENSMUSG00000031448	Adprhl1	0.745896	4.28848	0.000540037	2.52342		ENSMUSG00000052135	Foxo6	0.320196	1.3794	0.000285213	2.10701
ENSMUSG00000027219	Slc28a2	26.524	10.964	0.000285213	-1.27452		ENSMUSG00000031442	Mcf2l	4.12067	16.5018	0.000285213	2.00167		ENSMUSG00000031449	Atp4b	0.529995	1.37745	0.0114671	1.37795		ENSMUSG00000022602	Arc	0.570631	2.46747	0.000285213	2.1124
ENSMUSG00000027220	Syt13	0.933727	0.1	0.000285213	-3.223		ENSMUSG00000031448	Adprhl1	0.745896	3.10681	0.00607365	2.05839		ENSMUSG00000031461	Myom2	0.020746	13.6032	0.000540037	9.3569		ENSMUSG00000017499	Cdc6	0.359725	1.56421	0.0138427	2.12047
ENSMUSG00000027242	Wdr76	3.96221	1.46112	0.000285213	-1.43923		ENSMUSG00000031449	Atp4b	0.529995	1.5829	0.00397451	1.57852		ENSMUSG00000031490	Eif4ebp1	96.8894	268.4	0.000285213	1.46997		ENSMUSG00000055235	Wdr86	0.146164	0.638086	0.00804477	2.12616
ENSMUSG00000027274	Mkks	14.895	42.5625	0.000285213	1.51475		ENSMUSG00000031461	Myom2	0.020746	2.95787	0.00100762	7.15558		ENSMUSG00000031494	Cd209a	4.71969	1.79753	0.000285213	-1.39268		ENSMUSG00000020672	Sntg2	0.164135	0.716729	0.00266413	2.12654
ENSMUSG00000027282	Mtch2	133.467	465.733	0.000285213	1.80302		ENSMUSG00000031490	Eif4ebp1	96.8894	215.191	0.000285213	1.15121		ENSMUSG00000031495	Cd209d	9.11475	4.4491	0.000285213	-1.03469		ENSMUSG00000091071	1700030C10Rik	0.126832	0.555347	0.0396134	2.13047
ENSMUSG00000027296	Itpka	1.59825	4.2516	0.000285213	1.41151		ENSMUSG00000031494	Cd209a	4.71969	1.67799	0.000285213	-1.49196		ENSMUSG00000031506	Ptpn7	8.75105	3.19472	0.000285213	-1.45377		ENSMUSG00000022996	Wnt10b	0.178758	0.786753	0.00186383	2.1379
ENSMUSG00000027305	Ndufaf1	13.7799	43.324	0.000285213	1.6526		ENSMUSG00000031495	Cd209d	9.11475	4.21758	0.000285213	-1.11179		ENSMUSG00000031517	Gpm6a	1.02271	0.267725	0.000285213	-1.93357		ENSMUSG00000010797	Wnt2	0.127566	0.562545	0.0046922	2.14072
ENSMUSG00000027306	Nusap1	3.96365	1.29696	0.000285213	-1.6117		ENSMUSG00000031506	Ptpn7	8.75105	3.36599	0.000285213	-1.37843		ENSMUSG00000031519	Asb5	0.189583	4.27149	0.000285213	4.49384		ENSMUSG00000068246	Apol9b	0.134501	0.593954	0.0309711	2.14273
ENSMUSG00000027309	4930402H24Rik	15.5152	38.6625	0.000285213	1.31725		ENSMUSG00000031517	Gpm6a	1.02271	0.226814	0.000285213	-2.17282		ENSMUSG00000031527	Eri1	4.99737	2.24055	0.000285213	-1.15732		ENSMUSG00000041809	Efhc1	0.110329	0.492302	0.0334266	2.15773
ENSMUSG00000027315	Spint1	0.904651	0.242485	0.0129619	-1.89947		ENSMUSG00000031519	Asb5	0.189583	1.57557	0.00100762	3.05497		ENSMUSG00000031540	Kat6a	6.47876	2.87841	0.000285213	-1.17045		ENSMUSG00000053886	Sh2d4a	0.934789	4.18434	0.000285213	2.16229
ENSMUSG00000027322	Siglec1	6.7511	1.32332	0.000285213	-2.35096		ENSMUSG00000031520	Vegfc	1.52032	0.557714	0.00165682	-1.44678		ENSMUSG00000031543	Ank1	0.0703376	6.40324	0.000285213	6.50836		ENSMUSG00000058743	Kcnj14	0.110894	0.499427	0.00740032	2.17109
ENSMUSG00000027326	Casc5	0.672463	0.109647	0.000540037	-2.61659		ENSMUSG00000031527	Eri1	4.99737	2.1302	0.000285213	-1.23018		ENSMUSG00000031545	Agpat6	26.3373	71.7462	0.000285213	1.44579		ENSMUSG00000028195	Cyr61	9.30984	41.9797	0.000285213	2.17286
ENSMUSG00000027327	1700037H04Rik	92.2366	393.631	0.000285213	2.09343		ENSMUSG00000031543	Ank1	0.0703376	1.81759	0.000285213	4.69159		ENSMUSG00000031557	Plekha2	23.0289	7.4245	0.000285213	-1.63308		ENSMUSG00000094925	Gm5798	0.1	0.452756	0.000779155	2.17873
ENSMUSG00000027331	Knstrn	4.21482	1.5441	0.00415564	-1.4487		ENSMUSG00000031545	Agpat6	26.3373	99.5413	0.000285213	1.91819		ENSMUSG00000031561	Tenm3	0.624163	0.142031	0.000285213	-2.13572		ENSMUSG00000026227	2810459M11Rik	0.241165	1.09427	0.000285213	2.18188
ENSMUSG00000027339	Rassf2	35.35	9.878	0.000285213	-1.83942		ENSMUSG00000031557	Plekha2	23.0289	7.65009	0.000285213	-1.5899		ENSMUSG00000031596	Slc7a2	0.280976	0.916097	0.000285213	1.70505		ENSMUSG00000010142	Tnfrsf13b	0.213687	0.976688	0.00451438	2.1924
ENSMUSG00000027342	Pcna	44.5138	16.8849	0.000285213	-1.39852		ENSMUSG00000031561	Tenm3	0.624163	0.15145	0.00820694	-2.04308		ENSMUSG00000031633	Slc25a4	79.8257	212.709	0.000285213	1.41396		ENSMUSG00000082765	Gm14411	0.261589	1.21251	0.0297251	2.21262
ENSMUSG00000027347	Rasgrp1	11.9233	0.147196	0.000285213	-6.3399		ENSMUSG00000031594	Fgl1	0.527167	1.76744	0.00486773	1.74533		ENSMUSG00000031636	Pdlim3	0.897563	11.8446	0.000285213	3.72207		ENSMUSG00000054978	Kbtbd13	0.32276	1.49872	0.000285213	2.2152
ENSMUSG00000027357	Crls1	26.465	86.1069	0.000285213	1.70204		ENSMUSG00000031616	Ednra	3.71577	1.448	0.000285213	-1.3596		ENSMUSG00000031659	Adcy7	19.015	5.6756	0.000285213	-1.74429		ENSMUSG00000039518	Cdsn	4.61102	21.4201	0.000285213	2.21581
ENSMUSG00000027359	Slc27a2	1.36911	27.1471	0.000285213	4.30949		ENSMUSG00000031626	Sorbs2	2.28993	1.03778	0.0164175	-1.1418		ENSMUSG00000031662	Snx20	14.531	5.07993	0.000285213	-1.51625		ENSMUSG00000030074	Gxylt2	0.0984303	0.457908	0.0315911	2.21788
ENSMUSG00000027368	Dusp2	24.5188	0.244367	0.000285213	-6.6487		ENSMUSG00000031631	4933411K20Rik	5.08337	2.5173	0.000285213	-1.01391		ENSMUSG00000031668	Eif2ak3	7.26026	3.26933	0.0149973	-1.15103		ENSMUSG00000039629	Strip2	0.689671	3.21436	0.000285213	2.22055
ENSMUSG00000027374	Mrps5	24.1978	66.785	0.000285213	1.46465		ENSMUSG00000031633	Slc25a4	79.8257	178.338	0.000285213	1.15969		ENSMUSG00000031673	Cdh11	1.92882	0.451245	0.000285213	-2.09574		ENSMUSG00000067591	Klra3	0.1	0.466933	0.000285213	2.22322
ENSMUSG00000027375	Mal	2.01969	4.17567	0.000285213	1.04787		ENSMUSG00000031636	Pdlim3	0.897563	3.03065	0.000285213	1.75554		ENSMUSG00000031710	Ucp1	38.3164	160.644	0.000285213	2.06783		ENSMUSG00000037035	Inhbb	0.857884	4.03964	0.000285213	2.23537
ENSMUSG00000027378	Nphp1	8.06607	19.5634	0.000285213	1.27822		ENSMUSG00000031641	Cbr4	18.4142	40.4251	0.000285213	1.13443		ENSMUSG00000031725	Ces1f	49.9099	107.665	0.000285213	1.10915		ENSMUSG00000063415	Cyp26b1	0.148001	0.697163	0.000285213	2.23589
ENSMUSG00000027379	Bub1	1.503	0.610111	0.0072374	-1.3007		ENSMUSG00000031659	Adcy7	19.015	7.71152	0.000285213	-1.30205		ENSMUSG00000031736	4933436C20Rik	0.470446	2.25088	0.00539022	2.25839		ENSMUSG00000096833	Igkv4-55	0.1	0.475204	0.0226738	2.24855
ENSMUSG00000027381	Bcl2l11	5.02359	1.53227	0.000285213	-1.71305		ENSMUSG00000031661	Nkd1	0.900614	0.338773	0.000285213	-1.41059		ENSMUSG00000031750	Il34	6.10992	13.8122	0.00100762	1.17672		ENSMUSG00000066682	Pilrb2	0.104512	0.499635	0.021213	2.25721
ENSMUSG00000027384	Ndufaf5	8.23324	17.5626	0.000285213	1.09297		ENSMUSG00000031662	Snx20	14.531	6.48555	0.000285213	-1.16383		ENSMUSG00000031756	Cenpn	1.52068	0.705802	0.00607365	-1.10738		ENSMUSG00000073412	Lst1	2.0085	9.65379	0.000285213	2.26498
ENSMUSG00000027394	Ttl	2.99235	11.0405	0.000285213	1.88345		ENSMUSG00000031668	Eif2ak3	7.26026	3.51906	0.0217454	-1.04483		ENSMUSG00000031760	Mt3	0.405515	2.5359	0.0315911	2.64467		ENSMUSG00000041119	Pde9a	0.33818	1.6383	0.000285213	2.27634
ENSMUSG00000027397	Slc20a1	23.5007	6.61143	0.000285213	-1.82967		ENSMUSG00000031673	Cdh11	1.92882	0.652084	0.000285213	-1.56459		ENSMUSG00000031762	Mt2	38.9876	182.179	0.000285213	2.22427		ENSMUSG00000022422	Dscc1	0.0832141	0.403326	0.0451236	2.27705
ENSMUSG00000027398	Il1b	0.738577	0.0739664	0.0318389	-3.31981		ENSMUSG00000031710	Ucp1	38.3164	1086.79	0.000285213	4.82597		ENSMUSG00000031765	Mt1	96.152	497.79	0.000285213	2.37215		ENSMUSG00000031906	Smpd3	0.47605	2.32113	0.000285213	2.28564
ENSMUSG00000027399	Il1a	1.18368	0.11939	0.00804477	-3.30953		ENSMUSG00000031725	Ces1f	49.9099	125.28	0.000285213	1.32776		ENSMUSG00000031778	Cx3cl1	1.82537	0.911105	0.00226995	-1.0025		ENSMUSG00000021057	Akap5	0.0804864	0.392909	0.000285213	2.28738
ENSMUSG00000027406	Idh3b	121.792	603.318	0.000285213	2.3085		ENSMUSG00000031736	4933436C20Rik	0.470446	1.30901	0.0451236	1.47638		ENSMUSG00000031779	Ccl22	18.8041	7.17074	0.000285213	-1.39085		ENSMUSG00000038618	Rassf7	0.393613	1.93683	0.000779155	2.29885
ENSMUSG00000027408	Cpxm1	22.0328	10.0278	0.000285213	-1.13565		ENSMUSG00000031748	Gnao1	3.19075	10.0069	0.000285213	1.64903		ENSMUSG00000031782	Coq9	45.5204	123.479	0.000285213	1.43968		ENSMUSG00000019178	Styxl1	0.114712	0.565379	0.0148531	2.3012
ENSMUSG00000027411	Vps16	39.2868	17.5135	0.00122915	-1.16558		ENSMUSG00000031756	Cenpn	1.52068	0.702849	0.00947198	-1.11343		ENSMUSG00000031785	Gpr56	8.17727	16.4761	0.000285213	1.01068		ENSMUSG00000042401	Crtac1	0.581033	2.88888	0.000285213	2.31382
ENSMUSG00000027423	Snx5	82.6748	25.3475	0.000285213	-1.7056		ENSMUSG00000031760	Mt3	0.405515	2.64459	0.0302237	2.70522		ENSMUSG00000031791	Tmem38a	1.01777	24.9916	0.000285213	4.61796		ENSMUSG00000074483	Bglap	0.1	0.50137	0.00323599	2.32588
ENSMUSG00000027435	Cd93	9.26989	21.9465	0.000285213	1.24337		ENSMUSG00000031762	Mt2	38.9876	120.883	0.000285213	1.63252		ENSMUSG00000031799	Tpm4	70.8129	34.0154	0.000285213	-1.05782		ENSMUSG00000039741	Bahcc1	1.30105	6.55993	0.000285213	2.334
ENSMUSG00000027452	Acss1	10.8112	34.3301	0.000285213	1.66695		ENSMUSG00000031765	Mt1	96.152	408.477	0.000285213	2.08687		ENSMUSG00000031807	Pgls	54.4077	117.176	0.000285213	1.10679		ENSMUSG00000074677	Sirpb1c	0.0955295	0.485672	0.0123647	2.34596
ENSMUSG00000027465	Tbc1d20	41.3766	82.9929	0.000285213	1.00417		ENSMUSG00000031767	Nudt7	51.5062	115.454	0.000285213	1.1645		ENSMUSG00000031808	Slc27a1	118.607	533.058	0.000285213	2.1681		ENSMUSG00000090698	Apold1	2.96916	15.1161	0.000285213	2.34796
ENSMUSG00000027469	Tpx2	3.67949	1.26709	0.00165682	-1.53799		ENSMUSG00000031779	Ccl22	18.8041	8.34307	0.000285213	-1.1724		ENSMUSG00000031827	Cotl1	91.257	38.9207	0.000285213	-1.2294		ENSMUSG00000037868	Egr2	0.345472	1.76082	0.000285213	2.34961
ENSMUSG00000027481	Bpifb2	0.632965	0.1	0.000285213	-2.66213		ENSMUSG00000031781	Ciapin1	31.5369	74.7132	0.0353494	1.24432		ENSMUSG00000031833	Mast3	10.4307	5.18739	0.000285213	-1.00776		ENSMUSG00000053626	Tll1	0.0935051	0.476779	0.000540037	2.3502
ENSMUSG00000027500	Stmn2	3.91424	1.62987	0.000285213	-1.26398		ENSMUSG00000031782	Coq9	45.5204	193.299	0.000285213	2.08625		ENSMUSG00000031838	Ifi30	89.5048	42.4394	0.000285213	-1.07656		ENSMUSG00000039257	Vstm2b	0.154035	0.790729	0.0166983	2.35993
ENSMUSG00000027506	Tpd52	15.5441	5.98944	0.000285213	-1.37587		ENSMUSG00000031785	Gpr56	8.17727	16.4685	0.000285213	1.01002		ENSMUSG00000031841	Cdh13	5.74652	12.229	0.000285213	1.08955		ENSMUSG00000027469	Tpx2	0.170068	0.881901	0.00165682	2.37451
ENSMUSG00000027508	Pag1	7.2103	0.966206	0.000285213	-2.89966		ENSMUSG00000031791	Tmem38a	1.01777	6.99014	0.000285213	2.77991		ENSMUSG00000031849	Comp	0.478823	0.181242	0.0214812	-1.40158		ENSMUSG00000073565	Prr16	0.534701	2.77434	0.000285213	2.37534
ENSMUSG00000027510	Rbm38	32.2893	7.51281	0.000285213	-2.10363		ENSMUSG00000031799	Tpm4	70.8129	34.2639	0.000285213	-1.04732		ENSMUSG00000031860	Pbx4	1.93455	0.43494	0.00266413	-2.15311		ENSMUSG00000067786	Nnat	73.5263	385.975	0.000285213	2.39218
ENSMUSG00000027514	Zbp1	10.6173	2.66018	0.000285213	-1.99682		ENSMUSG00000031807	Pgls	54.4077	152.94	0.000285213	1.49108		ENSMUSG00000031861	Lpar2	1.2823	0.414994	0.000285213	-1.62757		ENSMUSG00000020911	Krt19	0.0876862	0.460706	0.0365545	2.39342
ENSMUSG00000027523	Gnas	203.674	800.719	0.0104048	1.97503		ENSMUSG00000031808	Slc27a1	118.607	561.862	0.000285213	2.24403		ENSMUSG00000031880	Rrad	4.18607	1.98086	0.000540037	-1.07947		ENSMUSG00000018126	Baiap2l2	0.322986	1.7257	0.0105584	2.41764
ENSMUSG00000027533	Fabp5	194.243	566.432	0.000285213	1.54404		ENSMUSG00000031818	Cox4i1	636.36	2342.45	0.0407804	1.8801		ENSMUSG00000031885	Cbfb	22.0699	10.2777	0.000285213	-1.10256		ENSMUSG00000083443	Gm15519	0.247147	1.35025	0.000540037	2.44979
ENSMUSG00000027540	Ptpn1	16.9389	7.85017	0.000285213	-1.10954		ENSMUSG00000031827	Cotl1	91.257	45.1346	0.000285213	-1.0157		ENSMUSG00000031902	Nfatc3	15.4176	7.54049	0.000285213	-1.03185		ENSMUSG00000024675	Ms4a4c	0.477426	2.61247	0.00360997	2.45207
ENSMUSG00000027544	Nfatc2	3.48647	0.474508	0.000285213	-2.87726		ENSMUSG00000031842	Pde4c	0.721955	1.47706	0.00539022	1.03275		ENSMUSG00000031906	Smpd3	1.5741	0.278159	0.00285667	-2.50055		ENSMUSG00000022945	Chaf1b	0.0870778	0.48331	0.0128135	2.47257
ENSMUSG00000027550	Lrrcc1	3.01372	1.4209	0.000285213	-1.08474		ENSMUSG00000031849	Comp	0.478823	0.0505444	0.0125158	-3.24387		ENSMUSG00000031907	Zfp90	3.6019	1.71176	0.0186484	-1.07328		ENSMUSG00000023064	Sncg	20.0467	112.76	0.000285213	2.49182
ENSMUSG00000027555	Car13	6.46329	15.8934	0.000285213	1.29809		ENSMUSG00000031860	Pbx4	1.93455	0.744875	0.0162778	-1.37693		ENSMUSG00000031925	Maml2	4.27701	2.10143	0.000285213	-1.02523		ENSMUSG00000063430	Wscd2	0.255588	1.452	0.000285213	2.50615
ENSMUSG00000027579	Srms	0.497544	1.01321	0.0123647	1.02604		ENSMUSG00000031861	Lpar2	1.2823	0.481702	0.000285213	-1.41252		ENSMUSG00000031932	Gpr83	0.715001	0.212286	0.00122915	-1.75194		ENSMUSG00000022033	Pbk	0.149488	0.849819	0.027973	2.50713
ENSMUSG00000027580	Helz2	17.0784	6.86976	0.000285213	-1.31384		ENSMUSG00000031885	Cbfb	22.0699	8.42227	0.000285213	-1.3898		ENSMUSG00000031933	Folr4	8.40622	4.02097	0.000285213	-1.06391		ENSMUSG00000030677	Kif22	0.136288	0.775518	0.00144571	2.5085
ENSMUSG00000027599	Armc1	12.9951	27.3149	0.000285213	1.07172		ENSMUSG00000031886	Ces2e	0.633914	0.192882	0.00772315	-1.71657		ENSMUSG00000031934	Panx1	6.43403	2.33554	0.000285213	-1.46197		ENSMUSG00000029335	Bmp3	0.376741	2.14716	0.000285213	2.51078
ENSMUSG00000027602	Map1lc3a	84.1524	203.947	0.000285213	1.27712		ENSMUSG00000031907	Zfp90	3.6019	1.66507	0.0165566	-1.11318		ENSMUSG00000031936	Hephl1	2.85945	1.03084	0.000285213	-1.47192		ENSMUSG00000086432	B430119L08Rik	0.403267	2.39609	0.000285213	2.57087
ENSMUSG00000027605	Acss2	164.695	372.8	0.000285213	1.17861		ENSMUSG00000031925	Maml2	4.27701	1.79377	0.000285213	-1.25361		ENSMUSG00000031995	St14	1.86766	0.788555	0.000285213	-1.24395		ENSMUSG00000022129	Dct	0.0854004	0.512874	0.0116168	2.58629
ENSMUSG00000027615	Hps3	15.2438	5.36895	0.0100967	-1.50551		ENSMUSG00000031932	Gpr83	0.715001	0.247063	0.00226995	-1.53307		ENSMUSG00000032000	Birc3	40.7845	12.4155	0.000285213	-1.71588		ENSMUSG00000046160	Olig1	0.119628	0.722072	0.00690838	2.59359
ENSMUSG00000027634	Ndrg3	25.1225	53.0665	0.000285213	1.07882		ENSMUSG00000031933	Folr4	8.40622	4.11259	0.000285213	-1.03141		ENSMUSG00000032009	Sesn3	4.19183	1.45982	0.000285213	-1.52179		ENSMUSG00000025854	Fam20c	1.62183	10.0024	0.000285213	2.62465
ENSMUSG00000027635	Dsn1	3.82907	1.02101	0.000285213	-1.907		ENSMUSG00000031938	4931406C07Rik	55.8409	180.947	0.000285213	1.69617		ENSMUSG00000032010	Usp2	1.69637	16.1114	0.000285213	3.24756		ENSMUSG00000059201	Lep	13.0183	82.6138	0.000285213	2.66584
ENSMUSG00000027636	Sla2	13.7853	28.8358	0.000285213	1.06473		ENSMUSG00000031990	Jam3	10.2387	4.48172	0.000285213	-1.19191		ENSMUSG00000032011	Thy1	64.169	31.0293	0.000285213	-1.04825		ENSMUSG00000031383	Dusp9	0.074146	0.482216	0.00915843	2.70124
ENSMUSG00000027637	1110008F13Rik	29.4995	73.8174	0.000285213	1.32327		ENSMUSG00000031995	St14	1.86766	0.88848	0.00100762	-1.07182		ENSMUSG00000032020	Ubash3b	2.61668	0.88199	0.000285213	-1.5689		ENSMUSG00000045730	Adrb2	3.02178	20.1667	0.000285213	2.7385
ENSMUSG00000027639	Samhd1	74.9105	17.4303	0.000285213	-2.10357		ENSMUSG00000032000	Birc3	40.7845	15.1248	0.000285213	-1.4311		ENSMUSG00000032028	Nxpe2	3.49613	1.38756	0.00342368	-1.33321		ENSMUSG00000047370	Gm7367	0.1	0.693211	0.000285213	2.79329
ENSMUSG00000027641	Rbl1	5.401	1.76155	0.000285213	-1.61638		ENSMUSG00000032009	Sesn3	4.19183	1.53978	0.000285213	-1.44486		ENSMUSG00000032035	Ets1	65.4807	21.2827	0.000285213	-1.62139		ENSMUSG00000031230	Fgf16	0.1305	0.906329	0.00978484	2.79599
ENSMUSG00000027646	Src	3.87708	1.34499	0.000285213	-1.52738		ENSMUSG00000032010	Usp2	1.69637	11.1369	0.000285213	2.71482		ENSMUSG00000032038	St3gal4	9.35372	29.1013	0.000285213	1.63747		ENSMUSG00000005763	Cd247	0.3085	2.1859	0.0114671	2.82489
ENSMUSG00000027670	Ocstamp	0.124417	0.493289	0.00323599	1.98725		ENSMUSG00000032018	Sc5d	61.728	24.0726	0.000285213	-1.35853		ENSMUSG00000032053	Pou2af1	41.2474	7.01235	0.000285213	-2.55633		ENSMUSG00000037944	Ccr7	0.0704386	0.512467	0.0229411	2.86302
ENSMUSG00000027673	Ndufb5	118.53	415.842	0.000285213	1.81078		ENSMUSG00000032028	Nxpe2	3.49613	1.00366	0.000285213	-1.80049		ENSMUSG00000032060	Cryab	37.259	89.236	0.000285213	1.26004		ENSMUSG00000036062	N28178	0.130751	0.969909	0.000540037	2.89103
ENSMUSG00000027678	Ncoa3	11.527	3.9191	0.00674335	-1.55642		ENSMUSG00000032035	Ets1	65.4807	24.774	0.000285213	-1.40224		ENSMUSG00000032081	Apoc3	5.76339	14.7456	0.000285213	1.35529		ENSMUSG00000085614	1700123M08Rik	0.247731	1.97404	0.0393792	2.9943
ENSMUSG00000027679	Dnajc19	28.5391	57.9223	0.0247631	1.02118		ENSMUSG00000032047	Acat1	67.562	232.245	0.000285213	1.78136		ENSMUSG00000032087	Dscaml1	0.518337	0.136917	0.000285213	-1.92059		ENSMUSG00000079597	Gm5483	0.1	0.815343	0.000540037	3.02741
ENSMUSG00000027692	Tnik	1.39376	0.235193	0.000285213	-2.56707		ENSMUSG00000032053	Pou2af1	41.2474	8.13184	0.000285213	-2.34265		ENSMUSG00000032089	Il10ra	13.3408	4.7909	0.000285213	-1.47748		ENSMUSG00000023034	Nr4a1	21.2174	176.46	0.000285213	3.05602
ENSMUSG00000027698	Nceh1	4.60092	1.21212	0.000285213	-1.92439		ENSMUSG00000032087	Dscaml1	0.518337	0.168496	0.000285213	-1.62118		ENSMUSG00000032093	Cd3e	40.9423	14.6937	0.000285213	-1.47839		ENSMUSG00000076583	Igkv8-24	0.1	0.846708	0.00100762	3.08186
ENSMUSG00000027710	Acad9	24.3733	50.0351	0.00884425	1.03764		ENSMUSG00000032089	Il10ra	13.3408	4.94663	0.000285213	-1.43133		ENSMUSG00000032094	Cd3d	25.2552	10.8377	0.000285213	-1.22052		ENSMUSG00000037086	1110059M19Rik	0.203695	1.72887	0.00433606	3.08535
ENSMUSG00000027715	Ccna2	7.15058	3.37782	0.00100762	-1.08197		ENSMUSG00000032113	Chek1	2.18733	0.866253	0.0126643	-1.33631		ENSMUSG00000032120	C2cd2l	5.00396	13.3042	0.000285213	1.41074		ENSMUSG00000019876	Pkib	0.169697	1.45354	0.00100762	3.09854
ENSMUSG00000027716	Trpc3	0.250378	2.10125	0.000285213	3.06907		ENSMUSG00000032131	Abcg4	0.46163	0.989802	0.0382069	1.1004		ENSMUSG00000032125	Robo4	8.02877	17.7399	0.000285213	1.14375		ENSMUSG00000040570	Rundc3b	0.0486582	0.418077	0.00804477	3.10301
ENSMUSG00000027737	Slc7a11	1.14036	0.0127666	0.0136963	-6.48097		ENSMUSG00000032135	Mcam	52.7267	24.1072	0.000285213	-1.12907		ENSMUSG00000032172	Olfm2	0.815542	1.98942	0.00226995	1.28652		ENSMUSG00000038259	Gdf5	0.347712	3.03601	0.000285213	3.12621
ENSMUSG00000027751	Supt20	14.0747	4.87049	0.000285213	-1.53097		ENSMUSG00000032172	Olfm2	0.815542	2.43454	0.000779155	1.57782		ENSMUSG00000032181	Scg3	0.935499	0.216229	0.00165682	-2.11318		ENSMUSG00000038167	Plekhg6	0.229723	2.33982	0.000285213	3.34843
ENSMUSG00000027752	Exosc8	22.8178	7.80972	0.000285213	-1.54682		ENSMUSG00000032177	Pde4a	3.92272	9.6752	0.000285213	1.30244		ENSMUSG00000032202	Rab27a	5.33062	2.32804	0.000285213	-1.19519		ENSMUSG00000026304	Rab17	0.117644	1.25927	0.00323599	3.42009
ENSMUSG00000027761	Aadac	0.1	1.17585	0.000285213	3.55563		ENSMUSG00000032181	Scg3	0.935499	0.247927	0.00100762	-1.91582		ENSMUSG00000032207	Lipc	0.557471	0.0762926	0.0206784	-2.86928		ENSMUSG00000086541	Has2as	0.144266	1.56805	0.0226738	3.44217
ENSMUSG00000027765	P2ry1	0.387624	1.27895	0.000285213	1.72223		ENSMUSG00000032186	Tmod2	0.824321	0.385513	0.000285213	-1.09643		ENSMUSG00000032218	Ccnb2	5.06362	1.30417	0.000285213	-1.95704		ENSMUSG00000052949	Rnf157	0.138505	1.65232	0.000285213	3.57648
ENSMUSG00000027774	Gfm1	24.519	104.735	0.000285213	2.09477		ENSMUSG00000032204	Aqp9	0.473628	0.127621	0.0239812	-1.89189		ENSMUSG00000032220	Myo1e	8.52152	2.54524	0.000285213	-1.74331		ENSMUSG00000030877	4933427G17Rik	0.0395805	0.521922	0.0379725	3.72097
ENSMUSG00000027778	Ift80	6.40333	1.3006	0.000285213	-2.29965		ENSMUSG00000032207	Lipc	0.557471	0.0678083	0.0187858	-3.03936		ENSMUSG00000032221	Mns1	1.5603	0.407272	0.0100967	-1.93776		ENSMUSG00000038418	Egr1	2.84102	37.7368	0.000285213	3.73149
ENSMUSG00000027784	Ppm1l	1.34888	3.35141	0.000285213	1.31301		ENSMUSG00000032218	Ccnb2	5.06362	1.44966	0.000285213	-1.80445		ENSMUSG00000032232	Cgnl1	9.5673	26.0073	0.000285213	1.44273		ENSMUSG00000022584	Ly6c2	0.47399	6.85217	0.000540037	3.85363
ENSMUSG00000027797	Dclk1	3.99346	0.493012	0.000285213	-3.01794		ENSMUSG00000032220	Myo1e	8.52152	2.47204	0.000285213	-1.78541		ENSMUSG00000032253	Phip	5.06808	2.00492	0.000285213	-1.33789		ENSMUSG00000023216	Epb4.2	0.0420919	0.618402	0.00304796	3.87693
ENSMUSG00000027800	Tm4sf1	13.2972	31.189	0.000285213	1.22991		ENSMUSG00000032221	Mns1	1.5603	0.485432	0.00433606	-1.68448		ENSMUSG00000032254	Kif23	2.88558	0.845118	0.000285213	-1.77164		ENSMUSG00000038135	Crygn	0.1	1.59101	0.0165566	3.99187
ENSMUSG00000027809	Etfdh	47.6155	304.688	0.000285213	2.67783		ENSMUSG00000032232	Cgnl1	9.5673	28.074	0.000285213	1.55305		ENSMUSG00000032294	Pkm	273.066	639.048	0.000285213	1.22667		ENSMUSG00000008129	4930432K21Rik	0.0371905	0.630152	0.0161387	4.08269
ENSMUSG00000027811	4930579G24Rik	2.53641	1.08473	0.000285213	-1.22545		ENSMUSG00000032253	Phip	5.06808	2.24529	0.000285213	-1.17454		ENSMUSG00000032311	Nrg4	24.9982	83.295	0.000285213	1.73641		ENSMUSG00000033730	Egr3	0.104714	2.34311	0.00690838	4.4839
ENSMUSG00000027833	Shox2	4.90576	15.8931	0.000285213	1.69585		ENSMUSG00000032254	Kif23	2.88558	0.791351	0.000285213	-1.86647		ENSMUSG00000032313	AI118078	0.114562	0.397923	0.0352318	1.79636		ENSMUSG00000095590	Gm24305	0.1	12.617	0.000285213	6.97923
ENSMUSG00000027834	Serpini1	1.95066	0.316425	0.000285213	-2.62403		ENSMUSG00000032262	Elovl4	0.0658835	0.604166	0.00772315	3.19696		ENSMUSG00000032315	Cyp1a1	0.39269	1.33256	0.000285213	1.76274
ENSMUSG00000027843	Ptpn22	15.7286	0.305375	0.000285213	-5.68666		ENSMUSG00000032271	Nnmt	55.4635	139.324	0.000285213	1.32883		ENSMUSG00000032322	Pstpip1	14.8167	6.704	0.000285213	-1.14413
ENSMUSG00000027861	Casq2	0.153328	0.652854	0.00573444	2.09014		ENSMUSG00000032279	Idh3a	100.174	312.751	0.000285213	1.64251		ENSMUSG00000032327	Stra6	1.16558	0.194238	0.000285213	-2.58515
ENSMUSG00000027863	Cd2	38.7455	0.51209	0.000285213	-6.24149		ENSMUSG00000032294	Pkm	273.066	623.69	0.000285213	1.19158		ENSMUSG00000032330	Cox7a2	186.885	560.393	0.000285213	1.58429
ENSMUSG00000027878	Notch2	8.80154	3.89836	0.000285213	-1.17489		ENSMUSG00000032311	Nrg4	24.9982	70.0052	0.000285213	1.48564		ENSMUSG00000032352	Lrrc1	2.15383	1.04394	0.00122915	-1.04487
ENSMUSG00000027883	Gpsm2	1.446	0.526762	0.0408973	-1.45684		ENSMUSG00000032314	Etfa	177.96	576.543	0.000285213	1.69588		ENSMUSG00000032355	Mlip	0.37984	2.27652	0.000540037	2.58337
ENSMUSG00000027887	Sypl2	0.156327	0.798846	0.0247631	2.35335		ENSMUSG00000032315	Cyp1a1	0.39269	1.58238	0.000285213	2.01063		ENSMUSG00000032357	Tinag	0.531126	1.43903	0.00539022	1.43797
ENSMUSG00000027893	Ahcyl1	47.3784	147.966	0.000285213	1.64296		ENSMUSG00000032327	Stra6	1.16558	0.259611	0.000285213	-2.16662		ENSMUSG00000032359	Ctsh	73.1333	26.8385	0.000285213	-1.44622
ENSMUSG00000027901	Dennd2d	15.5296	2.3104	0.000540037	-2.74881		ENSMUSG00000032330	Cox7a2	186.885	632.136	0.000285213	1.75808		ENSMUSG00000032366	Tpm1	26.7095	631.791	0.000285213	4.56402
ENSMUSG00000027940	Tpm3	97.9058	39.5089	0.000285213	-1.30922		ENSMUSG00000032348	Gsta4	28.1901	60.1364	0.000285213	1.09305		ENSMUSG00000032373	Car12	0.503772	0.196716	0.0220132	-1.35666
ENSMUSG00000027947	Il6ra	7.30708	2.32317	0.000285213	-1.6532		ENSMUSG00000032355	Mlip	0.37984	1.51099	0.00323599	1.99203		ENSMUSG00000032384	Csnk1g1	3.82216	1.72929	0.000285213	-1.14421
ENSMUSG00000027951	Adar	16.3722	5.35965	0.000285213	-1.61104		ENSMUSG00000032357	Tinag	0.531126	1.35433	0.00868617	1.35045		ENSMUSG00000032387	Rbpms2	15.472	33.246	0.000285213	1.10352
ENSMUSG00000027952	Pmvk	44.9086	157.146	0.000285213	1.80704		ENSMUSG00000032359	Ctsh	73.1333	33.5532	0.000285213	-1.12408		ENSMUSG00000032397	Tipin	13.7394	6.12176	0.000285213	-1.1663
ENSMUSG00000027955	Fam198b	3.87305	9.59036	0.000285213	1.30811		ENSMUSG00000032366	Tpm1	26.7095	147.411	0.000285213	2.46442		ENSMUSG00000032400	Zwilch	4.71969	15.2399	0.00674335	1.69109
ENSMUSG00000027961	Lrrc39	6.00922	14.9198	0.000285213	1.31198		ENSMUSG00000032369	Plscr1	4.50979	1.822	0.000285213	-1.30754		ENSMUSG00000032401	Lctl	12.3045	31.4151	0.000285213	1.35227
ENSMUSG00000027962	Vcam1	16.084	3.03465	0.000285213	-2.40602		ENSMUSG00000032373	Car12	0.503772	0.141988	0.00504277	-1.827		ENSMUSG00000032403	2300009A05Rik	15.82	38.188	0.000285213	1.27137
ENSMUSG00000027978	Prss12	1.37897	0.520885	0.000285213	-1.40455		ENSMUSG00000032384	Csnk1g1	3.82216	1.83853	0.000285213	-1.05584		ENSMUSG00000032410	Xrn1	0.915763	0.362909	0.038791	-1.33537
ENSMUSG00000027983	Cyp2u1	1.69414	8.02508	0.000285213	2.24396		ENSMUSG00000032387	Rbpms2	15.472	43.9254	0.000285213	1.5054		ENSMUSG00000032413	Rasa2	6.23933	2.59446	0.000285213	-1.26596
ENSMUSG00000027984	Hadh	186.749	745.4	0.000285213	1.99691		ENSMUSG00000032397	Tipin	13.7394	6.11376	0.000285213	-1.16819		ENSMUSG00000032420	Nt5e	2.90963	0.916987	0.000285213	-1.66586
ENSMUSG00000027985	Lef1	18.074	0.0978865	0.000285213	-7.52859		ENSMUSG00000032401	Lctl	12.3045	5.2092	0.000285213	-1.24005		ENSMUSG00000032434	Cmtm6	35.8348	17.1047	0.000285213	-1.06697
ENSMUSG00000027995	Tlr2	2.94507	0.959204	0.000285213	-1.61839		ENSMUSG00000032403	2300009A05Rik	15.82	47.7176	0.000285213	1.59277		ENSMUSG00000032436	Cmtm7	22.1713	9.136	0.000285213	-1.27906
ENSMUSG00000027999	Pla2g12a	20.0064	62.267	0.000285213	1.63801		ENSMUSG00000032413	Rasa2	6.23933	3.04788	0.000285213	-1.03359		ENSMUSG00000032446	Eomes	1.94749	0.478659	0.000285213	-2.02455
ENSMUSG00000028013	Ppa2	26.2465	53.875	0.000285213	1.03749		ENSMUSG00000032420	Nt5e	2.90963	1.19079	0.000285213	-1.28892		ENSMUSG00000032484	Ngp	1.15981	0.1	0.000285213	-3.53582
ENSMUSG00000028015	Ctso	24.6783	11.6932	0.000285213	-1.07757		ENSMUSG00000032436	Cmtm7	22.1713	9.1643	0.000285213	-1.2746		ENSMUSG00000032495	Lrrc2	0.0569032	0.697578	0.00285667	3.61577
ENSMUSG00000028028	Alpk1	1.11018	0.335725	0.000285213	-1.72544		ENSMUSG00000032446	Eomes	1.94749	0.839087	0.000285213	-1.21472		ENSMUSG00000032502	Stac	0.378499	1.03927	0.00539022	1.45721
ENSMUSG00000028033	Kcnq5	0.591311	0.0417921	0.000285213	-3.82261		ENSMUSG00000032482	Cspg5	0.0821836	0.385361	0.00504277	2.22929		ENSMUSG00000032515	Csrnp1	7.02144	3.38452	0.0312188	-1.05282
ENSMUSG00000028042	Zbtb7b	21.9766	44.1986	0.000285213	1.00803		ENSMUSG00000032484	Ngp	1.15981	0.1	0.000285213	-3.53582		ENSMUSG00000032526	Deb1	21.0094	42.185	0.000285213	1.0057
ENSMUSG00000028051	Hcn3	0.657786	0.0296341	0.0125158	-4.47229		ENSMUSG00000032526	Deb1	21.0094	49.5613	0.000285213	1.23818		ENSMUSG00000032527	Pccb	70.7359	146.734	0.000285213	1.05269
ENSMUSG00000028071	Sh2d2a	5.14988	0.0269683	0.0136963	-7.57713		ENSMUSG00000032527	Pccb	70.7359	202.918	0.000285213	1.52038		ENSMUSG00000032528	Vipr1	3.33005	0.99343	0.000285213	-1.74505
ENSMUSG00000028078	Dclk2	1.61799	0.498746	0.000285213	-1.69783		ENSMUSG00000032528	Vipr1	3.33005	1.34275	0.00415564	-1.31035		ENSMUSG00000032540	Abhd5	37.9452	84.4297	0.000285213	1.15383
ENSMUSG00000028081	Rps3a1	778.15	285.652	0.000285213	-1.44579		ENSMUSG00000032540	Abhd5	37.9452	94.1144	0.000285213	1.3105		ENSMUSG00000032548	Slco2a1	2.77123	1.02578	0.000285213	-1.43381
ENSMUSG00000028085	Pet112	8.54781	17.6777	0.0141331	1.0483		ENSMUSG00000032548	Slco2a1	2.77123	0.899337	0.000285213	-1.62359		ENSMUSG00000032554	Trf	556.486	1378.94	0.000540037	1.30914
ENSMUSG00000028100	Nudt17	3.88679	0.738534	0.011316	-2.39584		ENSMUSG00000032555	Topbp1	8.53744	3.93523	0.000285213	-1.11736		ENSMUSG00000032555	Topbp1	8.53744	4.26669	0.000285213	-1.00069
ENSMUSG00000028121	Bcar3	22.6984	9.20948	0.000285213	-1.3014		ENSMUSG00000032556	Bfsp2	5.81082	1.70792	0.000285213	-1.7665		ENSMUSG00000032556	Bfsp2	5.81082	1.82585	0.000285213	-1.67017
ENSMUSG00000028124	Gclm	14.4735	30.1067	0.0117658	1.05667		ENSMUSG00000032578	Cish	4.85784	2.19188	0.00186383	-1.14815		ENSMUSG00000032561	Acpp	0.724911	0.319836	0.00556246	-1.18047
ENSMUSG00000028127	Abcd3	31.9006	130.152	0.000285213	2.02854		ENSMUSG00000032584	Mst1r	2.40696	1.09981	0.000285213	-1.12996		ENSMUSG00000032572	Col6a4	2.08858	0.496808	0.000285213	-2.07176
ENSMUSG00000028132	Tmem56	0.353473	1.16092	0.000285213	1.7156		ENSMUSG00000032602	Slc25a20	42.638	252.06	0.000285213	2.56356		ENSMUSG00000032602	Slc25a20	42.638	104.215	0.000285213	1.28935
ENSMUSG00000028140	Mrpl9	26.1214	56.5868	0.000285213	1.11523		ENSMUSG00000032624	Eml4	11.7293	3.78189	0.000285213	-1.63294		ENSMUSG00000032624	Eml4	11.7293	3.52064	0.000285213	-1.73621
ENSMUSG00000028145	Them4	2.72816	8.61703	0.000285213	1.65926		ENSMUSG00000032633	Flcn	15.2577	38.0029	0.000285213	1.31657		ENSMUSG00000032640	Chsy1	8.70594	3.69014	0.000285213	-1.23832
ENSMUSG00000028150	Rorc	10.2634	34.9217	0.000285213	1.76662		ENSMUSG00000032640	Chsy1	8.70594	3.54534	0.000285213	-1.29608		ENSMUSG00000032643	Fhl3	4.19161	17.9965	0.000285213	2.10214
ENSMUSG00000028159	Dapp1	7.45013	0.816239	0.000285213	-3.1902		ENSMUSG00000032648	Pygm	2.02438	40.9445	0.000285213	4.33812		ENSMUSG00000032648	Pygm	2.02438	153.895	0.000285213	6.24832
ENSMUSG00000028163	Nfkb1	31.3435	11.6637	0.000285213	-1.42614		ENSMUSG00000032656	2003-03-01	5.92036	12.8814	0.000285213	1.12153		ENSMUSG00000032688	Malt1	13.669	4.02542	0.000285213	-1.7637
ENSMUSG00000028175	Depdc1a	1.04977	0.418524	0.00521655	-1.32669		ENSMUSG00000032661	Oas3	1.02251	4.99822	0.000285213	2.2893		ENSMUSG00000032698	Lmo2	30.149	12.3316	0.00122915	-1.28975
ENSMUSG00000028199	Cryz	9.72468	22.385	0.000285213	1.20281		ENSMUSG00000032688	Malt1	13.669	4.42946	0.000285213	-1.6257		ENSMUSG00000032718	Mansc1	1.84964	0.912579	0.00186383	-1.01922
ENSMUSG00000028211	Trp53inp1	15.4117	4.80049	0.000285213	-1.68277		ENSMUSG00000032690	Oas2	3.20841	8.02497	0.000285213	1.32264		ENSMUSG00000032724	Abtb2	2.01627	0.99524	0.000285213	-1.01857
ENSMUSG00000028214	Gem	3.26043	1.50341	0.000540037	-1.11682		ENSMUSG00000032698	Lmo2	30.149	12.0842	0.000779155	-1.31899		ENSMUSG00000032735	Ablim3	8.10448	18.8551	0.000285213	1.21816
ENSMUSG00000028223	Decr1	74.0243	374.495	0.000285213	2.33888		ENSMUSG00000032718	Mansc1	1.84964	0.806983	0.00122915	-1.19663		ENSMUSG00000032740	Ccdc88a	2.74189	0.849405	0.000285213	-1.69065
ENSMUSG00000028229	Rmdn1	9.60374	65.6872	0.000285213	2.77394		ENSMUSG00000032737	Inppl1	11.2964	24.8317	0.000285213	1.13632		ENSMUSG00000032744	Heyl	1.20117	2.73034	0.000285213	1.18464
ENSMUSG00000028233	Tgs1	7.12795	3.18553	0.000285213	-1.16195		ENSMUSG00000032740	Ccdc88a	2.74189	1.14032	0.00226995	-1.26573		ENSMUSG00000032776	Mctp2	1.10944	0.367861	0.000285213	-1.5926
ENSMUSG00000028234	Rps20	536.586	195.965	0.000285213	-1.45321		ENSMUSG00000032776	Mctp2	1.10944	0.530558	0.000540037	-1.06425		ENSMUSG00000032783	Troap	0.730068	0.308522	0.0129619	-1.24266
ENSMUSG00000028238	Atp6v0d2	0.555179	0.127197	0.0218789	-2.12589		ENSMUSG00000032783	Troap	0.730068	0.283555	0.00820694	-1.3644		ENSMUSG00000032845	Alpk2	0.298264	11.7095	0.000285213	5.29495
ENSMUSG00000028247	Coq3	7.64272	24.402	0.000285213	1.67484		ENSMUSG00000032786	Alas1	66.6049	165.123	0.000285213	1.30984		ENSMUSG00000032846	Zswim6	1.91774	0.818303	0.000285213	-1.2287
ENSMUSG00000028251	Tstd3	6.60234	27.1836	0.000285213	2.04169		ENSMUSG00000032842	Abcc10	2.67461	5.64574	0.000285213	1.07783		ENSMUSG00000032870	Smap2	32.9195	13.1927	0.000285213	-1.3192
ENSMUSG00000028261	Ndufaf4	9.94062	36.4267	0.000285213	1.87359		ENSMUSG00000032845	Alpk2	0.298264	9.12187	0.000285213	4.93467		ENSMUSG00000032898	Fbxo21	20.1988	66.4697	0.000285213	1.71843
ENSMUSG00000028264	Spaca1	1.98526	4.21591	0.00165682	1.08652		ENSMUSG00000032860	P2ry2	0.825711	2.23222	0.000285213	1.43477		ENSMUSG00000032915	Emr4	1.89673	0.469501	0.000285213	-2.01431
ENSMUSG00000028269	Gbp2b	0.55859	0.0440231	0.00415564	-3.66546		ENSMUSG00000032870	Smap2	32.9195	14.4647	0.000285213	-1.18641		ENSMUSG00000033004	Mycbp2	24.7735	11.1377	0.000285213	-1.15335
ENSMUSG00000028278	Rragd	0.691287	0.301193	0.0415906	-1.1986		ENSMUSG00000032898	Fbxo21	20.1988	57.5045	0.000285213	1.50941		ENSMUSG00000033016	Nfatc1	13.8304	6.84544	0.000285213	-1.01463
ENSMUSG00000028282	Casp8ap2	2.30993	1.01163	0.000285213	-1.19117		ENSMUSG00000032915	Emr4	1.89673	0.423696	0.000285213	-2.16241		ENSMUSG00000033031	C330027C09Rik	2.47562	0.722583	0.000285213	-1.77655
ENSMUSG00000028295	Smim8	19.0436	40.6798	0.000285213	1.09501		ENSMUSG00000032942	Ucp3	18.3798	63.2657	0.000285213	1.7833		ENSMUSG00000033033	Calhm2	6.30781	2.6176	0.00144571	-1.26889
ENSMUSG00000028312	Smc2	3.04511	1.13833	0.000285213	-1.41958		ENSMUSG00000032959	Pebp1	107.946	254.448	0.000285213	1.23706		ENSMUSG00000033044	Dhrs7c	0.1	8.7496	0.000285213	6.45115
ENSMUSG00000028331	5830415F09Rik	3.19584	1.46527	0.000285213	-1.12503		ENSMUSG00000033016	Nfatc1	13.8304	6.3799	0.000285213	-1.11624		ENSMUSG00000033054	Npat	2.36689	1.03852	0.00451438	-1.18846
ENSMUSG00000028334	Nans	10.6303	4.34042	0.000285213	-1.29228		ENSMUSG00000033031	C330027C09Rik	2.47562	0.702147	0.000285213	-1.81794		ENSMUSG00000033065	Pfkm	8.11759	72.1939	0.000285213	3.15275
ENSMUSG00000028337	Coro2a	9.89934	0.75469	0.000285213	-3.71338		ENSMUSG00000033033	Calhm2	6.30781	2.97854	0.0072374	-1.08253		ENSMUSG00000033066	Gas7	5.6649	2.21365	0.000285213	-1.35562
ENSMUSG00000028341	Nr4a3	0.97122	0.247785	0.000285213	-1.97071		ENSMUSG00000033044	Dhrs7c	0.1	2.39104	0.000285213	4.57957		ENSMUSG00000033152	Podxl2	1.16599	2.3777	0.0373907	1.02801
ENSMUSG00000028348	Murc	0.101044	0.407721	0.0255377	2.0126		ENSMUSG00000033054	Npat	2.36689	1.12305	0.000285213	-1.07557		ENSMUSG00000033192	Lpcat2	3.70446	1.15023	0.000285213	-1.68734
ENSMUSG00000028359	Orm3	2.34389	7.88409	0.000285213	1.75004		ENSMUSG00000033065	Pfkm	8.11759	33.5316	0.000285213	2.0464		ENSMUSG00000033207	Mamdc2	0.522346	1.09236	0.00323599	1.06437
ENSMUSG00000028381	Ugcg	29.6307	6.60399	0.000285213	-2.16568		ENSMUSG00000033066	Gas7	5.6649	2.61935	0.000285213	-1.11284		ENSMUSG00000033208	S100b	3.16334	6.3618	0.0360717	1.00799
ENSMUSG00000028382	Ptbp3	28.8417	11.65	0.000285213	-1.30783		ENSMUSG00000033096	Apmap	71.1705	203.106	0.000285213	1.51288		ENSMUSG00000033220	Rac2	70.8248	23.805	0.000285213	-1.57299
ENSMUSG00000028383	Hsdl2	34.0775	119.764	0.000285213	1.8133		ENSMUSG00000033107	Rnf125	6.35249	2.76344	0.000285213	-1.20086		ENSMUSG00000033249	Hsf4	0.949652	3.42011	0.000285213	1.84857
ENSMUSG00000028385	Snx30	5.67197	1.07256	0.000285213	-2.40279		ENSMUSG00000033166	Dis3	3.88557	1.91999	0.000285213	-1.01703		ENSMUSG00000033318	Gstt2	12.2195	47.5027	0.000285213	1.95882
ENSMUSG00000028393	Alad	29.6844	65.6625	0.000285213	1.14536		ENSMUSG00000033174	Mgll	159.533	386.888	0.000285213	1.27806		ENSMUSG00000033350	Chst2	2.30775	1.06133	0.000285213	-1.12061
ENSMUSG00000028416	Bag1	107.006	225.252	0.000285213	1.07385		ENSMUSG00000033192	Lpcat2	3.70446	1.01617	0.000285213	-1.86612		ENSMUSG00000033364	Usp37	2.74566	1.31211	0.00852659	-1.06526
ENSMUSG00000028420	Tmem38b	9.14902	27.9138	0.000285213	1.60929		ENSMUSG00000033208	S100b	3.16334	24.8549	0.000285213	2.97401		ENSMUSG00000033411	Ctdspl2	4.54712	1.78743	0.000285213	-1.34707
ENSMUSG00000028434	Epb4.1l4b	0.876683	1.9819	0.000285213	1.17676		ENSMUSG00000033220	Rac2	70.8248	28.5602	0.000285213	-1.31025		ENSMUSG00000033420	Antxr1	4.36215	1.51654	0.000285213	-1.52426
ENSMUSG00000028455	Stoml2	41.6164	83.2841	0.0251525	1.00089		ENSMUSG00000033249	Hsf4	0.949652	2.31337	0.000285213	1.28453		ENSMUSG00000033429	Mcee	19.9675	51.9963	0.000285213	1.38076
ENSMUSG00000028456	Unc13b	1.1843	2.54856	0.0142779	1.10565		ENSMUSG00000033318	Gstt2	12.2195	28.4169	0.000285213	1.21756		ENSMUSG00000033450	Tagap	5.0683	1.31741	0.000285213	-1.9438
ENSMUSG00000028459	Cd72	72.6961	14.8737	0.000285213	-2.28911		ENSMUSG00000033350	Chst2	2.30775	1.02955	0.000285213	-1.16447		ENSMUSG00000033502	Cdc14a	2.55847	1.14842	0.000285213	-1.15563
ENSMUSG00000028460	Sit1	6.62287	0.1	0.000285213	-6.04938		ENSMUSG00000033411	Ctdspl2	4.54712	1.95476	0.000285213	-1.21796		ENSMUSG00000033610	Pank1	6.79086	17.3305	0.000285213	1.35165
ENSMUSG00000028463	Car9	0.607229	0.00806215	0.0298479	-6.23493		ENSMUSG00000033420	Antxr1	4.36215	2.03254	0.000285213	-1.10176		ENSMUSG00000033669	Zfp7	2.93135	1.41858	0.000540037	-1.04712
ENSMUSG00000028464	Tpm2	5.50942	13.8306	0.000285213	1.32789		ENSMUSG00000033429	Mcee	19.9675	64.3607	0.000285213	1.68853		ENSMUSG00000033688	1300017J02Rik	1.89414	0.494736	0.0285994	-1.93681
ENSMUSG00000028470	Hint2	56.8734	132.35	0.000285213	1.21853		ENSMUSG00000033436	Armcx2	4.83735	2.02842	0.000285213	-1.25386		ENSMUSG00000033713	Foxn3	9.09665	0.911517	0.000285213	-3.31899
ENSMUSG00000028480	Glipr2	15.2811	3.86555	0.000285213	-1.983		ENSMUSG00000033439	Trmt13	4.63141	2.16536	0.00740032	-1.09684		ENSMUSG00000033717	Adra2a	0.727124	0.297907	0.00323599	-1.28734
ENSMUSG00000028484	Psip1	19.974	6.51944	0.000285213	-1.6153		ENSMUSG00000033450	Tagap	5.0683	1.82093	0.000285213	-1.47683		ENSMUSG00000033722	BC034090	1.23661	0.606698	0.00144571	-1.02734
ENSMUSG00000028494	Plin2	239.569	1448.49	0.000285213	2.59604		ENSMUSG00000033454	Zbtb1	2.7672	1.30292	0.000285213	-1.08668		ENSMUSG00000033730	Egr3	6.06244	1.61581	0.000285213	-1.90764
ENSMUSG00000028495	Rps6	510.538	214.239	0.000285213	-1.2528		ENSMUSG00000033488	BC026585	13.7134	29.5942	0.000285213	1.10973		ENSMUSG00000033739	Fkbpl	5.18134	11.0859	0.00165682	1.09733
ENSMUSG00000028518	Prkaa2	1.44636	4.79487	0.000285213	1.72907		ENSMUSG00000033502	Cdc14a	2.55847	0.959668	0.000285213	-1.41467		ENSMUSG00000033767	D930015E06Rik	15.9972	6.55411	0.000285213	-1.28735
ENSMUSG00000028525	Pde4b	10.5004	3.30134	0.000285213	-1.66932		ENSMUSG00000033538	Casp4	8.26487	3.86841	0.000285213	-1.09525		ENSMUSG00000033826	Dnahc8	0.662318	0.174217	0.000285213	-1.92664
ENSMUSG00000028527	Ak4	0.366207	3.5289	0.000285213	3.26849		ENSMUSG00000033596	Rfwd3	8.43105	4.14061	0.000285213	-1.02587		ENSMUSG00000033906	Zdhhc15	0.92208	0.352647	0.000285213	-1.38667
ENSMUSG00000028530	Jak1	53.2705	23.6117	0.000285213	-1.17383		ENSMUSG00000033610	Pank1	6.79086	32.4733	0.000285213	2.25759		ENSMUSG00000033938	Ndufb7	92.6792	288.255	0.000285213	1.63703
ENSMUSG00000028538	St3gal3	12.4795	26.5533	0.000285213	1.08933		ENSMUSG00000033688	1300017J02Rik	1.89414	0.40487	0.00122915	-2.22601		ENSMUSG00000033949	Trim36	0.870587	0.344032	0.000285213	-1.33945
ENSMUSG00000028540	Dph2	5.30743	2.62676	0.000285213	-1.01473		ENSMUSG00000033717	Adra2a	0.727124	0.251462	0.00165682	-1.53186		ENSMUSG00000033952	Aspm	0.612883	0.166194	0.000285213	-1.88274
ENSMUSG00000028545	Bend5	3.90909	0.247191	0.000285213	-3.98313		ENSMUSG00000033720	Sfxn5	10.1552	21.1825	0.000285213	1.06065		ENSMUSG00000034023	Fancd2	0.834416	0.294149	0.00756265	-1.50422
ENSMUSG00000028555	Ttc39a	1.84427	0.15797	0.000285213	-3.54533		ENSMUSG00000033730	Egr3	6.06244	1.25967	0.000285213	-2.26685		ENSMUSG00000034028	Cd226	2.77863	1.0229	0.00122915	-1.44171
ENSMUSG00000028557	Rnf11	60.8418	151.24	0.000285213	1.31371		ENSMUSG00000033739	Fkbpl	5.18134	13.8701	0.000285213	1.42058		ENSMUSG00000034041	Lyl1	16.7387	7.68374	0.0465888	-1.12331
ENSMUSG00000028572	Hook1	3.08236	1.15196	0.000285213	-1.41994		ENSMUSG00000033767	D930015E06Rik	15.9972	7.41307	0.000285213	-1.10968		ENSMUSG00000034055	Phka1	2.50919	7.49241	0.000285213	1.57821
ENSMUSG00000028581	Laptm5	132.728	8.26786	0.000285213	-4.00481		ENSMUSG00000033805	Ephx4	0.737663	0.152337	0.0331828	-2.2757		ENSMUSG00000034071	Zfp551	0.686296	0.193108	0.0322139	-1.82942
ENSMUSG00000028599	Tnfrsf1b	12.9692	2.35322	0.000285213	-2.46238		ENSMUSG00000033845	Mrpl15	26.724	64.2975	0.000285213	1.26663		ENSMUSG00000034108	Ccs	14.2456	34.7745	0.000285213	1.28751
ENSMUSG00000028603	Scp2	468.508	1046.55	0.000540037	1.1595		ENSMUSG00000033863	Klf9	9.26333	25.4954	0.000285213	1.46063		ENSMUSG00000034111	Tmed8	6.03772	2.45873	0.000285213	-1.29609
ENSMUSG00000028607	Cpt2	60.8766	260.72	0.000285213	2.09854		ENSMUSG00000033871	Ppargc1b	1.78353	5.60251	0.000285213	1.65134		ENSMUSG00000034116	Vav1	19.2531	7.01062	0.000285213	-1.45748
ENSMUSG00000028613	Lrp8	1.55426	0.114555	0.000285213	-3.76212		ENSMUSG00000033906	Zdhhc15	0.92208	0.458634	0.00360997	-1.00755		ENSMUSG00000034156	Bzrap1	1.91515	0.710407	0.00100762	-1.43074
ENSMUSG00000028622	Mrpl37	28.7514	62.1427	0.000285213	1.11195		ENSMUSG00000033917	Gde1	54.9186	115.85	0.000285213	1.07689		ENSMUSG00000034164	Emid1	4.13306	1.32093	0.000285213	-1.64566
ENSMUSG00000028636	Ppcs	15.5181	40.038	0.000285213	1.36742		ENSMUSG00000033938	Ndufb7	92.6792	362.999	0.000285213	1.96965		ENSMUSG00000034171	Faah	8.7722	2.78417	0.000285213	-1.65569
ENSMUSG00000028645	Slc2a1	7.82287	3.7087	0.000285213	-1.07678		ENSMUSG00000033949	Trim36	0.870587	0.315082	0.000285213	-1.46626		ENSMUSG00000034206	Polq	1.00841	0.376771	0.00379255	-1.42032
ENSMUSG00000028648	Ndufs5	154.301	471.371	0.000285213	1.61112		ENSMUSG00000033952	Aspm	0.612883	0.182334	0.000285213	-1.74903		ENSMUSG00000034220	Gpc1	4.95025	10.2697	0.000285213	1.05282
ENSMUSG00000028654	Mycl1	2.97438	1.07326	0.000285213	-1.47059		ENSMUSG00000033970	Rfc3	7.70347	3.77871	0.000285213	-1.02761		ENSMUSG00000034243	Golgb1	11.4005	26.3705	0.0318389	1.20983
ENSMUSG00000028656	Cap1	84.7493	39.4432	0.000285213	-1.10342		ENSMUSG00000034028	Cd226	2.77863	1.19628	0.000285213	-1.21582		ENSMUSG00000034248	Slc25a37	12.7945	6.09634	0.000285213	-1.06951
ENSMUSG00000028664	Ephb2	1.38982	2.80433	0.00641066	1.01276		ENSMUSG00000034041	Lyl1	16.7387	7.31467	0.0255377	-1.19432		ENSMUSG00000034258	Mfsd7c	0.156988	0.450498	0.00804477	1.52087
ENSMUSG00000028671	Gale	25.7707	66.0054	0.000285213	1.35685		ENSMUSG00000034108	Ccs	14.2456	34.8736	0.000285213	1.29162		ENSMUSG00000034266	Batf	4.85063	2.38009	0.00266413	-1.02716
ENSMUSG00000028678	Kif2c	1.64755	0.460428	0.000285213	-1.83927		ENSMUSG00000034111	Tmed8	6.03772	2.23985	0.000285213	-1.4306		ENSMUSG00000034297	Med13	7.9517	2.87227	0.000285213	-1.46907
ENSMUSG00000028681	Ptch2	3.96796	7.97151	0.00100762	1.00646		ENSMUSG00000034116	Vav1	19.2531	8.27329	0.000285213	-1.21856		ENSMUSG00000034311	Kif4	1.69045	0.29949	0.00100762	-2.49683
ENSMUSG00000028690	Mmachc	9.21139	25.6578	0.000285213	1.47791		ENSMUSG00000034156	Bzrap1	1.91515	0.590915	0.000779155	-1.69643		ENSMUSG00000034317	Trim59	11.8818	2.4963	0.000285213	-2.25089
ENSMUSG00000028693	Nasp	15.1101	6.94054	0.000285213	-1.12239		ENSMUSG00000034164	Emid1	4.13306	1.28518	0.000285213	-1.68524		ENSMUSG00000034330	Plcg2	14.5066	3.32545	0.000285213	-2.12509
ENSMUSG00000028701	Lurap1	2.32633	8.49472	0.000779155	1.86851		ENSMUSG00000034171	Faah	8.7722	3.75427	0.000285213	-1.22441		ENSMUSG00000034333	Zbed4	2.05525	0.928186	0.00285667	-1.14683
ENSMUSG00000028718	Stil	0.708853	0.282464	0.0046922	-1.32742		ENSMUSG00000034177	Rnf43	1.23599	0.41752	0.0323361	-1.56575		ENSMUSG00000034342	Cbl	1.57529	0.318344	0.000285213	-2.30696
ENSMUSG00000028737	Aldh4a1	22.7285	49.5563	0.000285213	1.12457		ENSMUSG00000034203	Chchd4	12.6498	26.7469	0.000285213	1.08026		ENSMUSG00000034349	Smc4	26.9491	8.64367	0.000285213	-1.64052
[truncated: 2,520 more rows]
[truncated: 5 more columns]

## Sheet: Sheet3
Differentially expressed lncRNAs under various cell treatments. lncRNAs with absolute logFC>1 and FDR (q-value)<0.05 are listed for each treatment, with the exception of BAT_shLNC10VsCnt and BAT_OExvsCnt where FDR<0.25 are reported. For WAT_shLNC10vsCnt, genes are selected based only on logFC>1.
