# Supplementary material for: Dynamic transcriptome changes during adipose tissue energy expenditure reveal critical roles for long noncoding RNA regulators
Source: PLoS Biol. 2017 Aug 1;15(8):e2002176. doi: 10.1371/journal.pbio.2002176 (PMC5538645; doi:10.1371/journal.pbio.2002176)
Supplement: S5 Data — (XLSX) [file pbio.2002176.s012.xlsx]

## Sheet: SupplFile5_DE_lncRNA
Differentially expressed lncRNAs under various cell treatments. lncRNAs with absolute logFC>1 and FDR (q-value)<0.05 are listed for each treatment, with the exception of BAT_shLNC10VsCnt and BAT_OExvsCnt where FDR<0.25 are reported. For WAT_shLNC10vsCnt, genes are selected based only on logFC>1.
Lnc_ID	WAT_CNT_FPKM	WAT_COLD_FPKM	WAT_q_COLD/CNT	logFC_WAT_ColdvsCnt		Lnc_ID	WAT_CNT_FPKM	WAT_BETA_FPKM	WAT_q_BETA/CNT	logFC_WAT_BetavsCnt		Lnc_ID	WAT_CNT_FPKM	WAT_SWIM_FPKM	WAT_q_SWIM/CNT	logFC_WAT_SwimvsCnt		Lnc_ID	BAT_CNT_inact	BAT_30oC_FPKM	BAT_q_30oC/CNT	logFC_BAT_30oCvsCnt		Lnc_ID	BATshCNT_FPKM	BATshLNC10_FPKM	BAT_q_lnc10KD/CNT	logFC_BAT_shLNC10vsCnt		Lnc_ID	WATshCNT_FPKM	WATshLNC10_FPKM	WAT_q_lnc10KD/CNT	logFC_WAT_shLNC10vsCnt		Lnc_ID	BATLNC10OECNT_FPKM	BATLNC10OE_FPKM	BAT_q_lnc10OE/CNT	logFC_BATOexvsCnt			CUFF_id	BAT_CONTact	BAT_COLD	BAT_q_Cold/Cnt	log2FC_BAT_ColdvsCnt
CUFF.271073	301.407	136.147	0.0499813	-1.14077		CUFF.131535	164.071	54.4706	0.0477253	-1.57329		CUFF.11001	134.576	53.2162	0.0497336	-1.32231		CUFF.329566	321.294	0	0.025387	-8.33223		CUFF.93299	0	734.509	0.258635	9.5226		CUFF.229389	582.279	0	1	-9.18804		CUFF.89300	506.3	0	0.2216	-1.2123			CUFF.300838	363.983	605.742	0.0461211	0.733254
CUFF.38694	22.4715	137.694	0.0491269	2.56292		CUFF.23047	142.357	52.3281	0.0466398	-1.42664		CUFF.264654	109.509	271.191	0.0492675	1.30046		CUFF.53057	294.452	0	0.0100164	-8.20678		CUFF.93860	472.3	0	0.225771	-8.88661		CUFF.229102	479.746	0	1	-8.90913		CUFF.196968	0	276.644	0.19933	-5.44081			CUFF.256094	59.913	306.091	0.0332482	2.33384
CUFF.194746	266.235	8.94113	0.0438699	-4.74856		CUFF.55776	522.407	61.8894	0.0465108	-3.05704		CUFF.316136	34.2349	218.836	0.0486254	2.64135		CUFF.37504	2535.75	94.9948	0.000432858	-4.72388		CUFF.337418	251.448	0	0.225771	-7.97984		CUFF.211595	388.621	0	0.406297	-8.60593		CUFF.280206	368.141	0	0.171609	1.10828			CUFF.130742	282.082	162.489	0.0327134	-0.792026
CUFF.221660	49.8358	213.534	0.0410345	2.07729		CUFF.271073	301.407	134.886	0.0443616	-1.15409		CUFF.137728	132.623	290.483	0.0472411	1.12524		CUFF.38694	353.592	49.1493	0.00603638	-2.82186		CUFF.50424	0	350.189	0.225771	8.4561		CUFF.162809	359.168	0	1	-8.49253		CUFF.156219	202.077	0	0.120457	-1.21029			CUFF.58576	502.072	188.498	0.0319824	-1.40858
CUFF.295543	33.5697	288.09	0.0374437	3.06394		CUFF.76619	214.136	56.6262	0.0428131	-1.90045		CUFF.300502	407.487	162.091	0.0466398	-1.32461		CUFF.306253	475.989	80.0058	0.000432858	-2.55786		CUFF.305032	0	512.111	0.225771	9.00313		CUFF.32732	290.306	0	0.869276	-8.18639		CUFF.158813	563.13	2952.62	0.100712	-1.60856			CUFF.32732	1759.82	395.009	0.0295445	-2.15264
CUFF.274563	84.9475	234.294	0.0372952	1.45294		CUFF.330134	443.577	83.5272	0.0418509	-2.39495		CUFF.120528	266.714	89.0927	0.0462372	-1.57121		CUFF.74665	293.605	58.055	0.00625871	-2.31865		CUFF.42835	0	202.678	0.189878	7.67015		CUFF.104944	282.575	0	0.870502	-8.14759									CUFF.326509	160.511	467.885	0.0229789	1.5376
CUFF.16987	389.716	141.585	0.035785	-1.4543		CUFF.244482	445.284	190.594	0.0403717	-1.21991		CUFF.243262	319.171	148.222	0.0460976	-1.10138		CUFF.329555	266.667	54.9341	0.00207417	-2.25864		CUFF.39930	225.258	0	0.183858	-7.82182		CUFF.68031	246.712	0	1	-7.95252									CUFF.136207	286.71	179.912	0.0214667	-0.669327
CUFF.272078	318.165	79.5916	0.0344422	-1.9856		CUFF.105607	567.111	161.343	0.0387399	-1.80713		CUFF.23047	142.357	50.0885	0.0454371	-1.48854		CUFF.318574	130.735	27.4574	0.029062	-2.21076		CUFF.273081	203.067	0	0.107527	-7.6729		CUFF.304177	212.925	0	1	-7.74096									CUFF.27979	379.624	211.564	0.0207967	-0.840469
CUFF.20275	69.326	170.823	0.0326132	1.28879		CUFF.104333	216.247	76.7661	0.0340109	-1.48212		CUFF.342483	35.1489	122.296	0.0448739	1.7701		CUFF.326271	788.585	184.905	0.000432858	-2.08653		CUFF.58287	329.289	0	0.10536	-8.36759		CUFF.215007	212.144	0	1	-7.73568					Note: lncRNAs with FDR<0.25 are listed instead of FDR<0.05				CUFF.62760	117.878	244.157	0.0202118	1.04422
CUFF.144784	160.95	414.589	0.032328	1.35961		CUFF.187611	205.856	64.1049	0.0334646	-1.66779		CUFF.67334	205.983	76.0513	0.0417146	-1.42562		CUFF.268624	1311.73	329.362	0.000432858	-1.99045		CUFF.6778	0	385.839	0.10536	8.59559		CUFF.200630	199.552	0	0.485123	-7.64783									CUFF.85495	280.925	146.467	0.0157714	-0.934919
CUFF.62866	264.599	21.3781	0.0321888	-3.56909		CUFF.11001	134.576	40.2306	0.032328	-1.71731		CUFF.76619	214.136	44.2233	0.0414368	-2.25011		CUFF.37769	125.413	30.9025	0.00582093	-1.9864		CUFF.158813	457.52	0	0.00759808	-8.84084		CUFF.321700	193.068	0	1	-7.60042									CUFF.192185	294.735	128.793	0.0116438	-1.18809
CUFF.306253	150.348	307.693	0.0315022	1.0283		CUFF.218606	223.152	85.0127	0.0320376	-1.38186		CUFF.105607	567.111	163.214	0.0398468	-1.7906		CUFF.116053	238.098	60.1177	0.000432858	-1.96794								CUFF.204607	182.065	0	1	-7.51621									CUFF.60605	133.881	1959.64	0.0112544	3.86157
CUFF.55776	522.407	158.945	0.0305371	-1.71036		CUFF.120528	266.714	73.0679	0.0309489	-1.85377		CUFF.346851	607.772	267.188	0.0383127	-1.18266		CUFF.58250	1424.11	366.792	0.000432858	-1.95411					Note: lncRNAs with FDR<0.25 are listed instead of FDR<0.05			CUFF.250794	177.241	0	1	-7.47769									CUFF.55988	198.93	409.788	0.0112544	1.0389
CUFF.156433	1223.41	2516.19	0.0296326	1.03973		CUFF.303903	319.78	855.819	0.0281142	1.41741		CUFF.14304	519.409	1178.08	0.0381612	1.17994		CUFF.274960	280.317	76.4826	0.0437368	-1.86025								CUFF.104916	169.752	0	1	-7.41576									CUFF.79218	286.573	182.313	0.0099401	-0.649619
CUFF.283982	71.3425	356.383	0.0294825	2.30456		CUFF.122567	156.125	70.1407	0.0278129	-1.14317		CUFF.144784	160.95	400.581	0.0380051	1.31014		CUFF.313308	301.499	82.7933	0.0451657	-1.85202								CUFF.82881	168.024	0	1	-7.40108									CUFF.129407	374.235	801.796	0.0096255	1.09724
CUFF.184329	93.5673	558.38	0.0292134	2.56442		CUFF.4721	753.402	1726.9	0.0268922	1.19561		CUFF.187611	205.856	52.2264	0.0367797	-1.95841		CUFF.326183	118.366	32.6864	0.00963164	-1.82515								CUFF.281223	167.397	0	1	-7.39572									CUFF.94453	233.108	508.363	0.00951364	1.12152
CUFF.276761	250.721	19.2755	0.0278129	-3.63402		CUFF.295543	33.5697	404.94	0.0262746	3.55369		CUFF.164597	773.229	168.973	0.0348261	-2.18745		CUFF.241977	212.109	61.3259	0.000432858	-1.77369								CUFF.308253	163.001	0	1	-7.35756									CUFF.291931	304.433	26.7816	0.00918827	-3.45865
CUFF.215007	619.757	0	0.0276582	-9.27788		CUFF.300502	407.487	114.285	0.0256534	-1.82509		CUFF.195659	262.833	86.7291	0.0344422	-1.5885		CUFF.256094	592.466	172.594	0.0284174	-1.77345								CUFF.268608	160.364	0	1	-7.33417									CUFF.99824	339.093	77.3957	0.00832268	-2.11708
CUFF.218460	187.799	438.329	0.0275134	1.21845		CUFF.78334	429.192	0	0.0227132	-8.74884		CUFF.55995	160.331	512.936	0.0320376	1.67157		CUFF.98731	1801.33	554.944	0.000432858	-1.69685								CUFF.229521	156.98	0	1	-7.3036									CUFF.74665	36.6671	370.388	0.00808594	3.30155
CUFF.68541	125.946	308.834	0.0268922	1.28728		CUFF.188632	326.415	72.5837	0.0216108	-2.15366		CUFF.25236	221.04	849.093	0.031765	1.9368		CUFF.51179	1096.8	346.882	0.000432858	-1.65795								CUFF.36772	150.831	0	1	-7.24632									CUFF.24629	129.204	213.429	0.00808594	0.719726
CUFF.321644	92.0282	269.677	0.0255091	1.54083		CUFF.337513	260.937	111.499	0.0212634	-1.21931		CUFF.134988	519.509	244.57	0.0313721	-1.08379		CUFF.295543	479.467	151.889	0.00262959	-1.65195								CUFF.59087	146.49	0	1	-7.20447									CUFF.213973	1064.81	400.545	0.00808594	-1.40832
CUFF.303903	319.78	874.872	0.0255091	1.44914		CUFF.158813	16.7453	259.149	0.0204336	3.87383		CUFF.154383	66.2546	245.695	0.0248978	1.87502		CUFF.92662	192.807	60.819	0.00963164	-1.6485								CUFF.96919	141.389	0	1	-7.15369									CUFF.176548	527.199	885.687	0.0080129	0.747343
CUFF.23047	142.357	21.8706	0.0228914	-2.64805		CUFF.82293	138.761	40.3783	0.0171021	-1.75602		CUFF.288056	514.557	96.3278	0.0234874	-2.40521		CUFF.285630	1770.73	567.294	0.00115641	-1.64045								CUFF.29061	129.136	0	1	-7.02388									CUFF.16235	91.5965	382.803	0.007875	2.05134
CUFF.326509	98.1799	934.387	0.021423	3.23744		CUFF.213973	669.889	1584.06	0.0167596	1.24039		CUFF.188632	326.415	62.2041	0.0231891	-2.37303		CUFF.332127	594.197	200.615	0.0334646	-1.56176								CUFF.93299	123.557	0	0.258635	-6.96066									CUFF.338320	571.873	864.269	0.00762033	0.594933
CUFF.21018	328.225	908.191	0.0209282	1.46551		CUFF.42861	333.838	160.019	0.0165823	-1.05623		CUFF.78334	429.192	0	0.0227132	-8.74884		CUFF.185182	234.952	80.2975	0.000432858	-1.53721								CUFF.130712	122.421	0	1	-6.94744									CUFF.93179	539.553	1261.88	0.00736	1.22421
CUFF.63908	254.797	647.303	0.0205825	1.34167		CUFF.276467	469.167	154.22	0.0158968	-1.59886		CUFF.322436	91.3916	206.213	0.021423	1.16528		CUFF.196050	4601.13	1589.74	0.000432858	-1.5326								CUFF.296411	120.291	0	1	-6.92233									CUFF.284076	219.604	81.1989	0.00709382	-1.42427
CUFF.229493	325.243	28.7429	0.0205825	-3.45533		CUFF.227077	473.163	222.328	0.0153692	-1.08622		CUFF.322360	227.5	13.2602	0.0207584	-4.00213		CUFF.25176	576.321	199.781	0.000432858	-1.52375								CUFF.170945	113.464	0	1	-6.83875									CUFF.217419	80.7401	309.104	0.0069392	1.92364
CUFF.326265	81.1334	238.891	0.0197733	1.54634		CUFF.37216	106.483	358.677	0.0144745	1.74259		CUFF.63908	254.797	643.459	0.0205825	1.33309		CUFF.171207	2981.83	1071.04	0.000432858	-1.47632								CUFF.30461	111.967	0	1	-6.81976									CUFF.302893	107.934	226.09	0.0069392	1.05981
CUFF.53057	180.579	0	0.0194538	-7.50445		CUFF.315846	52.0291	140.881	0.0142833	1.41983		CUFF.270541	110.704	255.366	0.0204336	1.19852		CUFF.86870	506.983	183.825	0.000432858	-1.45862								CUFF.144408	96.5688	0	1	-6.60835									CUFF.150191	345.591	149.873	0.00685988	-1.1999
CUFF.78334	429.192	0	0.0190945	-8.74884		CUFF.184849	446.357	113.53	0.0142833	-1.9657		CUFF.55876	474.281	1014.25	0.0189284	1.09498		CUFF.288056	976.759	360.079	0.0210947	-1.43716								CUFF.190708	93.5939	0	1	-6.56368									CUFF.116053	16.6401	1292.9	0.00633176	6.19672
CUFF.158813	16.7453	1320.83	0.0178067	6.21896		CUFF.221486	946.406	2107.75	0.0141016	1.15433		CUFF.53057	180.579	0	0.0185991	-7.50445		CUFF.300425	356.248	131.765	0.000432858	-1.42805								CUFF.53057	90.7463	0	1	-6.51958									CUFF.163098	46256.3	70433.5	0.00394286	0.606601
CUFF.305032	0	344.366	0.0171021	8.43198		CUFF.156433	1223.41	2797.51	0.0139188	1.19257		CUFF.147973	255.748	58.7152	0.0184307	-2.10418		CUFF.82292	716.471	269.355	0.000432858	-1.40807								CUFF.303997	88.5547	0	1	-6.4847									CUFF.57649	1559.77	2693.79	0.00361627	0.787915
CUFF.321650	226.49	1174.47	0.0142833	2.36936		CUFF.101108	0	591.478	0.0139188	9.21062		CUFF.276467	469.167	163.498	0.0164205	-1.5151		CUFF.79218	332.033	130.52	0.000432858	-1.34038								CUFF.48749	76.2719	0	1	-6.27187									CUFF.253264	137.064	389.43	0.00290305	1.49973
CUFF.74624	100.241	272.879	0.0132243	1.43574		CUFF.276761	250.721	109.173	0.0137656	-1.19205		CUFF.97651	189.435	415.028	0.0139188	1.12738		CUFF.152618	773.37	308.13	0.000432858	-1.32481								CUFF.234998	75.6523	0	1	-6.26026									CUFF.313308	216.224	610.151	0.00281111	1.49235
CUFF.316136	34.2349	641.815	0.00963164	4.18933		CUFF.27159	446.872	125.09	0.0122892	-1.82863		CUFF.116151	4910.89	651.727	0.0137656	-2.91173		CUFF.58153	498.831	199.122	0.0157219	-1.32056								CUFF.33509	71.409	0	1	-6.1781									CUFF.213468	4738.76	6873.11	0.00232875	0.536359
CUFF.221683	210.467	86.0523	0.00963164	-1.28048		CUFF.324901	481.295	2009.84	0.0122892	2.05981		CUFF.37216	106.483	380.183	0.0113607	1.82638		CUFF.334654	1511.15	606.459	0.000432858	-1.31574								CUFF.297705	69.7739	0	1	-6.14515									CUFF.150237	298.037	59.0401	0.0020962	-2.31633
CUFF.300838	29.9617	266.136	0.00943071	3.10902		CUFF.283982	71.3425	524.506	0.0117443	2.86079		CUFF.305032	0	281.329	0.0111781	8.14123		CUFF.24629	1402.65	599.062	0.000432858	-1.226								CUFF.78400	69.8616	0.023033	0.915856	-6.11408									CUFF.20275	270.692	98.5948	0.00185769	-1.44783
CUFF.130742	439.297	215.266	0.00943071	-1.02567		CUFF.149041	0	100.878	0.0117443	6.6707		CUFF.287995	0	323.573	0.0111781	8.3424		CUFF.273080	918.214	392.165	0.000432858	-1.22527								CUFF.195001	67.8882	0	1	-6.10618									CUFF.152618	193.278	343.25	0.00161299	0.825334
CUFF.316786	1193.67	2980.7	0.00902885	1.31952		CUFF.221683	210.467	89.7176	0.0113607	-1.22098		CUFF.27159	446.872	122.738	0.0110092	-1.8558		CUFF.158813	14160.7	6064.2	0.000432858	-1.22337								CUFF.262749	66.6359	0	1	-6.07972									CUFF.288764	1654.59	2729.44	0.00161299	0.721788
CUFF.181625	1209.71	2530.47	0.0088057	1.06412		CUFF.295418	161.17	630.483	0.0113607	1.96124		CUFF.68541	125.946	362.561	0.0106143	1.51798		CUFF.104164	266.024	114.695	0.00147806	-1.20664								CUFF.74973	66.4373	0	1	-6.07547									CUFF.32311	321.716	118.861	0.00138	-1.4289
CUFF.277442	282.865	0	0.00843111	-8.14906		CUFF.165608	0	338.096	0.0113607	8.40555		CUFF.99824	398.204	847.632	0.010213	1.08801		CUFF.125490	3263.78	1431.18	0.00291348	-1.18877								CUFF.5667	63.5361	0	1	-6.01203									CUFF.289135	348.187	67.7301	0.00138	-2.34499
CUFF.276467	469.167	74.672	0.00736571	-2.63534		CUFF.68541	125.946	361.207	0.0104111	1.5126		CUFF.273080	177.522	395.117	0.00963164	1.14982		CUFF.174744	453.68	208.928	0.00736571	-1.11496								CUFF.8598	62.8559	0	1	-5.99675									CUFF.51179	450.254	708.64	0.00127603	0.653148
CUFF.184849	446.357	37.6766	0.00736571	-3.53189		CUFF.111494	312.35	12.7066	0.00982583	-4.51483		CUFF.204161	305.94	148.582	0.00963164	-1.03702		CUFF.335007	326.704	152.786	0.0337205	-1.09147								CUFF.71163	62.5969	0	1	-5.99088									CUFF.197086	559.241	816.863	0.00127603	0.545812
CUFF.149749	291.531	92.4085	0.00715724	-1.64696		CUFF.334737	241.711	67.3695	0.00860691	-1.82781		CUFF.149749	291.531	100.669	0.00860691	-1.52471		CUFF.120478	346.773	162.455	0.000432858	-1.08925								CUFF.303809	58.0342	0	1	-5.88348									CUFF.193335	244.334	417.216	0.000874648	0.769501
CUFF.31459	77.833	1202.37	0.00694065	3.93214		CUFF.166838	238.39	105.543	0.00779055	-1.16793		CUFF.297297	141.364	33.2862	0.00758016	-2.05388		CUFF.302292	325.51	152.686	0.000432858	-1.08714								CUFF.162159	52.121	0	1	-5.73121									CUFF.104164	120.239	263.66	0.000739286	1.12629
CUFF.2561	165.324	0	0.00672218	-7.37785		CUFF.229493	325.243	62.6435	0.00736571	-2.35786		CUFF.140082	0	318.766	0.00758016	8.32087		CUFF.32321	1303.15	625.634	0.000432858	-1.05741								CUFF.162259	50.1006	0	1	-5.67527									CUFF.225813	453.566	111.285	0.000739286	-2.01732
CUFF.243262	319.171	716.436	0.00649241	1.16401		CUFF.32311	89.2658	255.354	0.00672218	1.50589		CUFF.334737	241.711	46.5328	0.00736571	-2.35224		CUFF.184185	982.857	2000.48	0.0230391	1.02455								CUFF.303912	49.5305	0	1	-5.65908									CUFF.125490	1144.26	2670.21	0.000608824	1.22182
CUFF.134988	519.509	167.876	0.00649241	-1.62396		CUFF.315330	562.608	0	0.00625871	-9.13855		CUFF.4721	753.402	2036.35	0.00736571	1.43329		CUFF.291931	158.386	328.711	0.0110092	1.04868								CUFF.110374	47.2538	0	1	-5.59257									CUFF.109363	172.637	413.922	0.000463433	1.25677
CUFF.323981	73.9362	857.188	0.00582093	3.51756		CUFF.292130	163.162	68.0801	0.00625871	-1.24878		CUFF.229493	325.243	96.0653	0.00649241	-1.74892		CUFF.323038	397.612	832.453	0.0108057	1.06412								CUFF.298535	42.8541	0	1	-5.45464									CUFF.147585	210.696	406.377	0.000463433	0.944371
CUFF.232887	172.451	85.4025	0.00582093	-1.00538		CUFF.3759	376.748	0	0.00603638	-8.56128		CUFF.333968	32.5399	243.548	0.00625871	2.86617		CUFF.68662	70.636	151.469	0.00262959	1.08976								CUFF.196968	42.4358	0	1	-5.44081									CUFF.167294	170.546	323.609	0.000463433	0.920108
CUFF.334288	1096.05	0	0.00562074	-10.0994		CUFF.213466	262.126	0	0.00582093	-8.03961		CUFF.75013	264.51	71.2378	0.00603638	-1.87794		CUFF.137728	203.021	434.325	0.0238016	1.09338								CUFF.151525	41.6942	0	1	-5.41597									CUFF.155001	1814.6	3276.66	0.000463433	0.85222
CUFF.334062	0	250.421	0.00540375	7.97396		CUFF.85208	129.283	305.667	0.00562074	1.23502		CUFF.213973	669.889	1836.62	0.00562074	1.45369		CUFF.97651	173.069	372.323	0.00178667	1.10077								CUFF.223839	40.4033	0	1	-5.37167									CUFF.187950	241.877	143.163	0.000463433	-0.752525
CUFF.3759	376.748	0	0.00515801	-8.56128		CUFF.157804	417.897	87.0256	0.00562074	-2.2506		CUFF.18764	362.484	1318.09	0.00562074	1.85958		CUFF.100918	309.977	677.06	0.000807234	1.12461								CUFF.76619	38.7837	0	1	-5.31411									CUFF.295543	67.8521	1434.6	0.000333871	4.38201
CUFF.127960	562.246	1325.19	0.00491601	1.23545		CUFF.47041	0	286.827	0.00562074	8.16906		CUFF.332739	672.885	307.917	0.00562074	-1.12528		CUFF.128127	52.9775	119.539	0.0150104	1.15907								CUFF.339711	38.5273	0	1	-5.30478									CUFF.166263	511.046	270.957	0.000333871	-0.912895
CUFF.315330	562.608	0	0.00467313	-9.13855		CUFF.195085	196.867	54.7047	0.00540375	-1.82866		CUFF.334288	1096.05	0	0.00515801	-10.0994		CUFF.55876	520.401	1165.6	0.00963164	1.16184								CUFF.309957	34.657	0	1	-5.15611									CUFF.196050	80.8041	1449.11	0.0001725	4.14785
CUFF.283480	231.133	0	0.00444176	-7.85881		CUFF.20048	0	241.543	0.00515801	7.9221		CUFF.86293	0	323.896	0.00515801	8.34383		CUFF.150191	274.754	617.033	0.00582093	1.1643								CUFF.155874	30.4719	0	1	-4.97599									CUFF.158813	1310.32	19269.6	0.0001725	3.87731
CUFF.230032	281.212	110.444	0.00421138	-1.34046		CUFF.212466	0	764.012	0.00467313	9.57934		CUFF.116442	629.972	210.873	0.00467313	-1.57438		CUFF.166263	620.087	1416.42	0.000432858	1.1904								CUFF.300833	27.4574	0	0.985824	-4.83073									CUFF.300425	53.8873	745.855	0.0001725	3.76628
CUFF.27573	866.683	31.7705	0.00421138	-4.7267		CUFF.99824	398.204	906.279	0.00467313	1.18442		CUFF.74052	53.1101	126.305	0.00467313	1.23432		CUFF.142755	1850.04	4268.87	0.000432858	1.20586								CUFF.83395	26.4922	0	1	-4.78095									CUFF.316239	25.7072	354.957	0.0001725	3.7364
CUFF.326183	29.5672	163.186	0.00397118	2.42527		CUFF.116151	4910.89	1266.94	0.00444176	-1.95379		CUFF.195085	196.867	47.5231	0.00467313	-2.02779		CUFF.222437	110.689	257.485	0.00843111	1.21059								CUFF.148933	25.2529	0	1	-4.7144									CUFF.241977	43.4737	577.165	0.0001725	3.70046
CUFF.35979	251.828	658.464	0.00344553	1.38314		CUFF.297297	141.364	24.548	0.00444176	-2.4783		CUFF.157804	417.897	100.972	0.00444176	-2.03842		CUFF.6778	1137.03	2677.24	0.000432858	1.23475								CUFF.116053	24.7438	0	1	-4.68615									CUFF.24610	77.8531	625.834	0.0001725	2.99084
CUFF.257046	286.496	8.80742	0.00344553	-4.87352		CUFF.58153	207.688	698.374	0.00397118	1.74472		CUFF.218460	187.799	586.734	0.00444176	1.63831		CUFF.5601	194.447	471.651	0.0378705	1.274								CUFF.283831	24.5599	0	1	-4.67581									CUFF.171207	626.735	4077.92	0.0001725	2.69996
CUFF.176548	619.869	1249.74	0.00319025	1.01042		CUFF.75013	264.51	57.0849	0.00397118	-2.19253		CUFF.283480	231.133	0	0.00421138	-7.85881		CUFF.311314	212.59	524.382	0.0294825	1.29852								CUFF.273935	22.0294	0	1	-4.5254									CUFF.231841	117.305	650.717	0.0001725	2.46173
CUFF.322436	91.3916	268.458	0.00291348	1.54423		CUFF.213288	474.746	131.752	0.00397118	-1.84146		CUFF.276761	250.721	63.6884	0.00421138	-1.96025		CUFF.291205	113.147	285.16	0.000807234	1.32593								CUFF.39930	21.405	0	0.183858	-4.48575									CUFF.312975	3211.19	16493.9	0.0001725	2.36039
CUFF.328962	0	209.279	0.00262959	7.71616		CUFF.35979	251.828	684.11	0.00371278	1.43818		CUFF.157114	0	127.18	0.00421138	7.00203		CUFF.123690	131.713	345.554	0.00319025	1.38477								CUFF.134112	18.5134	0	1	-4.28639									CUFF.163168	71.8475	346.393	0.0001725	2.25362
CUFF.37216	106.483	544.143	0.00262959	2.34253		CUFF.285630	895.67	2008.09	0.00371278	1.16389		CUFF.104164	224.202	97.7944	0.00397118	-1.18872		CUFF.261626	145.064	382.773	0.0467686	1.39365								CUFF.72964	18.0531	0	1	-4.25195									CUFF.98731	163.816	783.895	0.0001725	2.25164
CUFF.299507	219.96	71.5446	0.00262959	-1.60685		CUFF.38752	391.387	89.1493	0.00371278	-2.12189		CUFF.6778	3609.73	1779.32	0.00344553	-1.02015		CUFF.46591	222.789	601.113	0.00115641	1.4279								CUFF.22909	17.738	0	1	-4.2279									CUFF.58250	478.602	2207.82	0.0001725	2.20337
CUFF.108371	156.503	27.849	0.00262959	-2.44879		CUFF.123021	1643.24	599.495	0.00319025	-1.4532		CUFF.60296	0	386.223	0.00319025	8.59702		CUFF.100736	103.907	318.957	0.00147806	1.60877								CUFF.335509	17.2004	0	1	-4.1859									CUFF.127960	253.037	1127.67	0.0001725	2.15151
CUFF.157804	417.897	71.6615	0.00262959	-2.52733		CUFF.108371	156.503	32.5999	0.00234715	-2.22885		CUFF.184849	446.357	102.917	0.00319025	-2.10599		CUFF.111494	44.4033	138.297	0.0182641	1.6173								CUFF.61360	16.2269	0	1	-4.10659									CUFF.43621	476.992	1882.75	0.0001725	1.97855
CUFF.205754	0	296.629	0.00234715	8.21737		CUFF.326265	81.1334	318.264	0.00234715	1.95871		CUFF.221683	210.467	66.3801	0.00319025	-1.65004		CUFF.82293	54.7982	180.16	0.00736571	1.69897								CUFF.253160	13.5746	0	1	-3.86538									CUFF.203548	409.072	1519.71	0.0001725	1.8908
CUFF.294716	133.719	42.5656	0.00234715	-1.62869		CUFF.272445	303.848	143.373	0.00178667	-1.07829		CUFF.40749	235.657	55.9197	0.00262959	-2.0558		CUFF.39926	170.561	568.799	0.0288995	1.73173								CUFF.261626	12.4636	0	1	-3.75099									CUFF.54409	2627.9	9649.52	0.0001725	1.87615
CUFF.318574	36.349	390.515	0.00207417	3.38993		CUFF.112332	226.784	0	0.00178667	-7.83152		CUFF.167802	588.97	289.198	0.00234715	-1.0236		CUFF.100713	253.609	848.554	0.000432858	1.73842								CUFF.56878	12.4127	0	1	-3.74553									CUFF.55995	1032.24	3613.89	0.0001725	1.80678
CUFF.18768	22.5769	120.043	0.00207417	2.36007		CUFF.203693	199.791	0	0.00178667	-7.64955		CUFF.35979	251.828	725.32	0.00207417	1.52245		CUFF.306880	169.709	577.996	0.000432858	1.76201								CUFF.128873	10.8727	0	1	-3.56958									CUFF.32321	428.224	1237.86	0.0001725	1.52921
CUFF.58153	207.688	690.245	0.00207417	1.72785		CUFF.31339	0	167.19	0.00147806	7.39395		CUFF.294716	133.719	34.0577	0.00178667	-1.94215		CUFF.74624	61.9787	219.669	0.0117443	1.80895								CUFF.246558	10.572	0	1	-3.53257									CUFF.326271	255.871	733.949	0.0001725	1.5166
CUFF.258423	386.062	99.9156	0.00207417	-1.93942		CUFF.294716	133.719	25.4282	0.00147806	-2.3498		CUFF.38752	391.387	86.8015	0.00178667	-2.15996		CUFF.100725	1738.92	6417.59	0.000432858	1.88324								CUFF.154722	10.3337	0	1	-3.50255									CUFF.283982	366.532	1029.58	0.0001725	1.48751
CUFF.171457	115.116	3417.14	0.00178667	4.87957		CUFF.324882	0	196.166	0.00147806	7.62327		CUFF.213288	474.746	97.7422	0.00178667	-2.26845		CUFF.3151	105.286	414.766	0.00344553	1.96782								CUFF.302303	9.98457	0	1	-3.45741									CUFF.143139	464.5	1229.57	0.0001725	1.40247
CUFF.250143	35.464	177.785	0.00178667	2.29368		CUFF.125490	286.727	802.643	0.00115641	1.48185		CUFF.192938	0	334.396	0.00147806	8.38972		CUFF.183060	217.985	884.601	0.000432858	2.01582								CUFF.62866	9.08223	0	1	-3.33374									CUFF.163122	8155.43	21119.8	0.0001725	1.37265
CUFF.129407	812.128	1838.43	0.00178667	1.1777		CUFF.273080	177.522	473.38	0.00115641	1.40994		CUFF.256159	274.795	113.86	0.00115641	-1.26372		CUFF.218606	57.7736	241.41	0.0187693	2.04421								CUFF.300456	8.7909	0	1	-3.29144									CUFF.25176	141.613	352.166	0.0001725	1.30824
CUFF.10555	4297.24	67.0998	0.00178667	-5.97995		CUFF.207427	272.208	70.6269	0.000807234	-1.93143		CUFF.176548	619.869	1310.81	0.00115641	1.0792		CUFF.270541	44.2007	190.348	0.0144745	2.08178								CUFF.253264	8.58952	0	1	-3.26146									CUFF.52176	455.216	1110.8	0.0001725	1.28511
CUFF.74052	53.1101	140.316	0.00147806	1.38496		CUFF.27573	866.683	365.852	0.000807234	-1.24197		CUFF.150237	446.674	133.318	0.00115641	-1.7368		CUFF.85495	151.339	874.656	0.000432858	2.52308								CUFF.171169	8.3942	0	1	-3.23177									CUFF.250499	338.02	791.11	0.0001725	1.22433
CUFF.154608	2671.05	1002.54	0.00147806	-1.41285		CUFF.188626	295.263	90.7401	0.000807234	-1.69125		CUFF.123021	1643.24	342.691	0.000807234	-2.25824		CUFF.131535	59.8363	373.786	0.00779055	2.62306								CUFF.350427	8.39181	0	1	-3.2314									CUFF.163852	1502.62	3473.42	0.0001725	1.20833
CUFF.74620	253.275	0	0.00115641	-7.99025		CUFF.109363	1343.75	454.385	0.000432858	-1.56218		CUFF.171207	181.634	85.1654	0.000807234	-1.08377		CUFF.115502	27.2792	211.42	0.0375876	2.90911								CUFF.321821	170.902	18.2394	1	-3.15945									CUFF.273080	421.425	923.869	0.0001725	1.13055
CUFF.74652	163.296	918.903	0.000807234	2.48518		CUFF.116442	629.972	132.128	0.000432858	-2.24476		CUFF.302893	605.392	291.597	0.000807234	-1.05134		CUFF.158938	0	149.738	0.000432858	7.2359								CUFF.86870	43.6678	4.17891	1	-3.10851									CUFF.123717	180.147	373.284	0.0001725	1.04697
CUFF.99824	398.204	1036.62	0.000807234	1.37808		CUFF.120529	35.272	294.338	0.000432858	3.02544		CUFF.108371	156.503	29.3439	0.000807234	-2.3759		CUFF.39930	0	188.152	0.000432858	7.5634								CUFF.104333	7.59272	0	1	-3.10311									CUFF.233503	2180.89	4085.57	0.0001725	0.905312
CUFF.256159	274.795	110.682	0.000807234	-1.3042		CUFF.126775	3256.55	524.483	0.000432858	-2.63207		CUFF.156433	1223.41	3699.31	0.000807234	1.59556		CUFF.160765	0	341.306	0.0410345	8.41914								CUFF.122205	7.53984	0	1	-3.09421									CUFF.299734	985.036	1840.24	0.0001725	0.900965
CUFF.212466	0	2131.33	0.000432858	11.0582		CUFF.128560	910.6	199.879	0.000432858	-2.18207		CUFF.120478	307.345	143.859	0.000807234	-1.0899		CUFF.316934	0	831.365	0.000432858	9.70107								CUFF.38694	6.93745	0	1	-2.98868									CUFF.19733	2203.78	3343.2	0.0001725	0.601026
CUFF.192938	0	2011.44	0.000432858	10.9747		CUFF.136207	2339.83	970.854	0.000432858	-1.26821		CUFF.85495	335.084	875.616	0.000807234	1.38312														CUFF.18715	6.60156	0	1	-2.9263									CUFF.260971	961.905	552.9	0.0001725	-0.797768
CUFF.105890	0	1540.05	0.000432858	10.5897		CUFF.143139	2394.15	870.8	0.000432858	-1.45805		CUFF.269504	203.491	1575.05	0.000807234	2.9462														CUFF.260541	6.41815	0	1	-2.89106									CUFF.302303	2651.23	1297.03	0.0001725	-1.03088
CUFF.62790	0	1261.63	0.000432858	10.3022		CUFF.149824	562.297	113.637	0.000432858	-2.29682		CUFF.100725	254.571	1309.67	0.000807234	2.35851														CUFF.20275	6.17439	0	1	-2.84286									CUFF.86870	613.477	276.36	0.0001725	-1.1476
CUFF.60296	0	1051.06	0.000432858	10.039		CUFF.152618	310.515	624.604	0.000432858	1.00595		CUFF.324882	0	195.871	0.000807234	7.62111														CUFF.207236	983.609	137.365	1	-2.83107									CUFF.301671	264.719	118.086	0.0001725	-1.1579
CUFF.62785	0	545.085	0.000432858	9.09298		CUFF.15769	1650.25	466.282	0.000432858	-1.82119		CUFF.109363	1343.75	288.968	0.000432858	-2.21337														CUFF.306880	6.03458	0	1	-2.81446									CUFF.344746	1468.86	654.077	0.0001725	-1.16594
CUFF.31339	0	451.95	0.000432858	8.82321		CUFF.163168	177.43	637.264	0.000432858	1.8388		CUFF.120118	184.087	80.967	0.000432858	-1.17509														CUFF.40797	138.274	20.4844	1	-2.69656									CUFF.273480	709.453	288.171	0.0001725	-1.29682
CUFF.313308	0	395.187	0.000432858	8.63004		CUFF.16813	179.614	697.538	0.000432858	1.95143		CUFF.120529	35.272	267.03	0.000432858	2.88547														CUFF.86787	4.90502	0	1	-2.56194									CUFF.84251	603.378	229.993	0.0001725	-1.3876
CUFF.37504	0	321.651	0.000432858	8.33383		CUFF.169825	1108.96	485.105	0.000432858	-1.19117		CUFF.126775	3256.55	418.447	0.000432858	-2.95723														CUFF.22998	258.017	44.9707	1	-2.49426									CUFF.254064	1677.8	636.634	0.0001725	-1.39663
CUFF.88205	0	294.409	0.000432858	8.20657		CUFF.170564	190.18	32.2965	0.000432858	-2.52149		CUFF.128560	910.6	279.99	0.000432858	-1.69788														CUFF.85208	4.52636	0	1	-2.46633									CUFF.323981	1021.96	363.181	0.0001725	-1.49002
CUFF.92135	0	262.417	0.000432858	8.0412		CUFF.171207	181.634	431.396	0.000432858	1.2434		CUFF.136207	2339.83	854.969	0.000432858	-1.45139														CUFF.333318	86.9123	15.3244	1	-2.42904									CUFF.92135	1990.41	675.89	0.0001725	-1.5568
CUFF.9267	0	212.644	0.000432858	7.73906		CUFF.192938	0	930.354	0.000432858	9.86319		CUFF.149824	562.297	140.62	0.000432858	-1.99187														CUFF.84185	4.21524	0	1	-2.38273									CUFF.169825	585.544	198.229	0.0001725	-1.55781
CUFF.33636	0	195.257	0.000432858	7.6166		CUFF.194982	410.459	201.599	0.000432858	-1.02212		CUFF.15769	1650.25	374.7	0.000432858	-2.13591														CUFF.93860	309.289	64.605	0.225771	-2.24173									CUFF.302292	431.04	145.729	0.0001725	-1.55801
CUFF.122785	0	184.403	0.000432858	7.53452		CUFF.203548	328.522	1193.62	0.000432858	1.85811		CUFF.170564	190.18	21.5288	0.000432858	-3.08509														CUFF.24933	191.499	41.3013	1	-2.18608									CUFF.241186	630.487	209.808	0.0001725	-1.58282
CUFF.328981	0	178.61	0.000432858	7.48872		CUFF.23677	0	252.063	0.000432858	7.98335		CUFF.187950	647.114	318.051	0.000432858	-1.02246														CUFF.295581	319.735	71.1265	1	-2.15278									CUFF.194802	815.053	265.604	0.0001725	-1.61396
CUFF.196955	0	164.4	0.000432858	7.36982		CUFF.239572	915.394	307.308	0.000432858	-1.5716		CUFF.193335	1400.83	589.084	0.000432858	-1.24832														CUFF.329555	25.8775	5.43345	1	-2.06273									CUFF.142755	1580.98	507.188	0.0001725	-1.6383
CUFF.23677	0	116.7	0.000432858	6.87897		CUFF.259087	4183.63	1375.71	0.000432858	-1.60388		CUFF.194982	410.459	112.279	0.000432858	-1.86087														CUFF.288205	3.04572	0	1	-2.0164									CUFF.266610	635.058	178.739	0.0001725	-1.82325
CUFF.32321	78.6701	3134.49	0.000432858	5.29851		CUFF.268624	136.99	748.988	0.000432858	2.4423		CUFF.207427	272.208	66.7977	0.000432858	-2.01069														CUFF.183060	424.815	104.735	0.850515	-2.00977									CUFF.291205	288.378	72.3708	0.0001725	-1.97968
CUFF.268624	136.99	5425.86	0.000432858	5.29748		CUFF.269518	251.153	1075.52	0.000432858	2.094		CUFF.23388	2590.27	0	0.000432858	-11.3394														CUFF.181331	187.307	47.2303	1	-1.96507									CUFF.100736	260.818	65.3737	0.0001725	-1.97988
CUFF.333968	32.5399	705.499	0.000432858	4.39674		CUFF.288764	5509.23	1791	0.000432858	-1.62054		CUFF.259087	4183.63	912.537	0.000432858	-2.19556														CUFF.58287	114.419	30.1186	0.10536	-1.89103									CUFF.46591	436.481	97.8493	0.0001725	-2.14592
CUFF.125490	286.727	2029.32	0.000432858	2.81893		CUFF.301982	2486.27	1158.1	0.000432858	-1.10156		CUFF.269518	251.153	847.186	0.000432858	1.75008														CUFF.309863	92.594	24.3694	1	-1.88333									CUFF.218225	364.805	73.1839	0.0001725	-2.3019
CUFF.302303	301.358	2065.84	0.000432858	2.7731		CUFF.302303	301.358	1058.8	0.000432858	1.80946		CUFF.288764	5509.23	1955.91	0.000432858	-1.49354														CUFF.192983	211.608	58.2281	1	-1.84384									CUFF.37740	363.557	71.8747	0.0001725	-2.32265
CUFF.20439	68.5248	454.452	0.000432858	2.7117		CUFF.312975	2978.58	6783.41	0.000432858	1.18711		CUFF.322824	287.674	49.556	0.000432858	-2.51349														CUFF.230398	63.9504	17.1236	1	-1.84147									CUFF.271020	288.462	51.307	0.0001725	-2.4683
CUFF.300833	209.138	1310.4	0.000432858	2.6417		CUFF.322824	287.674	76.8424	0.000432858	-1.89081		CUFF.32321	78.6701	323.657	0.000432858	2.02681														CUFF.58694	221.47	61.2583	1	-1.83727									CUFF.258440	770.59	119.813	0.0001725	-2.67506
CUFF.315846	52.0291	309.197	0.000432858	2.54833		CUFF.32321	78.6701	667.141	0.000432858	3.06804		CUFF.346133	870.442	179.757	0.000432858	-2.26935														CUFF.170950	2.55478	0	1	-1.82976									CUFF.100725	1989.48	283.559	0.0001725	-2.80632
CUFF.74665	242.38	1361.33	0.000432858	2.48479		CUFF.333968	32.5399	487.025	0.000432858	3.863		CUFF.43621	3475.28	1285.05	0.000432858	-1.4346														CUFF.204825	44.0539	11.777	1	-1.8181									CUFF.333968	465.428	64.9202	0.0001725	-2.82286
CUFF.120529	35.272	192.524	0.000432858	2.41558		CUFF.346133	870.442	174.991	0.000432858	-2.3079		CUFF.46149	219.912	21.4915	0.000432858	-3.29602														CUFF.284076	72.5597	20.0561	1	-1.80468									CUFF.100918	586.124	74.9303	0.0001725	-2.95092
CUFF.16813	179.614	918.425	0.000432858	2.34782		CUFF.37740	608.696	224.684	0.000432858	-1.43379		CUFF.55988	8388.34	1644.82	0.000432858	-2.34975														CUFF.136213	101.057	28.6558	0.847162	-1.78299									CUFF.122989	402.1	47.3822	0.0001725	-3.05859
CUFF.213973	669.889	3306.58	0.000432858	2.30163		CUFF.46149	219.912	30.8964	0.000432858	-2.79201		CUFF.58590	248.928	75.6857	0.000432858	-1.70448														CUFF.270541	24.085	6.34379	1	-1.77223									CUFF.251003	522.361	46.5886	0.0001725	-3.45912
CUFF.171207	181.634	886.108	0.000432858	2.28015		CUFF.55988	8388.34	1698.97	0.000432858	-2.30305		CUFF.58808	610.064	282.962	0.000432858	-1.10563														CUFF.37887	345.964	105.251	1	-1.70731									CUFF.170477	384.883	0	0.0001725	-8.59202
CUFF.120118	184.087	831.067	0.000432858	2.1685		CUFF.58590	248.928	62.362	0.000432858	-1.97982		CUFF.61768	2160.74	955.886	0.000432858	-1.17577														CUFF.64169	16.1384	4.29111	1	-1.69559
CUFF.147585	65.6686	285.21	0.000432858	2.10199		CUFF.58808	610.064	249.614	0.000432858	-1.28586		CUFF.68662	565.584	121.564	0.000432858	-2.20875														CUFF.346093	423.525	133.186	0.704563	-1.66162
CUFF.269518	251.153	1070.66	0.000432858	2.08748		CUFF.60296	0	1493.24	0.000432858	10.5452		CUFF.74204	2000.39	725.545	0.000432858	-1.46188														CUFF.115314	34.397	10.3245	1	-1.64418
CUFF.84251	303.777	1252.86	0.000432858	2.04055		CUFF.61768	2160.74	843.491	0.000432858	-1.35604		CUFF.86787	738.575	175.141	0.000432858	-2.06997														CUFF.271073	121.299	38.2214	1	-1.6407
CUFF.163168	177.43	689.713	0.000432858	1.95273		CUFF.62785	0	166.736	0.000432858	7.39005		CUFF.9267	0	170.299	0.000432858	7.42037														CUFF.93852	81.7282	25.5465	1	-1.63986
CUFF.98731	1498.28	5372.91	0.000432858	1.8417		CUFF.62790	0	224.571	0.000432858	7.81744		CUFF.98731	1498.28	330.118	0.000432858	-2.17885														CUFF.158813	112.218	36.1271	0.00759808	-1.60856
CUFF.273080	177.522	625.815	0.000432858	1.81194		CUFF.68662	565.584	117.794	0.000432858	-2.25383		CUFF.10555	4297.24	632.41	0.000432858	-2.76253														CUFF.170584	1.95342	0	1	-1.56239
CUFF.85208	129.283	445.699	0.000432858	1.77765		CUFF.69013	234.731	0	0.000432858	-7.881		CUFF.346387	1303.47	589.645	0.000432858	-1.1431														CUFF.234588	97.3012	32.6516	1	-1.54653
CUFF.203548	328.522	1017.52	0.000432858	1.62803		CUFF.74204	2000.39	732.621	0.000432858	-1.4479		CUFF.52176	2003.66	885.329	0.000432858	-1.17744														CUFF.315846	102.434	34.6122	0.764314	-1.53827
CUFF.312975	2978.58	8202.91	0.000432858	1.4612		CUFF.84251	303.777	1124.73	0.000432858	1.88503		CUFF.257046	286.496	70.096	0.000432858	-2.0157														CUFF.324924	226.368	77.7774	1	-1.52918
CUFF.24629	553.238	1491.34	0.000432858	1.429		CUFF.86787	738.575	121.626	0.000432858	-2.59243		CUFF.230032	281.212	47.9615	0.000432858	-2.52706														CUFF.296940	395.258	137.222	0.932935	-1.51945
CUFF.197086	445.765	1107.14	0.000432858	1.31055		CUFF.9267	0	160.468	0.000432858	7.3351		CUFF.27573	866.683	254.573	0.000432858	-1.76343														CUFF.251810	172.639	59.8989	1	-1.5116
CUFF.194802	883.549	2000.46	0.000432858	1.17804		CUFF.256159	274.795	84.61	0.000432858	-1.68775		CUFF.309859	162.202	51.2892	0.000432858	-1.64207														CUFF.88133	405.026	142.283	1	-1.5027
CUFF.152618	310.515	645.889	0.000432858	1.05422		CUFF.302893	605.392	97.5217	0.000432858	-2.62174		CUFF.316786	1193.67	4351.96	0.000432858	1.86538														CUFF.335007	77.592	27.0039	1	-1.48875
CUFF.136207	2339.83	1157.88	0.000432858	-1.01429		CUFF.10555	4297.24	1002.59	0.000432858	-2.09858		CUFF.292560	233.519	39.1296	0.000432858	-2.54697														CUFF.49611	85.4224	29.9999	1	-1.47914
CUFF.58808	610.064	289.725	0.000432858	-1.07167		CUFF.346387	1303.47	636.928	0.000432858	-1.032		CUFF.111494	312.35	103.532	0.000432858	-1.58383														CUFF.218023	58.834	20.5942	1	-1.47032
CUFF.37740	608.696	287.229	0.000432858	-1.08087		CUFF.176548	619.869	1547.45	0.000432858	1.31846		CUFF.194746	266.235	46.5629	0.000432858	-2.4902														CUFF.295418	59.6814	20.9524	1	-1.46688
CUFF.143139	2394.15	978.448	0.000432858	-1.29008		CUFF.257046	286.496	103.643	0.000432858	-1.45807		CUFF.285630	895.67	2337.87	0.000432858	1.38316														CUFF.23411	112.335	40.1061	1	-1.46317
CUFF.163852	5314.94	2029.77	0.000432858	-1.3883		CUFF.230032	281.212	71.3653	0.000432858	-1.96341		CUFF.146072	1951.38	359.96	0.000432858	-2.43532														CUFF.119594	53.7404	18.8991	1	-1.4599
CUFF.233503	7608.83	2893.4	0.000432858	-1.3946		CUFF.309859	162.202	57.4576	0.000432858	-1.4812		CUFF.196014	1358.44	415.338	0.000432858	-1.70719														CUFF.325085	199.264	71.9885	1	-1.45616
CUFF.288764	5509.23	1999.46	0.000432858	-1.46178		CUFF.316786	1193.67	7794.25	0.000432858	2.70598		CUFF.27484	336.814	42.0313	0.000432858	-2.97277														CUFF.181620	172.969	63.0627	0.869276	-1.44127
CUFF.187950	647.114	229.565	0.000432858	-1.49107		CUFF.292560	233.519	77.6856	0.000432858	-1.57553		CUFF.299734	1898.74	4149.02	0.000432858	1.12732														CUFF.72695	183.263	67.7414	0.921802	-1.42252
CUFF.19733	8457.47	2994.22	0.000432858	-1.49773		CUFF.196263	802.936	344.161	0.000432858	-1.21981		CUFF.116163	766.172	153.794	0.000432858	-2.3092														CUFF.128507	580.552	218.261	0.970453	-1.40726
CUFF.74204	2000.39	678.73	0.000432858	-1.55797		CUFF.218460	187.799	1135.96	0.000432858	2.59026		CUFF.170584	205.531	39.3919	0.000432858	-2.35422														CUFF.311314	275.488	107.004	0.921802	-1.35613
CUFF.239572	915.394	306.771	0.000432858	-1.57411		CUFF.194746	266.235	52.8262	0.000432858	-2.31173		CUFF.188626	295.263	64.5689	0.000432858	-2.17579														CUFF.276761	18.9247	6.81256	1	-1.35069
CUFF.301982	2486.27	760.06	0.000432858	-1.70848		CUFF.284106	119.775	394.948	0.000432858	1.71299		CUFF.352049	232.802	36.1374	0.000432858	-2.65434														CUFF.89300	423.817	182.342	1	-1.2123
CUFF.272445	303.848	89.7245	0.000432858	-1.74853		CUFF.146072	1951.38	488.629	0.000432858	-1.99547		CUFF.250119	593.934	81.5605	0.000432858	-2.84921														CUFF.156219	118.825	50.7863	0.921802	-1.21029
CUFF.169825	1108.96	320.573	0.000432858	-1.78729		CUFF.196014	1358.44	652.866	0.000432858	-1.05595		CUFF.51179	772.554	191.684	0.000432858	-2.00527														CUFF.184185	294.448	127.399	0.967224	-1.20227
CUFF.193335	1400.83	400.59	0.000432858	-1.80352		CUFF.301671	297.432	132.674	0.000432858	-1.15868		CUFF.218225	255.246	618.97	0.000432858	1.27467														CUFF.268624	30.5836	12.9325	1	-1.18072
CUFF.68662	565.584	140.084	0.000432858	-2.00574		CUFF.250499	1034.99	508.592	0.000432858	-1.0236		CUFF.273480	594.703	1478.99	0.000432858	1.31292														CUFF.282559	137.185	60.3674	1	-1.17106
CUFF.346133	870.442	214.878	0.000432858	-2.01319		CUFF.27484	336.814	52.7888	0.000432858	-2.65085		CUFF.222437	817.861	224.307	0.000432858	-1.86173														CUFF.230739	57.4394	25.3209	1	-1.15073
CUFF.116442	629.972	150.545	0.000432858	-2.05783		CUFF.322360	227.5	48.0161	0.000432858	-2.22087		CUFF.150492	0	120.401	0.000432858	6.92364														CUFF.327738	387.781	176.069	1	-1.13465
CUFF.322824	287.674	66.7912	0.000432858	-2.09027		CUFF.116163	766.172	265.251	0.000432858	-1.52676		CUFF.298944	0	208.111	0.000432858	7.70813														CUFF.178319	67.1623	30.215	1	-1.12673
CUFF.51934	24284.5	5063.2	0.000432858	-2.26169		CUFF.170584	205.531	45.1918	0.000432858	-2.16065																				CUFF.265017	199.316	91.7024	0.647679	-1.1116
CUFF.275703	1771.22	330.179	0.000432858	-2.41987		CUFF.352049	232.802	43.5981	0.000432858	-2.39023																				CUFF.63312	152.965	70.4981	1	-1.10663
CUFF.194982	410.459	74.6538	0.000432858	-2.44326		CUFF.250119	593.934	98.8059	0.000432858	-2.57553																				CUFF.123631	131.143	61.1905	1	-1.08733
CUFF.61768	2160.74	396.22	0.000432858	-2.44418		CUFF.51179	772.554	306.219	0.000432858	-1.33223																				CUFF.38482	14.2747	6.19888	1	-1.0853
CUFF.58590	248.928	41.4504	0.000432858	-2.55766		CUFF.218225	255.246	660.37	0.000432858	1.36793																				CUFF.70137	143.626	69.8254	1	-1.02999
CUFF.128560	910.6	130.715	0.000432858	-2.79098		CUFF.100918	504.716	131.029	0.000432858	-1.93747																				CUFF.60605	491.961	243.324	0.935721	-1.01268
CUFF.259087	4183.63	592.885	0.000432858	-2.81684		CUFF.108854	422.304	0	0.000432858	-8.72555																				CUFF.127822	87.7811	43.0428	1	-1.01135
CUFF.109363	1343.75	178.4	0.000432858	-2.90609		CUFF.196050	1801.28	4310.64	0.000432858	1.25841																				CUFF.144784	563.45	280.862	0.987852	-1.00186
CUFF.149824	562.297	73.196	0.000432858	-2.92448		CUFF.222437	817.861	304.536	0.000432858	-1.42228																				CUFF.23677	8.56483	18.1331	1	1.00026
CUFF.43621	3475.28	423.517	0.000432858	-3.03365		CUFF.140082	0	580.645	0.000432858	9.184																				CUFF.303568	31.0791	63.8396	1	1.01524
CUFF.55988	8388.34	451.755	0.000432858	-4.21175		CUFF.327861	0	182.56	0.000432858	7.52011																				CUFF.82307	28.2798	59.1361	0.7619	1.03833
CUFF.15769	1650.25	78.1178	0.000432858	-4.38341																										CUFF.324901	106.513	220.244	1	1.04113
CUFF.86787	738.575	33.307	0.000432858	-4.43012																										CUFF.323038	15.3457	32.7005	1	1.04386
CUFF.56878	4670.68	95.3576	0.000432858	-5.5994																										CUFF.278545	47.5951	99.2311	1	1.04445
CUFF.34490	103.368	0	0.000432858	-6.70554																										CUFF.299507	35.7697	74.8428	1	1.04449
CUFF.16880	122.707	0	0.000432858	-6.95078																										CUFF.299093	18.0781	38.5405	1	1.05141
CUFF.218023	131.749	0	0.000432858	-7.05256																										CUFF.251811	163.306	339.559	1	1.05152
CUFF.282059	140.778	0	0.000432858	-7.14749																										CUFF.164112	1217.5	2535.74	0.932935	1.05787
CUFF.134112	172.295	0	0.000432858	-7.43709																										CUFF.178838	187.854	393.851	0.532415	1.06404
CUFF.170564	190.18	0	0.000432858	-7.57879																										CUFF.274622	33.6958	71.828	1	1.06973
CUFF.281404	190.302	0	0.000432858	-7.57971																										CUFF.319574	162.797	344.685	1	1.07755
CUFF.136817	190.349	0	0.000432858	-7.58006																										CUFF.201644	40.2709	86.7685	1	1.08858
CUFF.144536	199.048	0	0.000432858	-7.6442																										CUFF.280206	51.3362	111.831	0.944757	1.10828
CUFF.253956	202.019	0	0.000432858	-7.66547																										CUFF.40401	75.3816	165.728	1	1.1262
CUFF.44069	215.982	0	0.000432858	-7.76143																										CUFF.317277	168.252	376.528	1	1.15741
CUFF.46149	219.912	0	0.000432858	-7.78733																										CUFF.150522	145.002	328.944	0.847162	1.17623
CUFF.69013	234.731	0	0.000432858	-7.881																										CUFF.196089	10.0173	24.431	1	1.20682
CUFF.40749	235.657	0	0.000432858	-7.88665																										CUFF.244482	44.5024	107.66	1	1.25581
CUFF.334737	241.711	0	0.000432858	-7.9231																										CUFF.154383	74.3176	181.173	1	1.27425
CUFF.147973	255.748	0	0.000432858	-8.00421																										CUFF.326183	28.9712	72.254	1	1.28933
CUFF.246558	268.426	0	0.000432858	-8.07375																										CUFF.209587	10.5229	28.0103	1	1.33206
CUFF.83001	268.986	0	0.000432858	-8.07674																										CUFF.275278	98.731	251.987	1	1.34295
CUFF.207427	272.208	0	0.000432858	-8.09386																										CUFF.350086	21.5167	57.7351	1	1.38323
CUFF.128829	290.068	0	0.000432858	-8.18521																										CUFF.318574	17.529	48.4562	1	1.41637
CUFF.188632	326.415	0	0.000432858	-8.35498																										CUFF.247400	26.7893	73.3801	1	1.42039
CUFF.330134	443.577	0	0.000432858	-8.79629																										CUFF.194746	4.28312	13.354	1	1.44199
CUFF.164597	773.229	0	0.000432858	-9.59662																										CUFF.74100	37.2346	105.515	1	1.47811
CUFF.123021	1643.24	0	0.000432858	-10.6832																										CUFF.221683	15.8786	46.5686	1	1.49481
CUFF.283485	1886.21	0	0.000432858	-10.882																										CUFF.283638	33.9721	102.773	1	1.56915
CUFF.23388	2590.27	0	0.000432858	-11.3394																										CUFF.39285	12.0387	37.7139	1	1.57005
CUFF.126775	3256.55	0	0.000432858	-11.6696																										CUFF.143029	22.2618	68.7113	1	1.58343
CUFF.116151	4910.89	0	0.000432858	-12.2621																										CUFF.149883	18.1773	56.5204	1	1.58467
																														CUFF.139380	13.4892	42.5204	1	1.58671
																														CUFF.3130	9.48971	30.5853	1	1.59028
																														CUFF.160897	8.53801	27.7382	1	1.59121
																														CUFF.221660	10.3563	33.3948	1	1.5987
																														CUFF.335594	13.4816	43.0419	1	1.60466
																														CUFF.193591	83.0175	257.361	1	1.62063
																														CUFF.335907	89.2842	277.176	1	1.62345
																														CUFF.316934	100.775	312.731	1	1.62414
																														CUFF.316881	104.36	326.211	0.847162	1.63489
																														CUFF.250143	20.746	66.9642	1	1.64402
																														CUFF.8456	75.6004	238.673	1	1.64564
																														CUFF.49259	178.699	562.417	0.806559	1.64862
																														CUFF.328962	47.5241	157.384	1	1.70665
																														CUFF.308056	75.0861	263.708	0.7619	1.7987
																														CUFF.94949	255.046	895.191	1	1.8074
																														CUFF.252660	90.5683	343.301	0.925259	1.91075
																														CUFF.309855	127.466	492.286	0.860146	1.94104
																														CUFF.292130	2.18996	11.3653	1	1.95469
																														CUFF.123690	30.9975	123.036	0.925259	1.95473
																														CUFF.18764	24.0735	98.4308	1	1.98753
																														CUFF.185280	149.566	600.701	1	1.99865
																														CUFF.52044	7.92124	34.9159	1	2.00931
																														CUFF.36891	11.9547	51.3722	1	2.01533
																														CUFF.106409	19.771	83.076	1	2.01712
																														CUFF.99055	84.7945	349.473	1	2.03035
																														CUFF.9267	22.7822	97.3048	1	2.04738
																														CUFF.263162	63.2781	267.542	1	2.06275
																														CUFF.287776	33.9873	146.206	1	2.07293
																														CUFF.179613	89.6382	381.301	1	2.07652
																														CUFF.303890	3.15642	16.9982	1	2.11444
																														CUFF.161962	32.0718	142.275	1	2.11511
																														CUFF.113463	205.967	911.877	0.921802	2.14102
																														CUFF.15769	6.94615	34.562	1	2.16201
																														CUFF.150704	5.14127	26.5142	1	2.16357
																														CUFF.326271	5.79572	30.0478	1	2.19179
																														CUFF.232120	17.3094	83.4573	1	2.20564
																														CUFF.241977	0	4.00867	1	2.32443
																														CUFF.50424	37.6409	192.974	0.225771	2.32766
																														CUFF.284847	17.2863	91.7417	1	2.34245
																														CUFF.134124	25.9346	139.661	1	2.38469
																														CUFF.292560	0	4.42577	1	2.43983
																														CUFF.234719	0	4.61254	1	2.48865
																														CUFF.25236	175.157	1037.69	0.938883	2.55983
																														CUFF.307238	15.0054	94.441	1	2.57605
																														CUFF.169550	114.872	723.516	1	2.64449
																														CUFF.195656	16.1787	107.639	1	2.66085
																														CUFF.230032	0	5.43093	1	2.68503
																														CUFF.134549	0	6.29585	1	2.86708
																														CUFF.322824	0	6.36653	1	2.88099
																														CUFF.247321	0	6.65151	1	2.93574
																														CUFF.276681	0	7.04312	1	3.00776
																														CUFF.120528	11.0235	97.4446	1	3.03346
																														CUFF.334654	0	7.46363	1	3.08128
																														CUFF.150237	0	7.5761	1	3.10032
																														CUFF.18797	0	7.61552	1	3.10694
																														CUFF.62760	0	8.19065	1	3.20017
																														CUFF.124406	0	9.97529	1	3.45619
																														CUFF.177552	0	11.2094	1	3.60992
																														CUFF.164777	0	12.1578	1	3.71785
																														CUFF.74624	0	12.5171	1	3.75671
																														CUFF.20439	8.6879	132.56	1	3.78516
																														CUFF.103830	0	13.3742	1	3.84541
																														CUFF.149041	0	14.003	1	3.90718
																														CUFF.58822	0	14.6083	1	3.96424
																														CUFF.326176	0	15.5383	1	4.04774
																														CUFF.256371	0	15.6811	1	4.06014
																														CUFF.67334	0	15.9688	1	4.08481
																														CUFF.128089	0	16.422	1	4.12284
																														CUFF.198518	0	16.6031	1	4.13776
																														CUFF.228174	0	16.6068	1	4.13806
																														CUFF.175124	0	17.6006	1	4.21728
																														CUFF.334783	0	18.3398	1	4.2735
																														CUFF.42969	0	18.5912	1	4.29213
																														CUFF.173746	0	19.6421	1	4.36752
																														CUFF.100691	0	21.5098	1	4.49248
																														CUFF.257906	0	22.1302	1	4.53171
																														CUFF.27654	0	24.5413	1	4.67476
																														CUFF.85828	0	25.0479	1	4.7031
																														CUFF.227527	0	25.4737	1	4.72649
																														CUFF.7503	0	27.4766	1	4.8317
																														CUFF.216376	0	29.9437	1	4.95157
																														CUFF.297020	0	30.2943	1	4.96783
																														CUFF.213973	0	30.3083	1	4.96847
																														CUFF.225295	0	30.3666	1	4.97116
																														CUFF.330134	0	30.4937	1	4.97699
																														CUFF.23047	0	31.1059	1	5.00477
																														CUFF.128068	0	32.528	1	5.06729
																														CUFF.261822	0	32.9566	1	5.08562
																														CUFF.268610	0	34.3333	1	5.14296
																														CUFF.313308	0	34.6657	1	5.15647
																														CUFF.307369	0	36.3015	1	5.22116
																														CUFF.19674	0	36.5381	1	5.23028
																														CUFF.260200	0	37.5185	1	5.26748
																														CUFF.84943	0	40.4759	1	5.3742
																														CUFF.258986	0	40.871	1	5.38788
																														CUFF.111366	0	43.5595	1	5.47766
																														CUFF.294013	0	44.7029	1	5.51421
																														CUFF.164159	0	45.7544	1	5.54703
																														CUFF.324426	0	46.0643	1	5.55656
																														CUFF.74620	0	50.1157	1	5.67569
																														CUFF.238352	0	50.5372	1	5.68754
																														CUFF.300502	0	52.5748	1	5.74348
																														CUFF.238209	0	57.0685	1	5.85968
																														CUFF.169035	0	57.3859	1	5.86755
																														CUFF.277442	0	58.1823	0.575856	5.88709
																														CUFF.148406	0	58.9993	1	5.90687
																														CUFF.113938	0	60.1253	1	5.9337
																														CUFF.112332	0	62.5831	1	5.99057
																														CUFF.318800	0	62.8667	1	5.99699
																														CUFF.18695	0	63.0934	1	6.0021
																														CUFF.84156	0	63.2391	1	6.00538
																														CUFF.157114	0	65.2234	1	6.04927
																														CUFF.14304	0	67.812	1	6.10459
																														CUFF.127465	0	68.521	1	6.11938
																														CUFF.262580	0	69.3753	1	6.137
																														CUFF.133466	0	70.5192	1	6.16026
																														CUFF.211941	0	71.5098	1	6.1801
																														CUFF.17573	0	72.859	1	6.2067
																														CUFF.337241	0	72.9616	1	6.2087
																														CUFF.133438	0	79.3069	1	6.32745
																														CUFF.226648	0	79.7788	1	6.3359
																														CUFF.45424	0	80.8039	1	6.3541
																														CUFF.346852	0	83.5844	0.870502	6.40232
																														CUFF.46890	0	84.9014	1	6.42461
																														CUFF.4326	0	85.4618	1	6.43399
																														CUFF.41439	0	86.2949	1	6.44783
																														CUFF.206429	0	88.9304	1	6.49074
																														CUFF.200639	0	95.5479	1	6.59317
																														CUFF.155964	0	98.6384	1	6.63863
																														CUFF.324518	0	105.564	1	6.73558
																														CUFF.348942	0	110.804	0.898008	6.80483
																														CUFF.272111	0	113.75	1	6.84235
																														CUFF.223926	0	116.495	1	6.87646
																														CUFF.294342	0	119.685	1	6.9151
																														CUFF.60296	0	133.263	1	7.06892
																														CUFF.165447	0	136.344	1	7.10165
																														CUFF.137068	0	139.249	1	7.13185
																														CUFF.55048	0	141.568	1	7.15551
																														CUFF.227241	0	148.658	1	7.22553
																														CUFF.308931	0	151.583	1	7.25345
																														CUFF.204235	0	158.658	1	7.31884
																														CUFF.149033	0	163.285	1	7.36006
																														CUFF.238211	0	164.057	1	7.36682
																														CUFF.176815	0	167.882	1	7.39987
																														CUFF.4310	0	183.275	1	7.52572
																														CUFF.304585	0	188.026	1	7.56244
																														CUFF.160765	0	191.456	1	7.58838
																														CUFF.259177	0	200.339	1	7.65348
																														CUFF.227994	0	201.839	1	7.66419
																														CUFF.253557	0	212.002	1	7.73472
																														CUFF.139801	0	223.52	1	7.8107
																														CUFF.8509	0	238.233	1	7.90227
																														CUFF.101108	0	245.792	1	7.94715
																														CUFF.264731	0	265.231	1	8.05653
																														CUFF.7678	0	268.692	1	8.07517
																														CUFF.20048	0	271.994	1	8.09273
																														CUFF.68515	0	273.237	1	8.09928
																														CUFF.103970	0	312.188	1	8.29089
																														CUFF.346131	0	398.892	1	8.64347
																														CUFF.91809	0	405.154	0.406297	8.66588
																														CUFF.205754	0	406.985	1	8.67237
																														CUFF.63434	0	408.375	1	8.67728
																														CUFF.86293	0	420.87	1	8.72065
																														CUFF.87406	0	486.372	1	8.92888
																														CUFF.249168	0	650.395	1	9.34739
																														CUFF.161937	0	689.119	1	9.4307
																														CUFF.253050	0	699.491	1	9.45222
																														CUFF.315636	0	1870.4	1	10.8699
