# Supplementary material for: Dynamic transcriptome changes during adipose tissue energy expenditure reveal critical roles for long noncoding RNA regulators
Source: PLoS Biol. 2017 Aug 1;15(8):e2002176. doi: 10.1371/journal.pbio.2002176 (PMC5538645; doi:10.1371/journal.pbio.2002176)
Supplement: S6 Data — (XLSX) [file pbio.2002176.s013.xlsx]

## Sheet: SupplFile6_TFbinding
Expressed genes with transcription start sites that are within 50kb of PRDM16 or PPARG binding sites in BAT and WAT studies
GeneChr	GeneStart	GeneEnd	GeneID_GeneName	GeneStrand	PeakChr	PeakStart	PeakEnd	PeakName	PeakScore	PeakStrand	Distance	Comparison
chr16	18780446	18835261	ENSMUSG00000000028_Cdc45	-	chr16	18805801	18806001	chr16-85	2.38	+	0	PRDM16_50KB_MRNA_BAT
chr6	17197750	17385604	ENSMUSG00000000058_Cav2	+	chr6	17309329	17309529	chr6-18	4.16	+	0	PRDM16_50KB_MRNA_BAT
chr6	17197750	17385604	ENSMUSG00000000058_Cav2	+	chr6	17307573	17307773	chr6-250	1.83	+	0	PRDM16_50KB_MRNA_BAT
chr11	85886421	85916097	ENSMUSG00000000094_Tbx4	+	chr11	85846682	85846882	chr11-56	3.16	+	-39540	PRDM16_50KB_MRNA_BAT
chr17	63896017	64139494	ENSMUSG00000000127_Fer	+	chr17	64130427	64130627	chr17-167	1.98	+	0	PRDM16_50KB_MRNA_BAT
chr11	108920348	108950783	ENSMUSG00000000142_Axin2	+	chr11	108926929	108927129	chr11-939	1.1	+	0	PRDM16_50KB_MRNA_BAT
chr5	140724126	140830431	ENSMUSG00000000149_Gna12	-	chr5	140798216	140798416	chr5-367	1.55	+	0	PRDM16_50KB_MRNA_BAT
chr7	143473720	143499334	ENSMUSG00000000154_Slc22a18	+	chr7	143433437	143433637	chr7-600	1.23	+	-40084	PRDM16_50KB_MRNA_BAT
chr9	50634632	50659780	ENSMUSG00000000168_Dlat	-	chr9	50660620	50660820	chr9-109	2.31	+	-841	PRDM16_50KB_MRNA_BAT
chr13	45507443	45546382	ENSMUSG00000000253_Gmpr	+	chr13	45505613	45505813	chr13-259	1.65	+	-1631	PRDM16_50KB_MRNA_BAT
chr11	74830919	74845725	ENSMUSG00000000282_Mnt	+	chr11	74800808	74801008	chr11-624	1.35	+	-29912	PRDM16_50KB_MRNA_BAT
chr11	59970613	60046489	ENSMUSG00000000301_Pemt	-	chr11	60028533	60028733	chr11-173	2.31	+	0	PRDM16_50KB_MRNA_BAT
chr11	59970613	60046489	ENSMUSG00000000301_Pemt	-	chr11	60027293	60027493	chr11-954	1.15	+	0	PRDM16_50KB_MRNA_BAT
chr10	78186724	78244642	ENSMUSG00000000374_Trappc10	-	chr10	78228148	78228348	chr10-176	1.83	+	0	PRDM16_50KB_MRNA_BAT
chr6	115361220	115490401	ENSMUSG00000000440_Pparg	+	chr6	115424573	115424773	chr6-3	5.74	+	0	PRDM16_50KB_MRNA_BAT
chr7	127214446	127218498	ENSMUSG00000000486_Sep-01	-	chr7	127230750	127230950	chr7-567	1.25	+	-12253	PRDM16_50KB_MRNA_BAT
chr15	101128521	101145336	ENSMUSG00000000530_Acvrl1	+	chr15	101087005	101087205	chr15-54	3.18	+	-41317	PRDM16_50KB_MRNA_BAT
chr11	55098114	55113029	ENSMUSG00000000594_Gm2a	+	chr11	55077156	55077356	chr11-335	1.7	+	-20759	PRDM16_50KB_MRNA_BAT
chr6	82725024	82774454	ENSMUSG00000000628_Hk2	-	chr6	82748225	82748425	chr6-694	1.1	+	0	PRDM16_50KB_MRNA_BAT
chr6	82725024	82774454	ENSMUSG00000000628_Hk2	-	chr6	82766811	82767011	chr6-8	5.47	+	0	PRDM16_50KB_MRNA_BAT
chr6	82725024	82774454	ENSMUSG00000000628_Hk2	-	chr6	82771155	82771355	chr6-27	3.64	+	0	PRDM16_50KB_MRNA_BAT
chr11	77763245	77865980	ENSMUSG00000000631_Myo18a	+	chr11	77749171	77749371	chr11-757	1.33	+	-13875	PRDM16_50KB_MRNA_BAT
chr17	83831355	83846790	ENSMUSG00000000673_Haao	-	chr17	83889779	83889979	chr17-150	1.98	+	-42990	PRDM16_50KB_MRNA_BAT
chr17	53566860	53672720	ENSMUSG00000000708_Kat2b	+	chr17	53587191	53587391	chr17-49	3.21	+	0	PRDM16_50KB_MRNA_BAT
chr17	53566860	53672720	ENSMUSG00000000708_Kat2b	+	chr17	53650417	53650617	chr17-55	3.01	+	0	PRDM16_50KB_MRNA_BAT
chr17	53566860	53672720	ENSMUSG00000000708_Kat2b	+	chr17	53643397	53643597	chr17-296	1.48	+	0	PRDM16_50KB_MRNA_BAT
chr11	77686154	77741921	ENSMUSG00000000724_Cryba1	-	chr11	77749171	77749371	chr11-757	1.33	+	-7251	PRDM16_50KB_MRNA_BAT
chr8	119910359	124345724	ENSMUSG00000000738_Spg7	+	chr8	120243319	120243519	chr8-194	2.03	+	0	PRDM16_50KB_MRNA_BAT
chr8	119910359	124345724	ENSMUSG00000000738_Spg7	+	chr8	120289872	120290072	chr8-94	3.03	+	0	PRDM16_50KB_MRNA_BAT
chr8	119910359	124345724	ENSMUSG00000000738_Spg7	+	chr8	120292244	120292444	chr8-319	1.65	+	0	PRDM16_50KB_MRNA_BAT
chr8	119910359	124345724	ENSMUSG00000000738_Spg7	+	chr8	120348109	120348309	chr8-7	5.19	+	0	PRDM16_50KB_MRNA_BAT
chr8	119910359	124345724	ENSMUSG00000000738_Spg7	+	chr8	120351781	120351981	chr8-37	3.71	+	0	PRDM16_50KB_MRNA_BAT
chr8	119910359	124345724	ENSMUSG00000000738_Spg7	+	chr8	120365301	120365501	chr8-576	1.13	+	0	PRDM16_50KB_MRNA_BAT
chr8	119910359	124345724	ENSMUSG00000000738_Spg7	+	chr8	120382591	120382791	chr8-47	3.31	+	0	PRDM16_50KB_MRNA_BAT
chr8	119910359	124345724	ENSMUSG00000000738_Spg7	+	chr8	120378374	120378574	chr8-544	1.23	+	0	PRDM16_50KB_MRNA_BAT
chr8	119910359	124345724	ENSMUSG00000000738_Spg7	+	chr8	120393882	120394082	chr8-160	2.16	+	0	PRDM16_50KB_MRNA_BAT
chr8	119910359	124345724	ENSMUSG00000000738_Spg7	+	chr8	120421701	120421901	chr8-73	3.01	+	0	PRDM16_50KB_MRNA_BAT
chr8	119910359	124345724	ENSMUSG00000000738_Spg7	+	chr8	120414333	120414533	chr8-405	1.48	+	0	PRDM16_50KB_MRNA_BAT
chr8	119910359	124345724	ENSMUSG00000000738_Spg7	+	chr8	120449207	120449407	chr8-634	1.18	+	0	PRDM16_50KB_MRNA_BAT
chr8	119910359	124345724	ENSMUSG00000000738_Spg7	+	chr8	120464731	120464931	chr8-124	2.46	+	0	PRDM16_50KB_MRNA_BAT
chr8	119910359	124345724	ENSMUSG00000000738_Spg7	+	chr8	120465809	120466009	chr8-741	1.08	+	0	PRDM16_50KB_MRNA_BAT
chr8	119910359	124345724	ENSMUSG00000000738_Spg7	+	chr8	120482359	120482559	chr8-66	3.16	+	0	PRDM16_50KB_MRNA_BAT
chr8	119910359	124345724	ENSMUSG00000000738_Spg7	+	chr8	120517832	120518032	chr8-40	3.56	+	0	PRDM16_50KB_MRNA_BAT
chr8	119910359	124345724	ENSMUSG00000000738_Spg7	+	chr8	120616939	120617139	chr8-5	5.62	+	0	PRDM16_50KB_MRNA_BAT
chr8	119910359	124345724	ENSMUSG00000000738_Spg7	+	chr8	120643919	120644119	chr8-27	3.94	+	0	PRDM16_50KB_MRNA_BAT
chr8	119910359	124345724	ENSMUSG00000000738_Spg7	+	chr8	120644699	120644899	chr8-214	2.01	+	0	PRDM16_50KB_MRNA_BAT
chr8	119910359	124345724	ENSMUSG00000000738_Spg7	+	chr8	121551641	121551841	chr8-578	1.18	+	0	PRDM16_50KB_MRNA_BAT
chr8	119910359	124345724	ENSMUSG00000000738_Spg7	+	chr8	121563084	121563284	chr8-19	4.34	+	0	PRDM16_50KB_MRNA_BAT
chr8	119910359	124345724	ENSMUSG00000000738_Spg7	+	chr8	121573370	121573570	chr8-67	3.16	+	0	PRDM16_50KB_MRNA_BAT
chr8	119910359	124345724	ENSMUSG00000000738_Spg7	+	chr8	121580541	121580741	chr8-269	1.78	+	0	PRDM16_50KB_MRNA_BAT
chr8	119910359	124345724	ENSMUSG00000000738_Spg7	+	chr8	121695618	121695818	chr8-50	3.31	+	0	PRDM16_50KB_MRNA_BAT
chr8	119910359	124345724	ENSMUSG00000000738_Spg7	+	chr8	121919886	121920086	chr8-25	3.76	+	0	PRDM16_50KB_MRNA_BAT
chr8	119910359	124345724	ENSMUSG00000000738_Spg7	+	chr8	122018486	122018686	chr8-138	2.46	+	0	PRDM16_50KB_MRNA_BAT
chr8	119910359	124345724	ENSMUSG00000000738_Spg7	+	chr8	122529350	122529550	chr8-546	1.2	+	0	PRDM16_50KB_MRNA_BAT
chr8	119910359	124345724	ENSMUSG00000000738_Spg7	+	chr8	122550325	122550525	chr8-143	2.31	+	0	PRDM16_50KB_MRNA_BAT
chr8	119910359	124345724	ENSMUSG00000000738_Spg7	+	chr8	122913973	122914173	chr8-548	1.25	+	0	PRDM16_50KB_MRNA_BAT
chr8	119910359	124345724	ENSMUSG00000000738_Spg7	+	chr8	123999645	123999845	chr8-526	1.23	+	0	PRDM16_50KB_MRNA_BAT
chr8	119910359	124345724	ENSMUSG00000000738_Spg7	+	chr8	124172014	124172214	chr8-512	1.38	+	0	PRDM16_50KB_MRNA_BAT
chr8	119910359	124345724	ENSMUSG00000000738_Spg7	+	chr8	124193060	124193260	chr8-712	1.08	+	0	PRDM16_50KB_MRNA_BAT
chr8	119910359	124345724	ENSMUSG00000000738_Spg7	+	chr8	124266132	124266332	chr8-12	4.89	+	0	PRDM16_50KB_MRNA_BAT
chr8	119910359	124345724	ENSMUSG00000000738_Spg7	+	chr8	124278041	124278241	chr8-2	6.62	+	0	PRDM16_50KB_MRNA_BAT
chr8	119910359	124345724	ENSMUSG00000000738_Spg7	+	chr8	124285215	124285415	chr8-96	2.86	+	0	PRDM16_50KB_MRNA_BAT
chr8	119910359	124345724	ENSMUSG00000000739_Sult5a1	-	chr8	120243319	120243519	chr8-194	2.03	+	0	PRDM16_50KB_MRNA_BAT
chr8	119910359	124345724	ENSMUSG00000000739_Sult5a1	-	chr8	120289872	120290072	chr8-94	3.03	+	0	PRDM16_50KB_MRNA_BAT
chr8	119910359	124345724	ENSMUSG00000000739_Sult5a1	-	chr8	120292244	120292444	chr8-319	1.65	+	0	PRDM16_50KB_MRNA_BAT
chr8	119910359	124345724	ENSMUSG00000000739_Sult5a1	-	chr8	120348109	120348309	chr8-7	5.19	+	0	PRDM16_50KB_MRNA_BAT
chr8	119910359	124345724	ENSMUSG00000000739_Sult5a1	-	chr8	120351781	120351981	chr8-37	3.71	+	0	PRDM16_50KB_MRNA_BAT
chr8	119910359	124345724	ENSMUSG00000000739_Sult5a1	-	chr8	120365301	120365501	chr8-576	1.13	+	0	PRDM16_50KB_MRNA_BAT
chr8	119910359	124345724	ENSMUSG00000000739_Sult5a1	-	chr8	120382591	120382791	chr8-47	3.31	+	0	PRDM16_50KB_MRNA_BAT
chr8	119910359	124345724	ENSMUSG00000000739_Sult5a1	-	chr8	120378374	120378574	chr8-544	1.23	+	0	PRDM16_50KB_MRNA_BAT
chr8	119910359	124345724	ENSMUSG00000000739_Sult5a1	-	chr8	120393882	120394082	chr8-160	2.16	+	0	PRDM16_50KB_MRNA_BAT
chr8	119910359	124345724	ENSMUSG00000000739_Sult5a1	-	chr8	120421701	120421901	chr8-73	3.01	+	0	PRDM16_50KB_MRNA_BAT
chr8	119910359	124345724	ENSMUSG00000000739_Sult5a1	-	chr8	120414333	120414533	chr8-405	1.48	+	0	PRDM16_50KB_MRNA_BAT
chr8	119910359	124345724	ENSMUSG00000000739_Sult5a1	-	chr8	120449207	120449407	chr8-634	1.18	+	0	PRDM16_50KB_MRNA_BAT
chr8	119910359	124345724	ENSMUSG00000000739_Sult5a1	-	chr8	120464731	120464931	chr8-124	2.46	+	0	PRDM16_50KB_MRNA_BAT
chr8	119910359	124345724	ENSMUSG00000000739_Sult5a1	-	chr8	120465809	120466009	chr8-741	1.08	+	0	PRDM16_50KB_MRNA_BAT
chr8	119910359	124345724	ENSMUSG00000000739_Sult5a1	-	chr8	120482359	120482559	chr8-66	3.16	+	0	PRDM16_50KB_MRNA_BAT
chr8	119910359	124345724	ENSMUSG00000000739_Sult5a1	-	chr8	120517832	120518032	chr8-40	3.56	+	0	PRDM16_50KB_MRNA_BAT
chr8	119910359	124345724	ENSMUSG00000000739_Sult5a1	-	chr8	120616939	120617139	chr8-5	5.62	+	0	PRDM16_50KB_MRNA_BAT
chr8	119910359	124345724	ENSMUSG00000000739_Sult5a1	-	chr8	120643919	120644119	chr8-27	3.94	+	0	PRDM16_50KB_MRNA_BAT
chr8	119910359	124345724	ENSMUSG00000000739_Sult5a1	-	chr8	120644699	120644899	chr8-214	2.01	+	0	PRDM16_50KB_MRNA_BAT
chr8	119910359	124345724	ENSMUSG00000000739_Sult5a1	-	chr8	121551641	121551841	chr8-578	1.18	+	0	PRDM16_50KB_MRNA_BAT
chr8	119910359	124345724	ENSMUSG00000000739_Sult5a1	-	chr8	121563084	121563284	chr8-19	4.34	+	0	PRDM16_50KB_MRNA_BAT
chr8	119910359	124345724	ENSMUSG00000000739_Sult5a1	-	chr8	121573370	121573570	chr8-67	3.16	+	0	PRDM16_50KB_MRNA_BAT
chr8	119910359	124345724	ENSMUSG00000000739_Sult5a1	-	chr8	121580541	121580741	chr8-269	1.78	+	0	PRDM16_50KB_MRNA_BAT
chr8	119910359	124345724	ENSMUSG00000000739_Sult5a1	-	chr8	121695618	121695818	chr8-50	3.31	+	0	PRDM16_50KB_MRNA_BAT
chr8	119910359	124345724	ENSMUSG00000000739_Sult5a1	-	chr8	121919886	121920086	chr8-25	3.76	+	0	PRDM16_50KB_MRNA_BAT
chr8	119910359	124345724	ENSMUSG00000000739_Sult5a1	-	chr8	122018486	122018686	chr8-138	2.46	+	0	PRDM16_50KB_MRNA_BAT
chr8	119910359	124345724	ENSMUSG00000000739_Sult5a1	-	chr8	122529350	122529550	chr8-546	1.2	+	0	PRDM16_50KB_MRNA_BAT
chr8	119910359	124345724	ENSMUSG00000000739_Sult5a1	-	chr8	122550325	122550525	chr8-143	2.31	+	0	PRDM16_50KB_MRNA_BAT
chr8	119910359	124345724	ENSMUSG00000000739_Sult5a1	-	chr8	122913973	122914173	chr8-548	1.25	+	0	PRDM16_50KB_MRNA_BAT
chr8	119910359	124345724	ENSMUSG00000000739_Sult5a1	-	chr8	123999645	123999845	chr8-526	1.23	+	0	PRDM16_50KB_MRNA_BAT
chr8	119910359	124345724	ENSMUSG00000000739_Sult5a1	-	chr8	124172014	124172214	chr8-512	1.38	+	0	PRDM16_50KB_MRNA_BAT
chr8	119910359	124345724	ENSMUSG00000000739_Sult5a1	-	chr8	124193060	124193260	chr8-712	1.08	+	0	PRDM16_50KB_MRNA_BAT
chr8	119910359	124345724	ENSMUSG00000000739_Sult5a1	-	chr8	124266132	124266332	chr8-12	4.89	+	0	PRDM16_50KB_MRNA_BAT
chr8	119910359	124345724	ENSMUSG00000000739_Sult5a1	-	chr8	124278041	124278241	chr8-2	6.62	+	0	PRDM16_50KB_MRNA_BAT
chr8	119910359	124345724	ENSMUSG00000000739_Sult5a1	-	chr8	124285215	124285415	chr8-96	2.86	+	0	PRDM16_50KB_MRNA_BAT
chr8	119910359	124345724	ENSMUSG00000000740_Rpl13	+	chr8	120243319	120243519	chr8-194	2.03	+	0	PRDM16_50KB_MRNA_BAT
chr8	119910359	124345724	ENSMUSG00000000740_Rpl13	+	chr8	120289872	120290072	chr8-94	3.03	+	0	PRDM16_50KB_MRNA_BAT
chr8	119910359	124345724	ENSMUSG00000000740_Rpl13	+	chr8	120292244	120292444	chr8-319	1.65	+	0	PRDM16_50KB_MRNA_BAT
chr8	119910359	124345724	ENSMUSG00000000740_Rpl13	+	chr8	120348109	120348309	chr8-7	5.19	+	0	PRDM16_50KB_MRNA_BAT
chr8	119910359	124345724	ENSMUSG00000000740_Rpl13	+	chr8	120351781	120351981	chr8-37	3.71	+	0	PRDM16_50KB_MRNA_BAT
chr8	119910359	124345724	ENSMUSG00000000740_Rpl13	+	chr8	120365301	120365501	chr8-576	1.13	+	0	PRDM16_50KB_MRNA_BAT
chr8	119910359	124345724	ENSMUSG00000000740_Rpl13	+	chr8	120382591	120382791	chr8-47	3.31	+	0	PRDM16_50KB_MRNA_BAT
chr8	119910359	124345724	ENSMUSG00000000740_Rpl13	+	chr8	120378374	120378574	chr8-544	1.23	+	0	PRDM16_50KB_MRNA_BAT
chr8	119910359	124345724	ENSMUSG00000000740_Rpl13	+	chr8	120393882	120394082	chr8-160	2.16	+	0	PRDM16_50KB_MRNA_BAT
chr8	119910359	124345724	ENSMUSG00000000740_Rpl13	+	chr8	120421701	120421901	chr8-73	3.01	+	0	PRDM16_50KB_MRNA_BAT
chr8	119910359	124345724	ENSMUSG00000000740_Rpl13	+	chr8	120414333	120414533	chr8-405	1.48	+	0	PRDM16_50KB_MRNA_BAT
chr8	119910359	124345724	ENSMUSG00000000740_Rpl13	+	chr8	120449207	120449407	chr8-634	1.18	+	0	PRDM16_50KB_MRNA_BAT
chr8	119910359	124345724	ENSMUSG00000000740_Rpl13	+	chr8	120464731	120464931	chr8-124	2.46	+	0	PRDM16_50KB_MRNA_BAT
chr8	119910359	124345724	ENSMUSG00000000740_Rpl13	+	chr8	120465809	120466009	chr8-741	1.08	+	0	PRDM16_50KB_MRNA_BAT
chr8	119910359	124345724	ENSMUSG00000000740_Rpl13	+	chr8	120482359	120482559	chr8-66	3.16	+	0	PRDM16_50KB_MRNA_BAT
chr8	119910359	124345724	ENSMUSG00000000740_Rpl13	+	chr8	120517832	120518032	chr8-40	3.56	+	0	PRDM16_50KB_MRNA_BAT
chr8	119910359	124345724	ENSMUSG00000000740_Rpl13	+	chr8	120616939	120617139	chr8-5	5.62	+	0	PRDM16_50KB_MRNA_BAT
chr8	119910359	124345724	ENSMUSG00000000740_Rpl13	+	chr8	120643919	120644119	chr8-27	3.94	+	0	PRDM16_50KB_MRNA_BAT
chr8	119910359	124345724	ENSMUSG00000000740_Rpl13	+	chr8	120644699	120644899	chr8-214	2.01	+	0	PRDM16_50KB_MRNA_BAT
chr8	119910359	124345724	ENSMUSG00000000740_Rpl13	+	chr8	121551641	121551841	chr8-578	1.18	+	0	PRDM16_50KB_MRNA_BAT
chr8	119910359	124345724	ENSMUSG00000000740_Rpl13	+	chr8	121563084	121563284	chr8-19	4.34	+	0	PRDM16_50KB_MRNA_BAT
chr8	119910359	124345724	ENSMUSG00000000740_Rpl13	+	chr8	121573370	121573570	chr8-67	3.16	+	0	PRDM16_50KB_MRNA_BAT
chr8	119910359	124345724	ENSMUSG00000000740_Rpl13	+	chr8	121580541	121580741	chr8-269	1.78	+	0	PRDM16_50KB_MRNA_BAT
chr8	119910359	124345724	ENSMUSG00000000740_Rpl13	+	chr8	121695618	121695818	chr8-50	3.31	+	0	PRDM16_50KB_MRNA_BAT
chr8	119910359	124345724	ENSMUSG00000000740_Rpl13	+	chr8	121919886	121920086	chr8-25	3.76	+	0	PRDM16_50KB_MRNA_BAT
chr8	119910359	124345724	ENSMUSG00000000740_Rpl13	+	chr8	122018486	122018686	chr8-138	2.46	+	0	PRDM16_50KB_MRNA_BAT
chr8	119910359	124345724	ENSMUSG00000000740_Rpl13	+	chr8	122529350	122529550	chr8-546	1.2	+	0	PRDM16_50KB_MRNA_BAT
chr8	119910359	124345724	ENSMUSG00000000740_Rpl13	+	chr8	122550325	122550525	chr8-143	2.31	+	0	PRDM16_50KB_MRNA_BAT
chr8	119910359	124345724	ENSMUSG00000000740_Rpl13	+	chr8	122913973	122914173	chr8-548	1.25	+	0	PRDM16_50KB_MRNA_BAT
chr8	119910359	124345724	ENSMUSG00000000740_Rpl13	+	chr8	123999645	123999845	chr8-526	1.23	+	0	PRDM16_50KB_MRNA_BAT
chr8	119910359	124345724	ENSMUSG00000000740_Rpl13	+	chr8	124172014	124172214	chr8-512	1.38	+	0	PRDM16_50KB_MRNA_BAT
chr8	119910359	124345724	ENSMUSG00000000740_Rpl13	+	chr8	124193060	124193260	chr8-712	1.08	+	0	PRDM16_50KB_MRNA_BAT
chr8	119910359	124345724	ENSMUSG00000000740_Rpl13	+	chr8	124266132	124266332	chr8-12	4.89	+	0	PRDM16_50KB_MRNA_BAT
chr8	119910359	124345724	ENSMUSG00000000740_Rpl13	+	chr8	124278041	124278241	chr8-2	6.62	+	0	PRDM16_50KB_MRNA_BAT
chr8	119910359	124345724	ENSMUSG00000000740_Rpl13	+	chr8	124285215	124285415	chr8-96	2.86	+	0	PRDM16_50KB_MRNA_BAT
chr8	119910359	124345724	ENSMUSG00000000743_Chmp1a	-	chr8	120243319	120243519	chr8-194	2.03	+	0	PRDM16_50KB_MRNA_BAT
chr8	119910359	124345724	ENSMUSG00000000743_Chmp1a	-	chr8	120289872	120290072	chr8-94	3.03	+	0	PRDM16_50KB_MRNA_BAT
chr8	119910359	124345724	ENSMUSG00000000743_Chmp1a	-	chr8	120292244	120292444	chr8-319	1.65	+	0	PRDM16_50KB_MRNA_BAT
chr8	119910359	124345724	ENSMUSG00000000743_Chmp1a	-	chr8	120348109	120348309	chr8-7	5.19	+	0	PRDM16_50KB_MRNA_BAT
chr8	119910359	124345724	ENSMUSG00000000743_Chmp1a	-	chr8	120351781	120351981	chr8-37	3.71	+	0	PRDM16_50KB_MRNA_BAT
chr8	119910359	124345724	ENSMUSG00000000743_Chmp1a	-	chr8	120365301	120365501	chr8-576	1.13	+	0	PRDM16_50KB_MRNA_BAT
chr8	119910359	124345724	ENSMUSG00000000743_Chmp1a	-	chr8	120382591	120382791	chr8-47	3.31	+	0	PRDM16_50KB_MRNA_BAT
chr8	119910359	124345724	ENSMUSG00000000743_Chmp1a	-	chr8	120378374	120378574	chr8-544	1.23	+	0	PRDM16_50KB_MRNA_BAT
chr8	119910359	124345724	ENSMUSG00000000743_Chmp1a	-	chr8	120393882	120394082	chr8-160	2.16	+	0	PRDM16_50KB_MRNA_BAT
chr8	119910359	124345724	ENSMUSG00000000743_Chmp1a	-	chr8	120421701	120421901	chr8-73	3.01	+	0	PRDM16_50KB_MRNA_BAT
chr8	119910359	124345724	ENSMUSG00000000743_Chmp1a	-	chr8	120414333	120414533	chr8-405	1.48	+	0	PRDM16_50KB_MRNA_BAT
chr8	119910359	124345724	ENSMUSG00000000743_Chmp1a	-	chr8	120449207	120449407	chr8-634	1.18	+	0	PRDM16_50KB_MRNA_BAT
chr8	119910359	124345724	ENSMUSG00000000743_Chmp1a	-	chr8	120464731	120464931	chr8-124	2.46	+	0	PRDM16_50KB_MRNA_BAT
chr8	119910359	124345724	ENSMUSG00000000743_Chmp1a	-	chr8	120465809	120466009	chr8-741	1.08	+	0	PRDM16_50KB_MRNA_BAT
chr8	119910359	124345724	ENSMUSG00000000743_Chmp1a	-	chr8	120482359	120482559	chr8-66	3.16	+	0	PRDM16_50KB_MRNA_BAT
chr8	119910359	124345724	ENSMUSG00000000743_Chmp1a	-	chr8	120517832	120518032	chr8-40	3.56	+	0	PRDM16_50KB_MRNA_BAT
chr8	119910359	124345724	ENSMUSG00000000743_Chmp1a	-	chr8	120616939	120617139	chr8-5	5.62	+	0	PRDM16_50KB_MRNA_BAT
chr8	119910359	124345724	ENSMUSG00000000743_Chmp1a	-	chr8	120643919	120644119	chr8-27	3.94	+	0	PRDM16_50KB_MRNA_BAT
chr8	119910359	124345724	ENSMUSG00000000743_Chmp1a	-	chr8	120644699	120644899	chr8-214	2.01	+	0	PRDM16_50KB_MRNA_BAT
chr8	119910359	124345724	ENSMUSG00000000743_Chmp1a	-	chr8	121551641	121551841	chr8-578	1.18	+	0	PRDM16_50KB_MRNA_BAT
chr8	119910359	124345724	ENSMUSG00000000743_Chmp1a	-	chr8	121563084	121563284	chr8-19	4.34	+	0	PRDM16_50KB_MRNA_BAT
chr8	119910359	124345724	ENSMUSG00000000743_Chmp1a	-	chr8	121573370	121573570	chr8-67	3.16	+	0	PRDM16_50KB_MRNA_BAT
chr8	119910359	124345724	ENSMUSG00000000743_Chmp1a	-	chr8	121580541	121580741	chr8-269	1.78	+	0	PRDM16_50KB_MRNA_BAT
chr8	119910359	124345724	ENSMUSG00000000743_Chmp1a	-	chr8	121695618	121695818	chr8-50	3.31	+	0	PRDM16_50KB_MRNA_BAT
chr8	119910359	124345724	ENSMUSG00000000743_Chmp1a	-	chr8	121919886	121920086	chr8-25	3.76	+	0	PRDM16_50KB_MRNA_BAT
chr8	119910359	124345724	ENSMUSG00000000743_Chmp1a	-	chr8	122018486	122018686	chr8-138	2.46	+	0	PRDM16_50KB_MRNA_BAT
chr8	119910359	124345724	ENSMUSG00000000743_Chmp1a	-	chr8	122529350	122529550	chr8-546	1.2	+	0	PRDM16_50KB_MRNA_BAT
chr8	119910359	124345724	ENSMUSG00000000743_Chmp1a	-	chr8	122550325	122550525	chr8-143	2.31	+	0	PRDM16_50KB_MRNA_BAT
chr8	119910359	124345724	ENSMUSG00000000743_Chmp1a	-	chr8	122913973	122914173	chr8-548	1.25	+	0	PRDM16_50KB_MRNA_BAT
chr8	119910359	124345724	ENSMUSG00000000743_Chmp1a	-	chr8	123999645	123999845	chr8-526	1.23	+	0	PRDM16_50KB_MRNA_BAT
chr8	119910359	124345724	ENSMUSG00000000743_Chmp1a	-	chr8	124172014	124172214	chr8-512	1.38	+	0	PRDM16_50KB_MRNA_BAT
chr8	119910359	124345724	ENSMUSG00000000743_Chmp1a	-	chr8	124193060	124193260	chr8-712	1.08	+	0	PRDM16_50KB_MRNA_BAT
chr8	119910359	124345724	ENSMUSG00000000743_Chmp1a	-	chr8	124266132	124266332	chr8-12	4.89	+	0	PRDM16_50KB_MRNA_BAT
chr8	119910359	124345724	ENSMUSG00000000743_Chmp1a	-	chr8	124278041	124278241	chr8-2	6.62	+	0	PRDM16_50KB_MRNA_BAT
chr8	119910359	124345724	ENSMUSG00000000743_Chmp1a	-	chr8	124285215	124285415	chr8-96	2.86	+	0	PRDM16_50KB_MRNA_BAT
chr11	75409768	75422701	ENSMUSG00000000753_Serpinf1	-	chr11	75463075	75463275	chr11-217	2.03	+	-40375	PRDM16_50KB_MRNA_BAT
chr11	51949881	52286179	ENSMUSG00000000782_Tcf7	-	chr11	52107859	52108059	chr11-856	1.1	+	0	PRDM16_50KB_MRNA_BAT
chr11	51949881	52286179	ENSMUSG00000000782_Tcf7	-	chr11	52270002	52270202	chr11-1003	1.15	+	0	PRDM16_50KB_MRNA_BAT
chr8	70808448	70821424	ENSMUSG00000000791_Il12rb1	+	chr8	70758821	70759021	chr8-252	2.01	+	-49428	PRDM16_50KB_MRNA_BAT
chr3	89520163	89667761	ENSMUSG00000000794_Kcnn3	+	chr3	89534865	89535065	chr3-621	1	+	0	PRDM16_50KB_MRNA_BAT
chr11	84957785	84966044	ENSMUSG00000000805_Car4	+	chr11	84959854	84960054	chr11-67	2.98	+	0	PRDM16_50KB_MRNA_BAT
chr2	181520484	181555133	ENSMUSG00000000826_Dnajc5	+	chr2	181484541	181484741	chr2-843	1.3	+	-35744	PRDM16_50KB_MRNA_BAT
chr2	181497164	181517966	ENSMUSG00000000827_Tpd52l2	+	chr2	181484541	181484741	chr2-843	1.3	+	-12424	PRDM16_50KB_MRNA_BAT
chr10	75923221	75932502	ENSMUSG00000000901_Mmp11	-	chr10	75937914	75938114	chr10-213	1.73	+	-5413	PRDM16_50KB_MRNA_BAT
chr10	75896768	75921617	ENSMUSG00000000902_Smarcb1	-	chr10	75898970	75899170	chr10-196	1.83	+	0	PRDM16_50KB_MRNA_BAT
chr10	75943056	75949657	ENSMUSG00000000903_Vpreb3	+	chr10	75937914	75938114	chr10-213	1.73	+	-4943	PRDM16_50KB_MRNA_BAT
chr5	123973627	124003211	ENSMUSG00000000915_Hip1r	+	chr5	123975748	123975948	chr5-427	1.4	+	0	PRDM16_50KB_MRNA_BAT
chr5	123973627	124003211	ENSMUSG00000000915_Hip1r	+	chr5	123978373	123978573	chr5-545	1.28	+	0	PRDM16_50KB_MRNA_BAT
chr5	123973627	124003211	ENSMUSG00000000915_Hip1r	+	chr5	123990276	123990476	chr5-665	1.18	+	0	PRDM16_50KB_MRNA_BAT
chr5	135369952	135394546	ENSMUSG00000000916_Nsun5	+	chr5	135368508	135368708	chr5-52	3.13	+	-1245	PRDM16_50KB_MRNA_BAT
chr6	52162350	52221854	ENSMUSG00000000942_Hoxa4	-	chr6	52212596	52212796	chr6-660	1.1	+	0	PRDM16_50KB_MRNA_BAT
chr11	61517248	61579687	ENSMUSG00000001036_Epn2	-	chr11	61564682	61564882	chr11-124	2.68	+	0	PRDM16_50KB_MRNA_BAT
chr11	61517248	61579687	ENSMUSG00000001036_Epn2	-	chr11	61576986	61577186	chr11-714	1.25	+	0	PRDM16_50KB_MRNA_BAT
chr8	119910359	124345724	ENSMUSG00000001062_Vps9d1	-	chr8	120243319	120243519	chr8-194	2.03	+	0	PRDM16_50KB_MRNA_BAT
chr8	119910359	124345724	ENSMUSG00000001062_Vps9d1	-	chr8	120289872	120290072	chr8-94	3.03	+	0	PRDM16_50KB_MRNA_BAT
chr8	119910359	124345724	ENSMUSG00000001062_Vps9d1	-	chr8	120292244	120292444	chr8-319	1.65	+	0	PRDM16_50KB_MRNA_BAT
chr8	119910359	124345724	ENSMUSG00000001062_Vps9d1	-	chr8	120348109	120348309	chr8-7	5.19	+	0	PRDM16_50KB_MRNA_BAT
chr8	119910359	124345724	ENSMUSG00000001062_Vps9d1	-	chr8	120351781	120351981	chr8-37	3.71	+	0	PRDM16_50KB_MRNA_BAT
chr8	119910359	124345724	ENSMUSG00000001062_Vps9d1	-	chr8	120365301	120365501	chr8-576	1.13	+	0	PRDM16_50KB_MRNA_BAT
chr8	119910359	124345724	ENSMUSG00000001062_Vps9d1	-	chr8	120382591	120382791	chr8-47	3.31	+	0	PRDM16_50KB_MRNA_BAT
chr8	119910359	124345724	ENSMUSG00000001062_Vps9d1	-	chr8	120378374	120378574	chr8-544	1.23	+	0	PRDM16_50KB_MRNA_BAT
chr8	119910359	124345724	ENSMUSG00000001062_Vps9d1	-	chr8	120393882	120394082	chr8-160	2.16	+	0	PRDM16_50KB_MRNA_BAT
chr8	119910359	124345724	ENSMUSG00000001062_Vps9d1	-	chr8	120421701	120421901	chr8-73	3.01	+	0	PRDM16_50KB_MRNA_BAT
chr8	119910359	124345724	ENSMUSG00000001062_Vps9d1	-	chr8	120414333	120414533	chr8-405	1.48	+	0	PRDM16_50KB_MRNA_BAT
chr8	119910359	124345724	ENSMUSG00000001062_Vps9d1	-	chr8	120449207	120449407	chr8-634	1.18	+	0	PRDM16_50KB_MRNA_BAT
chr8	119910359	124345724	ENSMUSG00000001062_Vps9d1	-	chr8	120464731	120464931	chr8-124	2.46	+	0	PRDM16_50KB_MRNA_BAT
chr8	119910359	124345724	ENSMUSG00000001062_Vps9d1	-	chr8	120465809	120466009	chr8-741	1.08	+	0	PRDM16_50KB_MRNA_BAT
chr8	119910359	124345724	ENSMUSG00000001062_Vps9d1	-	chr8	120482359	120482559	chr8-66	3.16	+	0	PRDM16_50KB_MRNA_BAT
chr8	119910359	124345724	ENSMUSG00000001062_Vps9d1	-	chr8	120517832	120518032	chr8-40	3.56	+	0	PRDM16_50KB_MRNA_BAT
chr8	119910359	124345724	ENSMUSG00000001062_Vps9d1	-	chr8	120616939	120617139	chr8-5	5.62	+	0	PRDM16_50KB_MRNA_BAT
chr8	119910359	124345724	ENSMUSG00000001062_Vps9d1	-	chr8	120643919	120644119	chr8-27	3.94	+	0	PRDM16_50KB_MRNA_BAT
chr8	119910359	124345724	ENSMUSG00000001062_Vps9d1	-	chr8	120644699	120644899	chr8-214	2.01	+	0	PRDM16_50KB_MRNA_BAT
chr8	119910359	124345724	ENSMUSG00000001062_Vps9d1	-	chr8	121551641	121551841	chr8-578	1.18	+	0	PRDM16_50KB_MRNA_BAT
chr8	119910359	124345724	ENSMUSG00000001062_Vps9d1	-	chr8	121563084	121563284	chr8-19	4.34	+	0	PRDM16_50KB_MRNA_BAT
chr8	119910359	124345724	ENSMUSG00000001062_Vps9d1	-	chr8	121573370	121573570	chr8-67	3.16	+	0	PRDM16_50KB_MRNA_BAT
chr8	119910359	124345724	ENSMUSG00000001062_Vps9d1	-	chr8	121580541	121580741	chr8-269	1.78	+	0	PRDM16_50KB_MRNA_BAT
chr8	119910359	124345724	ENSMUSG00000001062_Vps9d1	-	chr8	121695618	121695818	chr8-50	3.31	+	0	PRDM16_50KB_MRNA_BAT
chr8	119910359	124345724	ENSMUSG00000001062_Vps9d1	-	chr8	121919886	121920086	chr8-25	3.76	+	0	PRDM16_50KB_MRNA_BAT
chr8	119910359	124345724	ENSMUSG00000001062_Vps9d1	-	chr8	122018486	122018686	chr8-138	2.46	+	0	PRDM16_50KB_MRNA_BAT
chr8	119910359	124345724	ENSMUSG00000001062_Vps9d1	-	chr8	122529350	122529550	chr8-546	1.2	+	0	PRDM16_50KB_MRNA_BAT
chr8	119910359	124345724	ENSMUSG00000001062_Vps9d1	-	chr8	122550325	122550525	chr8-143	2.31	+	0	PRDM16_50KB_MRNA_BAT
chr8	119910359	124345724	ENSMUSG00000001062_Vps9d1	-	chr8	122913973	122914173	chr8-548	1.25	+	0	PRDM16_50KB_MRNA_BAT
chr8	119910359	124345724	ENSMUSG00000001062_Vps9d1	-	chr8	123999645	123999845	chr8-526	1.23	+	0	PRDM16_50KB_MRNA_BAT
chr8	119910359	124345724	ENSMUSG00000001062_Vps9d1	-	chr8	124172014	124172214	chr8-512	1.38	+	0	PRDM16_50KB_MRNA_BAT
chr8	119910359	124345724	ENSMUSG00000001062_Vps9d1	-	chr8	124193060	124193260	chr8-712	1.08	+	0	PRDM16_50KB_MRNA_BAT
chr8	119910359	124345724	ENSMUSG00000001062_Vps9d1	-	chr8	124266132	124266332	chr8-12	4.89	+	0	PRDM16_50KB_MRNA_BAT
chr8	119910359	124345724	ENSMUSG00000001062_Vps9d1	-	chr8	124278041	124278241	chr8-2	6.62	+	0	PRDM16_50KB_MRNA_BAT
chr8	119910359	124345724	ENSMUSG00000001062_Vps9d1	-	chr8	124285215	124285415	chr8-96	2.86	+	0	PRDM16_50KB_MRNA_BAT
chr8	119910359	124345724	ENSMUSG00000001065_Zfp276	+	chr8	120243319	120243519	chr8-194	2.03	+	0	PRDM16_50KB_MRNA_BAT
chr8	119910359	124345724	ENSMUSG00000001065_Zfp276	+	chr8	120289872	120290072	chr8-94	3.03	+	0	PRDM16_50KB_MRNA_BAT
chr8	119910359	124345724	ENSMUSG00000001065_Zfp276	+	chr8	120292244	120292444	chr8-319	1.65	+	0	PRDM16_50KB_MRNA_BAT
chr8	119910359	124345724	ENSMUSG00000001065_Zfp276	+	chr8	120348109	120348309	chr8-7	5.19	+	0	PRDM16_50KB_MRNA_BAT
chr8	119910359	124345724	ENSMUSG00000001065_Zfp276	+	chr8	120351781	120351981	chr8-37	3.71	+	0	PRDM16_50KB_MRNA_BAT
chr8	119910359	124345724	ENSMUSG00000001065_Zfp276	+	chr8	120365301	120365501	chr8-576	1.13	+	0	PRDM16_50KB_MRNA_BAT
chr8	119910359	124345724	ENSMUSG00000001065_Zfp276	+	chr8	120382591	120382791	chr8-47	3.31	+	0	PRDM16_50KB_MRNA_BAT
chr8	119910359	124345724	ENSMUSG00000001065_Zfp276	+	chr8	120378374	120378574	chr8-544	1.23	+	0	PRDM16_50KB_MRNA_BAT
chr8	119910359	124345724	ENSMUSG00000001065_Zfp276	+	chr8	120393882	120394082	chr8-160	2.16	+	0	PRDM16_50KB_MRNA_BAT
chr8	119910359	124345724	ENSMUSG00000001065_Zfp276	+	chr8	120421701	120421901	chr8-73	3.01	+	0	PRDM16_50KB_MRNA_BAT
chr8	119910359	124345724	ENSMUSG00000001065_Zfp276	+	chr8	120414333	120414533	chr8-405	1.48	+	0	PRDM16_50KB_MRNA_BAT
chr8	119910359	124345724	ENSMUSG00000001065_Zfp276	+	chr8	120449207	120449407	chr8-634	1.18	+	0	PRDM16_50KB_MRNA_BAT
chr8	119910359	124345724	ENSMUSG00000001065_Zfp276	+	chr8	120464731	120464931	chr8-124	2.46	+	0	PRDM16_50KB_MRNA_BAT
chr8	119910359	124345724	ENSMUSG00000001065_Zfp276	+	chr8	120465809	120466009	chr8-741	1.08	+	0	PRDM16_50KB_MRNA_BAT
chr8	119910359	124345724	ENSMUSG00000001065_Zfp276	+	chr8	120482359	120482559	chr8-66	3.16	+	0	PRDM16_50KB_MRNA_BAT
chr8	119910359	124345724	ENSMUSG00000001065_Zfp276	+	chr8	120517832	120518032	chr8-40	3.56	+	0	PRDM16_50KB_MRNA_BAT
chr8	119910359	124345724	ENSMUSG00000001065_Zfp276	+	chr8	120616939	120617139	chr8-5	5.62	+	0	PRDM16_50KB_MRNA_BAT
chr8	119910359	124345724	ENSMUSG00000001065_Zfp276	+	chr8	120643919	120644119	chr8-27	3.94	+	0	PRDM16_50KB_MRNA_BAT
chr8	119910359	124345724	ENSMUSG00000001065_Zfp276	+	chr8	120644699	120644899	chr8-214	2.01	+	0	PRDM16_50KB_MRNA_BAT
chr8	119910359	124345724	ENSMUSG00000001065_Zfp276	+	chr8	121551641	121551841	chr8-578	1.18	+	0	PRDM16_50KB_MRNA_BAT
chr8	119910359	124345724	ENSMUSG00000001065_Zfp276	+	chr8	121563084	121563284	chr8-19	4.34	+	0	PRDM16_50KB_MRNA_BAT
chr8	119910359	124345724	ENSMUSG00000001065_Zfp276	+	chr8	121573370	121573570	chr8-67	3.16	+	0	PRDM16_50KB_MRNA_BAT
chr8	119910359	124345724	ENSMUSG00000001065_Zfp276	+	chr8	121580541	121580741	chr8-269	1.78	+	0	PRDM16_50KB_MRNA_BAT
chr8	119910359	124345724	ENSMUSG00000001065_Zfp276	+	chr8	121695618	121695818	chr8-50	3.31	+	0	PRDM16_50KB_MRNA_BAT
chr8	119910359	124345724	ENSMUSG00000001065_Zfp276	+	chr8	121919886	121920086	chr8-25	3.76	+	0	PRDM16_50KB_MRNA_BAT
chr8	119910359	124345724	ENSMUSG00000001065_Zfp276	+	chr8	122018486	122018686	chr8-138	2.46	+	0	PRDM16_50KB_MRNA_BAT
chr8	119910359	124345724	ENSMUSG00000001065_Zfp276	+	chr8	122529350	122529550	chr8-546	1.2	+	0	PRDM16_50KB_MRNA_BAT
chr8	119910359	124345724	ENSMUSG00000001065_Zfp276	+	chr8	122550325	122550525	chr8-143	2.31	+	0	PRDM16_50KB_MRNA_BAT
chr8	119910359	124345724	ENSMUSG00000001065_Zfp276	+	chr8	122913973	122914173	chr8-548	1.25	+	0	PRDM16_50KB_MRNA_BAT
chr8	119910359	124345724	ENSMUSG00000001065_Zfp276	+	chr8	123999645	123999845	chr8-526	1.23	+	0	PRDM16_50KB_MRNA_BAT
chr8	119910359	124345724	ENSMUSG00000001065_Zfp276	+	chr8	124172014	124172214	chr8-512	1.38	+	0	PRDM16_50KB_MRNA_BAT
chr8	119910359	124345724	ENSMUSG00000001065_Zfp276	+	chr8	124193060	124193260	chr8-712	1.08	+	0	PRDM16_50KB_MRNA_BAT
chr8	119910359	124345724	ENSMUSG00000001065_Zfp276	+	chr8	124266132	124266332	chr8-12	4.89	+	0	PRDM16_50KB_MRNA_BAT
chr8	119910359	124345724	ENSMUSG00000001065_Zfp276	+	chr8	124278041	124278241	chr8-2	6.62	+	0	PRDM16_50KB_MRNA_BAT
chr8	119910359	124345724	ENSMUSG00000001065_Zfp276	+	chr8	124285215	124285415	chr8-96	2.86	+	0	PRDM16_50KB_MRNA_BAT
chr11	78394484	78422217	ENSMUSG00000001095_Slc13a2	-	chr11	78400775	78400975	chr11-1212	1	+	0	PRDM16_50KB_MRNA_BAT
chr11	78962973	78984946	ENSMUSG00000001123_Lgals9	-	chr11	78973426	78973626	chr11-20	4.16	+	0	PRDM16_50KB_MRNA_BAT
chr1	36511866	36528237	ENSMUSG00000001138_Cnnm3	+	chr1	36513524	36513724	chr1-750	1.13	+	0	PRDM16_50KB_MRNA_BAT
chr1	36372290	36445271	ENSMUSG00000001143_Lman2l	-	chr1	36441073	36441273	chr1-84	2.76	+	0	PRDM16_50KB_MRNA_BAT
chr10	76351253	76442912	ENSMUSG00000001151_Pcnt	-	chr10	76354270	76354470	chr10-598	1.1	+	0	PRDM16_50KB_MRNA_BAT
chr10	78269177	78352489	ENSMUSG00000001211_Agpat3	-	chr10	78292059	78292259	chr10-488	1.18	+	0	PRDM16_50KB_MRNA_BAT
chr10	78269177	78352489	ENSMUSG00000001211_Agpat3	-	chr10	78299337	78299537	chr10-516	1.15	+	0	PRDM16_50KB_MRNA_BAT
chr17	56123084	56140343	ENSMUSG00000001227_Sema6b	-	chr17	56124984	56125184	chr17-253	1.7	+	0	PRDM16_50KB_MRNA_BAT
chr17	56303320	56323486	ENSMUSG00000001228_Uhrf1	+	chr17	56292974	56293174	chr17-11	4.91	+	-10147	PRDM16_50KB_MRNA_BAT
chr11	101246027	101259549	ENSMUSG00000001240_Ramp2	+	chr11	101245230	101245430	chr11-421	1.65	+	-598	PRDM16_50KB_MRNA_BAT
chr7	30945251	30989720	ENSMUSG00000001247_Lsr	-	chr7	30950038	30950238	chr7-98	2.58	+	0	PRDM16_50KB_MRNA_BAT
chr7	31130126	31152707	ENSMUSG00000001248_Gramd1a	-	chr7	31152067	31152267	chr7-634	1.28	+	0	PRDM16_50KB_MRNA_BAT
chr7	31098724	31115290	ENSMUSG00000001249_Hpn	-	chr7	31152067	31152267	chr7-634	1.28	+	-36778	PRDM16_50KB_MRNA_BAT
chr12	111669354	111672338	ENSMUSG00000001270_Ckb	-	chr12	111670562	111670762	chr12-456	1.35	+	0	PRDM16_50KB_MRNA_BAT
chr11	74898070	75164448	ENSMUSG00000001323_Srr	-	chr11	75051724	75051924	chr11-202	2.11	+	0	PRDM16_50KB_MRNA_BAT
chr11	74898070	75164448	ENSMUSG00000001323_Srr	-	chr11	75132286	75132486	chr11-35	3.58	+	0	PRDM16_50KB_MRNA_BAT
chr4	129287616	129335370	ENSMUSG00000001333_Sync	+	chr4	129251289	129251489	chr4-86	2.83	+	-36128	PRDM16_50KB_MRNA_BAT
chr9	22126730	22135746	ENSMUSG00000001348_Acp5	-	chr9	22129532	22129732	chr9-493	1.33	+	0	PRDM16_50KB_MRNA_BAT
chr9	78081498	78109065	ENSMUSG00000001366_Fbxo9	-	chr9	78107813	78108013	chr9-162	2.13	+	0	PRDM16_50KB_MRNA_BAT
chr2	164769897	164779967	ENSMUSG00000001403_Ube2c	+	chr2	164778843	164779043	chr2-597	1.35	+	0	PRDM16_50KB_MRNA_BAT
chr3	88336259	88362337	ENSMUSG00000001415_Smg5	+	chr3	88354391	88354591	chr3-5	4.51	+	0	PRDM16_50KB_MRNA_BAT
chr3	88336259	88362337	ENSMUSG00000001415_Smg5	+	chr3	88353335	88353535	chr3-237	1.73	+	0	PRDM16_50KB_MRNA_BAT
chr3	88142371	88177785	ENSMUSG00000001419_Mef2d	+	chr3	88172539	88172739	chr3-408	1.2	+	0	PRDM16_50KB_MRNA_BAT
chr3	88325022	88334504	ENSMUSG00000001420_Tmem79	-	chr3	88353335	88353535	chr3-237	1.73	+	-18832	PRDM16_50KB_MRNA_BAT
chr6	28475138	28935162	ENSMUSG00000001424_Snd1	+	chr6	28850546	28850746	chr6-114	2.36	+	0	PRDM16_50KB_MRNA_BAT
chr6	28475138	28935162	ENSMUSG00000001424_Snd1	+	chr6	28872472	28872672	chr6-726	1.05	+	0	PRDM16_50KB_MRNA_BAT
chr10	77032240	77166548	ENSMUSG00000001436_Slc19a1	+	chr10	77022488	77022688	chr10-24	3.33	+	-9553	PRDM16_50KB_MRNA_BAT
chr11	97205841	97282897	ENSMUSG00000001441_Npepps	-	chr11	97309433	97309633	chr11-280	1.86	+	-26537	PRDM16_50KB_MRNA_BAT
chr11	97098070	97115331	ENSMUSG00000001444_Tbx21	-	chr11	97152118	97152318	chr11-69	3.03	+	-36788	PRDM16_50KB_MRNA_BAT
chr11	97041559	97068904	ENSMUSG00000001445_Mrpl10	+	chr11	97025129	97025329	chr11-44	3.36	+	-16231	PRDM16_50KB_MRNA_BAT
chr8	119910359	124345724	ENSMUSG00000001472_Tcf25	+	chr8	120243319	120243519	chr8-194	2.03	+	0	PRDM16_50KB_MRNA_BAT
chr8	119910359	124345724	ENSMUSG00000001472_Tcf25	+	chr8	120289872	120290072	chr8-94	3.03	+	0	PRDM16_50KB_MRNA_BAT
chr8	119910359	124345724	ENSMUSG00000001472_Tcf25	+	chr8	120292244	120292444	chr8-319	1.65	+	0	PRDM16_50KB_MRNA_BAT
chr8	119910359	124345724	ENSMUSG00000001472_Tcf25	+	chr8	120348109	120348309	chr8-7	5.19	+	0	PRDM16_50KB_MRNA_BAT
chr8	119910359	124345724	ENSMUSG00000001472_Tcf25	+	chr8	120351781	120351981	chr8-37	3.71	+	0	PRDM16_50KB_MRNA_BAT
chr8	119910359	124345724	ENSMUSG00000001472_Tcf25	+	chr8	120365301	120365501	chr8-576	1.13	+	0	PRDM16_50KB_MRNA_BAT
chr8	119910359	124345724	ENSMUSG00000001472_Tcf25	+	chr8	120382591	120382791	chr8-47	3.31	+	0	PRDM16_50KB_MRNA_BAT
chr8	119910359	124345724	ENSMUSG00000001472_Tcf25	+	chr8	120378374	120378574	chr8-544	1.23	+	0	PRDM16_50KB_MRNA_BAT
chr8	119910359	124345724	ENSMUSG00000001472_Tcf25	+	chr8	120393882	120394082	chr8-160	2.16	+	0	PRDM16_50KB_MRNA_BAT
chr8	119910359	124345724	ENSMUSG00000001472_Tcf25	+	chr8	120421701	120421901	chr8-73	3.01	+	0	PRDM16_50KB_MRNA_BAT
chr8	119910359	124345724	ENSMUSG00000001472_Tcf25	+	chr8	120414333	120414533	chr8-405	1.48	+	0	PRDM16_50KB_MRNA_BAT
chr8	119910359	124345724	ENSMUSG00000001472_Tcf25	+	chr8	120449207	120449407	chr8-634	1.18	+	0	PRDM16_50KB_MRNA_BAT
chr8	119910359	124345724	ENSMUSG00000001472_Tcf25	+	chr8	120464731	120464931	chr8-124	2.46	+	0	PRDM16_50KB_MRNA_BAT
chr8	119910359	124345724	ENSMUSG00000001472_Tcf25	+	chr8	120465809	120466009	chr8-741	1.08	+	0	PRDM16_50KB_MRNA_BAT
chr8	119910359	124345724	ENSMUSG00000001472_Tcf25	+	chr8	120482359	120482559	chr8-66	3.16	+	0	PRDM16_50KB_MRNA_BAT
chr8	119910359	124345724	ENSMUSG00000001472_Tcf25	+	chr8	120517832	120518032	chr8-40	3.56	+	0	PRDM16_50KB_MRNA_BAT
chr8	119910359	124345724	ENSMUSG00000001472_Tcf25	+	chr8	120616939	120617139	chr8-5	5.62	+	0	PRDM16_50KB_MRNA_BAT
chr8	119910359	124345724	ENSMUSG00000001472_Tcf25	+	chr8	120643919	120644119	chr8-27	3.94	+	0	PRDM16_50KB_MRNA_BAT
chr8	119910359	124345724	ENSMUSG00000001472_Tcf25	+	chr8	120644699	120644899	chr8-214	2.01	+	0	PRDM16_50KB_MRNA_BAT
chr8	119910359	124345724	ENSMUSG00000001472_Tcf25	+	chr8	121551641	121551841	chr8-578	1.18	+	0	PRDM16_50KB_MRNA_BAT
chr8	119910359	124345724	ENSMUSG00000001472_Tcf25	+	chr8	121563084	121563284	chr8-19	4.34	+	0	PRDM16_50KB_MRNA_BAT
chr8	119910359	124345724	ENSMUSG00000001472_Tcf25	+	chr8	121573370	121573570	chr8-67	3.16	+	0	PRDM16_50KB_MRNA_BAT
chr8	119910359	124345724	ENSMUSG00000001472_Tcf25	+	chr8	121580541	121580741	chr8-269	1.78	+	0	PRDM16_50KB_MRNA_BAT
chr8	119910359	124345724	ENSMUSG00000001472_Tcf25	+	chr8	121695618	121695818	chr8-50	3.31	+	0	PRDM16_50KB_MRNA_BAT
chr8	119910359	124345724	ENSMUSG00000001472_Tcf25	+	chr8	121919886	121920086	chr8-25	3.76	+	0	PRDM16_50KB_MRNA_BAT
chr8	119910359	124345724	ENSMUSG00000001472_Tcf25	+	chr8	122018486	122018686	chr8-138	2.46	+	0	PRDM16_50KB_MRNA_BAT
chr8	119910359	124345724	ENSMUSG00000001472_Tcf25	+	chr8	122529350	122529550	chr8-546	1.2	+	0	PRDM16_50KB_MRNA_BAT
chr8	119910359	124345724	ENSMUSG00000001472_Tcf25	+	chr8	122550325	122550525	chr8-143	2.31	+	0	PRDM16_50KB_MRNA_BAT
chr8	119910359	124345724	ENSMUSG00000001472_Tcf25	+	chr8	122913973	122914173	chr8-548	1.25	+	0	PRDM16_50KB_MRNA_BAT
chr8	119910359	124345724	ENSMUSG00000001472_Tcf25	+	chr8	123999645	123999845	chr8-526	1.23	+	0	PRDM16_50KB_MRNA_BAT
chr8	119910359	124345724	ENSMUSG00000001472_Tcf25	+	chr8	124172014	124172214	chr8-512	1.38	+	0	PRDM16_50KB_MRNA_BAT
chr8	119910359	124345724	ENSMUSG00000001472_Tcf25	+	chr8	124193060	124193260	chr8-712	1.08	+	0	PRDM16_50KB_MRNA_BAT
chr8	119910359	124345724	ENSMUSG00000001472_Tcf25	+	chr8	124266132	124266332	chr8-12	4.89	+	0	PRDM16_50KB_MRNA_BAT
chr8	119910359	124345724	ENSMUSG00000001472_Tcf25	+	chr8	124278041	124278241	chr8-2	6.62	+	0	PRDM16_50KB_MRNA_BAT
chr8	119910359	124345724	ENSMUSG00000001472_Tcf25	+	chr8	124285215	124285415	chr8-96	2.86	+	0	PRDM16_50KB_MRNA_BAT
chr8	119910359	124345724	ENSMUSG00000001482_Def8	+	chr8	120243319	120243519	chr8-194	2.03	+	0	PRDM16_50KB_MRNA_BAT
chr8	119910359	124345724	ENSMUSG00000001482_Def8	+	chr8	120289872	120290072	chr8-94	3.03	+	0	PRDM16_50KB_MRNA_BAT
chr8	119910359	124345724	ENSMUSG00000001482_Def8	+	chr8	120292244	120292444	chr8-319	1.65	+	0	PRDM16_50KB_MRNA_BAT
chr8	119910359	124345724	ENSMUSG00000001482_Def8	+	chr8	120348109	120348309	chr8-7	5.19	+	0	PRDM16_50KB_MRNA_BAT
chr8	119910359	124345724	ENSMUSG00000001482_Def8	+	chr8	120351781	120351981	chr8-37	3.71	+	0	PRDM16_50KB_MRNA_BAT
chr8	119910359	124345724	ENSMUSG00000001482_Def8	+	chr8	120365301	120365501	chr8-576	1.13	+	0	PRDM16_50KB_MRNA_BAT
chr8	119910359	124345724	ENSMUSG00000001482_Def8	+	chr8	120382591	120382791	chr8-47	3.31	+	0	PRDM16_50KB_MRNA_BAT
chr8	119910359	124345724	ENSMUSG00000001482_Def8	+	chr8	120378374	120378574	chr8-544	1.23	+	0	PRDM16_50KB_MRNA_BAT
chr8	119910359	124345724	ENSMUSG00000001482_Def8	+	chr8	120393882	120394082	chr8-160	2.16	+	0	PRDM16_50KB_MRNA_BAT
chr8	119910359	124345724	ENSMUSG00000001482_Def8	+	chr8	120421701	120421901	chr8-73	3.01	+	0	PRDM16_50KB_MRNA_BAT
chr8	119910359	124345724	ENSMUSG00000001482_Def8	+	chr8	120414333	120414533	chr8-405	1.48	+	0	PRDM16_50KB_MRNA_BAT
chr8	119910359	124345724	ENSMUSG00000001482_Def8	+	chr8	120449207	120449407	chr8-634	1.18	+	0	PRDM16_50KB_MRNA_BAT
chr8	119910359	124345724	ENSMUSG00000001482_Def8	+	chr8	120464731	120464931	chr8-124	2.46	+	0	PRDM16_50KB_MRNA_BAT
chr8	119910359	124345724	ENSMUSG00000001482_Def8	+	chr8	120465809	120466009	chr8-741	1.08	+	0	PRDM16_50KB_MRNA_BAT
chr8	119910359	124345724	ENSMUSG00000001482_Def8	+	chr8	120482359	120482559	chr8-66	3.16	+	0	PRDM16_50KB_MRNA_BAT
chr8	119910359	124345724	ENSMUSG00000001482_Def8	+	chr8	120517832	120518032	chr8-40	3.56	+	0	PRDM16_50KB_MRNA_BAT
chr8	119910359	124345724	ENSMUSG00000001482_Def8	+	chr8	120616939	120617139	chr8-5	5.62	+	0	PRDM16_50KB_MRNA_BAT
chr8	119910359	124345724	ENSMUSG00000001482_Def8	+	chr8	120643919	120644119	chr8-27	3.94	+	0	PRDM16_50KB_MRNA_BAT
chr8	119910359	124345724	ENSMUSG00000001482_Def8	+	chr8	120644699	120644899	chr8-214	2.01	+	0	PRDM16_50KB_MRNA_BAT
chr8	119910359	124345724	ENSMUSG00000001482_Def8	+	chr8	121551641	121551841	chr8-578	1.18	+	0	PRDM16_50KB_MRNA_BAT
chr8	119910359	124345724	ENSMUSG00000001482_Def8	+	chr8	121563084	121563284	chr8-19	4.34	+	0	PRDM16_50KB_MRNA_BAT
chr8	119910359	124345724	ENSMUSG00000001482_Def8	+	chr8	121573370	121573570	chr8-67	3.16	+	0	PRDM16_50KB_MRNA_BAT
chr8	119910359	124345724	ENSMUSG00000001482_Def8	+	chr8	121580541	121580741	chr8-269	1.78	+	0	PRDM16_50KB_MRNA_BAT
chr8	119910359	124345724	ENSMUSG00000001482_Def8	+	chr8	121695618	121695818	chr8-50	3.31	+	0	PRDM16_50KB_MRNA_BAT
chr8	119910359	124345724	ENSMUSG00000001482_Def8	+	chr8	121919886	121920086	chr8-25	3.76	+	0	PRDM16_50KB_MRNA_BAT
chr8	119910359	124345724	ENSMUSG00000001482_Def8	+	chr8	122018486	122018686	chr8-138	2.46	+	0	PRDM16_50KB_MRNA_BAT
chr8	119910359	124345724	ENSMUSG00000001482_Def8	+	chr8	122529350	122529550	chr8-546	1.2	+	0	PRDM16_50KB_MRNA_BAT
chr8	119910359	124345724	ENSMUSG00000001482_Def8	+	chr8	122550325	122550525	chr8-143	2.31	+	0	PRDM16_50KB_MRNA_BAT
chr8	119910359	124345724	ENSMUSG00000001482_Def8	+	chr8	122913973	122914173	chr8-548	1.25	+	0	PRDM16_50KB_MRNA_BAT
chr8	119910359	124345724	ENSMUSG00000001482_Def8	+	chr8	123999645	123999845	chr8-526	1.23	+	0	PRDM16_50KB_MRNA_BAT
chr8	119910359	124345724	ENSMUSG00000001482_Def8	+	chr8	124172014	124172214	chr8-512	1.38	+	0	PRDM16_50KB_MRNA_BAT
chr8	119910359	124345724	ENSMUSG00000001482_Def8	+	chr8	124193060	124193260	chr8-712	1.08	+	0	PRDM16_50KB_MRNA_BAT
chr8	119910359	124345724	ENSMUSG00000001482_Def8	+	chr8	124266132	124266332	chr8-12	4.89	+	0	PRDM16_50KB_MRNA_BAT
chr8	119910359	124345724	ENSMUSG00000001482_Def8	+	chr8	124278041	124278241	chr8-2	6.62	+	0	PRDM16_50KB_MRNA_BAT
chr8	119910359	124345724	ENSMUSG00000001482_Def8	+	chr8	124285215	124285415	chr8-96	2.86	+	0	PRDM16_50KB_MRNA_BAT
chr12	56689917	57197472	ENSMUSG00000001497_Pax9	+	chr12	57178872	57179072	chr12-325	1.48	+	0	PRDM16_50KB_MRNA_BAT
chr11	94936223	94953042	ENSMUSG00000001506_Col1a1	+	chr11	94913804	94914004	chr11-586	1.4	+	-22220	PRDM16_50KB_MRNA_BAT
chr11	94962790	94976327	ENSMUSG00000001508_Sgca	-	chr11	94968227	94968427	chr11-349	1.75	+	0	PRDM16_50KB_MRNA_BAT
chr17	26554253	26656931	ENSMUSG00000001576_Ergic1	+	chr17	26582337	26582537	chr17-466	1.23	+	0	PRDM16_50KB_MRNA_BAT
chr11	69881566	69895539	ENSMUSG00000001588_Acap1	-	chr11	69937617	69937817	chr11-154	2.43	+	-42079	PRDM16_50KB_MRNA_BAT
chr6	113307180	113326747	ENSMUSG00000001632_Brpf1	+	chr6	113270434	113270634	chr6-54	2.76	+	-36547	PRDM16_50KB_MRNA_BAT
chr6	34290264	34324249	ENSMUSG00000001642_Akr1b3	-	chr6	34306671	34306871	chr6-350	1.53	+	0	PRDM16_50KB_MRNA_BAT
chr10	75783812	75798584	ENSMUSG00000001663_Gstt1	-	chr10	75828522	75828722	chr10-18	3.61	+	-29939	PRDM16_50KB_MRNA_BAT
chr10	75771229	75781414	ENSMUSG00000001665_Gstt3	-	chr10	75828522	75828722	chr10-18	3.61	+	-47109	PRDM16_50KB_MRNA_BAT
chr10	75771229	75781414	ENSMUSG00000001666_Ddt	-	chr10	75828522	75828722	chr10-18	3.61	+	-47109	PRDM16_50KB_MRNA_BAT
chr7	83631958	83745726	ENSMUSG00000001741_Il16	-	chr7	83632306	83632506	chr7-559	1.18	+	0	PRDM16_50KB_MRNA_BAT
chr11	101070011	101077672	ENSMUSG00000001751_Naglu	+	chr11	101065083	101065283	chr11-188	2.23	+	-4729	PRDM16_50KB_MRNA_BAT
chr11	101082564	101086619	ENSMUSG00000001755_Coasy	+	chr11	101065083	101065283	chr11-188	2.23	+	-17282	PRDM16_50KB_MRNA_BAT
chr2	145917478	146215039	ENSMUSG00000001767_Crnkl1	-	chr2	146245546	146245746	chr2-173	2.33	+	-30508	PRDM16_50KB_MRNA_BAT
chr7	30186941	30195164	ENSMUSG00000001794_Capns1	-	chr7	30201432	30201632	chr7-67	2.96	+	-6269	PRDM16_50KB_MRNA_BAT
chr7	101663632	101790168	ENSMUSG00000001829_Clpb	+	chr7	101762577	101762777	chr7-400	1.53	+	0	PRDM16_50KB_MRNA_BAT
chr9	25252438	25308571	ENSMUSG00000001833_Sep-07	+	chr9	25259556	25259756	chr9-350	1.43	+	0	PRDM16_50KB_MRNA_BAT
chr9	25252438	25308571	ENSMUSG00000001833_Sep-07	+	chr9	25304058	25304258	chr9-850	1	+	0	PRDM16_50KB_MRNA_BAT
chr2	31974435	32084857	ENSMUSG00000001855_Nup214	+	chr2	32019818	32020018	chr2-581	1.35	+	0	PRDM16_50KB_MRNA_BAT
chr2	31974435	32084857	ENSMUSG00000001855_Nup214	+	chr2	32033436	32033636	chr2-372	1.7	+	0	PRDM16_50KB_MRNA_BAT
chr11	21321137	21374161	ENSMUSG00000001891_Ugp2	-	chr11	21414980	21415180	chr11-990	1.08	+	-40820	PRDM16_50KB_MRNA_BAT
chr8	84670482	84699808	ENSMUSG00000001909_Trmt1	+	chr8	84661633	84661833	chr8-220	1.83	+	-8650	PRDM16_50KB_MRNA_BAT
chr8	84670482	84699808	ENSMUSG00000001910_Nacc1	-	chr8	84717068	84717268	chr8-817	1.08	+	-17261	PRDM16_50KB_MRNA_BAT
chr8	84699875	84800344	ENSMUSG00000001911_Nfix	-	chr8	84717068	84717268	chr8-817	1.08	+	0	PRDM16_50KB_MRNA_BAT
chr8	84699875	84800344	ENSMUSG00000001911_Nfix	-	chr8	84736676	84736876	chr8-430	1.38	+	0	PRDM16_50KB_MRNA_BAT
chr7	16781345	16798274	ENSMUSG00000001918_Slc1a5	+	chr7	16763630	16763830	chr7-54	3.06	+	-17516	PRDM16_50KB_MRNA_BAT
chr6	125546773	125686679	ENSMUSG00000001930_Vwf	+	chr6	125653522	125653722	chr6-42	3.18	+	0	PRDM16_50KB_MRNA_BAT
chr8	125418062	125492710	ENSMUSG00000001995_Sipa1l2	-	chr8	125532956	125533156	chr8-320	1.63	+	-40247	PRDM16_50KB_MRNA_BAT
chr2	127008716	127067909	ENSMUSG00000001998_Ap4e1	+	chr2	126992749	126992949	chr2-787	1.18	+	-15768	PRDM16_50KB_MRNA_BAT
chr12	84783211	84878132	ENSMUSG00000002020_Ltbp2	-	chr12	84800549	84800749	chr12-25	3.43	+	0	PRDM16_50KB_MRNA_BAT
chr12	84783211	84878132	ENSMUSG00000002020_Ltbp2	-	chr12	84790046	84790246	chr12-290	1.55	+	0	PRDM16_50KB_MRNA_BAT
chr12	84783211	84878132	ENSMUSG00000002020_Ltbp2	-	chr12	84790882	84791082	chr12-362	1.4	+	0	PRDM16_50KB_MRNA_BAT
chr12	84783211	84878132	ENSMUSG00000002020_Ltbp2	-	chr12	84806886	84807086	chr12-57	3.06	+	0	PRDM16_50KB_MRNA_BAT
chr12	84783211	84878132	ENSMUSG00000002020_Ltbp2	-	chr12	84805395	84805595	chr12-50	2.98	+	0	PRDM16_50KB_MRNA_BAT
chr9	44767907	44792714	ENSMUSG00000002031_Ift46	+	chr9	44722598	44722798	chr9-759	1	+	-45110	PRDM16_50KB_MRNA_BAT
chr11	78206745	78255496	ENSMUSG00000002052_Supt6	-	chr11	78223650	78223850	chr11-263	1.83	+	0	PRDM16_50KB_MRNA_BAT
chr11	78357576	78386558	ENSMUSG00000002057_Foxn1	-	chr11	78400775	78400975	chr11-1212	1	+	-14218	PRDM16_50KB_MRNA_BAT
chr11	78343481	78349164	ENSMUSG00000002058_Unc119	+	chr11	78344958	78345158	chr11-538	1.53	+	0	PRDM16_50KB_MRNA_BAT
chr11	78188429	78192193	ENSMUSG00000002059_Rab34	+	chr11	78183031	78183231	chr11-829	1.2	+	-5199	PRDM16_50KB_MRNA_BAT
chr11	78206745	78255496	ENSMUSG00000002064_Sdf2	+	chr11	78223650	78223850	chr11-263	1.83	+	0	PRDM16_50KB_MRNA_BAT
chr2	91054008	91070417	ENSMUSG00000002102_Psmc3	+	chr2	91015486	91015686	chr2-780	1.2	+	-38323	PRDM16_50KB_MRNA_BAT
chr2	91035619	91053933	ENSMUSG00000002104_Rapsn	+	chr2	91015486	91015686	chr2-780	1.2	+	-19934	PRDM16_50KB_MRNA_BAT
chr2	6539693	7509563	ENSMUSG00000002107_Celf2	-	chr2	6545166	6545366	chr2-1118	1	+	0	PRDM16_50KB_MRNA_BAT
chr2	6539693	7509563	ENSMUSG00000002107_Celf2	-	chr2	6864100	6864300	chr2-603	1.4	+	0	PRDM16_50KB_MRNA_BAT
chr2	6539693	7509563	ENSMUSG00000002107_Celf2	-	chr2	6869903	6870103	chr2-483	1.5	+	0	PRDM16_50KB_MRNA_BAT
chr2	6539693	7509563	ENSMUSG00000002107_Celf2	-	chr2	6950923	6951123	chr2-34	3.84	+	0	PRDM16_50KB_MRNA_BAT
chr2	6539693	7509563	ENSMUSG00000002107_Celf2	-	chr2	6948053	6948253	chr2-41	3.76	+	0	PRDM16_50KB_MRNA_BAT
chr2	6539693	7509563	ENSMUSG00000002107_Celf2	-	chr2	6969008	6969208	chr2-351	1.83	+	0	PRDM16_50KB_MRNA_BAT
chr2	6539693	7509563	ENSMUSG00000002107_Celf2	-	chr2	7112235	7112435	chr2-68	3.08	+	0	PRDM16_50KB_MRNA_BAT
chr2	6539693	7509563	ENSMUSG00000002107_Celf2	-	chr2	7173274	7173474	chr2-484	1.48	+	0	PRDM16_50KB_MRNA_BAT
chr2	6539693	7509563	ENSMUSG00000002107_Celf2	-	chr2	7242184	7242384	chr2-112	2.58	+	0	PRDM16_50KB_MRNA_BAT
chr2	6539693	7509563	ENSMUSG00000002107_Celf2	-	chr2	7267280	7267480	chr2-197	2.08	+	0	PRDM16_50KB_MRNA_BAT
chr2	6539693	7509563	ENSMUSG00000002107_Celf2	-	chr2	7241705	7241905	chr2-176	2.33	+	0	PRDM16_50KB_MRNA_BAT
chr8	83389866	83428552	ENSMUSG00000002190_Clgn	+	chr8	83423175	83423375	chr8-375	1.48	+	0	PRDM16_50KB_MRNA_BAT
chr17	28232753	28301469	ENSMUSG00000002250_Ppard	+	chr17	28236361	28236561	chr17-156	2.08	+	0	PRDM16_50KB_MRNA_BAT
chr17	28207777	28228608	ENSMUSG00000002257_Def6	+	chr17	28224159	28224359	chr17-515	1.15	+	0	PRDM16_50KB_MRNA_BAT
chr17	25794570	25985680	ENSMUSG00000002274_Metrn	-	chr17	25934619	25934819	chr17-70	2.93	+	0	PRDM16_50KB_MRNA_BAT
chr17	25794570	25985680	ENSMUSG00000002274_Metrn	-	chr17	25925467	25925667	chr17-539	1.05	+	0	PRDM16_50KB_MRNA_BAT
chr17	25773775	25785673	ENSMUSG00000002280_Narfl	+	chr17	25783171	25783371	chr17-565	1.08	+	0	PRDM16_50KB_MRNA_BAT
chr17	33773749	33781575	ENSMUSG00000002289_Angptl4	-	chr17	33784979	33785179	chr17-307	1.55	+	-3405	PRDM16_50KB_MRNA_BAT
chr8	70220171	70279915	ENSMUSG00000002343_Armc6	-	chr8	70221005	70221205	chr8-1	7.09	+	0	PRDM16_50KB_MRNA_BAT
chr8	70220171	70279915	ENSMUSG00000002343_Armc6	-	chr8	70220232	70220432	chr8-49	3.36	+	0	PRDM16_50KB_MRNA_BAT
chr8	70184339	70212305	ENSMUSG00000002346_Slc25a42	-	chr8	70212846	70213046	chr8-15	4.49	+	-542	PRDM16_50KB_MRNA_BAT
chr4	123105164	123139951	ENSMUSG00000002384_Bmp8b	+	chr4	123107007	123107207	chr4-316	1.91	+	0	PRDM16_50KB_MRNA_BAT
chr18	10644410	10706771	ENSMUSG00000002475_Abhd3	-	chr18	10725465	10725665	chr18-139	1.81	+	-18695	PRDM16_50KB_MRNA_BAT
chr16	89787110	89980080	ENSMUSG00000002489_Tiam1	-	chr16	89993904	89994104	chr16-531	1.08	+	-13825	PRDM16_50KB_MRNA_BAT
chr17	24549949	24632629	ENSMUSG00000002496_Tsc2	-	chr17	24670550	24670750	chr17-89	2.68	+	-37922	PRDM16_50KB_MRNA_BAT
chr17	24639281	24650305	ENSMUSG00000002504_Slc9a3r2	-	chr17	24670550	24670750	chr17-89	2.68	+	-20246	PRDM16_50KB_MRNA_BAT
chr15	76070183	76080946	ENSMUSG00000002524_Puf60	-	chr15	76108896	76109096	chr15-305	1.5	+	-27951	PRDM16_50KB_MRNA_BAT
chr6	5168089	5193946	ENSMUSG00000002588_Pon1	-	chr6	5200025	5200225	chr6-199	1.93	+	-6080	PRDM16_50KB_MRNA_BAT
chr17	32321424	32350581	ENSMUSG00000002625_Akap8l	-	chr17	32353808	32354008	chr17-571	1.03	+	-3228	PRDM16_50KB_MRNA_BAT
chr17	56990263	56996371	ENSMUSG00000002660_Clpp	+	chr17	56986216	56986416	chr17-126	2.33	+	-3848	PRDM16_50KB_MRNA_BAT
chr17	56997338	56999322	ENSMUSG00000002661_Alkbh7	+	chr17	56986216	56986416	chr17-126	2.33	+	-10923	PRDM16_50KB_MRNA_BAT
chr12	50341230	50649223	ENSMUSG00000002688_Prkd1	-	chr12	50549884	50550084	chr12-238	1.75	+	0	PRDM16_50KB_MRNA_BAT
chr17	46442447	46831413	ENSMUSG00000002763_Pex6	+	chr17	46728573	46728773	chr17-252	1.53	+	0	PRDM16_50KB_MRNA_BAT
chr17	46442447	46831413	ENSMUSG00000002767_Mrpl2	+	chr17	46728573	46728773	chr17-252	1.53	+	0	PRDM16_50KB_MRNA_BAT
chr17	46442447	46831413	ENSMUSG00000002768_Mea1	+	chr17	46728573	46728773	chr17-252	1.53	+	0	PRDM16_50KB_MRNA_BAT
chr17	46442447	46831413	ENSMUSG00000002769_Gnmt	-	chr17	46728573	46728773	chr17-252	1.53	+	0	PRDM16_50KB_MRNA_BAT
chr9	21265298	21287971	ENSMUSG00000002820_Atg4d	+	chr9	21281468	21281668	chr9-845	1.08	+	0	PRDM16_50KB_MRNA_BAT
chr17	56079656	56109802	ENSMUSG00000002831_Plin4	-	chr17	56108630	56108830	chr17-22	4.36	+	0	PRDM16_50KB_MRNA_BAT
chr17	56079656	56109802	ENSMUSG00000002833_Hdgfrp2	+	chr17	56108630	56108830	chr17-22	4.36	+	0	PRDM16_50KB_MRNA_BAT
chr6	88883474	88898780	ENSMUSG00000002870_Mcm2	-	chr6	88913178	88913378	chr6-81	2.61	+	-14399	PRDM16_50KB_MRNA_BAT
chr12	31265233	31329644	ENSMUSG00000002900_Lamb1	+	chr12	31307137	31307337	chr12-562	1.08	+	0	PRDM16_50KB_MRNA_BAT
chr5	17781689	17888959	ENSMUSG00000002944_Cd36	-	chr5	17863205	17863405	chr5-79	2.56	+	0	PRDM16_50KB_MRNA_BAT
chr7	19756130	19775403	ENSMUSG00000002980_Bcam	-	chr7	19783619	19783819	chr7-725	1.1	+	-8217	PRDM16_50KB_MRNA_BAT
chr7	19701312	19749573	ENSMUSG00000002984_Tomm40	-	chr7	19755660	19755860	chr7-690	1.1	+	-6088	PRDM16_50KB_MRNA_BAT
chr12	31958475	32061296	ENSMUSG00000002997_Prkar2b	-	chr12	32041573	32041773	chr12-404	1.33	+	0	PRDM16_50KB_MRNA_BAT
chr4	55527142	55532466	ENSMUSG00000003032_Klf4	-	chr4	55534507	55534707	chr4-878	1	+	-2042	PRDM16_50KB_MRNA_BAT
chr1	135248560	135284084	ENSMUSG00000003051_Elf3	-	chr1	135323757	135323957	chr1-144	2.41	+	-39674	PRDM16_50KB_MRNA_BAT
chr10	80115802	80145818	ENSMUSG00000003068_Stk11	+	chr10	80094806	80095006	chr10-26	3.31	+	-20797	PRDM16_50KB_MRNA_BAT
chr10	80115802	80145818	ENSMUSG00000003072_Atp5d	+	chr10	80094806	80095006	chr10-26	3.31	+	-20797	PRDM16_50KB_MRNA_BAT
chr7	25379526	25398710	ENSMUSG00000003123_Lipe	-	chr7	25390487	25390687	chr7-38	3.41	+	0	PRDM16_50KB_MRNA_BAT
chr19	60889748	61140840	ENSMUSG00000003228_Grk5	+	chr19	60981559	60981759	chr19-58	2.28	+	0	PRDM16_50KB_MRNA_BAT
chr19	60889748	61140840	ENSMUSG00000003228_Grk5	+	chr19	60997942	60998142	chr19-199	1.55	+	0	PRDM16_50KB_MRNA_BAT
chr19	60889748	61140840	ENSMUSG00000003228_Grk5	+	chr19	61057822	61058022	chr19-28	2.98	+	0	PRDM16_50KB_MRNA_BAT
chr19	60889748	61140840	ENSMUSG00000003228_Grk5	+	chr19	61048826	61049026	chr19-89	2.01	+	0	PRDM16_50KB_MRNA_BAT
chr19	60889748	61140840	ENSMUSG00000003228_Grk5	+	chr19	61049475	61049675	chr19-250	1.43	+	0	PRDM16_50KB_MRNA_BAT
chr19	60889748	61140840	ENSMUSG00000003228_Grk5	+	chr19	61051199	61051399	chr19-284	1.33	+	0	PRDM16_50KB_MRNA_BAT
chr19	60889748	61140840	ENSMUSG00000003228_Grk5	+	chr19	61067760	61067960	chr19-4	4.54	+	0	PRDM16_50KB_MRNA_BAT
chr9	21225370	21239332	ENSMUSG00000003308_Keap1	-	chr9	21261731	21261931	chr9-183	1.96	+	-22400	PRDM16_50KB_MRNA_BAT
chr15	98632219	98644530	ENSMUSG00000003352_Cacnb3	+	chr15	98591334	98591534	chr15-161	2.11	+	-40686	PRDM16_50KB_MRNA_BAT
chr7	27531999	27553218	ENSMUSG00000003363_Pld3	-	chr7	27580638	27580838	chr7-920	1.03	+	-27421	PRDM16_50KB_MRNA_BAT
chr7	25009852	25072369	ENSMUSG00000003378_Grik5	-	chr7	25047453	25047653	chr7-822	1.08	+	0	PRDM16_50KB_MRNA_BAT
chr3	87525406	87540156	ENSMUSG00000003382_Etv3	+	chr3	87509024	87509224	chr3-249	1.68	+	-16183	PRDM16_50KB_MRNA_BAT
chr7	28314897	28338719	ENSMUSG00000003435_Supt5	-	chr7	28376379	28376579	chr7-106	2.26	+	-37661	PRDM16_50KB_MRNA_BAT
chr7	28293552	28302238	ENSMUSG00000003436_Dll3	-	chr7	28311226	28311426	chr7-156	2.16	+	-8989	PRDM16_50KB_MRNA_BAT
chr7	28392950	28399388	ENSMUSG00000003437_Paf1	+	chr7	28376379	28376579	chr7-106	2.26	+	-16372	PRDM16_50KB_MRNA_BAT
chr7	28305515	28312072	ENSMUSG00000003438_Timm50	-	chr7	28311226	28311426	chr7-156	2.16	+	0	PRDM16_50KB_MRNA_BAT
chr1	172066012	172122330	ENSMUSG00000003458_Ncstn	-	chr1	172093567	172093767	chr1-707	1.13	+	0	PRDM16_50KB_MRNA_BAT
chr1	172126754	172136493	ENSMUSG00000003464_Pex19	+	chr1	172127536	172127736	chr1-250	2.06	+	0	PRDM16_50KB_MRNA_BAT
chr6	29200433	29216364	ENSMUSG00000003500_Impdh1	-	chr6	29214409	29214609	chr6-135	2.28	+	0	PRDM16_50KB_MRNA_BAT
chr17	35821683	35822923	ENSMUSG00000003541_Ier3	+	chr17	35813302	35813502	chr17-174	1.83	+	-8182	PRDM16_50KB_MRNA_BAT
chr17	46442447	46831413	ENSMUSG00000003546_Klc4	-	chr17	46728573	46728773	chr17-252	1.53	+	0	PRDM16_50KB_MRNA_BAT
chr19	46667164	46672974	ENSMUSG00000003555_Cyp17a1	-	chr19	46693102	46693302	chr19-191	1.58	+	-20129	PRDM16_50KB_MRNA_BAT
chr19	46707442	46741095	ENSMUSG00000003559_As3mt	+	chr19	46693102	46693302	chr19-191	1.58	+	-14141	PRDM16_50KB_MRNA_BAT
chr2	127208385	127240451	ENSMUSG00000003660_Snrnp200	+	chr2	127165747	127165947	chr2-909	1.05	+	-42439	PRDM16_50KB_MRNA_BAT
chr11	90187683	90278589	ENSMUSG00000003948_Mmd	+	chr11	90200121	90200321	chr11-302	1.86	+	0	PRDM16_50KB_MRNA_BAT
chr11	90187683	90278589	ENSMUSG00000003948_Mmd	+	chr11	90244958	90245158	chr11-13	4.36	+	0	PRDM16_50KB_MRNA_BAT
chr11	90336535	90390895	ENSMUSG00000003949_Hlf	-	chr11	90340966	90341166	chr11-68	3.03	+	0	PRDM16_50KB_MRNA_BAT
chr11	90336535	90390895	ENSMUSG00000003949_Hlf	-	chr11	90345356	90345556	chr11-418	1.58	+	0	PRDM16_50KB_MRNA_BAT
chr11	90336535	90390895	ENSMUSG00000003949_Hlf	-	chr11	90371533	90371733	chr11-365	1.65	+	0	PRDM16_50KB_MRNA_BAT
chr11	90336535	90390895	ENSMUSG00000003949_Hlf	-	chr11	90382163	90382363	chr11-80	2.81	+	0	PRDM16_50KB_MRNA_BAT
chr13	91460282	91786148	ENSMUSG00000003992_Ssbp2	+	chr13	91741382	91741582	chr13-592	1.03	+	0	PRDM16_50KB_MRNA_BAT
chr3	107877229	107898686	ENSMUSG00000004032_Gstm5	+	chr3	107887824	107888024	chr3-105	2.33	+	0	PRDM16_50KB_MRNA_BAT
chr3	107926333	107931817	ENSMUSG00000004035_Gstm7	-	chr3	107931874	107932074	chr3-489	1.2	+	-58	PRDM16_50KB_MRNA_BAT
chr3	107938846	107969283	ENSMUSG00000004038_Gstm3	-	chr3	108013823	108014023	chr3-125	2.11	+	-44541	PRDM16_50KB_MRNA_BAT
chr11	100859350	100939540	ENSMUSG00000004040_Stat3	-	chr11	100859355	100859555	chr11-95	2.88	+	0	PRDM16_50KB_MRNA_BAT
chr11	100859350	100939540	ENSMUSG00000004040_Stat3	-	chr11	100870635	100870835	chr11-1	8.67	+	0	PRDM16_50KB_MRNA_BAT
chr11	100859350	100939540	ENSMUSG00000004040_Stat3	-	chr11	100868655	100868855	chr11-447	1.58	+	0	PRDM16_50KB_MRNA_BAT
chr11	100859350	100939540	ENSMUSG00000004043_Stat5a	+	chr11	100859355	100859555	chr11-95	2.88	+	0	PRDM16_50KB_MRNA_BAT
chr11	100859350	100939540	ENSMUSG00000004043_Stat5a	+	chr11	100870635	100870835	chr11-1	8.67	+	0	PRDM16_50KB_MRNA_BAT
chr11	100859350	100939540	ENSMUSG00000004043_Stat5a	+	chr11	100868655	100868855	chr11-447	1.58	+	0	PRDM16_50KB_MRNA_BAT
chr11	100956732	100970887	ENSMUSG00000004044_Ptrf	-	chr11	100971572	100971772	chr11-158	2.28	+	-686	PRDM16_50KB_MRNA_BAT
chr7	27591551	27640826	ENSMUSG00000004056_Akt2	+	chr7	27592572	27592772	chr7-407	1.45	+	0	PRDM16_50KB_MRNA_BAT
chr7	27591551	27640826	ENSMUSG00000004056_Akt2	+	chr7	27593296	27593496	chr7-526	1.3	+	0	PRDM16_50KB_MRNA_BAT
chr7	27591551	27640826	ENSMUSG00000004056_Akt2	+	chr7	27607633	27607833	chr7-281	1.75	+	0	PRDM16_50KB_MRNA_BAT
chr7	27591551	27640826	ENSMUSG00000004056_Akt2	+	chr7	27628231	27628431	chr7-35	3.38	+	0	PRDM16_50KB_MRNA_BAT
chr7	27591551	27640826	ENSMUSG00000004056_Akt2	+	chr7	27624913	27625113	chr7-71	2.96	+	0	PRDM16_50KB_MRNA_BAT
chr16	4726360	4790292	ENSMUSG00000004070_Hmox2	+	chr16	4777553	4777753	chr16-157	1.83	+	0	PRDM16_50KB_MRNA_BAT
chr16	4726360	4790292	ENSMUSG00000004071_Cdip1	-	chr16	4777553	4777753	chr16-157	1.83	+	0	PRDM16_50KB_MRNA_BAT
chr2	33133420	33371486	ENSMUSG00000004105_Angptl2	+	chr2	33274842	33275042	chr2-38	3.64	+	0	PRDM16_50KB_MRNA_BAT
chr2	33133420	33371486	ENSMUSG00000004105_Angptl2	+	chr2	33283051	33283251	chr2-324	1.88	+	0	PRDM16_50KB_MRNA_BAT
chr2	33133420	33371486	ENSMUSG00000004105_Angptl2	+	chr2	33283775	33283975	chr2-854	1.13	+	0	PRDM16_50KB_MRNA_BAT
chr2	33133420	33371486	ENSMUSG00000004105_Angptl2	+	chr2	33365685	33365885	chr2-582	1.4	+	0	PRDM16_50KB_MRNA_BAT
chr1	154392518	154725920	ENSMUSG00000004110_Cacna1e	-	chr1	154622599	154622799	chr1-277	1.83	+	0	PRDM16_50KB_MRNA_BAT
chr12	38779379	38868215	ENSMUSG00000004151_Etv1	+	chr12	38777390	38777590	chr12-374	1.35	+	-1790	PRDM16_50KB_MRNA_BAT
chr10	60277626	60302597	ENSMUSG00000004207_Psap	+	chr10	60262558	60262758	chr10-267	1.65	+	-14869	PRDM16_50KB_MRNA_BAT
chrX	74393289	74453854	ENSMUSG00000004221_Ikbkg	+	chrX	74426006	74426206	chrX-98	1.08	+	0	PRDM16_50KB_MRNA_BAT
chrX	74393289	74453854	ENSMUSG00000004221_Ikbkg	+	chrX	74424545	74424745	chrX-111	1.05	+	0	PRDM16_50KB_MRNA_BAT
chr11	44400062	44414033	ENSMUSG00000004296_Il12b	+	chr11	44367767	44367967	chr11-114	2.71	+	-32096	PRDM16_50KB_MRNA_BAT
chr8	60910388	60983300	ENSMUSG00000004319_Clcn3	-	chr8	60954548	60954748	chr8-883	1	+	0	PRDM16_50KB_MRNA_BAT
chr6	56069820	56369634	ENSMUSG00000004347_Pde1c	-	chr6	56142271	56142471	chr6-371	1.58	+	0	PRDM16_50KB_MRNA_BAT
chr16	23889580	23890844	ENSMUSG00000004366_Sst	-	chr16	23898272	23898472	chr16-274	1.38	+	-7429	PRDM16_50KB_MRNA_BAT
chr7	43444107	43457800	ENSMUSG00000004610_Etfb	+	chr7	43453909	43454109	chr7-186	1.98	+	0	PRDM16_50KB_MRNA_BAT
chr8	3621550	3625545	ENSMUSG00000004630_Pcp2	-	chr8	3646919	3647119	chr8-216	1.96	+	-21375	PRDM16_50KB_MRNA_BAT
chr6	54039553	54503768	ENSMUSG00000004633_Chn2	+	chr6	53995655	53995855	chr6-142	2.08	+	-43699	PRDM16_50KB_MRNA_BAT
chr8	114439654	115352708	ENSMUSG00000004637_Wwox	+	chr8	114616071	114616271	chr8-91	2.71	+	0	PRDM16_50KB_MRNA_BAT
chr8	114439654	115352708	ENSMUSG00000004637_Wwox	+	chr8	115156208	115156408	chr8-828	1.08	+	0	PRDM16_50KB_MRNA_BAT
chr5	33634951	33652574	ENSMUSG00000004642_Slbp	-	chr5	33700099	33700299	chr5-353	1.48	+	-47526	PRDM16_50KB_MRNA_BAT
chr5	108629769	108684557	ENSMUSG00000004815_Dgkq	-	chr5	108696750	108696950	chr5-154	2.13	+	-12194	PRDM16_50KB_MRNA_BAT
chr11	61653264	61720826	ENSMUSG00000004837_Grap	+	chr11	61610950	61611150	chr11-553	1.38	+	-42115	PRDM16_50KB_MRNA_BAT
chr17	28769306	28778698	ENSMUSG00000004864_Mapk13	+	chr17	28777291	28777491	chr17-545	1.08	+	0	PRDM16_50KB_MRNA_BAT
chr3	88021749	88027583	ENSMUSG00000004894_Hapln2	-	chr3	88075481	88075681	chr3-617	1.1	+	-47899	PRDM16_50KB_MRNA_BAT
chr10	81070034	81082559	ENSMUSG00000004929_Thop1	+	chr10	81049905	81050105	chr10-224	1.65	+	-19930	PRDM16_50KB_MRNA_BAT
chr10	81044074	81060178	ENSMUSG00000004937_Sgta	-	chr10	81049905	81050105	chr10-224	1.65	+	0	PRDM16_50KB_MRNA_BAT
chr5	135994799	136032872	ENSMUSG00000004947_Dtx2	+	chr5	136018913	136019113	chr5-53	3.11	+	0	PRDM16_50KB_MRNA_BAT
chr5	135994799	136032872	ENSMUSG00000004947_Dtx2	+	chr5	136020114	136020314	chr5-7	4.94	+	0	PRDM16_50KB_MRNA_BAT
chr5	135980098	135988624	ENSMUSG00000004948_Zp3	+	chr5	135951793	135951993	chr5-708	1.13	+	-28106	PRDM16_50KB_MRNA_BAT
chr6	51460433	51469894	ENSMUSG00000004980_Hnrnpa2b1	-	chr6	51489885	51490085	chr6-51	3.06	+	-19992	PRDM16_50KB_MRNA_BAT
chr5	136218148	136244903	ENSMUSG00000005057_Sh2b2	-	chr5	136221973	136222173	chr5-161	2.11	+	0	PRDM16_50KB_MRNA_BAT
chr5	136218148	136244903	ENSMUSG00000005057_Sh2b2	-	chr5	136232664	136232864	chr5-181	2.01	+	0	PRDM16_50KB_MRNA_BAT
chr6	124396815	124415067	ENSMUSG00000005069_Pex5	-	chr6	124415989	124416189	chr6-73	2.68	+	-923	PRDM16_50KB_MRNA_BAT
chr2	102811140	102901665	ENSMUSG00000005087_Cd44	-	chr2	102941219	102941419	chr2-906	1.08	+	-39555	PRDM16_50KB_MRNA_BAT
chr8	84956609	84974834	ENSMUSG00000005161_Prdx2	+	chr8	84966018	84966218	chr8-278	1.68	+	0	PRDM16_50KB_MRNA_BAT
chr11	69614803	69617905	ENSMUSG00000005202_Shbg	-	chr11	69663937	69664137	chr11-580	1.55	+	-46033	PRDM16_50KB_MRNA_BAT
chr6	54577603	54645839	ENSMUSG00000005225_Plekha8	+	chr6	54584688	54584888	chr6-214	1.83	+	0	PRDM16_50KB_MRNA_BAT
chr6	54577603	54645839	ENSMUSG00000005225_Plekha8	+	chr6	54606305	54606505	chr6-510	1.33	+	0	PRDM16_50KB_MRNA_BAT
chr16	97741932	97763737	ENSMUSG00000005251_Ripk4	-	chr16	97764045	97764245	chr16-272	1.43	+	-309	PRDM16_50KB_MRNA_BAT
chr16	18780446	18835261	ENSMUSG00000005262_Ufd1l	+	chr16	18805801	18806001	chr16-85	2.38	+	0	PRDM16_50KB_MRNA_BAT
chr13	58176155	58215653	ENSMUSG00000005312_Ubqln1	-	chr13	58195018	58195218	chr13-125	2.03	+	0	PRDM16_50KB_MRNA_BAT
chr15	8634123	8710764	ENSMUSG00000005360_Slc1a3	-	chr15	8663792	8663992	chr15-298	1.43	+	0	PRDM16_50KB_MRNA_BAT
chr15	8634123	8710764	ENSMUSG00000005360_Slc1a3	-	chr15	8698574	8698774	chr15-227	1.68	+	0	PRDM16_50KB_MRNA_BAT
chr15	8634123	8710764	ENSMUSG00000005360_Slc1a3	-	chr15	8684024	8684224	chr15-299	1.6	+	0	PRDM16_50KB_MRNA_BAT
chr15	8634123	8710764	ENSMUSG00000005360_Slc1a3	-	chr15	8706148	8706348	chr15-509	1.18	+	0	PRDM16_50KB_MRNA_BAT
chr6	106769119	106800074	ENSMUSG00000005362_Crbn	-	chr6	106820809	106821009	chr6-239	1.88	+	-20736	PRDM16_50KB_MRNA_BAT
chr5	135106890	135138382	ENSMUSG00000005373_Mlxipl	+	chr5	135109551	135109751	chr5-19	3.76	+	0	PRDM16_50KB_MRNA_BAT
chr5	135149656	135163873	ENSMUSG00000005374_Tbl2	+	chr5	135109551	135109751	chr5-19	3.76	+	-39906	PRDM16_50KB_MRNA_BAT
chr5	135052956	135065365	ENSMUSG00000005378_Wbscr22	-	chr5	135109551	135109751	chr5-19	3.76	+	-44187	PRDM16_50KB_MRNA_BAT
chr13	13437601	13512275	ENSMUSG00000005397_Nid1	+	chr13	13487956	13488156	chr13-145	2.01	+	0	PRDM16_50KB_MRNA_BAT
chr7	25267703	25294159	ENSMUSG00000005442_Cic	+	chr7	25285978	25286178	chr7-280	1.68	+	0	PRDM16_50KB_MRNA_BAT
chr8	84021470	84042575	ENSMUSG00000005465_Il27ra	-	chr8	84084052	84084252	chr8-697	1.05	+	-41478	PRDM16_50KB_MRNA_BAT
chr8	83972977	83996445	ENSMUSG00000005469_Prkaca	+	chr8	83976302	83976502	chr8-768	1.08	+	0	PRDM16_50KB_MRNA_BAT
chr8	83715176	83741326	ENSMUSG00000005481_Ddx39	+	chr8	83684971	83685171	chr8-107	2.48	+	-30006	PRDM16_50KB_MRNA_BAT
chr2	90894633	90918258	ENSMUSG00000005505_Kbtbd4	+	chr2	90871766	90871966	chr2-327	1.75	+	-22668	PRDM16_50KB_MRNA_BAT
chr2	90940381	91019497	ENSMUSG00000005506_Celf1	+	chr2	91015486	91015686	chr2-780	1.2	+	0	PRDM16_50KB_MRNA_BAT
chr5	135670032	135735326	ENSMUSG00000005514_Por	+	chr5	135673062	135673262	chr5-257	1.83	+	0	PRDM16_50KB_MRNA_BAT
chr5	135670032	135735326	ENSMUSG00000005514_Por	+	chr5	135674370	135674570	chr5-412	1.53	+	0	PRDM16_50KB_MRNA_BAT
chr5	135670032	135735326	ENSMUSG00000005514_Por	+	chr5	135688685	135688885	chr5-306	1.78	+	0	PRDM16_50KB_MRNA_BAT
chr5	135670032	135735326	ENSMUSG00000005514_Por	+	chr5	135697920	135698120	chr5-86	2.66	+	0	PRDM16_50KB_MRNA_BAT
chr5	135670032	135735326	ENSMUSG00000005514_Por	+	chr5	135708110	135708310	chr5-169	2.18	+	0	PRDM16_50KB_MRNA_BAT
chr5	135670032	135735326	ENSMUSG00000005514_Por	+	chr5	135702696	135702896	chr5-327	1.68	+	0	PRDM16_50KB_MRNA_BAT
chr5	135670032	135735326	ENSMUSG00000005514_Por	+	chr5	135720627	135720827	chr5-187	2.01	+	0	PRDM16_50KB_MRNA_BAT
chr5	135670032	135735326	ENSMUSG00000005514_Por	+	chr5	135719766	135719966	chr5-219	1.81	+	0	PRDM16_50KB_MRNA_BAT
chr5	135670032	135735326	ENSMUSG00000005514_Por	+	chr5	135727070	135727270	chr5-5	5.29	+	0	PRDM16_50KB_MRNA_BAT
chr7	67952858	68226780	ENSMUSG00000005533_Igf1r	+	chr7	68090999	68091199	chr7-394	1.4	+	0	PRDM16_50KB_MRNA_BAT
chr8	3150921	3279617	ENSMUSG00000005534_Insr	-	chr8	3237407	3237607	chr8-583	1.2	+	0	PRDM16_50KB_MRNA_BAT
chr8	3150921	3279617	ENSMUSG00000005534_Insr	-	chr8	3278422	3278622	chr8-607	1.15	+	0	PRDM16_50KB_MRNA_BAT
chr16	4287528	4420498	ENSMUSG00000005580_Adcy9	-	chr16	4370251	4370451	chr16-48	2.91	+	0	PRDM16_50KB_MRNA_BAT
chr16	4287528	4420498	ENSMUSG00000005580_Adcy9	-	chr16	4377818	4378018	chr16-112	2.26	+	0	PRDM16_50KB_MRNA_BAT
chr16	4287528	4420498	ENSMUSG00000005580_Adcy9	-	chr16	4396068	4396268	chr16-66	2.73	+	0	PRDM16_50KB_MRNA_BAT
chr16	4287528	4420498	ENSMUSG00000005580_Adcy9	-	chr16	4408715	4408915	chr16-355	1.23	+	0	PRDM16_50KB_MRNA_BAT
chr16	4287528	4420498	ENSMUSG00000005580_Adcy9	-	chr16	4414568	4414768	chr16-489	1.13	+	0	PRDM16_50KB_MRNA_BAT
chr3	95124475	95129209	ENSMUSG00000005628_Tmod4	+	chr3	95105276	95105476	chr3-274	1.65	+	-19000	PRDM16_50KB_MRNA_BAT
chr3	87617558	87824306	ENSMUSG00000005640_Insrr	+	chr3	87733174	87733374	chr3-220	1.65	+	0	PRDM16_50KB_MRNA_BAT
chr5	75574915	75656722	ENSMUSG00000005672_Kit	+	chr5	75596240	75596440	chr5-113	2.41	+	0	PRDM16_50KB_MRNA_BAT
chr5	75574915	75656722	ENSMUSG00000005672_Kit	+	chr5	75599604	75599804	chr5-682	1.15	+	0	PRDM16_50KB_MRNA_BAT
chr5	75574915	75656722	ENSMUSG00000005672_Kit	+	chr5	75598602	75598802	chr5-778	1.08	+	0	PRDM16_50KB_MRNA_BAT
chr1	171213969	171222514	ENSMUSG00000005677_Nr1i3	+	chr1	171212374	171212574	chr1-433	1.45	+	-1396	PRDM16_50KB_MRNA_BAT
chr1	171225053	171226379	ENSMUSG00000005681_Apoa2	+	chr1	171212374	171212574	chr1-433	1.45	+	-12480	PRDM16_50KB_MRNA_BAT
chr10	128303334	128321358	ENSMUSG00000005682_Pan2	+	chr10	128310244	128310444	chr10-2	5.64	+	0	PRDM16_50KB_MRNA_BAT
chr10	128337831	128362479	ENSMUSG00000005683_Cs	+	chr10	128361919	128362119	chr10-332	1.38	+	0	PRDM16_50KB_MRNA_BAT
chr7	110766676	110844457	ENSMUSG00000005686_Ampd3	+	chr7	110772572	110772772	chr7-37	3.41	+	0	PRDM16_50KB_MRNA_BAT
chr7	110766676	110844457	ENSMUSG00000005686_Ampd3	+	chr7	110773563	110773763	chr7-151	2.21	+	0	PRDM16_50KB_MRNA_BAT
chr17	57234913	57247641	ENSMUSG00000005823_Gpr108	-	chr17	57280543	57280743	chr17-578	1	+	-32903	PRDM16_50KB_MRNA_BAT
chr18	34344888	34373415	ENSMUSG00000005873_Reep5	-	chr18	34406457	34406657	chr18-35	2.91	+	-33043	PRDM16_50KB_MRNA_BAT
chr6	92242060	92244650	ENSMUSG00000005892_Trh	-	chr6	92290959	92291159	chr6-673	1.13	+	-46310	PRDM16_50KB_MRNA_BAT
chr17	28951949	28969549	ENSMUSG00000005936_Kctd20	+	chr17	28921156	28921356	chr17-95	2.71	+	-30594	PRDM16_50KB_MRNA_BAT
chr11	73160420	73172685	ENSMUSG00000005950_P2rx5	+	chr11	73160862	73161062	chr11-209	2.11	+	0	PRDM16_50KB_MRNA_BAT
chr11	73160420	73172685	ENSMUSG00000005950_P2rx5	+	chr11	73168105	73168305	chr11-469	1.53	+	0	PRDM16_50KB_MRNA_BAT
chr11	73199459	73224511	ENSMUSG00000005951_Shpk	+	chr11	73168105	73168305	chr11-469	1.53	+	-31155	PRDM16_50KB_MRNA_BAT
chr16	3847267	3941147	ENSMUSG00000005983_1700037C18Rik	-	chr16	3965510	3965710	chr16-280	1.43	+	-24364	PRDM16_50KB_MRNA_BAT
chr11	75630987	75648871	ENSMUSG00000006127_Inpp5k	+	chr11	75647857	75648057	chr11-299	1.86	+	0	PRDM16_50KB_MRNA_BAT
chr5	136054491	136064326	ENSMUSG00000006143_Upk3bl	+	chr5	136020114	136020314	chr5-7	4.94	+	-34178	PRDM16_50KB_MRNA_BAT
chr13	29191745	29855674	ENSMUSG00000006191_Cdkal1	-	chr13	29247905	29248105	chr13-422	1.23	+	0	PRDM16_50KB_MRNA_BAT
chr13	29191745	29855674	ENSMUSG00000006191_Cdkal1	-	chr13	29720473	29720673	chr13-403	1.23	+	0	PRDM16_50KB_MRNA_BAT
chr7	130162450	133124354	ENSMUSG00000006204_5430419D17Rik	+	chr7	130374325	130374525	chr7-25	3.66	+	0	PRDM16_50KB_MRNA_BAT
chr7	130162450	133124354	ENSMUSG00000006204_5430419D17Rik	+	chr7	130503085	130503285	chr7-133	2.08	+	0	PRDM16_50KB_MRNA_BAT
chr7	130162450	133124354	ENSMUSG00000006204_5430419D17Rik	+	chr7	132273760	132273960	chr7-120	2.46	+	0	PRDM16_50KB_MRNA_BAT
chr7	130162450	133124354	ENSMUSG00000006204_5430419D17Rik	+	chr7	132297113	132297313	chr7-160	2.13	+	0	PRDM16_50KB_MRNA_BAT
chr7	130162450	133124354	ENSMUSG00000006204_5430419D17Rik	+	chr7	132571595	132571795	chr7-653	1.2	+	0	PRDM16_50KB_MRNA_BAT
chr7	130162450	133124354	ENSMUSG00000006204_5430419D17Rik	+	chr7	132681388	132681588	chr7-333	1.58	+	0	PRDM16_50KB_MRNA_BAT
chr7	130162450	133124354	ENSMUSG00000006204_5430419D17Rik	+	chr7	132699286	132699486	chr7-249	1.81	+	0	PRDM16_50KB_MRNA_BAT
chr7	130162450	133124354	ENSMUSG00000006204_5430419D17Rik	+	chr7	132705752	132705952	chr7-1034	1.05	+	0	PRDM16_50KB_MRNA_BAT
chr7	130162450	133124354	ENSMUSG00000006204_5430419D17Rik	+	chr7	132696717	132696917	chr7-905	1	+	0	PRDM16_50KB_MRNA_BAT
chr7	130162450	133124354	ENSMUSG00000006204_5430419D17Rik	+	chr7	132732172	132732372	chr7-402	1.5	+	0	PRDM16_50KB_MRNA_BAT
chr7	130162450	133124354	ENSMUSG00000006204_5430419D17Rik	+	chr7	132751773	132751973	chr7-201	1.86	+	0	PRDM16_50KB_MRNA_BAT
chr7	130162450	133124354	ENSMUSG00000006204_5430419D17Rik	+	chr7	132766601	132766801	chr7-345	1.5	+	0	PRDM16_50KB_MRNA_BAT
chr7	130162450	133124354	ENSMUSG00000006204_5430419D17Rik	+	chr7	132894900	132895100	chr7-161	2.06	+	0	PRDM16_50KB_MRNA_BAT
chr7	130162450	133124354	ENSMUSG00000006204_5430419D17Rik	+	chr7	133093804	133094004	chr7-595	1.2	+	0	PRDM16_50KB_MRNA_BAT
chr7	130162450	133124354	ENSMUSG00000006205_Htra1	+	chr7	130374325	130374525	chr7-25	3.66	+	0	PRDM16_50KB_MRNA_BAT
chr7	130162450	133124354	ENSMUSG00000006205_Htra1	+	chr7	130503085	130503285	chr7-133	2.08	+	0	PRDM16_50KB_MRNA_BAT
chr7	130162450	133124354	ENSMUSG00000006205_Htra1	+	chr7	132273760	132273960	chr7-120	2.46	+	0	PRDM16_50KB_MRNA_BAT
chr7	130162450	133124354	ENSMUSG00000006205_Htra1	+	chr7	132297113	132297313	chr7-160	2.13	+	0	PRDM16_50KB_MRNA_BAT
chr7	130162450	133124354	ENSMUSG00000006205_Htra1	+	chr7	132571595	132571795	chr7-653	1.2	+	0	PRDM16_50KB_MRNA_BAT
chr7	130162450	133124354	ENSMUSG00000006205_Htra1	+	chr7	132681388	132681588	chr7-333	1.58	+	0	PRDM16_50KB_MRNA_BAT
chr7	130162450	133124354	ENSMUSG00000006205_Htra1	+	chr7	132699286	132699486	chr7-249	1.81	+	0	PRDM16_50KB_MRNA_BAT
chr7	130162450	133124354	ENSMUSG00000006205_Htra1	+	chr7	132705752	132705952	chr7-1034	1.05	+	0	PRDM16_50KB_MRNA_BAT
chr7	130162450	133124354	ENSMUSG00000006205_Htra1	+	chr7	132696717	132696917	chr7-905	1	+	0	PRDM16_50KB_MRNA_BAT
chr7	130162450	133124354	ENSMUSG00000006205_Htra1	+	chr7	132732172	132732372	chr7-402	1.5	+	0	PRDM16_50KB_MRNA_BAT
chr7	130162450	133124354	ENSMUSG00000006205_Htra1	+	chr7	132751773	132751973	chr7-201	1.86	+	0	PRDM16_50KB_MRNA_BAT
chr7	130162450	133124354	ENSMUSG00000006205_Htra1	+	chr7	132766601	132766801	chr7-345	1.5	+	0	PRDM16_50KB_MRNA_BAT
chr7	130162450	133124354	ENSMUSG00000006205_Htra1	+	chr7	132894900	132895100	chr7-161	2.06	+	0	PRDM16_50KB_MRNA_BAT
chr7	130162450	133124354	ENSMUSG00000006205_Htra1	+	chr7	133093804	133094004	chr7-595	1.2	+	0	PRDM16_50KB_MRNA_BAT
chr4	141576061	141606096	ENSMUSG00000006219_Fblim1	-	chr4	141648264	141648464	chr4-12	4.24	+	-42169	PRDM16_50KB_MRNA_BAT
chr9	21921009	21935872	ENSMUSG00000006241_Ccdc159	+	chr9	21925183	21925383	chr9-716	1.03	+	0	PRDM16_50KB_MRNA_BAT
chr5	88720854	88762058	ENSMUSG00000006262_Mob1b	+	chr5	88727685	88727885	chr5-588	1.2	+	0	PRDM16_50KB_MRNA_BAT
chr8	69037710	69113711	ENSMUSG00000006273_Atp6v1b2	+	chr8	69091114	69091314	chr8-389	1.58	+	0	PRDM16_50KB_MRNA_BAT
chr14	50906477	50924893	ENSMUSG00000006289_Osgep	-	chr14	50968278	50968478	chr14-129	1.83	+	-43386	PRDM16_50KB_MRNA_BAT
chr7	3703992	3706901	ENSMUSG00000006333_Rps9	+	chr7	3665491	3665691	chr7-427	1.48	+	-38302	PRDM16_50KB_MRNA_BAT
chr7	3620323	3629929	ENSMUSG00000006335_Tfpt	-	chr7	3665491	3665691	chr7-427	1.48	+	-35563	PRDM16_50KB_MRNA_BAT
chr8	119910359	124345724	ENSMUSG00000006362_Cbfa2t3	-	chr8	120243319	120243519	chr8-194	2.03	+	0	PRDM16_50KB_MRNA_BAT
chr8	119910359	124345724	ENSMUSG00000006362_Cbfa2t3	-	chr8	120289872	120290072	chr8-94	3.03	+	0	PRDM16_50KB_MRNA_BAT
chr8	119910359	124345724	ENSMUSG00000006362_Cbfa2t3	-	chr8	120292244	120292444	chr8-319	1.65	+	0	PRDM16_50KB_MRNA_BAT
chr8	119910359	124345724	ENSMUSG00000006362_Cbfa2t3	-	chr8	120348109	120348309	chr8-7	5.19	+	0	PRDM16_50KB_MRNA_BAT
chr8	119910359	124345724	ENSMUSG00000006362_Cbfa2t3	-	chr8	120351781	120351981	chr8-37	3.71	+	0	PRDM16_50KB_MRNA_BAT
chr8	119910359	124345724	ENSMUSG00000006362_Cbfa2t3	-	chr8	120365301	120365501	chr8-576	1.13	+	0	PRDM16_50KB_MRNA_BAT
chr8	119910359	124345724	ENSMUSG00000006362_Cbfa2t3	-	chr8	120382591	120382791	chr8-47	3.31	+	0	PRDM16_50KB_MRNA_BAT
chr8	119910359	124345724	ENSMUSG00000006362_Cbfa2t3	-	chr8	120378374	120378574	chr8-544	1.23	+	0	PRDM16_50KB_MRNA_BAT
chr8	119910359	124345724	ENSMUSG00000006362_Cbfa2t3	-	chr8	120393882	120394082	chr8-160	2.16	+	0	PRDM16_50KB_MRNA_BAT
chr8	119910359	124345724	ENSMUSG00000006362_Cbfa2t3	-	chr8	120421701	120421901	chr8-73	3.01	+	0	PRDM16_50KB_MRNA_BAT
chr8	119910359	124345724	ENSMUSG00000006362_Cbfa2t3	-	chr8	120414333	120414533	chr8-405	1.48	+	0	PRDM16_50KB_MRNA_BAT
chr8	119910359	124345724	ENSMUSG00000006362_Cbfa2t3	-	chr8	120449207	120449407	chr8-634	1.18	+	0	PRDM16_50KB_MRNA_BAT
chr8	119910359	124345724	ENSMUSG00000006362_Cbfa2t3	-	chr8	120464731	120464931	chr8-124	2.46	+	0	PRDM16_50KB_MRNA_BAT
chr8	119910359	124345724	ENSMUSG00000006362_Cbfa2t3	-	chr8	120465809	120466009	chr8-741	1.08	+	0	PRDM16_50KB_MRNA_BAT
chr8	119910359	124345724	ENSMUSG00000006362_Cbfa2t3	-	chr8	120482359	120482559	chr8-66	3.16	+	0	PRDM16_50KB_MRNA_BAT
chr8	119910359	124345724	ENSMUSG00000006362_Cbfa2t3	-	chr8	120517832	120518032	chr8-40	3.56	+	0	PRDM16_50KB_MRNA_BAT
chr8	119910359	124345724	ENSMUSG00000006362_Cbfa2t3	-	chr8	120616939	120617139	chr8-5	5.62	+	0	PRDM16_50KB_MRNA_BAT
chr8	119910359	124345724	ENSMUSG00000006362_Cbfa2t3	-	chr8	120643919	120644119	chr8-27	3.94	+	0	PRDM16_50KB_MRNA_BAT
chr8	119910359	124345724	ENSMUSG00000006362_Cbfa2t3	-	chr8	120644699	120644899	chr8-214	2.01	+	0	PRDM16_50KB_MRNA_BAT
chr8	119910359	124345724	ENSMUSG00000006362_Cbfa2t3	-	chr8	121551641	121551841	chr8-578	1.18	+	0	PRDM16_50KB_MRNA_BAT
chr8	119910359	124345724	ENSMUSG00000006362_Cbfa2t3	-	chr8	121563084	121563284	chr8-19	4.34	+	0	PRDM16_50KB_MRNA_BAT
chr8	119910359	124345724	ENSMUSG00000006362_Cbfa2t3	-	chr8	121573370	121573570	chr8-67	3.16	+	0	PRDM16_50KB_MRNA_BAT
chr8	119910359	124345724	ENSMUSG00000006362_Cbfa2t3	-	chr8	121580541	121580741	chr8-269	1.78	+	0	PRDM16_50KB_MRNA_BAT
chr8	119910359	124345724	ENSMUSG00000006362_Cbfa2t3	-	chr8	121695618	121695818	chr8-50	3.31	+	0	PRDM16_50KB_MRNA_BAT
chr8	119910359	124345724	ENSMUSG00000006362_Cbfa2t3	-	chr8	121919886	121920086	chr8-25	3.76	+	0	PRDM16_50KB_MRNA_BAT
chr8	119910359	124345724	ENSMUSG00000006362_Cbfa2t3	-	chr8	122018486	122018686	chr8-138	2.46	+	0	PRDM16_50KB_MRNA_BAT
chr8	119910359	124345724	ENSMUSG00000006362_Cbfa2t3	-	chr8	122529350	122529550	chr8-546	1.2	+	0	PRDM16_50KB_MRNA_BAT
chr8	119910359	124345724	ENSMUSG00000006362_Cbfa2t3	-	chr8	122550325	122550525	chr8-143	2.31	+	0	PRDM16_50KB_MRNA_BAT
chr8	119910359	124345724	ENSMUSG00000006362_Cbfa2t3	-	chr8	122913973	122914173	chr8-548	1.25	+	0	PRDM16_50KB_MRNA_BAT
chr8	119910359	124345724	ENSMUSG00000006362_Cbfa2t3	-	chr8	123999645	123999845	chr8-526	1.23	+	0	PRDM16_50KB_MRNA_BAT
chr8	119910359	124345724	ENSMUSG00000006362_Cbfa2t3	-	chr8	124172014	124172214	chr8-512	1.38	+	0	PRDM16_50KB_MRNA_BAT
chr8	119910359	124345724	ENSMUSG00000006362_Cbfa2t3	-	chr8	124193060	124193260	chr8-712	1.08	+	0	PRDM16_50KB_MRNA_BAT
chr8	119910359	124345724	ENSMUSG00000006362_Cbfa2t3	-	chr8	124266132	124266332	chr8-12	4.89	+	0	PRDM16_50KB_MRNA_BAT
chr8	119910359	124345724	ENSMUSG00000006362_Cbfa2t3	-	chr8	124278041	124278241	chr8-2	6.62	+	0	PRDM16_50KB_MRNA_BAT
chr8	119910359	124345724	ENSMUSG00000006362_Cbfa2t3	-	chr8	124285215	124285415	chr8-96	2.86	+	0	PRDM16_50KB_MRNA_BAT
chr15	85205948	85286535	ENSMUSG00000006369_Fbln1	+	chr15	85232282	85232482	chr15-51	3.01	+	0	PRDM16_50KB_MRNA_BAT
chr1	171250420	171260637	ENSMUSG00000006403_Adamts4	+	chr1	171212374	171212574	chr1-433	1.45	+	-37847	PRDM16_50KB_MRNA_BAT
chr1	171370098	171388598	ENSMUSG00000006411_Pvrl4	+	chr1	171344139	171344339	chr1-737	1.13	+	-25760	PRDM16_50KB_MRNA_BAT
chr1	171345669	171360798	ENSMUSG00000006412_Pfdn2	+	chr1	171344139	171344339	chr1-737	1.13	+	-1331	PRDM16_50KB_MRNA_BAT
chrX	36823736	36874111	ENSMUSG00000006423_C330007P06Rik	-	chrX	36859730	36859930	chrX-20	1.63	+	0	PRDM16_50KB_MRNA_BAT
chr19	47178819	47259440	ENSMUSG00000006435_Neurl1a	+	chr19	47248860	47249060	chr19-478	1.08	+	0	PRDM16_50KB_MRNA_BAT
chr19	4711207	4811634	ENSMUSG00000006456_Rbm14	-	chr19	4829255	4829455	chr19-41	2.73	+	-17622	PRDM16_50KB_MRNA_BAT
chr2	167691176	167729172	ENSMUSG00000006462_A530013C23Rik	+	chr2	167692828	167693028	chr2-76	3.01	+	0	PRDM16_50KB_MRNA_BAT
chr2	167691176	167729172	ENSMUSG00000006462_A530013C23Rik	+	chr2	167722691	167722891	chr2-418	1.58	+	0	PRDM16_50KB_MRNA_BAT
chr2	167691176	167729172	ENSMUSG00000006462_A530013C23Rik	+	chr2	167714494	167714694	chr2-539	1.5	+	0	PRDM16_50KB_MRNA_BAT
chr19	4878667	4885397	ENSMUSG00000006463_Zdhhc24	+	chr19	4833999	4834199	chr19-107	1.81	+	-44469	PRDM16_50KB_MRNA_BAT
chr8	119910359	124345724	ENSMUSG00000006517_Mvd	-	chr8	120243319	120243519	chr8-194	2.03	+	0	PRDM16_50KB_MRNA_BAT
chr8	119910359	124345724	ENSMUSG00000006517_Mvd	-	chr8	120289872	120290072	chr8-94	3.03	+	0	PRDM16_50KB_MRNA_BAT
chr8	119910359	124345724	ENSMUSG00000006517_Mvd	-	chr8	120292244	120292444	chr8-319	1.65	+	0	PRDM16_50KB_MRNA_BAT
chr8	119910359	124345724	ENSMUSG00000006517_Mvd	-	chr8	120348109	120348309	chr8-7	5.19	+	0	PRDM16_50KB_MRNA_BAT
chr8	119910359	124345724	ENSMUSG00000006517_Mvd	-	chr8	120351781	120351981	chr8-37	3.71	+	0	PRDM16_50KB_MRNA_BAT
chr8	119910359	124345724	ENSMUSG00000006517_Mvd	-	chr8	120365301	120365501	chr8-576	1.13	+	0	PRDM16_50KB_MRNA_BAT
chr8	119910359	124345724	ENSMUSG00000006517_Mvd	-	chr8	120382591	120382791	chr8-47	3.31	+	0	PRDM16_50KB_MRNA_BAT
chr8	119910359	124345724	ENSMUSG00000006517_Mvd	-	chr8	120378374	120378574	chr8-544	1.23	+	0	PRDM16_50KB_MRNA_BAT
chr8	119910359	124345724	ENSMUSG00000006517_Mvd	-	chr8	120393882	120394082	chr8-160	2.16	+	0	PRDM16_50KB_MRNA_BAT
chr8	119910359	124345724	ENSMUSG00000006517_Mvd	-	chr8	120421701	120421901	chr8-73	3.01	+	0	PRDM16_50KB_MRNA_BAT
chr8	119910359	124345724	ENSMUSG00000006517_Mvd	-	chr8	120414333	120414533	chr8-405	1.48	+	0	PRDM16_50KB_MRNA_BAT
chr8	119910359	124345724	ENSMUSG00000006517_Mvd	-	chr8	120449207	120449407	chr8-634	1.18	+	0	PRDM16_50KB_MRNA_BAT
chr8	119910359	124345724	ENSMUSG00000006517_Mvd	-	chr8	120464731	120464931	chr8-124	2.46	+	0	PRDM16_50KB_MRNA_BAT
chr8	119910359	124345724	ENSMUSG00000006517_Mvd	-	chr8	120465809	120466009	chr8-741	1.08	+	0	PRDM16_50KB_MRNA_BAT
chr8	119910359	124345724	ENSMUSG00000006517_Mvd	-	chr8	120482359	120482559	chr8-66	3.16	+	0	PRDM16_50KB_MRNA_BAT
chr8	119910359	124345724	ENSMUSG00000006517_Mvd	-	chr8	120517832	120518032	chr8-40	3.56	+	0	PRDM16_50KB_MRNA_BAT
chr8	119910359	124345724	ENSMUSG00000006517_Mvd	-	chr8	120616939	120617139	chr8-5	5.62	+	0	PRDM16_50KB_MRNA_BAT
chr8	119910359	124345724	ENSMUSG00000006517_Mvd	-	chr8	120643919	120644119	chr8-27	3.94	+	0	PRDM16_50KB_MRNA_BAT
chr8	119910359	124345724	ENSMUSG00000006517_Mvd	-	chr8	120644699	120644899	chr8-214	2.01	+	0	PRDM16_50KB_MRNA_BAT
chr8	119910359	124345724	ENSMUSG00000006517_Mvd	-	chr8	121551641	121551841	chr8-578	1.18	+	0	PRDM16_50KB_MRNA_BAT
chr8	119910359	124345724	ENSMUSG00000006517_Mvd	-	chr8	121563084	121563284	chr8-19	4.34	+	0	PRDM16_50KB_MRNA_BAT
chr8	119910359	124345724	ENSMUSG00000006517_Mvd	-	chr8	121573370	121573570	chr8-67	3.16	+	0	PRDM16_50KB_MRNA_BAT
chr8	119910359	124345724	ENSMUSG00000006517_Mvd	-	chr8	121580541	121580741	chr8-269	1.78	+	0	PRDM16_50KB_MRNA_BAT
chr8	119910359	124345724	ENSMUSG00000006517_Mvd	-	chr8	121695618	121695818	chr8-50	3.31	+	0	PRDM16_50KB_MRNA_BAT
chr8	119910359	124345724	ENSMUSG00000006517_Mvd	-	chr8	121919886	121920086	chr8-25	3.76	+	0	PRDM16_50KB_MRNA_BAT
chr8	119910359	124345724	ENSMUSG00000006517_Mvd	-	chr8	122018486	122018686	chr8-138	2.46	+	0	PRDM16_50KB_MRNA_BAT
chr8	119910359	124345724	ENSMUSG00000006517_Mvd	-	chr8	122529350	122529550	chr8-546	1.2	+	0	PRDM16_50KB_MRNA_BAT
chr8	119910359	124345724	ENSMUSG00000006517_Mvd	-	chr8	122550325	122550525	chr8-143	2.31	+	0	PRDM16_50KB_MRNA_BAT
chr8	119910359	124345724	ENSMUSG00000006517_Mvd	-	chr8	122913973	122914173	chr8-548	1.25	+	0	PRDM16_50KB_MRNA_BAT
chr8	119910359	124345724	ENSMUSG00000006517_Mvd	-	chr8	123999645	123999845	chr8-526	1.23	+	0	PRDM16_50KB_MRNA_BAT
chr8	119910359	124345724	ENSMUSG00000006517_Mvd	-	chr8	124172014	124172214	chr8-512	1.38	+	0	PRDM16_50KB_MRNA_BAT
chr8	119910359	124345724	ENSMUSG00000006517_Mvd	-	chr8	124193060	124193260	chr8-712	1.08	+	0	PRDM16_50KB_MRNA_BAT
chr8	119910359	124345724	ENSMUSG00000006517_Mvd	-	chr8	124266132	124266332	chr8-12	4.89	+	0	PRDM16_50KB_MRNA_BAT
chr8	119910359	124345724	ENSMUSG00000006517_Mvd	-	chr8	124278041	124278241	chr8-2	6.62	+	0	PRDM16_50KB_MRNA_BAT
chr8	119910359	124345724	ENSMUSG00000006517_Mvd	-	chr8	124285215	124285415	chr8-96	2.86	+	0	PRDM16_50KB_MRNA_BAT
chr8	119910359	124345724	ENSMUSG00000006519_Cyba	-	chr8	120243319	120243519	chr8-194	2.03	+	0	PRDM16_50KB_MRNA_BAT
chr8	119910359	124345724	ENSMUSG00000006519_Cyba	-	chr8	120289872	120290072	chr8-94	3.03	+	0	PRDM16_50KB_MRNA_BAT
chr8	119910359	124345724	ENSMUSG00000006519_Cyba	-	chr8	120292244	120292444	chr8-319	1.65	+	0	PRDM16_50KB_MRNA_BAT
chr8	119910359	124345724	ENSMUSG00000006519_Cyba	-	chr8	120348109	120348309	chr8-7	5.19	+	0	PRDM16_50KB_MRNA_BAT
chr8	119910359	124345724	ENSMUSG00000006519_Cyba	-	chr8	120351781	120351981	chr8-37	3.71	+	0	PRDM16_50KB_MRNA_BAT
chr8	119910359	124345724	ENSMUSG00000006519_Cyba	-	chr8	120365301	120365501	chr8-576	1.13	+	0	PRDM16_50KB_MRNA_BAT
chr8	119910359	124345724	ENSMUSG00000006519_Cyba	-	chr8	120382591	120382791	chr8-47	3.31	+	0	PRDM16_50KB_MRNA_BAT
chr8	119910359	124345724	ENSMUSG00000006519_Cyba	-	chr8	120378374	120378574	chr8-544	1.23	+	0	PRDM16_50KB_MRNA_BAT
chr8	119910359	124345724	ENSMUSG00000006519_Cyba	-	chr8	120393882	120394082	chr8-160	2.16	+	0	PRDM16_50KB_MRNA_BAT
chr8	119910359	124345724	ENSMUSG00000006519_Cyba	-	chr8	120421701	120421901	chr8-73	3.01	+	0	PRDM16_50KB_MRNA_BAT
chr8	119910359	124345724	ENSMUSG00000006519_Cyba	-	chr8	120414333	120414533	chr8-405	1.48	+	0	PRDM16_50KB_MRNA_BAT
chr8	119910359	124345724	ENSMUSG00000006519_Cyba	-	chr8	120449207	120449407	chr8-634	1.18	+	0	PRDM16_50KB_MRNA_BAT
chr8	119910359	124345724	ENSMUSG00000006519_Cyba	-	chr8	120464731	120464931	chr8-124	2.46	+	0	PRDM16_50KB_MRNA_BAT
chr8	119910359	124345724	ENSMUSG00000006519_Cyba	-	chr8	120465809	120466009	chr8-741	1.08	+	0	PRDM16_50KB_MRNA_BAT
chr8	119910359	124345724	ENSMUSG00000006519_Cyba	-	chr8	120482359	120482559	chr8-66	3.16	+	0	PRDM16_50KB_MRNA_BAT
chr8	119910359	124345724	ENSMUSG00000006519_Cyba	-	chr8	120517832	120518032	chr8-40	3.56	+	0	PRDM16_50KB_MRNA_BAT
chr8	119910359	124345724	ENSMUSG00000006519_Cyba	-	chr8	120616939	120617139	chr8-5	5.62	+	0	PRDM16_50KB_MRNA_BAT
chr8	119910359	124345724	ENSMUSG00000006519_Cyba	-	chr8	120643919	120644119	chr8-27	3.94	+	0	PRDM16_50KB_MRNA_BAT
chr8	119910359	124345724	ENSMUSG00000006519_Cyba	-	chr8	120644699	120644899	chr8-214	2.01	+	0	PRDM16_50KB_MRNA_BAT
chr8	119910359	124345724	ENSMUSG00000006519_Cyba	-	chr8	121551641	121551841	chr8-578	1.18	+	0	PRDM16_50KB_MRNA_BAT
chr8	119910359	124345724	ENSMUSG00000006519_Cyba	-	chr8	121563084	121563284	chr8-19	4.34	+	0	PRDM16_50KB_MRNA_BAT
chr8	119910359	124345724	ENSMUSG00000006519_Cyba	-	chr8	121573370	121573570	chr8-67	3.16	+	0	PRDM16_50KB_MRNA_BAT
chr8	119910359	124345724	ENSMUSG00000006519_Cyba	-	chr8	121580541	121580741	chr8-269	1.78	+	0	PRDM16_50KB_MRNA_BAT
chr8	119910359	124345724	ENSMUSG00000006519_Cyba	-	chr8	121695618	121695818	chr8-50	3.31	+	0	PRDM16_50KB_MRNA_BAT
chr8	119910359	124345724	ENSMUSG00000006519_Cyba	-	chr8	121919886	121920086	chr8-25	3.76	+	0	PRDM16_50KB_MRNA_BAT
chr8	119910359	124345724	ENSMUSG00000006519_Cyba	-	chr8	122018486	122018686	chr8-138	2.46	+	0	PRDM16_50KB_MRNA_BAT
chr8	119910359	124345724	ENSMUSG00000006519_Cyba	-	chr8	122529350	122529550	chr8-546	1.2	+	0	PRDM16_50KB_MRNA_BAT
chr8	119910359	124345724	ENSMUSG00000006519_Cyba	-	chr8	122550325	122550525	chr8-143	2.31	+	0	PRDM16_50KB_MRNA_BAT
chr8	119910359	124345724	ENSMUSG00000006519_Cyba	-	chr8	122913973	122914173	chr8-548	1.25	+	0	PRDM16_50KB_MRNA_BAT
chr8	119910359	124345724	ENSMUSG00000006519_Cyba	-	chr8	123999645	123999845	chr8-526	1.23	+	0	PRDM16_50KB_MRNA_BAT
chr8	119910359	124345724	ENSMUSG00000006519_Cyba	-	chr8	124172014	124172214	chr8-512	1.38	+	0	PRDM16_50KB_MRNA_BAT
chr8	119910359	124345724	ENSMUSG00000006519_Cyba	-	chr8	124193060	124193260	chr8-712	1.08	+	0	PRDM16_50KB_MRNA_BAT
chr8	119910359	124345724	ENSMUSG00000006519_Cyba	-	chr8	124266132	124266332	chr8-12	4.89	+	0	PRDM16_50KB_MRNA_BAT
chr8	119910359	124345724	ENSMUSG00000006519_Cyba	-	chr8	124278041	124278241	chr8-2	6.62	+	0	PRDM16_50KB_MRNA_BAT
chr8	119910359	124345724	ENSMUSG00000006519_Cyba	-	chr8	124285215	124285415	chr8-96	2.86	+	0	PRDM16_50KB_MRNA_BAT
chr14	30825589	30876986	ENSMUSG00000006526_Tmem110	+	chr14	30829055	30829255	chr14-33	2.96	+	0	PRDM16_50KB_MRNA_BAT
chr14	30825589	30876986	ENSMUSG00000006526_Tmem110	+	chr14	30828171	30828371	chr14-389	1.15	+	0	PRDM16_50KB_MRNA_BAT
chr14	30825589	30876986	ENSMUSG00000006526_Tmem110	+	chr14	30855403	30855603	chr14-18	3.56	+	0	PRDM16_50KB_MRNA_BAT
chr14	30714848	30822713	ENSMUSG00000006527_Sfmbt1	+	chr14	30819632	30819832	chr14-128	1.73	+	0	PRDM16_50KB_MRNA_BAT
chr8	119910359	124345724	ENSMUSG00000006585_Cdt1	+	chr8	120243319	120243519	chr8-194	2.03	+	0	PRDM16_50KB_MRNA_BAT
chr8	119910359	124345724	ENSMUSG00000006585_Cdt1	+	chr8	120289872	120290072	chr8-94	3.03	+	0	PRDM16_50KB_MRNA_BAT
chr8	119910359	124345724	ENSMUSG00000006585_Cdt1	+	chr8	120292244	120292444	chr8-319	1.65	+	0	PRDM16_50KB_MRNA_BAT
chr8	119910359	124345724	ENSMUSG00000006585_Cdt1	+	chr8	120348109	120348309	chr8-7	5.19	+	0	PRDM16_50KB_MRNA_BAT
chr8	119910359	124345724	ENSMUSG00000006585_Cdt1	+	chr8	120351781	120351981	chr8-37	3.71	+	0	PRDM16_50KB_MRNA_BAT
chr8	119910359	124345724	ENSMUSG00000006585_Cdt1	+	chr8	120365301	120365501	chr8-576	1.13	+	0	PRDM16_50KB_MRNA_BAT
chr8	119910359	124345724	ENSMUSG00000006585_Cdt1	+	chr8	120382591	120382791	chr8-47	3.31	+	0	PRDM16_50KB_MRNA_BAT
chr8	119910359	124345724	ENSMUSG00000006585_Cdt1	+	chr8	120378374	120378574	chr8-544	1.23	+	0	PRDM16_50KB_MRNA_BAT
chr8	119910359	124345724	ENSMUSG00000006585_Cdt1	+	chr8	120393882	120394082	chr8-160	2.16	+	0	PRDM16_50KB_MRNA_BAT
chr8	119910359	124345724	ENSMUSG00000006585_Cdt1	+	chr8	120421701	120421901	chr8-73	3.01	+	0	PRDM16_50KB_MRNA_BAT
chr8	119910359	124345724	ENSMUSG00000006585_Cdt1	+	chr8	120414333	120414533	chr8-405	1.48	+	0	PRDM16_50KB_MRNA_BAT
chr8	119910359	124345724	ENSMUSG00000006585_Cdt1	+	chr8	120449207	120449407	chr8-634	1.18	+	0	PRDM16_50KB_MRNA_BAT
chr8	119910359	124345724	ENSMUSG00000006585_Cdt1	+	chr8	120464731	120464931	chr8-124	2.46	+	0	PRDM16_50KB_MRNA_BAT
chr8	119910359	124345724	ENSMUSG00000006585_Cdt1	+	chr8	120465809	120466009	chr8-741	1.08	+	0	PRDM16_50KB_MRNA_BAT
chr8	119910359	124345724	ENSMUSG00000006585_Cdt1	+	chr8	120482359	120482559	chr8-66	3.16	+	0	PRDM16_50KB_MRNA_BAT
chr8	119910359	124345724	ENSMUSG00000006585_Cdt1	+	chr8	120517832	120518032	chr8-40	3.56	+	0	PRDM16_50KB_MRNA_BAT
chr8	119910359	124345724	ENSMUSG00000006585_Cdt1	+	chr8	120616939	120617139	chr8-5	5.62	+	0	PRDM16_50KB_MRNA_BAT
chr8	119910359	124345724	ENSMUSG00000006585_Cdt1	+	chr8	120643919	120644119	chr8-27	3.94	+	0	PRDM16_50KB_MRNA_BAT
chr8	119910359	124345724	ENSMUSG00000006585_Cdt1	+	chr8	120644699	120644899	chr8-214	2.01	+	0	PRDM16_50KB_MRNA_BAT
chr8	119910359	124345724	ENSMUSG00000006585_Cdt1	+	chr8	121551641	121551841	chr8-578	1.18	+	0	PRDM16_50KB_MRNA_BAT
chr8	119910359	124345724	ENSMUSG00000006585_Cdt1	+	chr8	121563084	121563284	chr8-19	4.34	+	0	PRDM16_50KB_MRNA_BAT
chr8	119910359	124345724	ENSMUSG00000006585_Cdt1	+	chr8	121573370	121573570	chr8-67	3.16	+	0	PRDM16_50KB_MRNA_BAT
chr8	119910359	124345724	ENSMUSG00000006585_Cdt1	+	chr8	121580541	121580741	chr8-269	1.78	+	0	PRDM16_50KB_MRNA_BAT
chr8	119910359	124345724	ENSMUSG00000006585_Cdt1	+	chr8	121695618	121695818	chr8-50	3.31	+	0	PRDM16_50KB_MRNA_BAT
chr8	119910359	124345724	ENSMUSG00000006585_Cdt1	+	chr8	121919886	121920086	chr8-25	3.76	+	0	PRDM16_50KB_MRNA_BAT
chr8	119910359	124345724	ENSMUSG00000006585_Cdt1	+	chr8	122018486	122018686	chr8-138	2.46	+	0	PRDM16_50KB_MRNA_BAT
chr8	119910359	124345724	ENSMUSG00000006585_Cdt1	+	chr8	122529350	122529550	chr8-546	1.2	+	0	PRDM16_50KB_MRNA_BAT
chr8	119910359	124345724	ENSMUSG00000006585_Cdt1	+	chr8	122550325	122550525	chr8-143	2.31	+	0	PRDM16_50KB_MRNA_BAT
chr8	119910359	124345724	ENSMUSG00000006585_Cdt1	+	chr8	122913973	122914173	chr8-548	1.25	+	0	PRDM16_50KB_MRNA_BAT
chr8	119910359	124345724	ENSMUSG00000006585_Cdt1	+	chr8	123999645	123999845	chr8-526	1.23	+	0	PRDM16_50KB_MRNA_BAT
chr8	119910359	124345724	ENSMUSG00000006585_Cdt1	+	chr8	124172014	124172214	chr8-512	1.38	+	0	PRDM16_50KB_MRNA_BAT
chr8	119910359	124345724	ENSMUSG00000006585_Cdt1	+	chr8	124193060	124193260	chr8-712	1.08	+	0	PRDM16_50KB_MRNA_BAT
chr8	119910359	124345724	ENSMUSG00000006585_Cdt1	+	chr8	124266132	124266332	chr8-12	4.89	+	0	PRDM16_50KB_MRNA_BAT
chr8	119910359	124345724	ENSMUSG00000006585_Cdt1	+	chr8	124278041	124278241	chr8-2	6.62	+	0	PRDM16_50KB_MRNA_BAT
chr8	119910359	124345724	ENSMUSG00000006585_Cdt1	+	chr8	124285215	124285415	chr8-96	2.86	+	0	PRDM16_50KB_MRNA_BAT
chr8	119910359	124345724	ENSMUSG00000006587_Snai3	-	chr8	120243319	120243519	chr8-194	2.03	+	0	PRDM16_50KB_MRNA_BAT
chr8	119910359	124345724	ENSMUSG00000006587_Snai3	-	chr8	120289872	120290072	chr8-94	3.03	+	0	PRDM16_50KB_MRNA_BAT
chr8	119910359	124345724	ENSMUSG00000006587_Snai3	-	chr8	120292244	120292444	chr8-319	1.65	+	0	PRDM16_50KB_MRNA_BAT
chr8	119910359	124345724	ENSMUSG00000006587_Snai3	-	chr8	120348109	120348309	chr8-7	5.19	+	0	PRDM16_50KB_MRNA_BAT
chr8	119910359	124345724	ENSMUSG00000006587_Snai3	-	chr8	120351781	120351981	chr8-37	3.71	+	0	PRDM16_50KB_MRNA_BAT
chr8	119910359	124345724	ENSMUSG00000006587_Snai3	-	chr8	120365301	120365501	chr8-576	1.13	+	0	PRDM16_50KB_MRNA_BAT
chr8	119910359	124345724	ENSMUSG00000006587_Snai3	-	chr8	120382591	120382791	chr8-47	3.31	+	0	PRDM16_50KB_MRNA_BAT
chr8	119910359	124345724	ENSMUSG00000006587_Snai3	-	chr8	120378374	120378574	chr8-544	1.23	+	0	PRDM16_50KB_MRNA_BAT
chr8	119910359	124345724	ENSMUSG00000006587_Snai3	-	chr8	120393882	120394082	chr8-160	2.16	+	0	PRDM16_50KB_MRNA_BAT
chr8	119910359	124345724	ENSMUSG00000006587_Snai3	-	chr8	120421701	120421901	chr8-73	3.01	+	0	PRDM16_50KB_MRNA_BAT
chr8	119910359	124345724	ENSMUSG00000006587_Snai3	-	chr8	120414333	120414533	chr8-405	1.48	+	0	PRDM16_50KB_MRNA_BAT
chr8	119910359	124345724	ENSMUSG00000006587_Snai3	-	chr8	120449207	120449407	chr8-634	1.18	+	0	PRDM16_50KB_MRNA_BAT
chr8	119910359	124345724	ENSMUSG00000006587_Snai3	-	chr8	120464731	120464931	chr8-124	2.46	+	0	PRDM16_50KB_MRNA_BAT
chr8	119910359	124345724	ENSMUSG00000006587_Snai3	-	chr8	120465809	120466009	chr8-741	1.08	+	0	PRDM16_50KB_MRNA_BAT
chr8	119910359	124345724	ENSMUSG00000006587_Snai3	-	chr8	120482359	120482559	chr8-66	3.16	+	0	PRDM16_50KB_MRNA_BAT
chr8	119910359	124345724	ENSMUSG00000006587_Snai3	-	chr8	120517832	120518032	chr8-40	3.56	+	0	PRDM16_50KB_MRNA_BAT
chr8	119910359	124345724	ENSMUSG00000006587_Snai3	-	chr8	120616939	120617139	chr8-5	5.62	+	0	PRDM16_50KB_MRNA_BAT
chr8	119910359	124345724	ENSMUSG00000006587_Snai3	-	chr8	120643919	120644119	chr8-27	3.94	+	0	PRDM16_50KB_MRNA_BAT
chr8	119910359	124345724	ENSMUSG00000006587_Snai3	-	chr8	120644699	120644899	chr8-214	2.01	+	0	PRDM16_50KB_MRNA_BAT
chr8	119910359	124345724	ENSMUSG00000006587_Snai3	-	chr8	121551641	121551841	chr8-578	1.18	+	0	PRDM16_50KB_MRNA_BAT
chr8	119910359	124345724	ENSMUSG00000006587_Snai3	-	chr8	121563084	121563284	chr8-19	4.34	+	0	PRDM16_50KB_MRNA_BAT
chr8	119910359	124345724	ENSMUSG00000006587_Snai3	-	chr8	121573370	121573570	chr8-67	3.16	+	0	PRDM16_50KB_MRNA_BAT
chr8	119910359	124345724	ENSMUSG00000006587_Snai3	-	chr8	121580541	121580741	chr8-269	1.78	+	0	PRDM16_50KB_MRNA_BAT
chr8	119910359	124345724	ENSMUSG00000006587_Snai3	-	chr8	121695618	121695818	chr8-50	3.31	+	0	PRDM16_50KB_MRNA_BAT
chr8	119910359	124345724	ENSMUSG00000006587_Snai3	-	chr8	121919886	121920086	chr8-25	3.76	+	0	PRDM16_50KB_MRNA_BAT
chr8	119910359	124345724	ENSMUSG00000006587_Snai3	-	chr8	122018486	122018686	chr8-138	2.46	+	0	PRDM16_50KB_MRNA_BAT
chr8	119910359	124345724	ENSMUSG00000006587_Snai3	-	chr8	122529350	122529550	chr8-546	1.2	+	0	PRDM16_50KB_MRNA_BAT
chr8	119910359	124345724	ENSMUSG00000006587_Snai3	-	chr8	122550325	122550525	chr8-143	2.31	+	0	PRDM16_50KB_MRNA_BAT
chr8	119910359	124345724	ENSMUSG00000006587_Snai3	-	chr8	122913973	122914173	chr8-548	1.25	+	0	PRDM16_50KB_MRNA_BAT
chr8	119910359	124345724	ENSMUSG00000006587_Snai3	-	chr8	123999645	123999845	chr8-526	1.23	+	0	PRDM16_50KB_MRNA_BAT
chr8	119910359	124345724	ENSMUSG00000006587_Snai3	-	chr8	124172014	124172214	chr8-512	1.38	+	0	PRDM16_50KB_MRNA_BAT
chr8	119910359	124345724	ENSMUSG00000006587_Snai3	-	chr8	124193060	124193260	chr8-712	1.08	+	0	PRDM16_50KB_MRNA_BAT
chr8	119910359	124345724	ENSMUSG00000006587_Snai3	-	chr8	124266132	124266332	chr8-12	4.89	+	0	PRDM16_50KB_MRNA_BAT
chr8	119910359	124345724	ENSMUSG00000006587_Snai3	-	chr8	124278041	124278241	chr8-2	6.62	+	0	PRDM16_50KB_MRNA_BAT
chr8	119910359	124345724	ENSMUSG00000006587_Snai3	-	chr8	124285215	124285415	chr8-96	2.86	+	0	PRDM16_50KB_MRNA_BAT
chr8	119910359	124345724	ENSMUSG00000006589_Aprt	-	chr8	120243319	120243519	chr8-194	2.03	+	0	PRDM16_50KB_MRNA_BAT
chr8	119910359	124345724	ENSMUSG00000006589_Aprt	-	chr8	120289872	120290072	chr8-94	3.03	+	0	PRDM16_50KB_MRNA_BAT
chr8	119910359	124345724	ENSMUSG00000006589_Aprt	-	chr8	120292244	120292444	chr8-319	1.65	+	0	PRDM16_50KB_MRNA_BAT
chr8	119910359	124345724	ENSMUSG00000006589_Aprt	-	chr8	120348109	120348309	chr8-7	5.19	+	0	PRDM16_50KB_MRNA_BAT
chr8	119910359	124345724	ENSMUSG00000006589_Aprt	-	chr8	120351781	120351981	chr8-37	3.71	+	0	PRDM16_50KB_MRNA_BAT
chr8	119910359	124345724	ENSMUSG00000006589_Aprt	-	chr8	120365301	120365501	chr8-576	1.13	+	0	PRDM16_50KB_MRNA_BAT
chr8	119910359	124345724	ENSMUSG00000006589_Aprt	-	chr8	120382591	120382791	chr8-47	3.31	+	0	PRDM16_50KB_MRNA_BAT
chr8	119910359	124345724	ENSMUSG00000006589_Aprt	-	chr8	120378374	120378574	chr8-544	1.23	+	0	PRDM16_50KB_MRNA_BAT
chr8	119910359	124345724	ENSMUSG00000006589_Aprt	-	chr8	120393882	120394082	chr8-160	2.16	+	0	PRDM16_50KB_MRNA_BAT
chr8	119910359	124345724	ENSMUSG00000006589_Aprt	-	chr8	120421701	120421901	chr8-73	3.01	+	0	PRDM16_50KB_MRNA_BAT
chr8	119910359	124345724	ENSMUSG00000006589_Aprt	-	chr8	120414333	120414533	chr8-405	1.48	+	0	PRDM16_50KB_MRNA_BAT
chr8	119910359	124345724	ENSMUSG00000006589_Aprt	-	chr8	120449207	120449407	chr8-634	1.18	+	0	PRDM16_50KB_MRNA_BAT
chr8	119910359	124345724	ENSMUSG00000006589_Aprt	-	chr8	120464731	120464931	chr8-124	2.46	+	0	PRDM16_50KB_MRNA_BAT
chr8	119910359	124345724	ENSMUSG00000006589_Aprt	-	chr8	120465809	120466009	chr8-741	1.08	+	0	PRDM16_50KB_MRNA_BAT
chr8	119910359	124345724	ENSMUSG00000006589_Aprt	-	chr8	120482359	120482559	chr8-66	3.16	+	0	PRDM16_50KB_MRNA_BAT
chr8	119910359	124345724	ENSMUSG00000006589_Aprt	-	chr8	120517832	120518032	chr8-40	3.56	+	0	PRDM16_50KB_MRNA_BAT
chr8	119910359	124345724	ENSMUSG00000006589_Aprt	-	chr8	120616939	120617139	chr8-5	5.62	+	0	PRDM16_50KB_MRNA_BAT
chr8	119910359	124345724	ENSMUSG00000006589_Aprt	-	chr8	120643919	120644119	chr8-27	3.94	+	0	PRDM16_50KB_MRNA_BAT
chr8	119910359	124345724	ENSMUSG00000006589_Aprt	-	chr8	120644699	120644899	chr8-214	2.01	+	0	PRDM16_50KB_MRNA_BAT
chr8	119910359	124345724	ENSMUSG00000006589_Aprt	-	chr8	121551641	121551841	chr8-578	1.18	+	0	PRDM16_50KB_MRNA_BAT
chr8	119910359	124345724	ENSMUSG00000006589_Aprt	-	chr8	121563084	121563284	chr8-19	4.34	+	0	PRDM16_50KB_MRNA_BAT
chr8	119910359	124345724	ENSMUSG00000006589_Aprt	-	chr8	121573370	121573570	chr8-67	3.16	+	0	PRDM16_50KB_MRNA_BAT
chr8	119910359	124345724	ENSMUSG00000006589_Aprt	-	chr8	121580541	121580741	chr8-269	1.78	+	0	PRDM16_50KB_MRNA_BAT
chr8	119910359	124345724	ENSMUSG00000006589_Aprt	-	chr8	121695618	121695818	chr8-50	3.31	+	0	PRDM16_50KB_MRNA_BAT
chr8	119910359	124345724	ENSMUSG00000006589_Aprt	-	chr8	121919886	121920086	chr8-25	3.76	+	0	PRDM16_50KB_MRNA_BAT
chr8	119910359	124345724	ENSMUSG00000006589_Aprt	-	chr8	122018486	122018686	chr8-138	2.46	+	0	PRDM16_50KB_MRNA_BAT
chr8	119910359	124345724	ENSMUSG00000006589_Aprt	-	chr8	122529350	122529550	chr8-546	1.2	+	0	PRDM16_50KB_MRNA_BAT
chr8	119910359	124345724	ENSMUSG00000006589_Aprt	-	chr8	122550325	122550525	chr8-143	2.31	+	0	PRDM16_50KB_MRNA_BAT
chr8	119910359	124345724	ENSMUSG00000006589_Aprt	-	chr8	122913973	122914173	chr8-548	1.25	+	0	PRDM16_50KB_MRNA_BAT
chr8	119910359	124345724	ENSMUSG00000006589_Aprt	-	chr8	123999645	123999845	chr8-526	1.23	+	0	PRDM16_50KB_MRNA_BAT
chr8	119910359	124345724	ENSMUSG00000006589_Aprt	-	chr8	124172014	124172214	chr8-512	1.38	+	0	PRDM16_50KB_MRNA_BAT
chr8	119910359	124345724	ENSMUSG00000006589_Aprt	-	chr8	124193060	124193260	chr8-712	1.08	+	0	PRDM16_50KB_MRNA_BAT
chr8	119910359	124345724	ENSMUSG00000006589_Aprt	-	chr8	124266132	124266332	chr8-12	4.89	+	0	PRDM16_50KB_MRNA_BAT
chr8	119910359	124345724	ENSMUSG00000006589_Aprt	-	chr8	124278041	124278241	chr8-2	6.62	+	0	PRDM16_50KB_MRNA_BAT
chr8	119910359	124345724	ENSMUSG00000006589_Aprt	-	chr8	124285215	124285415	chr8-96	2.86	+	0	PRDM16_50KB_MRNA_BAT
chr13	23702033	23710854	ENSMUSG00000006611_Hfe	-	chr13	23711229	23711429	chr13-170	1.88	+	-376	PRDM16_50KB_MRNA_BAT
chr4	137319695	137357720	ENSMUSG00000006699_Cdc42	-	chr4	137393840	137394040	chr4-4	6.12	+	-36121	PRDM16_50KB_MRNA_BAT
chr13	24845134	24901270	ENSMUSG00000006711_D130043K22Rik	+	chr13	24825764	24825964	chr13-402	1.3	+	-19171	PRDM16_50KB_MRNA_BAT
chr13	24751844	24761923	ENSMUSG00000006715_Gmnn	-	chr13	24791423	24791623	chr13-248	1.5	+	-29501	PRDM16_50KB_MRNA_BAT
chr13	24817947	24831517	ENSMUSG00000006717_Acot13	-	chr13	24825764	24825964	chr13-402	1.3	+	0	PRDM16_50KB_MRNA_BAT
chr10	127031181	127046365	ENSMUSG00000006732_Mettl1	+	chr10	126986660	126986860	chr10-149	2.11	+	-44322	PRDM16_50KB_MRNA_BAT
chr7	46686107	46710680	ENSMUSG00000006763_Saal1	-	chr7	46745842	46746042	chr7-33	3.38	+	-35163	PRDM16_50KB_MRNA_BAT
chr10	115078640	115185022	ENSMUSG00000006764_Tph2	-	chr10	115107856	115108056	chr10-227	1.75	+	0	PRDM16_50KB_MRNA_BAT
chr10	115078640	115185022	ENSMUSG00000006764_Tph2	-	chr10	115137177	115137377	chr10-244	1.6	+	0	PRDM16_50KB_MRNA_BAT
chr11	100574903	100704271	ENSMUSG00000006782_Cnp	+	chr11	100553971	100554171	chr11-157	2.41	+	-20733	PRDM16_50KB_MRNA_BAT
chr11	100545606	100572568	ENSMUSG00000006784_Ttc25	+	chr11	100553088	100553288	chr11-5	5.34	+	0	PRDM16_50KB_MRNA_BAT
chr11	100545606	100572568	ENSMUSG00000006784_Ttc25	+	chr11	100553971	100554171	chr11-157	2.41	+	0	PRDM16_50KB_MRNA_BAT
chr2	165992635	166155663	ENSMUSG00000006800_Sulf2	-	chr2	166090228	166090428	chr2-92	2.98	+	0	PRDM16_50KB_MRNA_BAT
chr2	165992635	166155663	ENSMUSG00000006800_Sulf2	-	chr2	166115977	166116177	chr2-149	2.53	+	0	PRDM16_50KB_MRNA_BAT
chr11	101191114	101226463	ENSMUSG00000006920_Ezh1	-	chr11	101217145	101217345	chr11-58	3.06	+	0	PRDM16_50KB_MRNA_BAT
chr9	120924454	121277197	ENSMUSG00000006932_Ctnnb1	+	chr9	120956658	120956858	chr9-407	1.38	+	0	PRDM16_50KB_MRNA_BAT
chr1	172261640	172319841	ENSMUSG00000007097_Atp1a2	-	chr1	172282668	172282868	chr1-333	1.68	+	0	PRDM16_50KB_MRNA_BAT
chr1	172223512	172258414	ENSMUSG00000007107_Atp1a4	-	chr1	172282668	172282868	chr1-333	1.68	+	-24255	PRDM16_50KB_MRNA_BAT
chr2	30237492	30344266	ENSMUSG00000007476_Lrrc8a	+	chr2	30265756	30265956	chr2-159	2.36	+	0	PRDM16_50KB_MRNA_BAT
chr2	30237492	30344266	ENSMUSG00000007476_Lrrc8a	+	chr2	30283391	30283591	chr2-17	4.31	+	0	PRDM16_50KB_MRNA_BAT
chr2	30237492	30344266	ENSMUSG00000007476_Lrrc8a	+	chr2	30281769	30281969	chr2-211	2.21	+	0	PRDM16_50KB_MRNA_BAT
chr6	17197750	17385604	ENSMUSG00000007655_Cav1	+	chr6	17309329	17309529	chr6-18	4.16	+	0	PRDM16_50KB_MRNA_BAT
chr6	17197750	17385604	ENSMUSG00000007655_Cav1	+	chr6	17307573	17307773	chr6-250	1.83	+	0	PRDM16_50KB_MRNA_BAT
chr9	75037613	75060313	ENSMUSG00000007656_Arpp19	+	chr9	75009298	75009498	chr9-67	2.81	+	-28116	PRDM16_50KB_MRNA_BAT
chr2	152780667	152831728	ENSMUSG00000007659_Bcl2l1	-	chr2	152785407	152785607	chr2-595	1.4	+	0	PRDM16_50KB_MRNA_BAT
chr12	90724553	90750693	ENSMUSG00000007682_Dio2	-	chr12	90735537	90735737	chr12-81	2.48	+	0	PRDM16_50KB_MRNA_BAT
chr12	90724553	90750693	ENSMUSG00000007682_Dio2	-	chr12	90738900	90739100	chr12-222	1.7	+	0	PRDM16_50KB_MRNA_BAT
chr1	91801460	91848028	ENSMUSG00000007805_Twist2	+	chr1	91823645	91823845	chr1-122	2.56	+	0	PRDM16_50KB_MRNA_BAT
chr1	91801460	91848028	ENSMUSG00000007805_Twist2	+	chr1	91837422	91837622	chr1-551	1.28	+	0	PRDM16_50KB_MRNA_BAT
chr14	25455736	25666743	ENSMUSG00000007817_Zmiz1	+	chr14	25479822	25480022	chr14-67	2.21	+	0	PRDM16_50KB_MRNA_BAT
chr14	25455736	25666743	ENSMUSG00000007817_Zmiz1	+	chr14	25509458	25509658	chr14-42	2.83	+	0	PRDM16_50KB_MRNA_BAT
chr14	25455736	25666743	ENSMUSG00000007817_Zmiz1	+	chr14	25496264	25496464	chr14-55	2.58	+	0	PRDM16_50KB_MRNA_BAT
chr14	25455736	25666743	ENSMUSG00000007817_Zmiz1	+	chr14	25497839	25498039	chr14-387	1.25	+	0	PRDM16_50KB_MRNA_BAT
chr11	50376989	50386528	ENSMUSG00000007850_Hnrnph1	+	chr11	50333309	50333509	chr11-77	2.86	+	-43481	PRDM16_50KB_MRNA_BAT
chr12	86082560	86162458	ENSMUSG00000007867_Ift43	+	chr12	86091530	86091730	chr12-516	1.15	+	0	PRDM16_50KB_MRNA_BAT
chr12	86082560	86162458	ENSMUSG00000007867_Ift43	+	chr12	86152652	86152852	chr12-577	1.08	+	0	PRDM16_50KB_MRNA_BAT
chr12	86082560	86162458	ENSMUSG00000007867_Ift43	+	chr12	86158742	86158942	chr12-637	1	+	0	PRDM16_50KB_MRNA_BAT
chr4	136143496	136145755	ENSMUSG00000007872_Id3	+	chr4	136126075	136126275	chr4-60	2.98	+	-17222	PRDM16_50KB_MRNA_BAT
chr4	133679007	133756769	ENSMUSG00000007880_Arid1a	-	chr4	133688782	133688982	chr4-233	2.11	+	0	PRDM16_50KB_MRNA_BAT
chr9	75775363	76136350	ENSMUSG00000007908_Hmgcll1	+	chr9	75910140	75910340	chr9-607	1.18	+	0	PRDM16_50KB_MRNA_BAT
chr7	27653914	27656208	ENSMUSG00000007944_Ttc9b	+	chr7	27628231	27628431	chr7-35	3.38	+	-25484	PRDM16_50KB_MRNA_BAT
chr5	108694228	108706950	ENSMUSG00000008090_Fgfrl1	+	chr5	108696750	108696950	chr5-154	2.13	+	0	PRDM16_50KB_MRNA_BAT
chr6	124430758	124464794	ENSMUSG00000008153_Clstn3	-	chr6	124435168	124435368	chr6-306	1.63	+	0	PRDM16_50KB_MRNA_BAT
chr6	124430758	124464794	ENSMUSG00000008153_Clstn3	-	chr6	124449163	124449363	chr6-524	1.33	+	0	PRDM16_50KB_MRNA_BAT
chr7	100845847	100863446	ENSMUSG00000008318_Relt	-	chr7	100871990	100872190	chr7-538	1.3	+	-8545	PRDM16_50KB_MRNA_BAT
chr5	125385964	125390554	ENSMUSG00000008348_Ubc	-	chr5	125392723	125392923	chr5-32	3.53	+	-2170	PRDM16_50KB_MRNA_BAT
chr16	8658586	8672153	ENSMUSG00000008393_Carhsp1	-	chr16	8715829	8716029	chr16-248	1.5	+	-43677	PRDM16_50KB_MRNA_BAT
chr7	45617605	45621059	ENSMUSG00000008461_Fut1	+	chr7	45586186	45586386	chr7-348	1.58	+	-31220	PRDM16_50KB_MRNA_BAT
chr17	24715838	24718057	ENSMUSG00000008482_Rnf151	-	chr17	24748400	24748600	chr17-564	1.05	+	-30344	PRDM16_50KB_MRNA_BAT
chr4	82290172	82705750	ENSMUSG00000008575_Nfib	-	chr4	82378093	82378293	chr4-106	2.56	+	0	PRDM16_50KB_MRNA_BAT
chr4	82290172	82705750	ENSMUSG00000008575_Nfib	-	chr4	82531150	82531350	chr4-16	3.91	+	0	PRDM16_50KB_MRNA_BAT
chr4	82290172	82705750	ENSMUSG00000008575_Nfib	-	chr4	82536487	82536687	chr4-383	1.55	+	0	PRDM16_50KB_MRNA_BAT
chr3	88553715	88569725	ENSMUSG00000008604_Ubqln4	+	chr3	88511661	88511861	chr3-221	1.65	+	-41855	PRDM16_50KB_MRNA_BAT
chr17	33951998	33966984	ENSMUSG00000008668_Rps18	-	chr17	34009260	34009460	chr17-395	1.3	+	-42277	PRDM16_50KB_MRNA_BAT
chr15	89355718	89377039	ENSMUSG00000008690_Ncaph2	+	chr15	89353065	89353265	chr15-377	1.4	+	-2454	PRDM16_50KB_MRNA_BAT
chr3	103739365	103791563	ENSMUSG00000008730_Hipk1	-	chr3	103792601	103792801	chr3-302	1.55	+	-1039	PRDM16_50KB_MRNA_BAT
chr7	118740225	118995211	ENSMUSG00000008734_Gprc5b	-	chr7	118935464	118935664	chr7-116	2.53	+	0	PRDM16_50KB_MRNA_BAT
chr7	118740225	118995211	ENSMUSG00000008734_Gprc5b	-	chr7	118970545	118970745	chr7-246	1.81	+	0	PRDM16_50KB_MRNA_BAT
chr7	118740225	118995211	ENSMUSG00000008734_Gprc5b	-	chr7	118979797	118979997	chr7-317	1.65	+	0	PRDM16_50KB_MRNA_BAT
chr7	118740225	118995211	ENSMUSG00000008734_Gprc5b	-	chr7	118981386	118981586	chr7-330	1.68	+	0	PRDM16_50KB_MRNA_BAT
chr11	102194431	102230166	ENSMUSG00000008855_Hdac5	-	chr11	102279674	102279874	chr11-699	1.3	+	-49509	PRDM16_50KB_MRNA_BAT
chr8	114418085	114425846	ENSMUSG00000008874_Clec3a	+	chr8	114390710	114390910	chr8-54	3.06	+	-27176	PRDM16_50KB_MRNA_BAT
chr4	107968331	108013532	ENSMUSG00000008932_Slc1a7	+	chr4	107923713	107923913	chr4-208	2.13	+	-44419	PRDM16_50KB_MRNA_BAT
chr3	95111021	95123051	ENSMUSG00000008958_Vps72	+	chr3	95105276	95105476	chr3-274	1.65	+	-5546	PRDM16_50KB_MRNA_BAT
chr11	4704677	4746778	ENSMUSG00000009075_Cabp7	-	chr11	4729642	4729842	chr11-1069	1.1	+	0	PRDM16_50KB_MRNA_BAT
chr11	4704677	4746778	ENSMUSG00000009075_Cabp7	-	chr11	4737766	4737966	chr11-1112	1.03	+	0	PRDM16_50KB_MRNA_BAT
chr11	4704677	4746778	ENSMUSG00000009076_Zmat5	+	chr11	4729642	4729842	chr11-1069	1.1	+	0	PRDM16_50KB_MRNA_BAT
chr11	4704677	4746778	ENSMUSG00000009076_Zmat5	+	chr11	4737766	4737966	chr11-1112	1.03	+	0	PRDM16_50KB_MRNA_BAT
chr11	4986823	5042791	ENSMUSG00000009090_Ap1b1	+	chr11	4966395	4966595	chr11-1030	1.15	+	-20229	PRDM16_50KB_MRNA_BAT
chr10	75814942	75822543	ENSMUSG00000009093_Gstt4	-	chr10	75828522	75828722	chr10-18	3.61	+	-5980	PRDM16_50KB_MRNA_BAT
chr3	108092788	108101432	ENSMUSG00000009108_Gnat2	+	chr3	108082643	108082843	chr3-458	1.2	+	-9946	PRDM16_50KB_MRNA_BAT
chr6	17463799	17573980	ENSMUSG00000009376_Met	+	chr6	17482282	17482482	chr6-616	1.1	+	0	PRDM16_50KB_MRNA_BAT
chr6	115134901	115282626	ENSMUSG00000009394_Syn2	+	chr6	115238688	115238888	chr6-15	4.54	+	0	PRDM16_50KB_MRNA_BAT
chr6	115134901	115282626	ENSMUSG00000009394_Syn2	+	chr6	115232656	115232856	chr6-21	3.91	+	0	PRDM16_50KB_MRNA_BAT
chr6	115134901	115282626	ENSMUSG00000009394_Syn2	+	chr6	115272070	115272270	chr6-462	1.4	+	0	PRDM16_50KB_MRNA_BAT
chr1	135434579	135599950	ENSMUSG00000009418_Nav1	-	chr1	135513569	135513769	chr1-416	1.55	+	0	PRDM16_50KB_MRNA_BAT
chr18	68300354	68324852	ENSMUSG00000009535_Rnmt	+	chr18	68265284	68265484	chr18-325	1.23	+	-34871	PRDM16_50KB_MRNA_BAT
chr2	118475849	118479711	ENSMUSG00000009549_Srp14	-	chr2	118499345	118499545	chr2-103	2.63	+	-19635	PRDM16_50KB_MRNA_BAT
chr16	13256480	13417529	ENSMUSG00000009569_Mkl2	+	chr16	13338204	13338404	chr16-414	1.2	+	0	PRDM16_50KB_MRNA_BAT
chr16	13256480	13417529	ENSMUSG00000009569_Mkl2	+	chr16	13372034	13372234	chr16-237	1.48	+	0	PRDM16_50KB_MRNA_BAT
chr2	27188392	27248337	ENSMUSG00000009614_Sardh	-	chr2	27206269	27206469	chr2-42	3.61	+	0	PRDM16_50KB_MRNA_BAT
chr2	27188392	27248337	ENSMUSG00000009614_Sardh	-	chr2	27207299	27207499	chr2-64	3.33	+	0	PRDM16_50KB_MRNA_BAT
chr2	27188392	27248337	ENSMUSG00000009614_Sardh	-	chr2	27222987	27223187	chr2-728	1.3	+	0	PRDM16_50KB_MRNA_BAT
chr2	27188392	27248337	ENSMUSG00000009614_Sardh	-	chr2	27232456	27232656	chr2-409	1.65	+	0	PRDM16_50KB_MRNA_BAT
chr2	27262103	27427033	ENSMUSG00000009621_Vav2	-	chr2	27340779	27340979	chr2-654	1.35	+	0	PRDM16_50KB_MRNA_BAT
chr1	193272160	193273188	ENSMUSG00000009633_G0s2	-	chr1	193278454	193278654	chr1-33	3.58	+	-5267	PRDM16_50KB_MRNA_BAT
chr10	59422957	59441778	ENSMUSG00000009654_Oit3	-	chr10	59424543	59424743	chr10-590	1.03	+	0	PRDM16_50KB_MRNA_BAT
chr7	31032721	31042481	ENSMUSG00000009687_Fxyd5	-	chr7	31088305	31088505	chr7-49	3.18	+	-45825	PRDM16_50KB_MRNA_BAT
chr9	78109191	78172107	ENSMUSG00000009828_Ick	+	chr9	78115745	78115945	chr9-667	1.1	+	0	PRDM16_50KB_MRNA_BAT
chr2	152754172	152765037	ENSMUSG00000009876_Cox4i2	+	chr2	152741714	152741914	chr2-24	4.11	+	-12259	PRDM16_50KB_MRNA_BAT
chr11	59407133	59458567	ENSMUSG00000009894_Snap47	-	chr11	59499542	59499742	chr11-908	1.18	+	-40976	PRDM16_50KB_MRNA_BAT
chr9	107569116	107572776	ENSMUSG00000010047_Hyal2	+	chr9	107569788	107569988	chr9-511	1.18	+	0	PRDM16_50KB_MRNA_BAT
chr9	107587717	107593038	ENSMUSG00000010048_Ifrd2	+	chr9	107569788	107569988	chr9-511	1.18	+	-17730	PRDM16_50KB_MRNA_BAT
chr9	107575819	107587425	ENSMUSG00000010051_Hyal1	+	chr9	107569788	107569988	chr9-511	1.18	+	-5832	PRDM16_50KB_MRNA_BAT
chr8	119910359	124345724	ENSMUSG00000010154_Spire2	+	chr8	120243319	120243519	chr8-194	2.03	+	0	PRDM16_50KB_MRNA_BAT
chr8	119910359	124345724	ENSMUSG00000010154_Spire2	+	chr8	120289872	120290072	chr8-94	3.03	+	0	PRDM16_50KB_MRNA_BAT
chr8	119910359	124345724	ENSMUSG00000010154_Spire2	+	chr8	120292244	120292444	chr8-319	1.65	+	0	PRDM16_50KB_MRNA_BAT
chr8	119910359	124345724	ENSMUSG00000010154_Spire2	+	chr8	120348109	120348309	chr8-7	5.19	+	0	PRDM16_50KB_MRNA_BAT
chr8	119910359	124345724	ENSMUSG00000010154_Spire2	+	chr8	120351781	120351981	chr8-37	3.71	+	0	PRDM16_50KB_MRNA_BAT
chr8	119910359	124345724	ENSMUSG00000010154_Spire2	+	chr8	120365301	120365501	chr8-576	1.13	+	0	PRDM16_50KB_MRNA_BAT
chr8	119910359	124345724	ENSMUSG00000010154_Spire2	+	chr8	120382591	120382791	chr8-47	3.31	+	0	PRDM16_50KB_MRNA_BAT
chr8	119910359	124345724	ENSMUSG00000010154_Spire2	+	chr8	120378374	120378574	chr8-544	1.23	+	0	PRDM16_50KB_MRNA_BAT
chr8	119910359	124345724	ENSMUSG00000010154_Spire2	+	chr8	120393882	120394082	chr8-160	2.16	+	0	PRDM16_50KB_MRNA_BAT
chr8	119910359	124345724	ENSMUSG00000010154_Spire2	+	chr8	120421701	120421901	chr8-73	3.01	+	0	PRDM16_50KB_MRNA_BAT
chr8	119910359	124345724	ENSMUSG00000010154_Spire2	+	chr8	120414333	120414533	chr8-405	1.48	+	0	PRDM16_50KB_MRNA_BAT
chr8	119910359	124345724	ENSMUSG00000010154_Spire2	+	chr8	120449207	120449407	chr8-634	1.18	+	0	PRDM16_50KB_MRNA_BAT
chr8	119910359	124345724	ENSMUSG00000010154_Spire2	+	chr8	120464731	120464931	chr8-124	2.46	+	0	PRDM16_50KB_MRNA_BAT
chr8	119910359	124345724	ENSMUSG00000010154_Spire2	+	chr8	120465809	120466009	chr8-741	1.08	+	0	PRDM16_50KB_MRNA_BAT
chr8	119910359	124345724	ENSMUSG00000010154_Spire2	+	chr8	120482359	120482559	chr8-66	3.16	+	0	PRDM16_50KB_MRNA_BAT
chr8	119910359	124345724	ENSMUSG00000010154_Spire2	+	chr8	120517832	120518032	chr8-40	3.56	+	0	PRDM16_50KB_MRNA_BAT
chr8	119910359	124345724	ENSMUSG00000010154_Spire2	+	chr8	120616939	120617139	chr8-5	5.62	+	0	PRDM16_50KB_MRNA_BAT
chr8	119910359	124345724	ENSMUSG00000010154_Spire2	+	chr8	120643919	120644119	chr8-27	3.94	+	0	PRDM16_50KB_MRNA_BAT
chr8	119910359	124345724	ENSMUSG00000010154_Spire2	+	chr8	120644699	120644899	chr8-214	2.01	+	0	PRDM16_50KB_MRNA_BAT
chr8	119910359	124345724	ENSMUSG00000010154_Spire2	+	chr8	121551641	121551841	chr8-578	1.18	+	0	PRDM16_50KB_MRNA_BAT
chr8	119910359	124345724	ENSMUSG00000010154_Spire2	+	chr8	121563084	121563284	chr8-19	4.34	+	0	PRDM16_50KB_MRNA_BAT
chr8	119910359	124345724	ENSMUSG00000010154_Spire2	+	chr8	121573370	121573570	chr8-67	3.16	+	0	PRDM16_50KB_MRNA_BAT
chr8	119910359	124345724	ENSMUSG00000010154_Spire2	+	chr8	121580541	121580741	chr8-269	1.78	+	0	PRDM16_50KB_MRNA_BAT
chr8	119910359	124345724	ENSMUSG00000010154_Spire2	+	chr8	121695618	121695818	chr8-50	3.31	+	0	PRDM16_50KB_MRNA_BAT
chr8	119910359	124345724	ENSMUSG00000010154_Spire2	+	chr8	121919886	121920086	chr8-25	3.76	+	0	PRDM16_50KB_MRNA_BAT
chr8	119910359	124345724	ENSMUSG00000010154_Spire2	+	chr8	122018486	122018686	chr8-138	2.46	+	0	PRDM16_50KB_MRNA_BAT
chr8	119910359	124345724	ENSMUSG00000010154_Spire2	+	chr8	122529350	122529550	chr8-546	1.2	+	0	PRDM16_50KB_MRNA_BAT
chr8	119910359	124345724	ENSMUSG00000010154_Spire2	+	chr8	122550325	122550525	chr8-143	2.31	+	0	PRDM16_50KB_MRNA_BAT
chr8	119910359	124345724	ENSMUSG00000010154_Spire2	+	chr8	122913973	122914173	chr8-548	1.25	+	0	PRDM16_50KB_MRNA_BAT
chr8	119910359	124345724	ENSMUSG00000010154_Spire2	+	chr8	123999645	123999845	chr8-526	1.23	+	0	PRDM16_50KB_MRNA_BAT
chr8	119910359	124345724	ENSMUSG00000010154_Spire2	+	chr8	124172014	124172214	chr8-512	1.38	+	0	PRDM16_50KB_MRNA_BAT
chr8	119910359	124345724	ENSMUSG00000010154_Spire2	+	chr8	124193060	124193260	chr8-712	1.08	+	0	PRDM16_50KB_MRNA_BAT
chr8	119910359	124345724	ENSMUSG00000010154_Spire2	+	chr8	124266132	124266332	chr8-12	4.89	+	0	PRDM16_50KB_MRNA_BAT
chr8	119910359	124345724	ENSMUSG00000010154_Spire2	+	chr8	124278041	124278241	chr8-2	6.62	+	0	PRDM16_50KB_MRNA_BAT
chr8	119910359	124345724	ENSMUSG00000010154_Spire2	+	chr8	124285215	124285415	chr8-96	2.86	+	0	PRDM16_50KB_MRNA_BAT
chr11	78261751	78290623	ENSMUSG00000010277_2610507B11Rik	+	chr11	78223650	78223850	chr11-263	1.83	+	-37902	PRDM16_50KB_MRNA_BAT
chr7	137193672	137314445	ENSMUSG00000010476_Ebf3	-	chr7	137240560	137240760	chr7-177	1.91	+	0	PRDM16_50KB_MRNA_BAT
chr12	111484610	111485823	ENSMUSG00000010529_Gm266	-	chr12	111514406	111514606	chr12-293	1.55	+	-28584	PRDM16_50KB_MRNA_BAT
chr11	74770829	74828525	ENSMUSG00000010554_Mettl16	+	chr11	74800808	74801008	chr11-624	1.35	+	0	PRDM16_50KB_MRNA_BAT
chr9	22156845	22158358	ENSMUSG00000010607_Pigyl	+	chr9	22129532	22129732	chr9-493	1.33	+	-27114	PRDM16_50KB_MRNA_BAT
chr15	79516407	79546741	ENSMUSG00000010830_Kdelr3	+	chr15	79526373	79526573	chr15-499	1.25	+	0	PRDM16_50KB_MRNA_BAT
chr2	103073674	103092644	ENSMUSG00000010911_Apip	+	chr2	103040967	103041167	chr2-590	1.3	+	-32508	PRDM16_50KB_MRNA_BAT
chr2	103021074	103073513	ENSMUSG00000010914_Pdhx	-	chr2	103040967	103041167	chr2-590	1.3	+	0	PRDM16_50KB_MRNA_BAT
chr8	110618637	110720396	ENSMUSG00000010936_Vac14	+	chr8	110636259	110636459	chr8-221	1.91	+	0	PRDM16_50KB_MRNA_BAT
chr17	26554253	26656931	ENSMUSG00000011052_1700049J03Rik	-	chr17	26582337	26582537	chr17-466	1.23	+	0	PRDM16_50KB_MRNA_BAT
chr11	45946842	45955494	ENSMUSG00000011254_Thg1l	-	chr11	45974261	45974461	chr11-819	1.18	+	-18768	PRDM16_50KB_MRNA_BAT
chr11	46055991	46147343	ENSMUSG00000011256_Adam19	+	chr11	46068797	46068997	chr11-532	1.43	+	0	PRDM16_50KB_MRNA_BAT
chr11	46055991	46147343	ENSMUSG00000011256_Adam19	+	chr11	46063336	46063536	chr11-1324	1	+	0	PRDM16_50KB_MRNA_BAT
chr11	46055991	46147343	ENSMUSG00000011256_Adam19	+	chr11	46077614	46077814	chr11-138	2.41	+	0	PRDM16_50KB_MRNA_BAT
chr11	46055991	46147343	ENSMUSG00000011256_Adam19	+	chr11	46085918	46086118	chr11-207	2.18	+	0	PRDM16_50KB_MRNA_BAT
chr11	46055991	46147343	ENSMUSG00000011256_Adam19	+	chr11	46084681	46084881	chr11-179	2.13	+	0	PRDM16_50KB_MRNA_BAT
chr11	46055991	46147343	ENSMUSG00000011256_Adam19	+	chr11	46130527	46130727	chr11-70	2.93	+	0	PRDM16_50KB_MRNA_BAT
chr4	123262350	123298925	ENSMUSG00000011257_Pabpc4	+	chr4	123293141	123293341	chr4-317	1.75	+	0	PRDM16_50KB_MRNA_BAT
chr7	19577286	19580656	ENSMUSG00000011267_Zfp296	+	chr7	19552551	19552751	chr7-104	2.46	+	-24536	PRDM16_50KB_MRNA_BAT
chr17	56111600	56117596	ENSMUSG00000011305_Plin5	-	chr17	56124984	56125184	chr17-253	1.7	+	-7389	PRDM16_50KB_MRNA_BAT
chr7	45472955	45526268	ENSMUSG00000011382_Dhdh	-	chr7	45561986	45562186	chr7-59	2.78	+	-35719	PRDM16_50KB_MRNA_BAT
chr15	98538688	98570923	ENSMUSG00000011960_Ccnt1	-	chr15	98591334	98591534	chr15-161	2.11	+	-20412	PRDM16_50KB_MRNA_BAT
chr1	78497805	78538173	ENSMUSG00000012187_Mogat1	+	chr1	78510886	78511086	chr1-661	1.25	+	0	PRDM16_50KB_MRNA_BAT
chr17	46257850	46283026	ENSMUSG00000012296_Tjap1	-	chr17	46262373	46262573	chr17-213	1.83	+	0	PRDM16_50KB_MRNA_BAT
chr17	46257850	46283026	ENSMUSG00000012296_Tjap1	-	chr17	46262775	46262975	chr17-420	1.25	+	0	PRDM16_50KB_MRNA_BAT
chr5	7960471	7982213	ENSMUSG00000012428_Steap4	+	chr5	7972405	7972605	chr5-120	2.31	+	0	PRDM16_50KB_MRNA_BAT
chr12	85824658	86079041	ENSMUSG00000012609_Ttll5	+	chr12	85890583	85890783	chr12-103	2.33	+	0	PRDM16_50KB_MRNA_BAT
chr8	3655769	3660110	ENSMUSG00000012705_Retn	+	chr8	3655609	3655809	chr8-208	2.06	+	0	PRDM16_50KB_MRNA_BAT
chr8	84125988	84132527	ENSMUSG00000012889_Podnl1	+	chr8	84084052	84084252	chr8-697	1.05	+	-41737	PRDM16_50KB_MRNA_BAT
chr9	14541965	14615483	ENSMUSG00000013076_Amotl1	-	chr9	14647974	14648174	chr9-393	1.33	+	-32492	PRDM16_50KB_MRNA_BAT
chr8	105713853	105758664	ENSMUSG00000013150_Gfod2	-	chr8	105750701	105750901	chr8-358	1.53	+	0	PRDM16_50KB_MRNA_BAT
chr8	105703654	105707933	ENSMUSG00000013155_Enkd1	-	chr8	105750701	105750901	chr8-358	1.53	+	-42769	PRDM16_50KB_MRNA_BAT
chr8	105524464	105566047	ENSMUSG00000013160_Atp6v0d1	-	chr8	105546740	105546940	chr8-78	2.93	+	0	PRDM16_50KB_MRNA_BAT
chr1	131827492	131848865	ENSMUSG00000013275_Slc41a1	+	chr1	131802712	131802912	chr1-640	1.23	+	-24581	PRDM16_50KB_MRNA_BAT
chr7	130162450	133124354	ENSMUSG00000013668_4933402N03Rik	-	chr7	130374325	130374525	chr7-25	3.66	+	0	PRDM16_50KB_MRNA_BAT
chr7	130162450	133124354	ENSMUSG00000013668_4933402N03Rik	-	chr7	130503085	130503285	chr7-133	2.08	+	0	PRDM16_50KB_MRNA_BAT
chr7	130162450	133124354	ENSMUSG00000013668_4933402N03Rik	-	chr7	132273760	132273960	chr7-120	2.46	+	0	PRDM16_50KB_MRNA_BAT
chr7	130162450	133124354	ENSMUSG00000013668_4933402N03Rik	-	chr7	132297113	132297313	chr7-160	2.13	+	0	PRDM16_50KB_MRNA_BAT
chr7	130162450	133124354	ENSMUSG00000013668_4933402N03Rik	-	chr7	132571595	132571795	chr7-653	1.2	+	0	PRDM16_50KB_MRNA_BAT
chr7	130162450	133124354	ENSMUSG00000013668_4933402N03Rik	-	chr7	132681388	132681588	chr7-333	1.58	+	0	PRDM16_50KB_MRNA_BAT
chr7	130162450	133124354	ENSMUSG00000013668_4933402N03Rik	-	chr7	132699286	132699486	chr7-249	1.81	+	0	PRDM16_50KB_MRNA_BAT
chr7	130162450	133124354	ENSMUSG00000013668_4933402N03Rik	-	chr7	132705752	132705952	chr7-1034	1.05	+	0	PRDM16_50KB_MRNA_BAT
chr7	130162450	133124354	ENSMUSG00000013668_4933402N03Rik	-	chr7	132696717	132696917	chr7-905	1	+	0	PRDM16_50KB_MRNA_BAT
chr7	130162450	133124354	ENSMUSG00000013668_4933402N03Rik	-	chr7	132732172	132732372	chr7-402	1.5	+	0	PRDM16_50KB_MRNA_BAT
chr7	130162450	133124354	ENSMUSG00000013668_4933402N03Rik	-	chr7	132751773	132751973	chr7-201	1.86	+	0	PRDM16_50KB_MRNA_BAT
chr7	130162450	133124354	ENSMUSG00000013668_4933402N03Rik	-	chr7	132766601	132766801	chr7-345	1.5	+	0	PRDM16_50KB_MRNA_BAT
chr7	130162450	133124354	ENSMUSG00000013668_4933402N03Rik	-	chr7	132894900	132895100	chr7-161	2.06	+	0	PRDM16_50KB_MRNA_BAT
chr7	130162450	133124354	ENSMUSG00000013668_4933402N03Rik	-	chr7	133093804	133094004	chr7-595	1.2	+	0	PRDM16_50KB_MRNA_BAT
chr9	22112988	22117148	ENSMUSG00000013822_Elof1	-	chr9	22119802	22120002	chr9-237	1.75	+	-2655	PRDM16_50KB_MRNA_BAT
chr7	30240137	30290237	ENSMUSG00000013928_Thap8	+	chr7	30202803	30203003	chr7-432	1.5	+	-37135	PRDM16_50KB_MRNA_BAT
chr1	171329144	171345646	ENSMUSG00000013973_Dedd	+	chr1	171344139	171344339	chr1-737	1.13	+	0	PRDM16_50KB_MRNA_BAT
chr8	3665761	3668905	ENSMUSG00000013974_1810033B17Rik	+	chr8	3655609	3655809	chr8-208	2.06	+	-9953	PRDM16_50KB_MRNA_BAT
chr1	171329144	171345646	ENSMUSG00000013997_Nit1	-	chr1	171344139	171344339	chr1-737	1.13	+	0	PRDM16_50KB_MRNA_BAT
chr15	35371545	35938246	ENSMUSG00000014313_Cox6c	-	chr15	35707229	35707429	chr15-483	1.13	+	0	PRDM16_50KB_MRNA_BAT
chr15	35371545	35938246	ENSMUSG00000014313_Cox6c	-	chr15	35927204	35927404	chr15-464	1.25	+	0	PRDM16_50KB_MRNA_BAT
chr7	46888948	46919969	ENSMUSG00000014402_Tsg101	-	chr7	46891240	46891440	chr7-636	1.13	+	0	PRDM16_50KB_MRNA_BAT
chr7	46760465	46796064	ENSMUSG00000014418_Hps5	-	chr7	46830068	46830268	chr7-664	1.1	+	-34005	PRDM16_50KB_MRNA_BAT
chr8	119910359	124345724	ENSMUSG00000014444_Piezo1	-	chr8	120243319	120243519	chr8-194	2.03	+	0	PRDM16_50KB_MRNA_BAT
chr8	119910359	124345724	ENSMUSG00000014444_Piezo1	-	chr8	120289872	120290072	chr8-94	3.03	+	0	PRDM16_50KB_MRNA_BAT
chr8	119910359	124345724	ENSMUSG00000014444_Piezo1	-	chr8	120292244	120292444	chr8-319	1.65	+	0	PRDM16_50KB_MRNA_BAT
chr8	119910359	124345724	ENSMUSG00000014444_Piezo1	-	chr8	120348109	120348309	chr8-7	5.19	+	0	PRDM16_50KB_MRNA_BAT
chr8	119910359	124345724	ENSMUSG00000014444_Piezo1	-	chr8	120351781	120351981	chr8-37	3.71	+	0	PRDM16_50KB_MRNA_BAT
chr8	119910359	124345724	ENSMUSG00000014444_Piezo1	-	chr8	120365301	120365501	chr8-576	1.13	+	0	PRDM16_50KB_MRNA_BAT
chr8	119910359	124345724	ENSMUSG00000014444_Piezo1	-	chr8	120382591	120382791	chr8-47	3.31	+	0	PRDM16_50KB_MRNA_BAT
chr8	119910359	124345724	ENSMUSG00000014444_Piezo1	-	chr8	120378374	120378574	chr8-544	1.23	+	0	PRDM16_50KB_MRNA_BAT
chr8	119910359	124345724	ENSMUSG00000014444_Piezo1	-	chr8	120393882	120394082	chr8-160	2.16	+	0	PRDM16_50KB_MRNA_BAT
chr8	119910359	124345724	ENSMUSG00000014444_Piezo1	-	chr8	120421701	120421901	chr8-73	3.01	+	0	PRDM16_50KB_MRNA_BAT
chr8	119910359	124345724	ENSMUSG00000014444_Piezo1	-	chr8	120414333	120414533	chr8-405	1.48	+	0	PRDM16_50KB_MRNA_BAT
chr8	119910359	124345724	ENSMUSG00000014444_Piezo1	-	chr8	120449207	120449407	chr8-634	1.18	+	0	PRDM16_50KB_MRNA_BAT
chr8	119910359	124345724	ENSMUSG00000014444_Piezo1	-	chr8	120464731	120464931	chr8-124	2.46	+	0	PRDM16_50KB_MRNA_BAT
chr8	119910359	124345724	ENSMUSG00000014444_Piezo1	-	chr8	120465809	120466009	chr8-741	1.08	+	0	PRDM16_50KB_MRNA_BAT
chr8	119910359	124345724	ENSMUSG00000014444_Piezo1	-	chr8	120482359	120482559	chr8-66	3.16	+	0	PRDM16_50KB_MRNA_BAT
chr8	119910359	124345724	ENSMUSG00000014444_Piezo1	-	chr8	120517832	120518032	chr8-40	3.56	+	0	PRDM16_50KB_MRNA_BAT
chr8	119910359	124345724	ENSMUSG00000014444_Piezo1	-	chr8	120616939	120617139	chr8-5	5.62	+	0	PRDM16_50KB_MRNA_BAT
chr8	119910359	124345724	ENSMUSG00000014444_Piezo1	-	chr8	120643919	120644119	chr8-27	3.94	+	0	PRDM16_50KB_MRNA_BAT
chr8	119910359	124345724	ENSMUSG00000014444_Piezo1	-	chr8	120644699	120644899	chr8-214	2.01	+	0	PRDM16_50KB_MRNA_BAT
chr8	119910359	124345724	ENSMUSG00000014444_Piezo1	-	chr8	121551641	121551841	chr8-578	1.18	+	0	PRDM16_50KB_MRNA_BAT
chr8	119910359	124345724	ENSMUSG00000014444_Piezo1	-	chr8	121563084	121563284	chr8-19	4.34	+	0	PRDM16_50KB_MRNA_BAT
chr8	119910359	124345724	ENSMUSG00000014444_Piezo1	-	chr8	121573370	121573570	chr8-67	3.16	+	0	PRDM16_50KB_MRNA_BAT
chr8	119910359	124345724	ENSMUSG00000014444_Piezo1	-	chr8	121580541	121580741	chr8-269	1.78	+	0	PRDM16_50KB_MRNA_BAT
chr8	119910359	124345724	ENSMUSG00000014444_Piezo1	-	chr8	121695618	121695818	chr8-50	3.31	+	0	PRDM16_50KB_MRNA_BAT
chr8	119910359	124345724	ENSMUSG00000014444_Piezo1	-	chr8	121919886	121920086	chr8-25	3.76	+	0	PRDM16_50KB_MRNA_BAT
chr8	119910359	124345724	ENSMUSG00000014444_Piezo1	-	chr8	122018486	122018686	chr8-138	2.46	+	0	PRDM16_50KB_MRNA_BAT
chr8	119910359	124345724	ENSMUSG00000014444_Piezo1	-	chr8	122529350	122529550	chr8-546	1.2	+	0	PRDM16_50KB_MRNA_BAT
chr8	119910359	124345724	ENSMUSG00000014444_Piezo1	-	chr8	122550325	122550525	chr8-143	2.31	+	0	PRDM16_50KB_MRNA_BAT
chr8	119910359	124345724	ENSMUSG00000014444_Piezo1	-	chr8	122913973	122914173	chr8-548	1.25	+	0	PRDM16_50KB_MRNA_BAT
chr8	119910359	124345724	ENSMUSG00000014444_Piezo1	-	chr8	123999645	123999845	chr8-526	1.23	+	0	PRDM16_50KB_MRNA_BAT
chr8	119910359	124345724	ENSMUSG00000014444_Piezo1	-	chr8	124172014	124172214	chr8-512	1.38	+	0	PRDM16_50KB_MRNA_BAT
chr8	119910359	124345724	ENSMUSG00000014444_Piezo1	-	chr8	124193060	124193260	chr8-712	1.08	+	0	PRDM16_50KB_MRNA_BAT
chr8	119910359	124345724	ENSMUSG00000014444_Piezo1	-	chr8	124266132	124266332	chr8-12	4.89	+	0	PRDM16_50KB_MRNA_BAT
chr8	119910359	124345724	ENSMUSG00000014444_Piezo1	-	chr8	124278041	124278241	chr8-2	6.62	+	0	PRDM16_50KB_MRNA_BAT
chr8	119910359	124345724	ENSMUSG00000014444_Piezo1	-	chr8	124285215	124285415	chr8-96	2.86	+	0	PRDM16_50KB_MRNA_BAT
chr8	119910359	124345724	ENSMUSG00000014470_Rnf166	-	chr8	120243319	120243519	chr8-194	2.03	+	0	PRDM16_50KB_MRNA_BAT
chr8	119910359	124345724	ENSMUSG00000014470_Rnf166	-	chr8	120289872	120290072	chr8-94	3.03	+	0	PRDM16_50KB_MRNA_BAT
chr8	119910359	124345724	ENSMUSG00000014470_Rnf166	-	chr8	120292244	120292444	chr8-319	1.65	+	0	PRDM16_50KB_MRNA_BAT
chr8	119910359	124345724	ENSMUSG00000014470_Rnf166	-	chr8	120348109	120348309	chr8-7	5.19	+	0	PRDM16_50KB_MRNA_BAT
chr8	119910359	124345724	ENSMUSG00000014470_Rnf166	-	chr8	120351781	120351981	chr8-37	3.71	+	0	PRDM16_50KB_MRNA_BAT
chr8	119910359	124345724	ENSMUSG00000014470_Rnf166	-	chr8	120365301	120365501	chr8-576	1.13	+	0	PRDM16_50KB_MRNA_BAT
chr8	119910359	124345724	ENSMUSG00000014470_Rnf166	-	chr8	120382591	120382791	chr8-47	3.31	+	0	PRDM16_50KB_MRNA_BAT
chr8	119910359	124345724	ENSMUSG00000014470_Rnf166	-	chr8	120378374	120378574	chr8-544	1.23	+	0	PRDM16_50KB_MRNA_BAT
chr8	119910359	124345724	ENSMUSG00000014470_Rnf166	-	chr8	120393882	120394082	chr8-160	2.16	+	0	PRDM16_50KB_MRNA_BAT
chr8	119910359	124345724	ENSMUSG00000014470_Rnf166	-	chr8	120421701	120421901	chr8-73	3.01	+	0	PRDM16_50KB_MRNA_BAT
chr8	119910359	124345724	ENSMUSG00000014470_Rnf166	-	chr8	120414333	120414533	chr8-405	1.48	+	0	PRDM16_50KB_MRNA_BAT
chr8	119910359	124345724	ENSMUSG00000014470_Rnf166	-	chr8	120449207	120449407	chr8-634	1.18	+	0	PRDM16_50KB_MRNA_BAT
chr8	119910359	124345724	ENSMUSG00000014470_Rnf166	-	chr8	120464731	120464931	chr8-124	2.46	+	0	PRDM16_50KB_MRNA_BAT
chr8	119910359	124345724	ENSMUSG00000014470_Rnf166	-	chr8	120465809	120466009	chr8-741	1.08	+	0	PRDM16_50KB_MRNA_BAT
chr8	119910359	124345724	ENSMUSG00000014470_Rnf166	-	chr8	120482359	120482559	chr8-66	3.16	+	0	PRDM16_50KB_MRNA_BAT
chr8	119910359	124345724	ENSMUSG00000014470_Rnf166	-	chr8	120517832	120518032	chr8-40	3.56	+	0	PRDM16_50KB_MRNA_BAT
chr8	119910359	124345724	ENSMUSG00000014470_Rnf166	-	chr8	120616939	120617139	chr8-5	5.62	+	0	PRDM16_50KB_MRNA_BAT
chr8	119910359	124345724	ENSMUSG00000014470_Rnf166	-	chr8	120643919	120644119	chr8-27	3.94	+	0	PRDM16_50KB_MRNA_BAT
chr8	119910359	124345724	ENSMUSG00000014470_Rnf166	-	chr8	120644699	120644899	chr8-214	2.01	+	0	PRDM16_50KB_MRNA_BAT
chr8	119910359	124345724	ENSMUSG00000014470_Rnf166	-	chr8	121551641	121551841	chr8-578	1.18	+	0	PRDM16_50KB_MRNA_BAT
chr8	119910359	124345724	ENSMUSG00000014470_Rnf166	-	chr8	121563084	121563284	chr8-19	4.34	+	0	PRDM16_50KB_MRNA_BAT
chr8	119910359	124345724	ENSMUSG00000014470_Rnf166	-	chr8	121573370	121573570	chr8-67	3.16	+	0	PRDM16_50KB_MRNA_BAT
chr8	119910359	124345724	ENSMUSG00000014470_Rnf166	-	chr8	121580541	121580741	chr8-269	1.78	+	0	PRDM16_50KB_MRNA_BAT
chr8	119910359	124345724	ENSMUSG00000014470_Rnf166	-	chr8	121695618	121695818	chr8-50	3.31	+	0	PRDM16_50KB_MRNA_BAT
chr8	119910359	124345724	ENSMUSG00000014470_Rnf166	-	chr8	121919886	121920086	chr8-25	3.76	+	0	PRDM16_50KB_MRNA_BAT
chr8	119910359	124345724	ENSMUSG00000014470_Rnf166	-	chr8	122018486	122018686	chr8-138	2.46	+	0	PRDM16_50KB_MRNA_BAT
chr8	119910359	124345724	ENSMUSG00000014470_Rnf166	-	chr8	122529350	122529550	chr8-546	1.2	+	0	PRDM16_50KB_MRNA_BAT
chr8	119910359	124345724	ENSMUSG00000014470_Rnf166	-	chr8	122550325	122550525	chr8-143	2.31	+	0	PRDM16_50KB_MRNA_BAT
chr8	119910359	124345724	ENSMUSG00000014470_Rnf166	-	chr8	122913973	122914173	chr8-548	1.25	+	0	PRDM16_50KB_MRNA_BAT
chr8	119910359	124345724	ENSMUSG00000014470_Rnf166	-	chr8	123999645	123999845	chr8-526	1.23	+	0	PRDM16_50KB_MRNA_BAT
chr8	119910359	124345724	ENSMUSG00000014470_Rnf166	-	chr8	124172014	124172214	chr8-512	1.38	+	0	PRDM16_50KB_MRNA_BAT
chr8	119910359	124345724	ENSMUSG00000014470_Rnf166	-	chr8	124193060	124193260	chr8-712	1.08	+	0	PRDM16_50KB_MRNA_BAT
chr8	119910359	124345724	ENSMUSG00000014470_Rnf166	-	chr8	124266132	124266332	chr8-12	4.89	+	0	PRDM16_50KB_MRNA_BAT
chr8	119910359	124345724	ENSMUSG00000014470_Rnf166	-	chr8	124278041	124278241	chr8-2	6.62	+	0	PRDM16_50KB_MRNA_BAT
chr8	119910359	124345724	ENSMUSG00000014470_Rnf166	-	chr8	124285215	124285415	chr8-96	2.86	+	0	PRDM16_50KB_MRNA_BAT
chr14	31700014	31830415	ENSMUSG00000014496_Ankrd28	-	chr14	31872365	31872565	chr14-540	1	+	-41951	PRDM16_50KB_MRNA_BAT
chr10	128377114	128411492	ENSMUSG00000014498_Ankrd52	+	chr10	128361919	128362119	chr10-332	1.38	+	-14996	PRDM16_50KB_MRNA_BAT
chr18	34409422	34506823	ENSMUSG00000014503_Pkd2l2	+	chr18	34406457	34406657	chr18-35	2.91	+	-2766	PRDM16_50KB_MRNA_BAT
chr6	92186711	92214925	ENSMUSG00000014550_Zfyve20	-	chr6	92211628	92211828	chr6-518	1.3	+	0	PRDM16_50KB_MRNA_BAT
chr6	92091389	92184033	ENSMUSG00000014551_Mrps25	-	chr6	92211628	92211828	chr6-518	1.3	+	-27596	PRDM16_50KB_MRNA_BAT
chr3	107612531	107633090	ENSMUSG00000014601_Strip1	-	chr3	107666608	107666808	chr3-239	1.58	+	-33519	PRDM16_50KB_MRNA_BAT
chr6	52162350	52221854	ENSMUSG00000014704_Hoxa2	-	chr6	52212596	52212796	chr6-660	1.1	+	0	PRDM16_50KB_MRNA_BAT
chr8	105326353	105347953	ENSMUSG00000014778_Fhod1	-	chr8	105345115	105345315	chr8-304	1.65	+	0	PRDM16_50KB_MRNA_BAT
chr8	105373273	105413502	ENSMUSG00000014782_Plekhg4	+	chr8	105345115	105345315	chr8-304	1.65	+	-27959	PRDM16_50KB_MRNA_BAT
chr8	105348257	105369881	ENSMUSG00000014786_Slc9a5	+	chr8	105345115	105345315	chr8-304	1.65	+	-2943	PRDM16_50KB_MRNA_BAT
chr8	105326353	105347953	ENSMUSG00000014856_Tmem208	+	chr8	105345115	105345315	chr8-304	1.65	+	0	PRDM16_50KB_MRNA_BAT
chr12	44205896	44210068	ENSMUSG00000014905_Dnajb9	-	chr12	44245885	44246085	chr12-393	1.38	+	-35818	PRDM16_50KB_MRNA_BAT
chr8	66860216	66890564	ENSMUSG00000014907_Naf1	+	chr8	66851365	66851565	chr8-462	1.4	+	-8652	PRDM16_50KB_MRNA_BAT
chr8	119910359	124345724	ENSMUSG00000015013_Trappc2l	+	chr8	120243319	120243519	chr8-194	2.03	+	0	PRDM16_50KB_MRNA_BAT
chr8	119910359	124345724	ENSMUSG00000015013_Trappc2l	+	chr8	120289872	120290072	chr8-94	3.03	+	0	PRDM16_50KB_MRNA_BAT
chr8	119910359	124345724	ENSMUSG00000015013_Trappc2l	+	chr8	120292244	120292444	chr8-319	1.65	+	0	PRDM16_50KB_MRNA_BAT
chr8	119910359	124345724	ENSMUSG00000015013_Trappc2l	+	chr8	120348109	120348309	chr8-7	5.19	+	0	PRDM16_50KB_MRNA_BAT
chr8	119910359	124345724	ENSMUSG00000015013_Trappc2l	+	chr8	120351781	120351981	chr8-37	3.71	+	0	PRDM16_50KB_MRNA_BAT
chr8	119910359	124345724	ENSMUSG00000015013_Trappc2l	+	chr8	120365301	120365501	chr8-576	1.13	+	0	PRDM16_50KB_MRNA_BAT
chr8	119910359	124345724	ENSMUSG00000015013_Trappc2l	+	chr8	120382591	120382791	chr8-47	3.31	+	0	PRDM16_50KB_MRNA_BAT
chr8	119910359	124345724	ENSMUSG00000015013_Trappc2l	+	chr8	120378374	120378574	chr8-544	1.23	+	0	PRDM16_50KB_MRNA_BAT
chr8	119910359	124345724	ENSMUSG00000015013_Trappc2l	+	chr8	120393882	120394082	chr8-160	2.16	+	0	PRDM16_50KB_MRNA_BAT
chr8	119910359	124345724	ENSMUSG00000015013_Trappc2l	+	chr8	120421701	120421901	chr8-73	3.01	+	0	PRDM16_50KB_MRNA_BAT
chr8	119910359	124345724	ENSMUSG00000015013_Trappc2l	+	chr8	120414333	120414533	chr8-405	1.48	+	0	PRDM16_50KB_MRNA_BAT
chr8	119910359	124345724	ENSMUSG00000015013_Trappc2l	+	chr8	120449207	120449407	chr8-634	1.18	+	0	PRDM16_50KB_MRNA_BAT
chr8	119910359	124345724	ENSMUSG00000015013_Trappc2l	+	chr8	120464731	120464931	chr8-124	2.46	+	0	PRDM16_50KB_MRNA_BAT
chr8	119910359	124345724	ENSMUSG00000015013_Trappc2l	+	chr8	120465809	120466009	chr8-741	1.08	+	0	PRDM16_50KB_MRNA_BAT
chr8	119910359	124345724	ENSMUSG00000015013_Trappc2l	+	chr8	120482359	120482559	chr8-66	3.16	+	0	PRDM16_50KB_MRNA_BAT
chr8	119910359	124345724	ENSMUSG00000015013_Trappc2l	+	chr8	120517832	120518032	chr8-40	3.56	+	0	PRDM16_50KB_MRNA_BAT
chr8	119910359	124345724	ENSMUSG00000015013_Trappc2l	+	chr8	120616939	120617139	chr8-5	5.62	+	0	PRDM16_50KB_MRNA_BAT
chr8	119910359	124345724	ENSMUSG00000015013_Trappc2l	+	chr8	120643919	120644119	chr8-27	3.94	+	0	PRDM16_50KB_MRNA_BAT
chr8	119910359	124345724	ENSMUSG00000015013_Trappc2l	+	chr8	120644699	120644899	chr8-214	2.01	+	0	PRDM16_50KB_MRNA_BAT
chr8	119910359	124345724	ENSMUSG00000015013_Trappc2l	+	chr8	121551641	121551841	chr8-578	1.18	+	0	PRDM16_50KB_MRNA_BAT
chr8	119910359	124345724	ENSMUSG00000015013_Trappc2l	+	chr8	121563084	121563284	chr8-19	4.34	+	0	PRDM16_50KB_MRNA_BAT
chr8	119910359	124345724	ENSMUSG00000015013_Trappc2l	+	chr8	121573370	121573570	chr8-67	3.16	+	0	PRDM16_50KB_MRNA_BAT
chr8	119910359	124345724	ENSMUSG00000015013_Trappc2l	+	chr8	121580541	121580741	chr8-269	1.78	+	0	PRDM16_50KB_MRNA_BAT
chr8	119910359	124345724	ENSMUSG00000015013_Trappc2l	+	chr8	121695618	121695818	chr8-50	3.31	+	0	PRDM16_50KB_MRNA_BAT
chr8	119910359	124345724	ENSMUSG00000015013_Trappc2l	+	chr8	121919886	121920086	chr8-25	3.76	+	0	PRDM16_50KB_MRNA_BAT
chr8	119910359	124345724	ENSMUSG00000015013_Trappc2l	+	chr8	122018486	122018686	chr8-138	2.46	+	0	PRDM16_50KB_MRNA_BAT
chr8	119910359	124345724	ENSMUSG00000015013_Trappc2l	+	chr8	122529350	122529550	chr8-546	1.2	+	0	PRDM16_50KB_MRNA_BAT
chr8	119910359	124345724	ENSMUSG00000015013_Trappc2l	+	chr8	122550325	122550525	chr8-143	2.31	+	0	PRDM16_50KB_MRNA_BAT
chr8	119910359	124345724	ENSMUSG00000015013_Trappc2l	+	chr8	122913973	122914173	chr8-548	1.25	+	0	PRDM16_50KB_MRNA_BAT
chr8	119910359	124345724	ENSMUSG00000015013_Trappc2l	+	chr8	123999645	123999845	chr8-526	1.23	+	0	PRDM16_50KB_MRNA_BAT
chr8	119910359	124345724	ENSMUSG00000015013_Trappc2l	+	chr8	124172014	124172214	chr8-512	1.38	+	0	PRDM16_50KB_MRNA_BAT
chr8	119910359	124345724	ENSMUSG00000015013_Trappc2l	+	chr8	124193060	124193260	chr8-712	1.08	+	0	PRDM16_50KB_MRNA_BAT
chr8	119910359	124345724	ENSMUSG00000015013_Trappc2l	+	chr8	124266132	124266332	chr8-12	4.89	+	0	PRDM16_50KB_MRNA_BAT
chr8	119910359	124345724	ENSMUSG00000015013_Trappc2l	+	chr8	124278041	124278241	chr8-2	6.62	+	0	PRDM16_50KB_MRNA_BAT
chr8	119910359	124345724	ENSMUSG00000015013_Trappc2l	+	chr8	124285215	124285415	chr8-96	2.86	+	0	PRDM16_50KB_MRNA_BAT
chr8	119910359	124345724	ENSMUSG00000015016_Acsf3	+	chr8	120243319	120243519	chr8-194	2.03	+	0	PRDM16_50KB_MRNA_BAT
chr8	119910359	124345724	ENSMUSG00000015016_Acsf3	+	chr8	120289872	120290072	chr8-94	3.03	+	0	PRDM16_50KB_MRNA_BAT
chr8	119910359	124345724	ENSMUSG00000015016_Acsf3	+	chr8	120292244	120292444	chr8-319	1.65	+	0	PRDM16_50KB_MRNA_BAT
chr8	119910359	124345724	ENSMUSG00000015016_Acsf3	+	chr8	120348109	120348309	chr8-7	5.19	+	0	PRDM16_50KB_MRNA_BAT
chr8	119910359	124345724	ENSMUSG00000015016_Acsf3	+	chr8	120351781	120351981	chr8-37	3.71	+	0	PRDM16_50KB_MRNA_BAT
chr8	119910359	124345724	ENSMUSG00000015016_Acsf3	+	chr8	120365301	120365501	chr8-576	1.13	+	0	PRDM16_50KB_MRNA_BAT
chr8	119910359	124345724	ENSMUSG00000015016_Acsf3	+	chr8	120382591	120382791	chr8-47	3.31	+	0	PRDM16_50KB_MRNA_BAT
chr8	119910359	124345724	ENSMUSG00000015016_Acsf3	+	chr8	120378374	120378574	chr8-544	1.23	+	0	PRDM16_50KB_MRNA_BAT
chr8	119910359	124345724	ENSMUSG00000015016_Acsf3	+	chr8	120393882	120394082	chr8-160	2.16	+	0	PRDM16_50KB_MRNA_BAT
chr8	119910359	124345724	ENSMUSG00000015016_Acsf3	+	chr8	120421701	120421901	chr8-73	3.01	+	0	PRDM16_50KB_MRNA_BAT
chr8	119910359	124345724	ENSMUSG00000015016_Acsf3	+	chr8	120414333	120414533	chr8-405	1.48	+	0	PRDM16_50KB_MRNA_BAT
chr8	119910359	124345724	ENSMUSG00000015016_Acsf3	+	chr8	120449207	120449407	chr8-634	1.18	+	0	PRDM16_50KB_MRNA_BAT
chr8	119910359	124345724	ENSMUSG00000015016_Acsf3	+	chr8	120464731	120464931	chr8-124	2.46	+	0	PRDM16_50KB_MRNA_BAT
chr8	119910359	124345724	ENSMUSG00000015016_Acsf3	+	chr8	120465809	120466009	chr8-741	1.08	+	0	PRDM16_50KB_MRNA_BAT
chr8	119910359	124345724	ENSMUSG00000015016_Acsf3	+	chr8	120482359	120482559	chr8-66	3.16	+	0	PRDM16_50KB_MRNA_BAT
chr8	119910359	124345724	ENSMUSG00000015016_Acsf3	+	chr8	120517832	120518032	chr8-40	3.56	+	0	PRDM16_50KB_MRNA_BAT
chr8	119910359	124345724	ENSMUSG00000015016_Acsf3	+	chr8	120616939	120617139	chr8-5	5.62	+	0	PRDM16_50KB_MRNA_BAT
chr8	119910359	124345724	ENSMUSG00000015016_Acsf3	+	chr8	120643919	120644119	chr8-27	3.94	+	0	PRDM16_50KB_MRNA_BAT
chr8	119910359	124345724	ENSMUSG00000015016_Acsf3	+	chr8	120644699	120644899	chr8-214	2.01	+	0	PRDM16_50KB_MRNA_BAT
chr8	119910359	124345724	ENSMUSG00000015016_Acsf3	+	chr8	121551641	121551841	chr8-578	1.18	+	0	PRDM16_50KB_MRNA_BAT
chr8	119910359	124345724	ENSMUSG00000015016_Acsf3	+	chr8	121563084	121563284	chr8-19	4.34	+	0	PRDM16_50KB_MRNA_BAT
chr8	119910359	124345724	ENSMUSG00000015016_Acsf3	+	chr8	121573370	121573570	chr8-67	3.16	+	0	PRDM16_50KB_MRNA_BAT
chr8	119910359	124345724	ENSMUSG00000015016_Acsf3	+	chr8	121580541	121580741	chr8-269	1.78	+	0	PRDM16_50KB_MRNA_BAT
chr8	119910359	124345724	ENSMUSG00000015016_Acsf3	+	chr8	121695618	121695818	chr8-50	3.31	+	0	PRDM16_50KB_MRNA_BAT
chr8	119910359	124345724	ENSMUSG00000015016_Acsf3	+	chr8	121919886	121920086	chr8-25	3.76	+	0	PRDM16_50KB_MRNA_BAT
chr8	119910359	124345724	ENSMUSG00000015016_Acsf3	+	chr8	122018486	122018686	chr8-138	2.46	+	0	PRDM16_50KB_MRNA_BAT
chr8	119910359	124345724	ENSMUSG00000015016_Acsf3	+	chr8	122529350	122529550	chr8-546	1.2	+	0	PRDM16_50KB_MRNA_BAT
chr8	119910359	124345724	ENSMUSG00000015016_Acsf3	+	chr8	122550325	122550525	chr8-143	2.31	+	0	PRDM16_50KB_MRNA_BAT
chr8	119910359	124345724	ENSMUSG00000015016_Acsf3	+	chr8	122913973	122914173	chr8-548	1.25	+	0	PRDM16_50KB_MRNA_BAT
chr8	119910359	124345724	ENSMUSG00000015016_Acsf3	+	chr8	123999645	123999845	chr8-526	1.23	+	0	PRDM16_50KB_MRNA_BAT
chr8	119910359	124345724	ENSMUSG00000015016_Acsf3	+	chr8	124172014	124172214	chr8-512	1.38	+	0	PRDM16_50KB_MRNA_BAT
chr8	119910359	124345724	ENSMUSG00000015016_Acsf3	+	chr8	124193060	124193260	chr8-712	1.08	+	0	PRDM16_50KB_MRNA_BAT
chr8	119910359	124345724	ENSMUSG00000015016_Acsf3	+	chr8	124266132	124266332	chr8-12	4.89	+	0	PRDM16_50KB_MRNA_BAT
chr8	119910359	124345724	ENSMUSG00000015016_Acsf3	+	chr8	124278041	124278241	chr8-2	6.62	+	0	PRDM16_50KB_MRNA_BAT
chr8	119910359	124345724	ENSMUSG00000015016_Acsf3	+	chr8	124285215	124285415	chr8-96	2.86	+	0	PRDM16_50KB_MRNA_BAT
chr8	119910359	124345724	ENSMUSG00000015027_Galns	-	chr8	120243319	120243519	chr8-194	2.03	+	0	PRDM16_50KB_MRNA_BAT
chr8	119910359	124345724	ENSMUSG00000015027_Galns	-	chr8	120289872	120290072	chr8-94	3.03	+	0	PRDM16_50KB_MRNA_BAT
chr8	119910359	124345724	ENSMUSG00000015027_Galns	-	chr8	120292244	120292444	chr8-319	1.65	+	0	PRDM16_50KB_MRNA_BAT
chr8	119910359	124345724	ENSMUSG00000015027_Galns	-	chr8	120348109	120348309	chr8-7	5.19	+	0	PRDM16_50KB_MRNA_BAT
chr8	119910359	124345724	ENSMUSG00000015027_Galns	-	chr8	120351781	120351981	chr8-37	3.71	+	0	PRDM16_50KB_MRNA_BAT
chr8	119910359	124345724	ENSMUSG00000015027_Galns	-	chr8	120365301	120365501	chr8-576	1.13	+	0	PRDM16_50KB_MRNA_BAT
chr8	119910359	124345724	ENSMUSG00000015027_Galns	-	chr8	120382591	120382791	chr8-47	3.31	+	0	PRDM16_50KB_MRNA_BAT
chr8	119910359	124345724	ENSMUSG00000015027_Galns	-	chr8	120378374	120378574	chr8-544	1.23	+	0	PRDM16_50KB_MRNA_BAT
chr8	119910359	124345724	ENSMUSG00000015027_Galns	-	chr8	120393882	120394082	chr8-160	2.16	+	0	PRDM16_50KB_MRNA_BAT
chr8	119910359	124345724	ENSMUSG00000015027_Galns	-	chr8	120421701	120421901	chr8-73	3.01	+	0	PRDM16_50KB_MRNA_BAT
chr8	119910359	124345724	ENSMUSG00000015027_Galns	-	chr8	120414333	120414533	chr8-405	1.48	+	0	PRDM16_50KB_MRNA_BAT
chr8	119910359	124345724	ENSMUSG00000015027_Galns	-	chr8	120449207	120449407	chr8-634	1.18	+	0	PRDM16_50KB_MRNA_BAT
chr8	119910359	124345724	ENSMUSG00000015027_Galns	-	chr8	120464731	120464931	chr8-124	2.46	+	0	PRDM16_50KB_MRNA_BAT
chr8	119910359	124345724	ENSMUSG00000015027_Galns	-	chr8	120465809	120466009	chr8-741	1.08	+	0	PRDM16_50KB_MRNA_BAT
chr8	119910359	124345724	ENSMUSG00000015027_Galns	-	chr8	120482359	120482559	chr8-66	3.16	+	0	PRDM16_50KB_MRNA_BAT
chr8	119910359	124345724	ENSMUSG00000015027_Galns	-	chr8	120517832	120518032	chr8-40	3.56	+	0	PRDM16_50KB_MRNA_BAT
chr8	119910359	124345724	ENSMUSG00000015027_Galns	-	chr8	120616939	120617139	chr8-5	5.62	+	0	PRDM16_50KB_MRNA_BAT
chr8	119910359	124345724	ENSMUSG00000015027_Galns	-	chr8	120643919	120644119	chr8-27	3.94	+	0	PRDM16_50KB_MRNA_BAT
chr8	119910359	124345724	ENSMUSG00000015027_Galns	-	chr8	120644699	120644899	chr8-214	2.01	+	0	PRDM16_50KB_MRNA_BAT
chr8	119910359	124345724	ENSMUSG00000015027_Galns	-	chr8	121551641	121551841	chr8-578	1.18	+	0	PRDM16_50KB_MRNA_BAT
chr8	119910359	124345724	ENSMUSG00000015027_Galns	-	chr8	121563084	121563284	chr8-19	4.34	+	0	PRDM16_50KB_MRNA_BAT
chr8	119910359	124345724	ENSMUSG00000015027_Galns	-	chr8	121573370	121573570	chr8-67	3.16	+	0	PRDM16_50KB_MRNA_BAT
chr8	119910359	124345724	ENSMUSG00000015027_Galns	-	chr8	121580541	121580741	chr8-269	1.78	+	0	PRDM16_50KB_MRNA_BAT
chr8	119910359	124345724	ENSMUSG00000015027_Galns	-	chr8	121695618	121695818	chr8-50	3.31	+	0	PRDM16_50KB_MRNA_BAT
chr8	119910359	124345724	ENSMUSG00000015027_Galns	-	chr8	121919886	121920086	chr8-25	3.76	+	0	PRDM16_50KB_MRNA_BAT
chr8	119910359	124345724	ENSMUSG00000015027_Galns	-	chr8	122018486	122018686	chr8-138	2.46	+	0	PRDM16_50KB_MRNA_BAT
chr8	119910359	124345724	ENSMUSG00000015027_Galns	-	chr8	122529350	122529550	chr8-546	1.2	+	0	PRDM16_50KB_MRNA_BAT
chr8	119910359	124345724	ENSMUSG00000015027_Galns	-	chr8	122550325	122550525	chr8-143	2.31	+	0	PRDM16_50KB_MRNA_BAT
chr8	119910359	124345724	ENSMUSG00000015027_Galns	-	chr8	122913973	122914173	chr8-548	1.25	+	0	PRDM16_50KB_MRNA_BAT
chr8	119910359	124345724	ENSMUSG00000015027_Galns	-	chr8	123999645	123999845	chr8-526	1.23	+	0	PRDM16_50KB_MRNA_BAT
chr8	119910359	124345724	ENSMUSG00000015027_Galns	-	chr8	124172014	124172214	chr8-512	1.38	+	0	PRDM16_50KB_MRNA_BAT
chr8	119910359	124345724	ENSMUSG00000015027_Galns	-	chr8	124193060	124193260	chr8-712	1.08	+	0	PRDM16_50KB_MRNA_BAT
chr8	119910359	124345724	ENSMUSG00000015027_Galns	-	chr8	124266132	124266332	chr8-12	4.89	+	0	PRDM16_50KB_MRNA_BAT
chr8	119910359	124345724	ENSMUSG00000015027_Galns	-	chr8	124278041	124278241	chr8-2	6.62	+	0	PRDM16_50KB_MRNA_BAT
chr8	119910359	124345724	ENSMUSG00000015027_Galns	-	chr8	124285215	124285415	chr8-96	2.86	+	0	PRDM16_50KB_MRNA_BAT
chr2	25498650	25505471	ENSMUSG00000015095_Fbxw5	+	chr2	25465692	25465892	chr2-408	1.63	+	-32759	PRDM16_50KB_MRNA_BAT
chr7	66226911	66388350	ENSMUSG00000015133_Lrrk1	-	chr7	66323678	66323878	chr7-612	1.28	+	0	PRDM16_50KB_MRNA_BAT
chr7	28808540	28822266	ENSMUSG00000015165_Hnrnpl	+	chr7	28821501	28821701	chr7-314	1.65	+	0	PRDM16_50KB_MRNA_BAT
chr4	53030786	53159895	ENSMUSG00000015243_Abca1	-	chr4	53095066	53095266	chr4-188	2.21	+	0	PRDM16_50KB_MRNA_BAT
chr4	53030786	53159895	ENSMUSG00000015243_Abca1	-	chr4	53106797	53106997	chr4-224	1.93	+	0	PRDM16_50KB_MRNA_BAT
chr4	53030786	53159895	ENSMUSG00000015243_Abca1	-	chr4	53146306	53146506	chr4-282	1.83	+	0	PRDM16_50KB_MRNA_BAT
chr4	53030786	53159895	ENSMUSG00000015243_Abca1	-	chr4	53150567	53150767	chr4-48	3.18	+	0	PRDM16_50KB_MRNA_BAT
chr10	8722218	8886880	ENSMUSG00000015305_Sash1	-	chr10	8762868	8763068	chr10-288	1.58	+	0	PRDM16_50KB_MRNA_BAT
chr10	8722218	8886880	ENSMUSG00000015305_Sash1	-	chr10	8762495	8762695	chr10-287	1.48	+	0	PRDM16_50KB_MRNA_BAT
chr10	8722218	8886880	ENSMUSG00000015305_Sash1	-	chr10	8769735	8769935	chr10-170	1.93	+	0	PRDM16_50KB_MRNA_BAT
chr2	30077683	30093648	ENSMUSG00000015335_Zdhhc12	-	chr2	30107711	30107911	chr2-269	1.98	+	-14064	PRDM16_50KB_MRNA_BAT
chr2	30171492	30178459	ENSMUSG00000015337_Endog	+	chr2	30152651	30152851	chr2-172	2.33	+	-18642	PRDM16_50KB_MRNA_BAT
chr9	95618910	95698096	ENSMUSG00000015354_Pcolce2	+	chr9	95591091	95591291	chr9-189	1.91	+	-27620	PRDM16_50KB_MRNA_BAT
chr9	65294259	65330658	ENSMUSG00000015357_Clpx	+	chr9	65256247	65256447	chr9-216	1.81	+	-37813	PRDM16_50KB_MRNA_BAT
chr15	89059733	89087077	ENSMUSG00000015363_Trabd	+	chr15	89078444	89078644	chr15-647	1.03	+	0	PRDM16_50KB_MRNA_BAT
chr13	43785106	43803130	ENSMUSG00000015396_Cd83	+	chr13	43744348	43744548	chr13-530	1.1	+	-40559	PRDM16_50KB_MRNA_BAT
chr17	34597861	34600934	ENSMUSG00000015452_Ager	+	chr17	34589807	34590007	chr17-327	1.33	+	-7855	PRDM16_50KB_MRNA_BAT
chr17	34647145	34655074	ENSMUSG00000015461_Atf6b	+	chr17	34604276	34604476	chr17-694	1	+	-42670	PRDM16_50KB_MRNA_BAT
chr17	34604261	34628510	ENSMUSG00000015467_Egfl8	-	chr17	34604276	34604476	chr17-694	1	+	0	PRDM16_50KB_MRNA_BAT
chr17	34564267	34588503	ENSMUSG00000015468_Notch4	+	chr17	34556408	34556608	chr17-120	2.33	+	-7660	PRDM16_50KB_MRNA_BAT
chr17	34604261	34628510	ENSMUSG00000015474_Ppt2	-	chr17	34604276	34604476	chr17-694	1	+	0	PRDM16_50KB_MRNA_BAT
chr17	34629532	34633126	ENSMUSG00000015476_Prrt1	+	chr17	34604276	34604476	chr17-694	1	+	-25057	PRDM16_50KB_MRNA_BAT
chr17	34601090	34603690	ENSMUSG00000015478_Rnf5	-	chr17	34604276	34604476	chr17-694	1	+	-587	PRDM16_50KB_MRNA_BAT
chr10	13966378	14151376	ENSMUSG00000015501_Hivep2	+	chr10	13975966	13976166	chr10-11	3.84	+	0	PRDM16_50KB_MRNA_BAT
chr8	68880490	68907448	ENSMUSG00000015568_Lpl	+	chr8	68866130	68866330	chr8-326	1.63	+	-14161	PRDM16_50KB_MRNA_BAT
chr17	26676395	26699644	ENSMUSG00000015575_Atp6v0e	+	chr17	26691197	26691397	chr17-289	1.45	+	0	PRDM16_50KB_MRNA_BAT
chr17	46442447	46831413	ENSMUSG00000015599_Ttbk1	-	chr17	46728573	46728773	chr17-252	1.53	+	0	PRDM16_50KB_MRNA_BAT
chr17	46442447	46831413	ENSMUSG00000015605_Srf	-	chr17	46728573	46728773	chr17-252	1.53	+	0	PRDM16_50KB_MRNA_BAT
chr9	40800983	40805200	ENSMUSG00000015656_Hspa8	+	chr9	40800217	40800417	chr9-650	1.1	+	-567	PRDM16_50KB_MRNA_BAT
chr3	95830123	95855885	ENSMUSG00000015748_Prpf3	-	chr3	95891271	95891471	chr3-345	1.38	+	-35387	PRDM16_50KB_MRNA_BAT
chr3	95929245	95947390	ENSMUSG00000015749_Anp32e	+	chr3	95901713	95901913	chr3-111	2.38	+	-27333	PRDM16_50KB_MRNA_BAT
chr3	95893968	95904691	ENSMUSG00000015750_Aph1a	+	chr3	95901713	95901913	chr3-111	2.38	+	0	PRDM16_50KB_MRNA_BAT
chr10	7792890	7823135	ENSMUSG00000015757_Ppil4	+	chr10	7780002	7780202	chr10-6	4.39	+	-12689	PRDM16_50KB_MRNA_BAT
chr6	137477244	137654876	ENSMUSG00000015766_Eps8	-	chr6	137612420	137612620	chr6-550	1.25	+	0	PRDM16_50KB_MRNA_BAT
chr2	75675512	75704641	ENSMUSG00000015839_Nfe2l2	-	chr2	75716116	75716316	chr2-204	2.43	+	-11476	PRDM16_50KB_MRNA_BAT
chr13	56073618	56136361	ENSMUSG00000015937_H2afy	-	chr13	56162291	56162491	chr13-474	1.23	+	-25931	PRDM16_50KB_MRNA_BAT
chr5	134099710	134144343	ENSMUSG00000015944_Gatsl2	+	chr5	134119700	134119900	chr5-546	1.3	+	0	PRDM16_50KB_MRNA_BAT
chr7	98835111	98855195	ENSMUSG00000015957_Wnt11	+	chr7	98805092	98805292	chr7-364	1.55	+	-29820	PRDM16_50KB_MRNA_BAT
chr14	30009022	30527056	ENSMUSG00000015968_Cacna1d	-	chr14	30534100	30534300	chr14-535	1	+	-7045	PRDM16_50KB_MRNA_BAT
chr7	139103637	139242979	ENSMUSG00000015980_Lrrc27	+	chr7	139220390	139220590	chr7-468	1.33	+	0	PRDM16_50KB_MRNA_BAT
chr7	139103637	139242979	ENSMUSG00000015980_Lrrc27	+	chr7	139235663	139235863	chr7-102	2.61	+	0	PRDM16_50KB_MRNA_BAT
chr7	139103637	139242979	ENSMUSG00000015981_Stk32c	-	chr7	139220390	139220590	chr7-468	1.33	+	0	PRDM16_50KB_MRNA_BAT
chr7	139103637	139242979	ENSMUSG00000015981_Stk32c	-	chr7	139235663	139235863	chr7-102	2.61	+	0	PRDM16_50KB_MRNA_BAT
chr5	151037627	151233836	ENSMUSG00000016128_Stard13	-	chr5	151137991	151138191	chr5-764	1.1	+	0	PRDM16_50KB_MRNA_BAT
chr1	193203038	193264054	ENSMUSG00000016194_Hsd11b1	-	chr1	193229681	193229881	chr1-813	1.1	+	0	PRDM16_50KB_MRNA_BAT
chr1	193203038	193264054	ENSMUSG00000016194_Hsd11b1	-	chr1	193237369	193237569	chr1-492	1.33	+	0	PRDM16_50KB_MRNA_BAT
chr1	193203038	193264054	ENSMUSG00000016194_Hsd11b1	-	chr1	193251537	193251737	chr1-100	2.76	+	0	PRDM16_50KB_MRNA_BAT
chr1	193203038	193264054	ENSMUSG00000016194_Hsd11b1	-	chr1	193262162	193262362	chr1-111	2.48	+	0	PRDM16_50KB_MRNA_BAT
chr1	193203038	193264054	ENSMUSG00000016194_Hsd11b1	-	chr1	193260552	193260752	chr1-214	2.16	+	0	PRDM16_50KB_MRNA_BAT
chr1	193203038	193264054	ENSMUSG00000016194_Hsd11b1	-	chr1	193252664	193252864	chr1-627	1.28	+	0	PRDM16_50KB_MRNA_BAT
chr1	192897306	193035698	ENSMUSG00000016200_Syt14	-	chr1	193082267	193082467	chr1-64	2.93	+	-46570	PRDM16_50KB_MRNA_BAT
chr17	37270219	37274484	ENSMUSG00000016206_H2-M3	+	chr17	37263701	37263901	chr17-360	1.3	+	-6319	PRDM16_50KB_MRNA_BAT
chrX	36874357	36884215	ENSMUSG00000016308_Ube2a	+	chrX	36859730	36859930	chrX-20	1.63	+	-14428	PRDM16_50KB_MRNA_BAT
chr2	105126528	105173616	ENSMUSG00000016458_Wt1	+	chr2	105091214	105091414	chr2-213	2.16	+	-35115	PRDM16_50KB_MRNA_BAT
chr6	146888486	147032025	ENSMUSG00000016487_Ppfibp1	+	chr6	146928348	146928548	chr6-172	2.06	+	0	PRDM16_50KB_MRNA_BAT
chr6	146888486	147032025	ENSMUSG00000016487_Ppfibp1	+	chr6	146978639	146978839	chr6-588	1.23	+	0	PRDM16_50KB_MRNA_BAT
chr1	194938820	195037908	ENSMUSG00000016494_Cd34	+	chr1	194977587	194977787	chr1-66	2.98	+	0	PRDM16_50KB_MRNA_BAT
chr1	194938820	195037908	ENSMUSG00000016494_Cd34	+	chr1	195017125	195017325	chr1-1200	1.03	+	0	PRDM16_50KB_MRNA_BAT
chr19	29348598	29367390	ENSMUSG00000016495_Plgrkt	-	chr19	29369026	29369226	chr19-64	2.36	+	-1637	PRDM16_50KB_MRNA_BAT
chr19	29367454	29388095	ENSMUSG00000016496_Cd274	+	chr19	29369026	29369226	chr19-64	2.36	+	0	PRDM16_50KB_MRNA_BAT
chr19	29410918	29471157	ENSMUSG00000016498_Pdcd1lg2	+	chr19	29419974	29420174	chr19-239	1.43	+	0	PRDM16_50KB_MRNA_BAT
chr19	29410918	29471157	ENSMUSG00000016498_Pdcd1lg2	+	chr19	29470778	29470978	chr19-400	1.15	+	0	PRDM16_50KB_MRNA_BAT
chr5	147016654	147076586	ENSMUSG00000016520_Lnx2	-	chr5	147075319	147075519	chr5-145	2.33	+	0	PRDM16_50KB_MRNA_BAT
chr1	131053703	131097543	ENSMUSG00000016528_Mapkapk2	-	chr1	131075502	131075702	chr1-13	4.46	+	0	PRDM16_50KB_MRNA_BAT
chr1	131053703	131097543	ENSMUSG00000016528_Mapkapk2	-	chr1	131086964	131087164	chr1-38	3.48	+	0	PRDM16_50KB_MRNA_BAT
chr1	131053703	131097543	ENSMUSG00000016528_Mapkapk2	-	chr1	131084258	131084458	chr1-143	2.33	+	0	PRDM16_50KB_MRNA_BAT
chr1	131053703	131097543	ENSMUSG00000016528_Mapkapk2	-	chr1	131083702	131083902	chr1-430	1.48	+	0	PRDM16_50KB_MRNA_BAT
chr13	24327419	24477285	ENSMUSG00000016756_Cmah	+	chr13	24437156	24437356	chr13-572	1.03	+	0	PRDM16_50KB_MRNA_BAT
chr2	160731299	160906002	ENSMUSG00000016933_Plcg1	+	chr2	160805260	160805460	chr2-331	1.75	+	0	PRDM16_50KB_MRNA_BAT
chr2	160731299	160906002	ENSMUSG00000016933_Plcg1	+	chr2	160797023	160797223	chr2-722	1.28	+	0	PRDM16_50KB_MRNA_BAT
chr2	160731299	160906002	ENSMUSG00000016933_Plcg1	+	chr2	160880917	160881117	chr2-627	1.28	+	0	PRDM16_50KB_MRNA_BAT
chr2	164389392	164415448	ENSMUSG00000016995_Matn4	-	chr2	164423000	164423200	chr2-538	1.45	+	-7553	PRDM16_50KB_MRNA_BAT
chr2	164354069	164389095	ENSMUSG00000017002_Slpi	-	chr2	164423000	164423200	chr2-538	1.45	+	-33906	PRDM16_50KB_MRNA_BAT
chr2	164424246	164443887	ENSMUSG00000017009_Sdc4	-	chr2	164455827	164456027	chr2-31	3.86	+	-11941	PRDM16_50KB_MRNA_BAT
chr11	101552148	101581951	ENSMUSG00000017119_Nbr1	+	chr11	101556677	101556877	chr11-247	2.01	+	0	PRDM16_50KB_MRNA_BAT
chr11	118132018	118248592	ENSMUSG00000017132_Cyth1	-	chr11	118207578	118207778	chr11-522	1.5	+	0	PRDM16_50KB_MRNA_BAT
chr11	118132018	118248592	ENSMUSG00000017132_Cyth1	-	chr11	118202392	118202592	chr11-840	1.23	+	0	PRDM16_50KB_MRNA_BAT
chr11	101488763	101551955	ENSMUSG00000017146_Brca1	-	chr11	101556677	101556877	chr11-247	2.01	+	-4723	PRDM16_50KB_MRNA_BAT
chr11	101162678	101190724	ENSMUSG00000017167_Cntnap1	+	chr11	101131361	101131561	chr11-152	2.28	+	-31118	PRDM16_50KB_MRNA_BAT
chr4	148558428	148582401	ENSMUSG00000017264_Exosc10	+	chr4	148530635	148530835	chr4-799	1.18	+	-27594	PRDM16_50KB_MRNA_BAT
chr11	76046225	76250619	ENSMUSG00000017286_Glod4	-	chr11	76211626	76211826	chr11-1415	1	+	0	PRDM16_50KB_MRNA_BAT
chr11	76046225	76250619	ENSMUSG00000017288_Vps53	-	chr11	76211626	76211826	chr11-1415	1	+	0	PRDM16_50KB_MRNA_BAT
chr2	164769897	164779967	ENSMUSG00000017300_Tnnc2	-	chr2	164778843	164779043	chr2-597	1.35	+	0	PRDM16_50KB_MRNA_BAT
chr2	164785822	164804882	ENSMUSG00000017307_Acot8	-	chr2	164790592	164790792	chr2-147	2.38	+	0	PRDM16_50KB_MRNA_BAT
chr11	102041508	102055620	ENSMUSG00000017309_Cd300lg	+	chr11	102051679	102051879	chr11-328	1.78	+	0	PRDM16_50KB_MRNA_BAT
chr11	102041508	102055620	ENSMUSG00000017309_Cd300lg	+	chr11	102052131	102052331	chr11-698	1.38	+	0	PRDM16_50KB_MRNA_BAT
chr11	78567167	78697373	ENSMUSG00000017376_Nlk	-	chr11	78694334	78694534	chr11-310	1.83	+	0	PRDM16_50KB_MRNA_BAT
chr11	78158498	78165589	ENSMUSG00000017386_Traf4	-	chr11	78183031	78183231	chr11-829	1.2	+	-17443	PRDM16_50KB_MRNA_BAT
chr11	98036622	98053462	ENSMUSG00000017400_Stac2	-	chr11	98046564	98046764	chr11-1226	1.08	+	0	PRDM16_50KB_MRNA_BAT
chr11	78166105	78176675	ENSMUSG00000017405_Nek8	-	chr11	78183031	78183231	chr11-829	1.2	+	-6357	PRDM16_50KB_MRNA_BAT
chr2	52425011	52676831	ENSMUSG00000017412_Cacnb4	-	chr2	52567440	52567640	chr2-634	1.35	+	0	PRDM16_50KB_MRNA_BAT
chr2	52425011	52676831	ENSMUSG00000017412_Cacnb4	-	chr2	52578930	52579130	chr2-505	1.38	+	0	PRDM16_50KB_MRNA_BAT
chr11	97923237	97986444	ENSMUSG00000017417_Plxdc1	-	chr11	98033440	98033640	chr11-795	1.25	+	-46997	PRDM16_50KB_MRNA_BAT
chr11	118428202	118454995	ENSMUSG00000017446_C1qtnf1	+	chr11	118448442	118448642	chr11-523	1.5	+	0	PRDM16_50KB_MRNA_BAT
chr11	118428202	118454995	ENSMUSG00000017446_C1qtnf1	+	chr11	118449573	118449773	chr11-730	1.3	+	0	PRDM16_50KB_MRNA_BAT
chr8	119910359	124345724	ENSMUSG00000017478_Zc3h18	+	chr8	120243319	120243519	chr8-194	2.03	+	0	PRDM16_50KB_MRNA_BAT
chr8	119910359	124345724	ENSMUSG00000017478_Zc3h18	+	chr8	120289872	120290072	chr8-94	3.03	+	0	PRDM16_50KB_MRNA_BAT
chr8	119910359	124345724	ENSMUSG00000017478_Zc3h18	+	chr8	120292244	120292444	chr8-319	1.65	+	0	PRDM16_50KB_MRNA_BAT
chr8	119910359	124345724	ENSMUSG00000017478_Zc3h18	+	chr8	120348109	120348309	chr8-7	5.19	+	0	PRDM16_50KB_MRNA_BAT
chr8	119910359	124345724	ENSMUSG00000017478_Zc3h18	+	chr8	120351781	120351981	chr8-37	3.71	+	0	PRDM16_50KB_MRNA_BAT
chr8	119910359	124345724	ENSMUSG00000017478_Zc3h18	+	chr8	120365301	120365501	chr8-576	1.13	+	0	PRDM16_50KB_MRNA_BAT
chr8	119910359	124345724	ENSMUSG00000017478_Zc3h18	+	chr8	120382591	120382791	chr8-47	3.31	+	0	PRDM16_50KB_MRNA_BAT
chr8	119910359	124345724	ENSMUSG00000017478_Zc3h18	+	chr8	120378374	120378574	chr8-544	1.23	+	0	PRDM16_50KB_MRNA_BAT
chr8	119910359	124345724	ENSMUSG00000017478_Zc3h18	+	chr8	120393882	120394082	chr8-160	2.16	+	0	PRDM16_50KB_MRNA_BAT
chr8	119910359	124345724	ENSMUSG00000017478_Zc3h18	+	chr8	120421701	120421901	chr8-73	3.01	+	0	PRDM16_50KB_MRNA_BAT
chr8	119910359	124345724	ENSMUSG00000017478_Zc3h18	+	chr8	120414333	120414533	chr8-405	1.48	+	0	PRDM16_50KB_MRNA_BAT
chr8	119910359	124345724	ENSMUSG00000017478_Zc3h18	+	chr8	120449207	120449407	chr8-634	1.18	+	0	PRDM16_50KB_MRNA_BAT
chr8	119910359	124345724	ENSMUSG00000017478_Zc3h18	+	chr8	120464731	120464931	chr8-124	2.46	+	0	PRDM16_50KB_MRNA_BAT
chr8	119910359	124345724	ENSMUSG00000017478_Zc3h18	+	chr8	120465809	120466009	chr8-741	1.08	+	0	PRDM16_50KB_MRNA_BAT
chr8	119910359	124345724	ENSMUSG00000017478_Zc3h18	+	chr8	120482359	120482559	chr8-66	3.16	+	0	PRDM16_50KB_MRNA_BAT
chr8	119910359	124345724	ENSMUSG00000017478_Zc3h18	+	chr8	120517832	120518032	chr8-40	3.56	+	0	PRDM16_50KB_MRNA_BAT
chr8	119910359	124345724	ENSMUSG00000017478_Zc3h18	+	chr8	120616939	120617139	chr8-5	5.62	+	0	PRDM16_50KB_MRNA_BAT
chr8	119910359	124345724	ENSMUSG00000017478_Zc3h18	+	chr8	120643919	120644119	chr8-27	3.94	+	0	PRDM16_50KB_MRNA_BAT
chr8	119910359	124345724	ENSMUSG00000017478_Zc3h18	+	chr8	120644699	120644899	chr8-214	2.01	+	0	PRDM16_50KB_MRNA_BAT
chr8	119910359	124345724	ENSMUSG00000017478_Zc3h18	+	chr8	121551641	121551841	chr8-578	1.18	+	0	PRDM16_50KB_MRNA_BAT
chr8	119910359	124345724	ENSMUSG00000017478_Zc3h18	+	chr8	121563084	121563284	chr8-19	4.34	+	0	PRDM16_50KB_MRNA_BAT
chr8	119910359	124345724	ENSMUSG00000017478_Zc3h18	+	chr8	121573370	121573570	chr8-67	3.16	+	0	PRDM16_50KB_MRNA_BAT
chr8	119910359	124345724	ENSMUSG00000017478_Zc3h18	+	chr8	121580541	121580741	chr8-269	1.78	+	0	PRDM16_50KB_MRNA_BAT
chr8	119910359	124345724	ENSMUSG00000017478_Zc3h18	+	chr8	121695618	121695818	chr8-50	3.31	+	0	PRDM16_50KB_MRNA_BAT
chr8	119910359	124345724	ENSMUSG00000017478_Zc3h18	+	chr8	121919886	121920086	chr8-25	3.76	+	0	PRDM16_50KB_MRNA_BAT
chr8	119910359	124345724	ENSMUSG00000017478_Zc3h18	+	chr8	122018486	122018686	chr8-138	2.46	+	0	PRDM16_50KB_MRNA_BAT
chr8	119910359	124345724	ENSMUSG00000017478_Zc3h18	+	chr8	122529350	122529550	chr8-546	1.2	+	0	PRDM16_50KB_MRNA_BAT
chr8	119910359	124345724	ENSMUSG00000017478_Zc3h18	+	chr8	122550325	122550525	chr8-143	2.31	+	0	PRDM16_50KB_MRNA_BAT
chr8	119910359	124345724	ENSMUSG00000017478_Zc3h18	+	chr8	122913973	122914173	chr8-548	1.25	+	0	PRDM16_50KB_MRNA_BAT
chr8	119910359	124345724	ENSMUSG00000017478_Zc3h18	+	chr8	123999645	123999845	chr8-526	1.23	+	0	PRDM16_50KB_MRNA_BAT
chr8	119910359	124345724	ENSMUSG00000017478_Zc3h18	+	chr8	124172014	124172214	chr8-512	1.38	+	0	PRDM16_50KB_MRNA_BAT
chr8	119910359	124345724	ENSMUSG00000017478_Zc3h18	+	chr8	124193060	124193260	chr8-712	1.08	+	0	PRDM16_50KB_MRNA_BAT
chr8	119910359	124345724	ENSMUSG00000017478_Zc3h18	+	chr8	124266132	124266332	chr8-12	4.89	+	0	PRDM16_50KB_MRNA_BAT
chr8	119910359	124345724	ENSMUSG00000017478_Zc3h18	+	chr8	124278041	124278241	chr8-2	6.62	+	0	PRDM16_50KB_MRNA_BAT
chr8	119910359	124345724	ENSMUSG00000017478_Zc3h18	+	chr8	124285215	124285415	chr8-96	2.86	+	0	PRDM16_50KB_MRNA_BAT
chr14	16430841	16575472	ENSMUSG00000017491_Rarb	-	chr14	16496626	16496826	chr14-259	1.35	+	0	PRDM16_50KB_MRNA_BAT
chr11	99041243	99054392	ENSMUSG00000017493_Igfbp4	+	chr11	99045232	99045432	chr11-141	2.43	+	0	PRDM16_50KB_MRNA_BAT
chr11	99041243	99054392	ENSMUSG00000017493_Igfbp4	+	chr11	99043789	99043989	chr11-419	1.78	+	0	PRDM16_50KB_MRNA_BAT
chr11	76416733	76622314	ENSMUSG00000017631_Abr	-	chr11	76449826	76450026	chr11-558	1.45	+	0	PRDM16_50KB_MRNA_BAT
chr11	79591211	79698023	ENSMUSG00000017639_Rab11fip4	+	chr11	79646924	79647124	chr11-182	2.31	+	0	PRDM16_50KB_MRNA_BAT
chr11	79591211	79698023	ENSMUSG00000017639_Rab11fip4	+	chr11	79674791	79674991	chr11-1049	1.05	+	0	PRDM16_50KB_MRNA_BAT
chr2	165276553	165287869	ENSMUSG00000017664_Slc35c2	-	chr2	165336805	165337005	chr2-332	1.75	+	-48937	PRDM16_50KB_MRNA_BAT
chr2	165288030	165326479	ENSMUSG00000017670_Elmo2	-	chr2	165336805	165337005	chr2-332	1.75	+	-10327	PRDM16_50KB_MRNA_BAT
chr11	117986291	118129219	ENSMUSG00000017715_Pgs1	+	chr11	117962278	117962478	chr11-800	1.25	+	-23814	PRDM16_50KB_MRNA_BAT
chr2	164497519	164508301	ENSMUSG00000017721_Pigt	+	chr2	164455827	164456027	chr2-31	3.86	+	-41493	PRDM16_50KB_MRNA_BAT
chr2	164456963	164493319	ENSMUSG00000017734_Dbndd2	+	chr2	164455827	164456027	chr2-31	3.86	+	-937	PRDM16_50KB_MRNA_BAT
chr11	100766031	100770957	ENSMUSG00000017747_Ghdc	-	chr11	100784372	100784572	chr11-1023	1.03	+	-13416	PRDM16_50KB_MRNA_BAT
chr2	164830731	164857711	ENSMUSG00000017754_Pltp	-	chr2	164867331	164867531	chr2-110	2.78	+	-9621	PRDM16_50KB_MRNA_BAT
chr13	73763696	73816743	ENSMUSG00000017756_Slc12a7	+	chr13	73779422	73779622	chr13-535	1.15	+	0	PRDM16_50KB_MRNA_BAT
chr13	73763696	73816743	ENSMUSG00000017756_Slc12a7	+	chr13	73799183	73799383	chr13-307	1.68	+	0	PRDM16_50KB_MRNA_BAT
chr2	164830731	164857711	ENSMUSG00000017760_Ctsa	+	chr2	164790592	164790792	chr2-147	2.38	+	-39940	PRDM16_50KB_MRNA_BAT
chr2	164822685	164828537	ENSMUSG00000017764_Zswim1	+	chr2	164790592	164790792	chr2-147	2.38	+	-31894	PRDM16_50KB_MRNA_BAT
chr8	105934332	105966115	ENSMUSG00000017765_Slc12a4	-	chr8	105999154	105999354	chr8-599	1.13	+	-33040	PRDM16_50KB_MRNA_BAT
chr2	164822685	164828537	ENSMUSG00000017767_Spata25	-	chr2	164867331	164867531	chr2-110	2.78	+	-38795	PRDM16_50KB_MRNA_BAT
chr11	75650503	75673910	ENSMUSG00000017774_Myo1c	+	chr11	75659347	75659547	chr11-438	1.55	+	0	PRDM16_50KB_MRNA_BAT
chr11	75679258	75706908	ENSMUSG00000017776_Crk	+	chr11	75659347	75659547	chr11-438	1.55	+	-19712	PRDM16_50KB_MRNA_BAT
chr11	75588096	75628804	ENSMUSG00000017781_Pitpna	+	chr11	75571420	75571620	chr11-827	1.2	+	-16477	PRDM16_50KB_MRNA_BAT
chr11	101087276	101095436	ENSMUSG00000017801_Mlx	+	chr11	101065083	101065283	chr11-188	2.23	+	-21994	PRDM16_50KB_MRNA_BAT
chr11	101096321	101119893	ENSMUSG00000017802_Fam134c	-	chr11	101130146	101130346	chr11-697	1.3	+	-10254	PRDM16_50KB_MRNA_BAT
chr11	100574903	100704271	ENSMUSG00000017837_Nkiras2	+	chr11	100553971	100554171	chr11-157	2.41	+	-20733	PRDM16_50KB_MRNA_BAT
chr12	110485738	110583061	ENSMUSG00000017843_Ppp2r5c	+	chr12	110503516	110503716	chr12-435	1.28	+	0	PRDM16_50KB_MRNA_BAT
chr2	163017353	163046141	ENSMUSG00000017858_Ift52	+	chr2	162972870	162973070	chr2-880	1.1	+	-44284	PRDM16_50KB_MRNA_BAT
chr2	162987329	163014127	ENSMUSG00000017868_Sgk2	+	chr2	162972870	162973070	chr2-880	1.1	+	-14260	PRDM16_50KB_MRNA_BAT
chr2	165595031	165771727	ENSMUSG00000017897_Eya2	+	chr2	165613869	165614069	chr2-317	1.93	+	0	PRDM16_50KB_MRNA_BAT
chr2	163492317	163572910	ENSMUSG00000017950_Hnf4a	+	chr2	163480359	163480559	chr2-157	2.36	+	-11759	PRDM16_50KB_MRNA_BAT
chr11	98464901	98546031	ENSMUSG00000018168_Ikzf3	-	chr11	98584767	98584967	chr11-50	3.51	+	-38737	PRDM16_50KB_MRNA_BAT
chr11	63128981	63159547	ENSMUSG00000018217_Pmp22	+	chr11	63136409	63136609	chr11-115	2.51	+	0	PRDM16_50KB_MRNA_BAT
chr11	63128981	63159547	ENSMUSG00000018217_Pmp22	+	chr11	63132835	63133035	chr11-161	2.36	+	0	PRDM16_50KB_MRNA_BAT
chr11	70663770	70669416	ENSMUSG00000018287_Spag7	-	chr11	70702871	70703071	chr11-392	1.63	+	-33456	PRDM16_50KB_MRNA_BAT
chr11	70651849	70654644	ENSMUSG00000018293_Pfn1	-	chr11	70702871	70703071	chr11-392	1.63	+	-48228	PRDM16_50KB_MRNA_BAT
chr2	163994959	164018588	ENSMUSG00000018326_Ywhab	+	chr2	163976306	163976506	chr2-216	2.11	+	-18454	PRDM16_50KB_MRNA_BAT
chr11	79013439	79146407	ENSMUSG00000018334_Ksr1	-	chr11	79039684	79039884	chr11-9	5.04	+	0	PRDM16_50KB_MRNA_BAT
chr11	79013439	79146407	ENSMUSG00000018334_Ksr1	-	chr11	79063593	79063793	chr11-1340	1.03	+	0	PRDM16_50KB_MRNA_BAT
chr11	79013439	79146407	ENSMUSG00000018334_Ksr1	-	chr11	79071437	79071637	chr11-8	5.11	+	0	PRDM16_50KB_MRNA_BAT
chr11	79013439	79146407	ENSMUSG00000018334_Ksr1	-	chr11	79081258	79081458	chr11-59	3.33	+	0	PRDM16_50KB_MRNA_BAT
chr11	54902452	54910377	ENSMUSG00000018339_Gpx3	+	chr11	54902614	54902814	chr11-686	1.33	+	0	PRDM16_50KB_MRNA_BAT
chr11	54979107	55033445	ENSMUSG00000018340_Anxa6	-	chr11	55015495	55015695	chr11-748	1.3	+	0	PRDM16_50KB_MRNA_BAT
chr11	54979107	55033445	ENSMUSG00000018340_Anxa6	-	chr11	55013917	55014117	chr11-1005	1.1	+	0	PRDM16_50KB_MRNA_BAT
chr11	88068278	88084729	ENSMUSG00000018377_Vezf1	+	chr11	88027454	88027654	chr11-6	5.26	+	-40625	PRDM16_50KB_MRNA_BAT
chr11	88098057	88194140	ENSMUSG00000018378_Cuedc1	+	chr11	88122614	88122814	chr11-584	1.4	+	0	PRDM16_50KB_MRNA_BAT
chr11	88098057	88194140	ENSMUSG00000018378_Cuedc1	+	chr11	88151429	88151629	chr11-266	1.91	+	0	PRDM16_50KB_MRNA_BAT
chr11	88011990	88053755	ENSMUSG00000018379_Srsf1	+	chr11	88027454	88027654	chr11-6	5.26	+	0	PRDM16_50KB_MRNA_BAT
chr11	95700105	95845734	ENSMUSG00000018381_Abi3	-	chr11	95800581	95800781	chr11-140	2.36	+	0	PRDM16_50KB_MRNA_BAT
chr11	95700105	95845734	ENSMUSG00000018381_Abi3	-	chr11	95804463	95804663	chr11-312	1.78	+	0	PRDM16_50KB_MRNA_BAT
chr11	104231389	104332090	ENSMUSG00000018411_Mapt	+	chr11	104237297	104237497	chr11-976	1.1	+	0	PRDM16_50KB_MRNA_BAT
chr11	104231389	104332090	ENSMUSG00000018411_Mapt	+	chr11	104269582	104269782	chr11-11	4.49	+	0	PRDM16_50KB_MRNA_BAT
chr11	104231389	104332090	ENSMUSG00000018411_Mapt	+	chr11	104270851	104271051	chr11-515	1.5	+	0	PRDM16_50KB_MRNA_BAT
chr11	104231389	104332090	ENSMUSG00000018411_Mapt	+	chr11	104297718	104297918	chr11-111	2.68	+	0	PRDM16_50KB_MRNA_BAT
chr11	104231389	104332090	ENSMUSG00000018411_Mapt	+	chr11	104307261	104307461	chr11-62	3.13	+	0	PRDM16_50KB_MRNA_BAT
chr1	51749764	51916071	ENSMUSG00000018417_Myo1b	-	chr1	51753869	51754069	chr1-79	2.68	+	0	PRDM16_50KB_MRNA_BAT
chr1	51749764	51916071	ENSMUSG00000018417_Myo1b	-	chr1	51759671	51759871	chr1-95	2.71	+	0	PRDM16_50KB_MRNA_BAT
chr1	51749764	51916071	ENSMUSG00000018417_Myo1b	-	chr1	51758680	51758880	chr1-320	1.73	+	0	PRDM16_50KB_MRNA_BAT
chr11	86936424	86993707	ENSMUSG00000018427_Ypel2	-	chr11	86953206	86953406	chr11-583	1.43	+	0	PRDM16_50KB_MRNA_BAT
chr11	86936424	86993707	ENSMUSG00000018427_Ypel2	-	chr11	86950113	86950313	chr11-831	1.23	+	0	PRDM16_50KB_MRNA_BAT
chr11	86936424	86993707	ENSMUSG00000018427_Ypel2	-	chr11	86971462	86971662	chr11-495	1.5	+	0	PRDM16_50KB_MRNA_BAT
chr11	88830791	88881395	ENSMUSG00000018428_Akap1	-	chr11	88841625	88841825	chr11-1142	1	+	0	PRDM16_50KB_MRNA_BAT
chr11	69343272	69369408	ENSMUSG00000018474_Chd3	-	chr11	69415310	69415510	chr11-55	3.18	+	-45903	PRDM16_50KB_MRNA_BAT
chr11	69398507	69413675	ENSMUSG00000018476_Kdm6b	-	chr11	69415310	69415510	chr11-55	3.18	+	-1636	PRDM16_50KB_MRNA_BAT
chr11	85187261	85238304	ENSMUSG00000018481_Appbp2	-	chr11	85259121	85259321	chr11-28	4.04	+	-20818	PRDM16_50KB_MRNA_BAT
chr11	62281472	62514417	ENSMUSG00000018501_Ncor1	-	chr11	62549825	62550025	chr11-119	2.53	+	-35409	PRDM16_50KB_MRNA_BAT
chr11	62574485	62600515	ENSMUSG00000018507_Trpv2	+	chr11	62559033	62559233	chr11-487	1.65	+	-15253	PRDM16_50KB_MRNA_BAT
chr11	62524945	62539261	ENSMUSG00000018509_Cenpv	-	chr11	62549825	62550025	chr11-119	2.53	+	-10565	PRDM16_50KB_MRNA_BAT
chr11	97745480	97766556	ENSMUSG00000018541_Cwc25	-	chr11	97802595	97802795	chr11-934	1.18	+	-36040	PRDM16_50KB_MRNA_BAT
chr11	97771480	97775918	ENSMUSG00000018543_1700001P01Rik	-	chr11	97802595	97802795	chr11-934	1.18	+	-26678	PRDM16_50KB_MRNA_BAT
chr11	69935795	69941605	ENSMUSG00000018554_Ybx2	+	chr11	69937617	69937817	chr11-154	2.43	+	0	PRDM16_50KB_MRNA_BAT
chr11	69935795	69941605	ENSMUSG00000018554_Ybx2	+	chr11	69939317	69939517	chr11-164	2.31	+	0	PRDM16_50KB_MRNA_BAT
chr11	69968221	69990601	ENSMUSG00000018559_Ctdnep1	+	chr11	69939317	69939517	chr11-164	2.31	+	-28705	PRDM16_50KB_MRNA_BAT
chr11	69964778	69967885	ENSMUSG00000018569_Cldn7	+	chr11	69939317	69939517	chr11-164	2.31	+	-25262	PRDM16_50KB_MRNA_BAT
chr11	69897351	69900987	ENSMUSG00000018570_2810408A11Rik	-	chr11	69937617	69937817	chr11-154	2.43	+	-36631	PRDM16_50KB_MRNA_BAT
chr11	55394499	55420080	ENSMUSG00000018593_Sparc	-	chr11	55395744	55395944	chr11-372	1.75	+	0	PRDM16_50KB_MRNA_BAT
chr11	55394499	55420080	ENSMUSG00000018593_Sparc	-	chr11	55419280	55419480	chr11-21	4.26	+	0	PRDM16_50KB_MRNA_BAT
chr11	55394499	55420080	ENSMUSG00000018593_Sparc	-	chr11	55415095	55415295	chr11-243	1.93	+	0	PRDM16_50KB_MRNA_BAT
chr11	104132854	104175523	ENSMUSG00000018634_Crhr1	+	chr11	104086005	104086205	chr11-1300	1	+	-46650	PRDM16_50KB_MRNA_BAT
chr11	96907425	96982959	ENSMUSG00000018659_Pnpo	-	chr11	96995100	96995300	chr11-1019	1.1	+	-12142	PRDM16_50KB_MRNA_BAT
chr11	96907425	96982959	ENSMUSG00000018669_Cdk5rap3	-	chr11	96995100	96995300	chr11-1019	1.1	+	-12142	PRDM16_50KB_MRNA_BAT
chr11	96907425	96982959	ENSMUSG00000018678_Sp2	-	chr11	96995100	96995300	chr11-1019	1.1	+	-12142	PRDM16_50KB_MRNA_BAT
chr11	84422854	84513522	ENSMUSG00000018697_Aatf	-	chr11	84522642	84522842	chr11-759	1.23	+	-9121	PRDM16_50KB_MRNA_BAT
chr11	84517976	84535831	ENSMUSG00000018698_Lhx1	-	chr11	84522642	84522842	chr11-759	1.23	+	0	PRDM16_50KB_MRNA_BAT
chr11	113698171	113710017	ENSMUSG00000018727_Cpsf4l	-	chr11	113756650	113756850	chr11-271	1.83	+	-46634	PRDM16_50KB_MRNA_BAT
chr11	68968130	68975185	ENSMUSG00000018740_Slc25a35	+	chr11	68970394	68970594	chr11-208	2.06	+	0	PRDM16_50KB_MRNA_BAT
chr11	69655313	69662642	ENSMUSG00000018761_Mpdu1	-	chr11	69663937	69664137	chr11-580	1.55	+	-1296	PRDM16_50KB_MRNA_BAT
chr2	73908446	73911326	ENSMUSG00000018770_Atp5g3	-	chr2	73910828	73911028	chr2-244	2.16	+	0	PRDM16_50KB_MRNA_BAT
chr2	73908446	73911326	ENSMUSG00000018770_Atp5g3	-	chr2	73909146	73909346	chr2-310	1.96	+	0	PRDM16_50KB_MRNA_BAT
chr11	82876433	82890614	ENSMUSG00000018841_Rad51d	-	chr11	82888677	82888877	chr11-1215	1.03	+	0	PRDM16_50KB_MRNA_BAT
chr11	82892123	82908411	ENSMUSG00000018844_Fndc8	+	chr11	82888677	82888877	chr11-1215	1.03	+	-3247	PRDM16_50KB_MRNA_BAT
chr11	82910549	82962941	ENSMUSG00000018845_Unc45b	+	chr11	82888677	82888877	chr11-1215	1.03	+	-21673	PRDM16_50KB_MRNA_BAT
chr11	35769483	35791285	ENSMUSG00000018846_Pank3	+	chr11	35750715	35750915	chr11-16	4.36	+	-18569	PRDM16_50KB_MRNA_BAT
chr15	84076096	84105754	ENSMUSG00000018865_Sult4a1	-	chr15	84132217	84132417	chr15-238	1.73	+	-26464	PRDM16_50KB_MRNA_BAT
chr15	84112620	84123175	ENSMUSG00000018868_Pnpla5	-	chr15	84132217	84132417	chr15-238	1.73	+	-9043	PRDM16_50KB_MRNA_BAT
chr11	97315715	97329920	ENSMUSG00000018882_Mrpl45	+	chr11	97309433	97309633	chr11-280	1.86	+	-6083	PRDM16_50KB_MRNA_BAT
chr15	77015488	77057107	ENSMUSG00000018893_Mb	-	chr15	77021257	77021457	chr15-27	3.69	+	0	PRDM16_50KB_MRNA_BAT
chr15	77015488	77057107	ENSMUSG00000018893_Mb	-	chr15	77025520	77025720	chr15-49	3.03	+	0	PRDM16_50KB_MRNA_BAT
chr15	77015488	77057107	ENSMUSG00000018893_Mb	-	chr15	77046449	77046649	chr15-497	1.18	+	0	PRDM16_50KB_MRNA_BAT
chr11	53864541	53891660	ENSMUSG00000018900_Slc22a5	-	chr11	53874385	53874585	chr11-906	1.13	+	0	PRDM16_50KB_MRNA_BAT
chr11	53864541	53891660	ENSMUSG00000018900_Slc22a5	-	chr11	53889270	53889470	chr11-258	1.98	+	0	PRDM16_50KB_MRNA_BAT
chr11	54100094	54131665	ENSMUSG00000018906_P4ha2	+	chr11	54113039	54113239	chr11-259	1.96	+	0	PRDM16_50KB_MRNA_BAT
chr7	99535465	99606771	ENSMUSG00000018909_Arrb1	+	chr7	99545049	99545249	chr7-439	1.38	+	0	PRDM16_50KB_MRNA_BAT
chr11	60902245	60914750	ENSMUSG00000018931_Gm16515	-	chr11	60935218	60935418	chr11-278	1.86	+	-20469	PRDM16_50KB_MRNA_BAT
chr11	60932032	60952811	ENSMUSG00000018932_Map2k3	+	chr11	60935218	60935418	chr11-278	1.86	+	0	PRDM16_50KB_MRNA_BAT
chr4	136172393	136196057	ENSMUSG00000018983_E2f2	+	chr4	136179617	136179817	chr4-450	1.58	+	0	PRDM16_50KB_MRNA_BAT
chr7	96947577	97064761	ENSMUSG00000018995_Nars2	+	chr7	97018466	97018666	chr7-516	1.25	+	0	PRDM16_50KB_MRNA_BAT
chr9	21907490	21918192	ENSMUSG00000019066_Rab3d	-	chr9	21925183	21925383	chr9-716	1.03	+	-6992	PRDM16_50KB_MRNA_BAT
chr15	76701541	76710559	ENSMUSG00000019080_Mfsd3	+	chr15	76697893	76698093	chr15-598	1.05	+	-3449	PRDM16_50KB_MRNA_BAT
chr7	141429738	141437892	ENSMUSG00000019082_Slc25a22	-	chr7	141432880	141433080	chr7-240	1.78	+	0	PRDM16_50KB_MRNA_BAT
chr6	54505889	54566489	ENSMUSG00000019124_Scrn1	-	chr6	54584688	54584888	chr6-214	1.83	+	-18200	PRDM16_50KB_MRNA_BAT
chr13	24801656	24814013	ENSMUSG00000019132_BC005537	+	chr13	24791423	24791623	chr13-248	1.5	+	-10034	PRDM16_50KB_MRNA_BAT
chr8	70594480	70597288	ENSMUSG00000019139_Isyna1	+	chr8	70562833	70563033	chr8-181	2.16	+	-31448	PRDM16_50KB_MRNA_BAT
chr7	16452778	16455489	ENSMUSG00000019158_Tmem160	+	chr7	16417101	16417301	chr7-388	1.48	+	-35478	PRDM16_50KB_MRNA_BAT
chr11	100715008	100738215	ENSMUSG00000019173_Rab5c	-	chr11	100784372	100784572	chr11-1023	1.03	+	-46158	PRDM16_50KB_MRNA_BAT
chr7	31116524	31126945	ENSMUSG00000019194_Scn1b	-	chr7	31152067	31152267	chr7-634	1.28	+	-25123	PRDM16_50KB_MRNA_BAT
chr1	138825185	138848576	ENSMUSG00000019230_Lhx9	-	chr1	138827068	138827268	chr1-732	1.08	+	0	PRDM16_50KB_MRNA_BAT
chr7	4481519	4501680	ENSMUSG00000019254_Ppp1r12c	-	chr7	4502754	4502954	chr7-279	1.68	+	-1075	PRDM16_50KB_MRNA_BAT
chr8	119910359	124345724	ENSMUSG00000019278_Dpep1	+	chr8	120243319	120243519	chr8-194	2.03	+	0	PRDM16_50KB_MRNA_BAT
chr8	119910359	124345724	ENSMUSG00000019278_Dpep1	+	chr8	120289872	120290072	chr8-94	3.03	+	0	PRDM16_50KB_MRNA_BAT
chr8	119910359	124345724	ENSMUSG00000019278_Dpep1	+	chr8	120292244	120292444	chr8-319	1.65	+	0	PRDM16_50KB_MRNA_BAT
chr8	119910359	124345724	ENSMUSG00000019278_Dpep1	+	chr8	120348109	120348309	chr8-7	5.19	+	0	PRDM16_50KB_MRNA_BAT
chr8	119910359	124345724	ENSMUSG00000019278_Dpep1	+	chr8	120351781	120351981	chr8-37	3.71	+	0	PRDM16_50KB_MRNA_BAT
chr8	119910359	124345724	ENSMUSG00000019278_Dpep1	+	chr8	120365301	120365501	chr8-576	1.13	+	0	PRDM16_50KB_MRNA_BAT
chr8	119910359	124345724	ENSMUSG00000019278_Dpep1	+	chr8	120382591	120382791	chr8-47	3.31	+	0	PRDM16_50KB_MRNA_BAT
chr8	119910359	124345724	ENSMUSG00000019278_Dpep1	+	chr8	120378374	120378574	chr8-544	1.23	+	0	PRDM16_50KB_MRNA_BAT
chr8	119910359	124345724	ENSMUSG00000019278_Dpep1	+	chr8	120393882	120394082	chr8-160	2.16	+	0	PRDM16_50KB_MRNA_BAT
chr8	119910359	124345724	ENSMUSG00000019278_Dpep1	+	chr8	120421701	120421901	chr8-73	3.01	+	0	PRDM16_50KB_MRNA_BAT
chr8	119910359	124345724	ENSMUSG00000019278_Dpep1	+	chr8	120414333	120414533	chr8-405	1.48	+	0	PRDM16_50KB_MRNA_BAT
chr8	119910359	124345724	ENSMUSG00000019278_Dpep1	+	chr8	120449207	120449407	chr8-634	1.18	+	0	PRDM16_50KB_MRNA_BAT
chr8	119910359	124345724	ENSMUSG00000019278_Dpep1	+	chr8	120464731	120464931	chr8-124	2.46	+	0	PRDM16_50KB_MRNA_BAT
chr8	119910359	124345724	ENSMUSG00000019278_Dpep1	+	chr8	120465809	120466009	chr8-741	1.08	+	0	PRDM16_50KB_MRNA_BAT
chr8	119910359	124345724	ENSMUSG00000019278_Dpep1	+	chr8	120482359	120482559	chr8-66	3.16	+	0	PRDM16_50KB_MRNA_BAT
chr8	119910359	124345724	ENSMUSG00000019278_Dpep1	+	chr8	120517832	120518032	chr8-40	3.56	+	0	PRDM16_50KB_MRNA_BAT
chr8	119910359	124345724	ENSMUSG00000019278_Dpep1	+	chr8	120616939	120617139	chr8-5	5.62	+	0	PRDM16_50KB_MRNA_BAT
chr8	119910359	124345724	ENSMUSG00000019278_Dpep1	+	chr8	120643919	120644119	chr8-27	3.94	+	0	PRDM16_50KB_MRNA_BAT
chr8	119910359	124345724	ENSMUSG00000019278_Dpep1	+	chr8	120644699	120644899	chr8-214	2.01	+	0	PRDM16_50KB_MRNA_BAT
chr8	119910359	124345724	ENSMUSG00000019278_Dpep1	+	chr8	121551641	121551841	chr8-578	1.18	+	0	PRDM16_50KB_MRNA_BAT
chr8	119910359	124345724	ENSMUSG00000019278_Dpep1	+	chr8	121563084	121563284	chr8-19	4.34	+	0	PRDM16_50KB_MRNA_BAT
chr8	119910359	124345724	ENSMUSG00000019278_Dpep1	+	chr8	121573370	121573570	chr8-67	3.16	+	0	PRDM16_50KB_MRNA_BAT
chr8	119910359	124345724	ENSMUSG00000019278_Dpep1	+	chr8	121580541	121580741	chr8-269	1.78	+	0	PRDM16_50KB_MRNA_BAT
chr8	119910359	124345724	ENSMUSG00000019278_Dpep1	+	chr8	121695618	121695818	chr8-50	3.31	+	0	PRDM16_50KB_MRNA_BAT
chr8	119910359	124345724	ENSMUSG00000019278_Dpep1	+	chr8	121919886	121920086	chr8-25	3.76	+	0	PRDM16_50KB_MRNA_BAT
chr8	119910359	124345724	ENSMUSG00000019278_Dpep1	+	chr8	122018486	122018686	chr8-138	2.46	+	0	PRDM16_50KB_MRNA_BAT
chr8	119910359	124345724	ENSMUSG00000019278_Dpep1	+	chr8	122529350	122529550	chr8-546	1.2	+	0	PRDM16_50KB_MRNA_BAT
chr8	119910359	124345724	ENSMUSG00000019278_Dpep1	+	chr8	122550325	122550525	chr8-143	2.31	+	0	PRDM16_50KB_MRNA_BAT
chr8	119910359	124345724	ENSMUSG00000019278_Dpep1	+	chr8	122913973	122914173	chr8-548	1.25	+	0	PRDM16_50KB_MRNA_BAT
chr8	119910359	124345724	ENSMUSG00000019278_Dpep1	+	chr8	123999645	123999845	chr8-526	1.23	+	0	PRDM16_50KB_MRNA_BAT
chr8	119910359	124345724	ENSMUSG00000019278_Dpep1	+	chr8	124172014	124172214	chr8-512	1.38	+	0	PRDM16_50KB_MRNA_BAT
chr8	119910359	124345724	ENSMUSG00000019278_Dpep1	+	chr8	124193060	124193260	chr8-712	1.08	+	0	PRDM16_50KB_MRNA_BAT
chr8	119910359	124345724	ENSMUSG00000019278_Dpep1	+	chr8	124266132	124266332	chr8-12	4.89	+	0	PRDM16_50KB_MRNA_BAT
chr8	119910359	124345724	ENSMUSG00000019278_Dpep1	+	chr8	124278041	124278241	chr8-2	6.62	+	0	PRDM16_50KB_MRNA_BAT
chr8	119910359	124345724	ENSMUSG00000019278_Dpep1	+	chr8	124285215	124285415	chr8-96	2.86	+	0	PRDM16_50KB_MRNA_BAT
chr5	33653215	33657977	ENSMUSG00000019295_Tmem129	-	chr5	33700099	33700299	chr5-353	1.48	+	-42123	PRDM16_50KB_MRNA_BAT
chr11	101078410	101080527	ENSMUSG00000019301_Hsd17b1	+	chr11	101065083	101065283	chr11-188	2.23	+	-13128	PRDM16_50KB_MRNA_BAT
chr11	101009451	101063719	ENSMUSG00000019302_Atp6v0a1	+	chr11	100971572	100971772	chr11-158	2.28	+	-37680	PRDM16_50KB_MRNA_BAT
chr11	101087276	101095436	ENSMUSG00000019303_Psmc3ip	-	chr11	101130146	101130346	chr11-697	1.3	+	-34711	PRDM16_50KB_MRNA_BAT
chr17	24696233	24707660	ENSMUSG00000019320_Noxo1	+	chr17	24670550	24670750	chr17-89	2.68	+	-25484	PRDM16_50KB_MRNA_BAT
chr11	4031461	4048024	ENSMUSG00000019368_Sec14l4	+	chr11	4047943	4048143	chr11-167	2.21	+	0	PRDM16_50KB_MRNA_BAT
chr11	59810079	59880968	ENSMUSG00000019373_Cops3	-	chr11	59814389	59814589	chr11-1195	1	+	0	PRDM16_50KB_MRNA_BAT
chr11	78176710	78183584	ENSMUSG00000019437_Tlcd1	+	chr11	78183031	78183231	chr11-829	1.2	+	0	PRDM16_50KB_MRNA_BAT
chr8	83666832	83699179	ENSMUSG00000019464_Ptger1	+	chr8	83684971	83685171	chr8-107	2.48	+	0	PRDM16_50KB_MRNA_BAT
chr8	3587449	3621316	ENSMUSG00000019470_Xab2	-	chr8	3646919	3647119	chr8-216	1.96	+	-25604	PRDM16_50KB_MRNA_BAT
chr9	21138540	21149906	ENSMUSG00000019471_Cdc37	-	chr9	21184153	21184353	chr9-229	1.88	+	-34248	PRDM16_50KB_MRNA_BAT
chr8	119910359	124345724	ENSMUSG00000019478_Rab4a	+	chr8	120243319	120243519	chr8-194	2.03	+	0	PRDM16_50KB_MRNA_BAT
chr8	119910359	124345724	ENSMUSG00000019478_Rab4a	+	chr8	120289872	120290072	chr8-94	3.03	+	0	PRDM16_50KB_MRNA_BAT
chr8	119910359	124345724	ENSMUSG00000019478_Rab4a	+	chr8	120292244	120292444	chr8-319	1.65	+	0	PRDM16_50KB_MRNA_BAT
chr8	119910359	124345724	ENSMUSG00000019478_Rab4a	+	chr8	120348109	120348309	chr8-7	5.19	+	0	PRDM16_50KB_MRNA_BAT
chr8	119910359	124345724	ENSMUSG00000019478_Rab4a	+	chr8	120351781	120351981	chr8-37	3.71	+	0	PRDM16_50KB_MRNA_BAT
chr8	119910359	124345724	ENSMUSG00000019478_Rab4a	+	chr8	120365301	120365501	chr8-576	1.13	+	0	PRDM16_50KB_MRNA_BAT
chr8	119910359	124345724	ENSMUSG00000019478_Rab4a	+	chr8	120382591	120382791	chr8-47	3.31	+	0	PRDM16_50KB_MRNA_BAT
chr8	119910359	124345724	ENSMUSG00000019478_Rab4a	+	chr8	120378374	120378574	chr8-544	1.23	+	0	PRDM16_50KB_MRNA_BAT
chr8	119910359	124345724	ENSMUSG00000019478_Rab4a	+	chr8	120393882	120394082	chr8-160	2.16	+	0	PRDM16_50KB_MRNA_BAT
chr8	119910359	124345724	ENSMUSG00000019478_Rab4a	+	chr8	120421701	120421901	chr8-73	3.01	+	0	PRDM16_50KB_MRNA_BAT
chr8	119910359	124345724	ENSMUSG00000019478_Rab4a	+	chr8	120414333	120414533	chr8-405	1.48	+	0	PRDM16_50KB_MRNA_BAT
chr8	119910359	124345724	ENSMUSG00000019478_Rab4a	+	chr8	120449207	120449407	chr8-634	1.18	+	0	PRDM16_50KB_MRNA_BAT
chr8	119910359	124345724	ENSMUSG00000019478_Rab4a	+	chr8	120464731	120464931	chr8-124	2.46	+	0	PRDM16_50KB_MRNA_BAT
chr8	119910359	124345724	ENSMUSG00000019478_Rab4a	+	chr8	120465809	120466009	chr8-741	1.08	+	0	PRDM16_50KB_MRNA_BAT
chr8	119910359	124345724	ENSMUSG00000019478_Rab4a	+	chr8	120482359	120482559	chr8-66	3.16	+	0	PRDM16_50KB_MRNA_BAT
chr8	119910359	124345724	ENSMUSG00000019478_Rab4a	+	chr8	120517832	120518032	chr8-40	3.56	+	0	PRDM16_50KB_MRNA_BAT
chr8	119910359	124345724	ENSMUSG00000019478_Rab4a	+	chr8	120616939	120617139	chr8-5	5.62	+	0	PRDM16_50KB_MRNA_BAT
chr8	119910359	124345724	ENSMUSG00000019478_Rab4a	+	chr8	120643919	120644119	chr8-27	3.94	+	0	PRDM16_50KB_MRNA_BAT
chr8	119910359	124345724	ENSMUSG00000019478_Rab4a	+	chr8	120644699	120644899	chr8-214	2.01	+	0	PRDM16_50KB_MRNA_BAT
chr8	119910359	124345724	ENSMUSG00000019478_Rab4a	+	chr8	121551641	121551841	chr8-578	1.18	+	0	PRDM16_50KB_MRNA_BAT
chr8	119910359	124345724	ENSMUSG00000019478_Rab4a	+	chr8	121563084	121563284	chr8-19	4.34	+	0	PRDM16_50KB_MRNA_BAT
chr8	119910359	124345724	ENSMUSG00000019478_Rab4a	+	chr8	121573370	121573570	chr8-67	3.16	+	0	PRDM16_50KB_MRNA_BAT
chr8	119910359	124345724	ENSMUSG00000019478_Rab4a	+	chr8	121580541	121580741	chr8-269	1.78	+	0	PRDM16_50KB_MRNA_BAT
chr8	119910359	124345724	ENSMUSG00000019478_Rab4a	+	chr8	121695618	121695818	chr8-50	3.31	+	0	PRDM16_50KB_MRNA_BAT
chr8	119910359	124345724	ENSMUSG00000019478_Rab4a	+	chr8	121919886	121920086	chr8-25	3.76	+	0	PRDM16_50KB_MRNA_BAT
chr8	119910359	124345724	ENSMUSG00000019478_Rab4a	+	chr8	122018486	122018686	chr8-138	2.46	+	0	PRDM16_50KB_MRNA_BAT
chr8	119910359	124345724	ENSMUSG00000019478_Rab4a	+	chr8	122529350	122529550	chr8-546	1.2	+	0	PRDM16_50KB_MRNA_BAT
chr8	119910359	124345724	ENSMUSG00000019478_Rab4a	+	chr8	122550325	122550525	chr8-143	2.31	+	0	PRDM16_50KB_MRNA_BAT
chr8	119910359	124345724	ENSMUSG00000019478_Rab4a	+	chr8	122913973	122914173	chr8-548	1.25	+	0	PRDM16_50KB_MRNA_BAT
chr8	119910359	124345724	ENSMUSG00000019478_Rab4a	+	chr8	123999645	123999845	chr8-526	1.23	+	0	PRDM16_50KB_MRNA_BAT
chr8	119910359	124345724	ENSMUSG00000019478_Rab4a	+	chr8	124172014	124172214	chr8-512	1.38	+	0	PRDM16_50KB_MRNA_BAT
chr8	119910359	124345724	ENSMUSG00000019478_Rab4a	+	chr8	124193060	124193260	chr8-712	1.08	+	0	PRDM16_50KB_MRNA_BAT
chr8	119910359	124345724	ENSMUSG00000019478_Rab4a	+	chr8	124266132	124266332	chr8-12	4.89	+	0	PRDM16_50KB_MRNA_BAT
chr8	119910359	124345724	ENSMUSG00000019478_Rab4a	+	chr8	124278041	124278241	chr8-2	6.62	+	0	PRDM16_50KB_MRNA_BAT
chr8	119910359	124345724	ENSMUSG00000019478_Rab4a	+	chr8	124285215	124285415	chr8-96	2.86	+	0	PRDM16_50KB_MRNA_BAT
chr11	62551170	62553213	ENSMUSG00000019505_Ubb	+	chr11	62549825	62550025	chr11-119	2.53	+	-1146	PRDM16_50KB_MRNA_BAT
chrX	73673149	73682502	ENSMUSG00000019558_Slc6a8	+	chrX	73627035	73627235	chrX-110	1.05	+	-45915	PRDM16_50KB_MRNA_BAT
chr10	79927042	79955018	ENSMUSG00000019564_Arid3a	+	chr10	79884501	79884701	chr10-5	4.84	+	-42342	PRDM16_50KB_MRNA_BAT
chr6	5483350	5496309	ENSMUSG00000019577_Pdk4	-	chr6	5498925	5499125	chr6-348	1.55	+	-2617	PRDM16_50KB_MRNA_BAT
chr17	56040415	56075028	ENSMUSG00000019578_Ubxn6	-	chr17	56108630	56108830	chr17-22	4.36	+	-33603	PRDM16_50KB_MRNA_BAT
chr13	13590408	13777440	ENSMUSG00000019726_Lyst	+	chr13	13573819	13574019	chr13-55	2.76	+	-16390	PRDM16_50KB_MRNA_BAT
chr7	3645289	3677524	ENSMUSG00000019734_Tmc4	-	chr7	3665491	3665691	chr7-427	1.48	+	0	PRDM16_50KB_MRNA_BAT
chr7	30224130	30233390	ENSMUSG00000019738_Polr2i	+	chr7	30202803	30203003	chr7-432	1.5	+	-21128	PRDM16_50KB_MRNA_BAT
chr10	4401914	4432388	ENSMUSG00000019763_Rmnd1	-	chr10	4475584	4475784	chr10-475	1.15	-	-43197	PRDM16_50KB_MRNA_BAT
chr10	4482501	4562231	ENSMUSG00000019767_Ccdc170	+	chr10	4482709	4482909	chr10-718	1.03	-	0	PRDM16_50KB_MRNA_BAT
chr10	4611592	5005614	ENSMUSG00000019768_Esr1	+	chr10	4743001	4743201	chr10-124	2.11	-	0	PRDM16_50KB_MRNA_BAT
chr10	5799159	5805600	ENSMUSG00000019773_Fbxo5	-	chr10	5824223	5824423	chr10-585	1.13	-	-18624	PRDM16_50KB_MRNA_BAT
chr10	5811886	5823910	ENSMUSG00000019774_Mtrf1l	-	chr10	5824223	5824423	chr10-585	1.13	-	-314	PRDM16_50KB_MRNA_BAT
chr10	42761495	42832514	ENSMUSG00000019802_Sec63	+	chr10	42723470	42723670	chr10-726	1	+	-37826	PRDM16_50KB_MRNA_BAT
chr10	13647053	13868980	ENSMUSG00000019806_Aig1	-	chr10	13787742	13787942	chr10-586	1.08	+	0	PRDM16_50KB_MRNA_BAT
chr10	13647053	13868980	ENSMUSG00000019806_Aig1	-	chr10	13835801	13836001	chr10-615	1	+	0	PRDM16_50KB_MRNA_BAT
chr10	13523841	13563376	ENSMUSG00000019808_Adat2	+	chr10	13536794	13536994	chr10-163	1.98	+	0	PRDM16_50KB_MRNA_BAT
chr10	13523841	13563376	ENSMUSG00000019809_Pex3	-	chr10	13536794	13536994	chr10-163	1.98	+	0	PRDM16_50KB_MRNA_BAT
chr10	12382187	12861735	ENSMUSG00000019820_Utrn	-	chr10	12758335	12758535	chr10-125	2.23	+	0	PRDM16_50KB_MRNA_BAT
chr10	12382187	12861735	ENSMUSG00000019820_Utrn	-	chr10	12824434	12824634	chr10-19	3.53	+	0	PRDM16_50KB_MRNA_BAT
chr10	12382187	12861735	ENSMUSG00000019820_Utrn	-	chr10	12823901	12824101	chr10-246	1.58	+	0	PRDM16_50KB_MRNA_BAT
chr10	12382187	12861735	ENSMUSG00000019820_Utrn	-	chr10	12827305	12827505	chr10-264	1.53	+	0	PRDM16_50KB_MRNA_BAT
chr10	12382187	12861735	ENSMUSG00000019820_Utrn	-	chr10	12853296	12853496	chr10-193	1.86	+	0	PRDM16_50KB_MRNA_BAT
chr10	10686058	11082356	ENSMUSG00000019828_Grm1	-	chr10	10886504	10886704	chr10-192	1.78	+	0	PRDM16_50KB_MRNA_BAT
chr10	40033534	40142254	ENSMUSG00000019838_Slc16a10	-	chr10	40058504	40058704	chr10-253	1.55	+	0	PRDM16_50KB_MRNA_BAT
chr10	40033534	40142254	ENSMUSG00000019838_Slc16a10	-	chr10	40077683	40077883	chr10-25	3.36	+	0	PRDM16_50KB_MRNA_BAT
chr10	40033534	40142254	ENSMUSG00000019838_Slc16a10	-	chr10	40093585	40093785	chr10-41	2.96	+	0	PRDM16_50KB_MRNA_BAT
chr10	40033534	40142254	ENSMUSG00000019838_Slc16a10	-	chr10	40108009	40108209	chr10-379	1.25	+	0	PRDM16_50KB_MRNA_BAT
chr10	39368854	39732007	ENSMUSG00000019842_Traf3ip2	+	chr10	39681235	39681435	chr10-160	1.86	+	0	PRDM16_50KB_MRNA_BAT
chr10	39368854	39732007	ENSMUSG00000019843_Fyn	+	chr10	39681235	39681435	chr10-160	1.86	+	0	PRDM16_50KB_MRNA_BAT
chr10	38965514	39110188	ENSMUSG00000019846_Lama4	+	chr10	39018113	39018313	chr10-280	1.53	+	0	PRDM16_50KB_MRNA_BAT
chr10	19000909	19015657	ENSMUSG00000019850_Tnfaip3	-	chr10	19009359	19009559	chr10-79	2.63	+	0	PRDM16_50KB_MRNA_BAT
chr10	67009188	67256326	ENSMUSG00000019873_Reep3	-	chr10	67047837	67048037	chr10-238	1.55	+	0	PRDM16_50KB_MRNA_BAT
chr10	70204683	70219710	ENSMUSG00000019933_2310015B20Rik	+	chr10	70181903	70182103	chr10-383	1.33	+	-22581	PRDM16_50KB_MRNA_BAT
chr10	89574019	89621253	ENSMUSG00000019935_Slc17a8	-	chr10	89633452	89633652	chr10-742	1	+	-12200	PRDM16_50KB_MRNA_BAT
chr10	69336634	69352938	ENSMUSG00000019942_Cdk1	-	chr10	69366384	69366584	chr10-623	1	+	-13447	PRDM16_50KB_MRNA_BAT
chr10	69151433	69291791	ENSMUSG00000019944_Rhobtb1	+	chr10	69220411	69220611	chr10-206	1.68	+	0	PRDM16_50KB_MRNA_BAT
chr10	89711972	89732295	ENSMUSG00000019948_Actr6	-	chr10	89747242	89747442	chr10-365	1.43	+	-14948	PRDM16_50KB_MRNA_BAT
chr10	89744990	89819869	ENSMUSG00000019951_Uhrf1bp1l	+	chr10	89747242	89747442	chr10-365	1.43	+	0	PRDM16_50KB_MRNA_BAT
chr10	99107035	99198074	ENSMUSG00000019952_Poc1b	+	chr10	99062635	99062835	chr10-338	1.38	+	-44201	PRDM16_50KB_MRNA_BAT
chr10	99263230	99267488	ENSMUSG00000019960_Dusp6	+	chr10	99232653	99232853	chr10-404	1.33	+	-30378	PRDM16_50KB_MRNA_BAT
chr10	25359797	25523519	ENSMUSG00000019978_Epb4.1l2	+	chr10	25395652	25395852	chr10-39	2.98	+	0	PRDM16_50KB_MRNA_BAT
chr10	25359797	25523519	ENSMUSG00000019978_Epb4.1l2	+	chr10	25513837	25514037	chr10-194	1.81	+	0	PRDM16_50KB_MRNA_BAT
chr10	20398003	20725078	ENSMUSG00000019990_Pde7b	-	chr10	20486978	20487178	chr10-78	2.73	+	0	PRDM16_50KB_MRNA_BAT
chr10	20398003	20725078	ENSMUSG00000019990_Pde7b	-	chr10	20489398	20489598	chr10-186	1.81	+	0	PRDM16_50KB_MRNA_BAT
chr10	20398003	20725078	ENSMUSG00000019990_Pde7b	-	chr10	20490400	20490600	chr10-229	1.7	+	0	PRDM16_50KB_MRNA_BAT
chr10	20398003	20725078	ENSMUSG00000019990_Pde7b	-	chr10	20513700	20513900	chr10-414	1.18	+	0	PRDM16_50KB_MRNA_BAT
chr10	20398003	20725078	ENSMUSG00000019990_Pde7b	-	chr10	20517895	20518095	chr10-680	1.03	+	0	PRDM16_50KB_MRNA_BAT
chr10	20398003	20725078	ENSMUSG00000019990_Pde7b	-	chr10	20560224	20560424	chr10-617	1.03	+	0	PRDM16_50KB_MRNA_BAT
chr10	20398003	20725078	ENSMUSG00000019990_Pde7b	-	chr10	20673726	20673926	chr10-98	2.28	+	0	PRDM16_50KB_MRNA_BAT
chr10	20398003	20725078	ENSMUSG00000019990_Pde7b	-	chr10	20675422	20675622	chr10-453	1.2	+	0	PRDM16_50KB_MRNA_BAT
chr10	19591948	19610229	ENSMUSG00000020009_Ifngr1	+	chr10	19594136	19594336	chr10-57	2.66	+	0	PRDM16_50KB_MRNA_BAT
chr10	92775618	93081618	ENSMUSG00000020014_Gm872	-	chr10	93074912	93075112	chr10-159	2.01	+	0	PRDM16_50KB_MRNA_BAT
chr10	92775618	93081618	ENSMUSG00000020014_Gm872	-	chr10	93072896	93073096	chr10-403	1.23	+	0	PRDM16_50KB_MRNA_BAT
chr10	93160875	93241342	ENSMUSG00000020015_Cdk17	+	chr10	93166324	93166524	chr10-608	1.05	+	0	PRDM16_50KB_MRNA_BAT
chr10	94311948	94612084	ENSMUSG00000020023_Tmcc3	+	chr10	94416662	94416862	chr10-633	1.1	+	0	PRDM16_50KB_MRNA_BAT
chr10	94311948	94612084	ENSMUSG00000020023_Tmcc3	+	chr10	94480845	94481045	chr10-48	3.01	+	0	PRDM16_50KB_MRNA_BAT
chr10	94311948	94612084	ENSMUSG00000020023_Tmcc3	+	chr10	94495649	94495849	chr10-320	1.45	+	0	PRDM16_50KB_MRNA_BAT
chr10	94311948	94612084	ENSMUSG00000020023_Tmcc3	+	chr10	94486940	94487140	chr10-496	1.25	+	0	PRDM16_50KB_MRNA_BAT
chr10	94311948	94612084	ENSMUSG00000020023_Tmcc3	+	chr10	94574877	94575077	chr10-259	1.6	+	0	PRDM16_50KB_MRNA_BAT
chr10	95385361	95417180	ENSMUSG00000020027_Socs2	-	chr10	95385792	95385992	chr10-274	1.55	+	0	PRDM16_50KB_MRNA_BAT
chr10	84370904	84440597	ENSMUSG00000020032_Nuak1	-	chr10	84424393	84424593	chr10-554	1.1	+	0	PRDM16_50KB_MRNA_BAT
chr10	84370904	84440597	ENSMUSG00000020032_Nuak1	-	chr10	84411835	84412035	chr10-664	1.03	+	0	PRDM16_50KB_MRNA_BAT
chr10	84488292	84497435	ENSMUSG00000020033_4930463O16Rik	+	chr10	84480991	84481191	chr10-111	2.26	+	-7102	PRDM16_50KB_MRNA_BAT
chr10	84756061	84906538	ENSMUSG00000020037_Rfx4	+	chr10	84811228	84811428	chr10-46	2.91	+	0	PRDM16_50KB_MRNA_BAT
chr10	85386813	85660292	ENSMUSG00000020042_Btbd11	+	chr10	85604741	85604941	chr10-168	1.93	+	0	PRDM16_50KB_MRNA_BAT
chr10	87521794	87584136	ENSMUSG00000020051_Pah	+	chr10	87572622	87572822	chr10-121	2.16	+	0	PRDM16_50KB_MRNA_BAT
chr10	87826376	87937042	ENSMUSG00000020053_Igf1	+	chr10	87862982	87863182	chr10-468	1.2	+	0	PRDM16_50KB_MRNA_BAT
chr10	87826376	87937042	ENSMUSG00000020053_Igf1	+	chr10	87873527	87873727	chr10-144	2.06	+	0	PRDM16_50KB_MRNA_BAT
chr10	87826376	87937042	ENSMUSG00000020053_Igf1	+	chr10	87906396	87906596	chr10-13	3.89	+	0	PRDM16_50KB_MRNA_BAT
chr10	88322803	88379080	ENSMUSG00000020057_Dram1	-	chr10	88357005	88357205	chr10-33	3.36	+	0	PRDM16_50KB_MRNA_BAT
chr10	88322803	88379080	ENSMUSG00000020057_Dram1	-	chr10	88372558	88372758	chr10-442	1.33	+	0	PRDM16_50KB_MRNA_BAT
chr10	88322803	88379080	ENSMUSG00000020057_Dram1	-	chr10	88364246	88364446	chr10-603	1.1	+	0	PRDM16_50KB_MRNA_BAT
chr10	88452744	88504073	ENSMUSG00000020059_Sycp3	+	chr10	88441848	88442048	chr10-389	1.3	+	-10697	PRDM16_50KB_MRNA_BAT
chr10	62980222	63024217	ENSMUSG00000020069_Hnrnph3	-	chr10	63057646	63057846	chr10-420	1.18	+	-33430	PRDM16_50KB_MRNA_BAT
chr10	63061581	63077962	ENSMUSG00000020072_Pbld1	+	chr10	63057646	63057846	chr10-420	1.18	+	-3736	PRDM16_50KB_MRNA_BAT
chr10	62616022	62651218	ENSMUSG00000020076_Ddx50	-	chr10	62663462	62663662	chr10-381	1.33	+	-12245	PRDM16_50KB_MRNA_BAT
chr10	62252437	62265990	ENSMUSG00000020081_Tacr2	+	chr10	62215642	62215842	chr10-204	1.78	+	-36596	PRDM16_50KB_MRNA_BAT
chr10	61715262	61784147	ENSMUSG00000020085_Aifm2	+	chr10	61716135	61716335	chr10-31	3.26	+	0	PRDM16_50KB_MRNA_BAT
chr10	61715262	61784147	ENSMUSG00000020085_Aifm2	+	chr10	61720445	61720645	chr10-88	2.41	+	0	PRDM16_50KB_MRNA_BAT
chr10	61715262	61784147	ENSMUSG00000020085_Aifm2	+	chr10	61760062	61760262	chr10-659	1.03	+	0	PRDM16_50KB_MRNA_BAT
chr10	61715262	61784147	ENSMUSG00000020086_H2afy2	-	chr10	61716135	61716335	chr10-31	3.26	+	0	PRDM16_50KB_MRNA_BAT
chr10	61715262	61784147	ENSMUSG00000020086_H2afy2	-	chr10	61720445	61720645	chr10-88	2.41	+	0	PRDM16_50KB_MRNA_BAT
chr10	61715262	61784147	ENSMUSG00000020086_H2afy2	-	chr10	61760062	61760262	chr10-659	1.03	+	0	PRDM16_50KB_MRNA_BAT
chr10	61695513	61702773	ENSMUSG00000020087_Tysnd1	+	chr10	61695277	61695477	chr10-731	1	+	-37	PRDM16_50KB_MRNA_BAT
chr10	61680309	61693295	ENSMUSG00000020088_Sar1a	+	chr10	61639559	61639759	chr10-255	1.6	+	-40551	PRDM16_50KB_MRNA_BAT
chr10	61648551	61674168	ENSMUSG00000020089_Ppa1	+	chr10	61639559	61639759	chr10-255	1.6	+	-8793	PRDM16_50KB_MRNA_BAT
chr10	61432496	61452669	ENSMUSG00000020091_Eif4ebp2	-	chr10	61447669	61447869	chr10-358	1.28	+	0	PRDM16_50KB_MRNA_BAT
chr10	61319656	61383523	ENSMUSG00000020092_Pald1	-	chr10	61363135	61363335	chr10-28	3.16	+	0	PRDM16_50KB_MRNA_BAT
chr10	61319656	61383523	ENSMUSG00000020092_Pald1	-	chr10	61382325	61382525	chr10-29	3.16	+	0	PRDM16_50KB_MRNA_BAT
chr10	61319656	61383523	ENSMUSG00000020092_Pald1	-	chr10	61378802	61379002	chr10-126	2.23	+	0	PRDM16_50KB_MRNA_BAT
chr10	61171953	61188841	ENSMUSG00000020096_Tbata	+	chr10	61158221	61158421	chr10-133	1.96	+	-13533	PRDM16_50KB_MRNA_BAT
chr10	61098641	61147703	ENSMUSG00000020097_Sgpl1	-	chr10	61143334	61143534	chr10-64	2.73	+	0	PRDM16_50KB_MRNA_BAT
chr10	61098641	61147703	ENSMUSG00000020097_Sgpl1	-	chr10	61135265	61135465	chr10-509	1.15	+	0	PRDM16_50KB_MRNA_BAT
chr10	60302747	60696490	ENSMUSG00000020101_4632428N05Rik	+	chr10	60262558	60262758	chr10-267	1.65	+	-39990	PRDM16_50KB_MRNA_BAT
chr10	125226463	125328963	ENSMUSG00000020102_Slc16a7	-	chr10	125372699	125372899	chr10-408	1.25	+	-43737	PRDM16_50KB_MRNA_BAT
chr10	59879555	59899302	ENSMUSG00000020109_Dnajb12	+	chr10	59885263	59885463	chr10-436	1.2	+	0	PRDM16_50KB_MRNA_BAT
chr11	17159262	17233796	ENSMUSG00000020116_Pno1	-	chr11	17185145	17185345	chr11-1177	1	+	0	PRDM16_50KB_MRNA_BAT
chr10	121780990	122047315	ENSMUSG00000020121_Srgap1	-	chr10	121837068	121837268	chr10-261	1.55	+	0	PRDM16_50KB_MRNA_BAT
chr10	79886311	79888216	ENSMUSG00000020125_Elane	+	chr10	79884501	79884701	chr10-5	4.84	+	-1611	PRDM16_50KB_MRNA_BAT
chr11	21239280	21321136	ENSMUSG00000020128_Vps54	+	chr11	21262418	21262618	chr11-214	2.06	+	0	PRDM16_50KB_MRNA_BAT
chr11	20201431	20226856	ENSMUSG00000020149_Rab1	+	chr11	20165569	20165769	chr11-1072	1.08	+	-35663	PRDM16_50KB_MRNA_BAT
chr11	18880429	19018958	ENSMUSG00000020160_Meis1	-	chr11	18883517	18883717	chr11-648	1.28	+	0	PRDM16_50KB_MRNA_BAT
chr10	116986313	117025040	ENSMUSG00000020169_Best3	+	chr10	116945096	116945296	chr10-559	1.23	+	-41018	PRDM16_50KB_MRNA_BAT
chr11	11930507	12038683	ENSMUSG00000020176_Grb10	-	chr11	11962660	11962860	chr11-341	1.73	+	0	PRDM16_50KB_MRNA_BAT
chr10	75518041	75535440	ENSMUSG00000020180_Snrpd3	+	chr10	75477114	75477314	chr10-20	3.46	+	-40728	PRDM16_50KB_MRNA_BAT
chr10	109682659	110000219	ENSMUSG00000020181_Nav3	-	chr10	109903261	109903461	chr10-672	1	+	0	PRDM16_50KB_MRNA_BAT
chr10	109682659	110000219	ENSMUSG00000020181_Nav3	-	chr10	109906080	109906280	chr10-310	1.48	+	0	PRDM16_50KB_MRNA_BAT
chr10	110745438	110787384	ENSMUSG00000020185_E2f7	+	chr10	110769428	110769628	chr10-368	1.4	+	0	PRDM16_50KB_MRNA_BAT
chr10	110920176	110939599	ENSMUSG00000020186_Csrp2	+	chr10	110927484	110927684	chr10-219	1.65	+	0	PRDM16_50KB_MRNA_BAT
chr10	110920176	110939599	ENSMUSG00000020186_Csrp2	+	chr10	110938527	110938727	chr10-641	1.1	+	0	PRDM16_50KB_MRNA_BAT
chr10	75646109	75764357	ENSMUSG00000020196_Cabin1	-	chr10	75704214	75704414	chr10-110	2.28	+	0	PRDM16_50KB_MRNA_BAT
chr4	144972622	145194995	ENSMUSG00000020220_Vps13d	-	chr4	144981279	144981479	chr4-173	2.23	+	0	PRDM16_50KB_MRNA_BAT
chr4	144972622	145194995	ENSMUSG00000020220_Vps13d	-	chr4	144992508	144992708	chr4-278	1.96	+	0	PRDM16_50KB_MRNA_BAT
chr10	76253852	76345291	ENSMUSG00000020231_Dip2a	-	chr10	76354270	76354470	chr10-598	1.1	+	-8980	PRDM16_50KB_MRNA_BAT
chr10	81357490	81378516	ENSMUSG00000020234_4930404N11Rik	-	chr10	81411933	81412133	chr10-143	1.96	+	-33418	PRDM16_50KB_MRNA_BAT
chr10	81357490	81378516	ENSMUSG00000020235_Fzr1	-	chr10	81411933	81412133	chr10-143	1.96	+	-33418	PRDM16_50KB_MRNA_BAT
chr11	55204349	55236330	ENSMUSG00000020261_Slc36a1	+	chr11	55214242	55214442	chr11-297	1.86	+	0	PRDM16_50KB_MRNA_BAT
chr10	83600032	83648738	ENSMUSG00000020263_Appl2	-	chr10	83637424	83637624	chr10-258	1.7	+	0	PRDM16_50KB_MRNA_BAT
chr11	55158469	55185077	ENSMUSG00000020264_Slc36a2	-	chr11	55178983	55179183	chr11-79	2.93	+	0	PRDM16_50KB_MRNA_BAT
chr11	55158469	55185077	ENSMUSG00000020264_Slc36a2	-	chr11	55168526	55168726	chr11-411	1.68	+	0	PRDM16_50KB_MRNA_BAT
chr11	55158469	55185077	ENSMUSG00000020264_Slc36a2	-	chr11	55165508	55165708	chr11-1329	1	+	0	PRDM16_50KB_MRNA_BAT
chr11	54826865	54860916	ENSMUSG00000020268_Lyrm7	-	chr11	54882776	54882976	chr11-38	3.69	+	-21861	PRDM16_50KB_MRNA_BAT
chr11	32818528	32824605	ENSMUSG00000020270_1700008A04Rik	-	chr11	32865997	32866197	chr11-649	1.33	+	-41393	PRDM16_50KB_MRNA_BAT
chr11	31872210	31935634	ENSMUSG00000020300_Cpeb4	+	chr11	31851122	31851322	chr11-359	1.68	+	-20889	PRDM16_50KB_MRNA_BAT
chr11	30099394	30280491	ENSMUSG00000020315_Sptbn1	-	chr11	30243550	30243750	chr11-133	2.61	+	0	PRDM16_50KB_MRNA_BAT
chr11	30099394	30280491	ENSMUSG00000020315_Sptbn1	-	chr11	30258818	30259018	chr11-40	3.33	+	0	PRDM16_50KB_MRNA_BAT
chr11	30099394	30280491	ENSMUSG00000020315_Sptbn1	-	chr11	30257134	30257334	chr11-294	1.88	+	0	PRDM16_50KB_MRNA_BAT
chr11	30099394	30280491	ENSMUSG00000020315_Sptbn1	-	chr11	30257950	30258150	chr11-612	1.35	+	0	PRDM16_50KB_MRNA_BAT
chr11	21556786	21898989	ENSMUSG00000020319_Wdpcp	+	chr11	21569590	21569790	chr11-814	1.2	+	0	PRDM16_50KB_MRNA_BAT
chr11	21556786	21898989	ENSMUSG00000020319_Wdpcp	+	chr11	21825028	21825228	chr11-241	2.01	+	0	PRDM16_50KB_MRNA_BAT
chr11	21556786	21898989	ENSMUSG00000020321_Mdh1	-	chr11	21569590	21569790	chr11-814	1.2	+	0	PRDM16_50KB_MRNA_BAT
chr11	21556786	21898989	ENSMUSG00000020321_Mdh1	-	chr11	21825028	21825228	chr11-241	2.01	+	0	PRDM16_50KB_MRNA_BAT
chr10	79755118	79756961	ENSMUSG00000020327_Fgf22	+	chr10	79723096	79723296	chr10-304	1.4	+	-31823	PRDM16_50KB_MRNA_BAT
chr11	40733666	40740046	ENSMUSG00000020328_Nudcd2	+	chr11	40690514	40690714	chr11-319	1.83	+	-42953	PRDM16_50KB_MRNA_BAT
chr10	79716633	79736108	ENSMUSG00000020331_Hcn2	+	chr10	79723096	79723296	chr10-304	1.4	+	0	PRDM16_50KB_MRNA_BAT
chr11	51949881	52286179	ENSMUSG00000020349_Ppp2ca	+	chr11	52107859	52108059	chr11-856	1.1	+	0	PRDM16_50KB_MRNA_BAT
chr11	51949881	52286179	ENSMUSG00000020349_Ppp2ca	+	chr11	52270002	52270202	chr11-1003	1.15	+	0	PRDM16_50KB_MRNA_BAT
chr11	46896252	47988969	ENSMUSG00000020354_Sgcd	-	chr11	47373299	47373499	chr11-617	1.55	+	0	PRDM16_50KB_MRNA_BAT
chr11	50293960	50325673	ENSMUSG00000020368_Canx	-	chr11	50333309	50333509	chr11-77	2.86	+	-7637	PRDM16_50KB_MRNA_BAT
chr11	48800331	48817353	ENSMUSG00000020372_Gnb2l1	+	chr11	48798252	48798452	chr11-463	1.5	+	-1880	PRDM16_50KB_MRNA_BAT
chr11	50236468	50292311	ENSMUSG00000020377_Ltc4s	-	chr11	50333309	50333509	chr11-77	2.86	+	-40999	PRDM16_50KB_MRNA_BAT
chr11	51813454	51857653	ENSMUSG00000020387_Phf15	-	chr11	51828449	51828649	chr11-713	1.25	+	0	PRDM16_50KB_MRNA_BAT
chr11	54054927	54069014	ENSMUSG00000020388_Pdlim4	-	chr11	54113039	54113239	chr11-259	1.96	+	-44026	PRDM16_50KB_MRNA_BAT
chr11	51949881	52286179	ENSMUSG00000020389_Cdkl3	+	chr11	52107859	52108059	chr11-856	1.1	+	0	PRDM16_50KB_MRNA_BAT
chr11	51949881	52286179	ENSMUSG00000020389_Cdkl3	+	chr11	52270002	52270202	chr11-1003	1.15	+	0	PRDM16_50KB_MRNA_BAT
chr11	51949881	52286179	ENSMUSG00000020390_Ube2b	-	chr11	52107859	52108059	chr11-856	1.1	+	0	PRDM16_50KB_MRNA_BAT
chr11	51949881	52286179	ENSMUSG00000020390_Ube2b	-	chr11	52270002	52270202	chr11-1003	1.15	+	0	PRDM16_50KB_MRNA_BAT
chr11	51949881	52286179	ENSMUSG00000020392_Cdkn2aipnl	+	chr11	52107859	52108059	chr11-856	1.1	+	0	PRDM16_50KB_MRNA_BAT
chr11	51949881	52286179	ENSMUSG00000020392_Cdkn2aipnl	+	chr11	52270002	52270202	chr11-1003	1.15	+	0	PRDM16_50KB_MRNA_BAT
chr11	4938753	4948064	ENSMUSG00000020396_Nefh	-	chr11	4966395	4966595	chr11-1030	1.15	+	-18332	PRDM16_50KB_MRNA_BAT
chr11	54910784	54962917	ENSMUSG00000020400_Tnip1	-	chr11	54920778	54920978	chr11-486	1.55	+	0	PRDM16_50KB_MRNA_BAT
chr11	54910784	54962917	ENSMUSG00000020400_Tnip1	-	chr11	54947876	54948076	chr11-550	1.4	+	0	PRDM16_50KB_MRNA_BAT
chr11	54910784	54962917	ENSMUSG00000020400_Tnip1	-	chr11	54961765	54961965	chr11-308	1.83	+	0	PRDM16_50KB_MRNA_BAT
chr11	52360859	52389397	ENSMUSG00000020402_Vdac1	+	chr11	52373929	52374129	chr11-320	1.78	+	0	PRDM16_50KB_MRNA_BAT
chr11	52360859	52389397	ENSMUSG00000020402_Vdac1	+	chr11	52374389	52374589	chr11-371	1.68	+	0	PRDM16_50KB_MRNA_BAT
chr11	3937540	3980004	ENSMUSG00000020430_Pes1	+	chr11	3932146	3932346	chr11-407	1.58	+	-5195	PRDM16_50KB_MRNA_BAT
chr11	3917191	3932159	ENSMUSG00000020432_Tcn2	-	chr11	3921421	3921621	chr11-117	2.66	+	0	PRDM16_50KB_MRNA_BAT
chr11	3917191	3932159	ENSMUSG00000020432_Tcn2	-	chr11	3932146	3932346	chr11-407	1.58	+	0	PRDM16_50KB_MRNA_BAT
chr11	3886087	3895098	ENSMUSG00000020434_4921536K21Rik	-	chr11	3903289	3903489	chr11-527	1.45	+	-8192	PRDM16_50KB_MRNA_BAT
chr11	3703730	3863903	ENSMUSG00000020435_Osbp2	-	chr11	3903289	3903489	chr11-527	1.45	+	-39387	PRDM16_50KB_MRNA_BAT
chr11	3415981	3452363	ENSMUSG00000020448_Rnf185	-	chr11	3444971	3445171	chr11-898	1.1	+	0	PRDM16_50KB_MRNA_BAT
chr11	3344255	3409189	ENSMUSG00000020451_Limk2	-	chr11	3444971	3445171	chr11-898	1.1	+	-35783	PRDM16_50KB_MRNA_BAT
chr11	28853203	28926743	ENSMUSG00000020467_Efemp1	+	chr11	28909390	28909590	chr11-741	1.23	+	0	PRDM16_50KB_MRNA_BAT
chr11	59485519	59526751	ENSMUSG00000020472_Zkscan17	-	chr11	59499542	59499742	chr11-908	1.18	+	0	PRDM16_50KB_MRNA_BAT
chr11	5861946	5872088	ENSMUSG00000020473_Aebp1	+	chr11	5862799	5862999	chr11-843	1.18	+	0	PRDM16_50KB_MRNA_BAT
chr11	5827859	5838016	ENSMUSG00000020474_Polm	-	chr11	5862799	5862999	chr11-843	1.18	+	-24784	PRDM16_50KB_MRNA_BAT
chr11	5703982	5784710	ENSMUSG00000020477_Mrps24	-	chr11	5717399	5717599	chr11-230	2.06	+	0	PRDM16_50KB_MRNA_BAT
chr11	87979524	87987533	ENSMUSG00000020483_Dynll2	-	chr11	88027454	88027654	chr11-6	5.26	+	-39922	PRDM16_50KB_MRNA_BAT
chr11	5520658	5525893	ENSMUSG00000020484_Xbp1	+	chr11	5502510	5502710	chr11-17	4.39	+	-17949	PRDM16_50KB_MRNA_BAT
chr11	58917907	58927158	ENSMUSG00000020490_Btnl10	+	chr11	58872062	58872262	chr11-1076	1	+	-45646	PRDM16_50KB_MRNA_BAT
chr11	58867215	58883288	ENSMUSG00000020491_2810021J22Rik	+	chr11	58870994	58871194	chr11-657	1.33	+	0	PRDM16_50KB_MRNA_BAT
chr11	58867215	58883288	ENSMUSG00000020491_2810021J22Rik	+	chr11	58872062	58872262	chr11-1076	1	+	0	PRDM16_50KB_MRNA_BAT
chr11	86544990	86567360	ENSMUSG00000020513_Tubd1	+	chr11	86503233	86503433	chr11-760	1.25	+	-41558	PRDM16_50KB_MRNA_BAT
chr11	86484656	86544805	ENSMUSG00000020516_Rps6kb1	-	chr11	86503233	86503433	chr11-760	1.25	+	0	PRDM16_50KB_MRNA_BAT
chr11	86484656	86544805	ENSMUSG00000020521_Rnft1	+	chr11	86503233	86503433	chr11-760	1.25	+	0	PRDM16_50KB_MRNA_BAT
chr11	84876314	84916366	ENSMUSG00000020526_Znhit3	-	chr11	84959854	84960054	chr11-67	2.98	+	-43489	PRDM16_50KB_MRNA_BAT
chr11	60777524	60811718	ENSMUSG00000020534_Shmt1	-	chr11	60841527	60841727	chr11-551	1.45	+	-29810	PRDM16_50KB_MRNA_BAT
chr12	33147692	33394760	ENSMUSG00000020564_Atxn7l1	+	chr12	33253392	33253592	chr12-283	1.55	+	0	PRDM16_50KB_MRNA_BAT
chr12	33147692	33394760	ENSMUSG00000020564_Atxn7l1	+	chr12	33340532	33340732	chr12-314	1.6	+	0	PRDM16_50KB_MRNA_BAT
chr12	32953890	32979050	ENSMUSG00000020570_Sypl	+	chr12	32953801	32954001	chr12-623	1.03	+	0	PRDM16_50KB_MRNA_BAT
chr12	32820334	32853369	ENSMUSG00000020572_Nampt	+	chr12	32819919	32820119	chr12-39	3.13	+	-216	PRDM16_50KB_MRNA_BAT
chr12	12262138	12376359	ENSMUSG00000020589_Fam49a	+	chr12	12284644	12284844	chr12-63	2.68	+	0	PRDM16_50KB_MRNA_BAT
chr12	16653469	16660236	ENSMUSG00000020591_Ntsr2	+	chr12	16640003	16640203	chr12-770	1	+	-13267	PRDM16_50KB_MRNA_BAT
chr12	16535668	16589770	ENSMUSG00000020593_Lpin1	-	chr12	16593747	16593947	chr12-642	1.08	+	-3978	PRDM16_50KB_MRNA_BAT
chr12	15791726	15816877	ENSMUSG00000020601_Trib2	-	chr12	15849949	15850149	chr12-21	3.56	+	-33073	PRDM16_50KB_MRNA_BAT
chr12	8313432	8343824	ENSMUSG00000020605_Hs1bp3	+	chr12	8326297	8326497	chr12-122	2.18	+	0	PRDM16_50KB_MRNA_BAT
chr12	8313432	8343824	ENSMUSG00000020605_Hs1bp3	+	chr12	8336977	8337177	chr12-172	1.96	+	0	PRDM16_50KB_MRNA_BAT
chr11	109669748	109722279	ENSMUSG00000020614_Fam20a	-	chr11	109671225	109671425	chr11-517	1.43	+	0	PRDM16_50KB_MRNA_BAT
chr12	5077471	5375682	ENSMUSG00000020627_Klhl29	-	chr12	5216509	5216709	chr12-181	1.81	+	0	PRDM16_50KB_MRNA_BAT
chr12	5077471	5375682	ENSMUSG00000020627_Klhl29	-	chr12	5226715	5226915	chr12-65	2.73	+	0	PRDM16_50KB_MRNA_BAT
chr12	5077471	5375682	ENSMUSG00000020627_Klhl29	-	chr12	5245186	5245386	chr12-476	1.2	+	0	PRDM16_50KB_MRNA_BAT
chr12	5077471	5375682	ENSMUSG00000020627_Klhl29	-	chr12	5273344	5273544	chr12-370	1.38	+	0	PRDM16_50KB_MRNA_BAT
chr12	28516283	28552303	ENSMUSG00000020633_Dcdc2c	-	chr12	28589506	28589706	chr12-126	2.21	+	-37204	PRDM16_50KB_MRNA_BAT
chr12	28553754	28582523	ENSMUSG00000020636_Allc	-	chr12	28589506	28589706	chr12-126	2.21	+	-6984	PRDM16_50KB_MRNA_BAT
chr12	26306796	26415256	ENSMUSG00000020642_Rnf144a	-	chr12	26316325	26316525	chr12-116	2.28	+	0	PRDM16_50KB_MRNA_BAT
chr12	26306796	26415256	ENSMUSG00000020642_Rnf144a	-	chr12	26332865	26333065	chr12-559	1.08	+	0	PRDM16_50KB_MRNA_BAT
chr12	26306796	26415256	ENSMUSG00000020642_Rnf144a	-	chr12	26398600	26398800	chr12-55	2.71	+	0	PRDM16_50KB_MRNA_BAT
chr12	26306796	26415256	ENSMUSG00000020642_Rnf144a	-	chr12	26403403	26403603	chr12-442	1.35	+	0	PRDM16_50KB_MRNA_BAT
chr12	26306796	26415256	ENSMUSG00000020642_Rnf144a	-	chr12	26407514	26407714	chr12-616	1.05	+	0	PRDM16_50KB_MRNA_BAT
chr12	26306796	26415256	ENSMUSG00000020642_Rnf144a	-	chr12	26412907	26413107	chr12-188	1.78	+	0	PRDM16_50KB_MRNA_BAT
chr12	25093800	25096092	ENSMUSG00000020644_Id2	-	chr12	25110335	25110535	chr12-84	2.38	+	-14244	PRDM16_50KB_MRNA_BAT
chr12	4247362	4477182	ENSMUSG00000020647_Ncoa1	-	chr12	4383178	4383378	chr12-8	4.14	+	0	PRDM16_50KB_MRNA_BAT
chr12	4247362	4477182	ENSMUSG00000020647_Ncoa1	-	chr12	4463854	4464054	chr12-54	2.83	+	0	PRDM16_50KB_MRNA_BAT
chr12	4133102	4240123	ENSMUSG00000020652_Cenpo	-	chr12	4163008	4163208	chr12-69	2.63	+	0	PRDM16_50KB_MRNA_BAT
chr12	4133102	4240123	ENSMUSG00000020652_Cenpo	-	chr12	4167227	4167427	chr12-386	1.35	+	0	PRDM16_50KB_MRNA_BAT
chr12	4133102	4240123	ENSMUSG00000020652_Cenpo	-	chr12	4201521	4201721	chr12-46	2.93	+	0	PRDM16_50KB_MRNA_BAT
chr12	24651370	24662774	ENSMUSG00000020653_Klf11	+	chr12	24648096	24648296	chr12-555	1.15	+	-3075	PRDM16_50KB_MRNA_BAT
chr12	4133102	4240123	ENSMUSG00000020654_Adcy3	+	chr12	4163008	4163208	chr12-69	2.63	+	0	PRDM16_50KB_MRNA_BAT
chr12	4133102	4240123	ENSMUSG00000020654_Adcy3	+	chr12	4167227	4167427	chr12-386	1.35	+	0	PRDM16_50KB_MRNA_BAT
chr12	4133102	4240123	ENSMUSG00000020654_Adcy3	+	chr12	4201521	4201721	chr12-46	2.93	+	0	PRDM16_50KB_MRNA_BAT
chr12	3806006	3914443	ENSMUSG00000020661_Dnmt3a	+	chr12	3841245	3841445	chr12-421	1.23	+	0	PRDM16_50KB_MRNA_BAT
chr12	3365131	3506852	ENSMUSG00000020668_Kif3c	+	chr12	3319489	3319689	chr12-92	2.48	+	-45443	PRDM16_50KB_MRNA_BAT
chr12	30911667	30960162	ENSMUSG00000020669_Sh3yl1	+	chr12	30886151	30886351	chr12-112	2.36	+	-25317	PRDM16_50KB_MRNA_BAT
chr12	3235503	3309969	ENSMUSG00000020671_Rab10	-	chr12	3319489	3319689	chr12-92	2.48	+	-9521	PRDM16_50KB_MRNA_BAT
chr12	30054658	30132624	ENSMUSG00000020673_Tpo	-	chr12	30077545	30077745	chr12-157	2.08	+	0	PRDM16_50KB_MRNA_BAT
chr12	30054658	30132624	ENSMUSG00000020673_Tpo	-	chr12	30079347	30079547	chr12-390	1.3	+	0	PRDM16_50KB_MRNA_BAT
chr12	30054658	30132624	ENSMUSG00000020673_Tpo	-	chr12	30129161	30129361	chr12-298	1.6	+	0	PRDM16_50KB_MRNA_BAT
chr11	83437685	83463071	ENSMUSG00000020682_Mmp28	-	chr11	83509666	83509866	chr11-345	1.63	+	-46596	PRDM16_50KB_MRNA_BAT
chr11	104502744	104550620	ENSMUSG00000020687_Cdc27	-	chr11	104563664	104563864	chr11-632	1.35	+	-13045	PRDM16_50KB_MRNA_BAT
chr11	104607999	104670476	ENSMUSG00000020689_Itgb3	+	chr11	104565313	104565513	chr11-977	1.1	+	-42487	PRDM16_50KB_MRNA_BAT
chr11	82781107	82871210	ENSMUSG00000020696_Rffl	-	chr11	82888677	82888877	chr11-1215	1.03	+	-17468	PRDM16_50KB_MRNA_BAT
chr11	106216925	106249139	ENSMUSG00000020705_Ddx42	+	chr11	106193737	106193937	chr11-101	2.71	+	-22989	PRDM16_50KB_MRNA_BAT
chr11	106249141	106256079	ENSMUSG00000020706_Ftsj3	-	chr11	106268472	106268672	chr11-151	2.36	+	-12394	PRDM16_50KB_MRNA_BAT
chr11	106276671	106288745	ENSMUSG00000020712_Tcam1	+	chr11	106268472	106268672	chr11-151	2.36	+	-8000	PRDM16_50KB_MRNA_BAT
chr11	107479483	107504362	ENSMUSG00000020720_Psmd12	+	chr11	107437799	107437999	chr11-304	1.91	+	-41485	PRDM16_50KB_MRNA_BAT
chr11	107703217	107716522	ENSMUSG00000020722_Cacng1	-	chr11	107729236	107729436	chr11-204	2.11	+	-12715	PRDM16_50KB_MRNA_BAT
chr11	107732356	107795982	ENSMUSG00000020723_Cacng4	-	chr11	107738122	107738322	chr11-543	1.55	+	0	PRDM16_50KB_MRNA_BAT
chr11	108425191	108860615	ENSMUSG00000020728_Cep112	+	chr11	108828560	108828760	chr11-198	2.06	+	0	PRDM16_50KB_MRNA_BAT
chr11	108425191	108860615	ENSMUSG00000020728_Cep112	+	chr11	108846511	108846711	chr11-424	1.6	+	0	PRDM16_50KB_MRNA_BAT
chr11	115163340	115181181	ENSMUSG00000020733_Slc9a3r1	+	chr11	115180127	115180327	chr11-105	2.91	+	0	PRDM16_50KB_MRNA_BAT
chr11	115584254	115612969	ENSMUSG00000020740_Gga3	-	chr11	115623716	115623916	chr11-248	2.11	+	-10748	PRDM16_50KB_MRNA_BAT
chr11	74649494	74670847	ENSMUSG00000020741_Cluh	+	chr11	74652855	74653055	chr11-24	4.09	+	0	PRDM16_50KB_MRNA_BAT
chr11	115584254	115612969	ENSMUSG00000020743_Mif4gd	-	chr11	115623716	115623916	chr11-248	2.11	+	-10748	PRDM16_50KB_MRNA_BAT
chr11	115614177	115628295	ENSMUSG00000020744_Slc25a19	-	chr11	115623716	115623916	chr11-248	2.11	+	0	PRDM16_50KB_MRNA_BAT
chr11	115614177	115628295	ENSMUSG00000020744_Slc25a19	-	chr11	115625968	115626168	chr11-338	1.78	+	0	PRDM16_50KB_MRNA_BAT
chr11	115765432	115813639	ENSMUSG00000020747_2310067B10Rik	+	chr11	115775711	115775911	chr11-272	1.98	+	0	PRDM16_50KB_MRNA_BAT
chr11	115765432	115813639	ENSMUSG00000020747_2310067B10Rik	+	chr11	115777110	115777310	chr11-305	1.83	+	0	PRDM16_50KB_MRNA_BAT
chr11	115765432	115813639	ENSMUSG00000020747_2310067B10Rik	+	chr11	115776312	115776512	chr11-450	1.65	+	0	PRDM16_50KB_MRNA_BAT
chr11	115814723	115823094	ENSMUSG00000020781_Tsen54	+	chr11	115777110	115777310	chr11-305	1.83	+	-37414	PRDM16_50KB_MRNA_BAT
chr11	115824048	115855780	ENSMUSG00000020782_Llgl2	+	chr11	115777110	115777310	chr11-305	1.83	+	-46739	PRDM16_50KB_MRNA_BAT
chr11	72344721	72362442	ENSMUSG00000020799_Tekt1	-	chr11	72393826	72394026	chr11-598	1.43	+	-31385	PRDM16_50KB_MRNA_BAT
chr11	116537739	116581447	ENSMUSG00000020802_Ube2o	-	chr11	116613065	116613265	chr11-1059	1.03	+	-31619	PRDM16_50KB_MRNA_BAT
chr11	116598164	116627019	ENSMUSG00000020806_Rhbdf2	-	chr11	116621105	116621305	chr11-149	2.46	+	0	PRDM16_50KB_MRNA_BAT
chr11	116598164	116627019	ENSMUSG00000020806_Rhbdf2	-	chr11	116613065	116613265	chr11-1059	1.03	+	0	PRDM16_50KB_MRNA_BAT
chr11	116645594	116668389	ENSMUSG00000020810_Cygb	-	chr11	116666701	116666901	chr11-357	1.68	+	0	PRDM16_50KB_MRNA_BAT
chr11	116671659	116694868	ENSMUSG00000020812_1810032O08Rik	+	chr11	116666701	116666901	chr11-357	1.68	+	-4759	PRDM16_50KB_MRNA_BAT
chr11	116803061	116828046	ENSMUSG00000020814_Mxra7	-	chr11	116864648	116864848	chr11-316	1.86	+	-36603	PRDM16_50KB_MRNA_BAT
chr11	70844777	70969973	ENSMUSG00000020817_Rabep1	+	chr11	70871814	70872014	chr11-556	1.43	+	0	PRDM16_50KB_MRNA_BAT
chr11	116837431	116875635	ENSMUSG00000020818_Mfsd11	+	chr11	116864648	116864848	chr11-316	1.86	+	0	PRDM16_50KB_MRNA_BAT
chr11	70700547	70731964	ENSMUSG00000020821_Kif1c	+	chr11	70702871	70703071	chr11-392	1.63	+	0	PRDM16_50KB_MRNA_BAT
chr11	117115167	117159268	ENSMUSG00000020823_Sec14l1	+	chr11	117113561	117113761	chr11-943	1.1	+	-1407	PRDM16_50KB_MRNA_BAT
chr11	75486815	75509449	ENSMUSG00000020850_Prpf8	+	chr11	75463075	75463275	chr11-217	2.03	+	-23541	PRDM16_50KB_MRNA_BAT
chr11	93949813	93968521	ENSMUSG00000020857_Nme2	-	chr11	93952225	93952425	chr11-397	1.68	+	0	PRDM16_50KB_MRNA_BAT
chr11	93996090	94126085	ENSMUSG00000020859_Spag9	+	chr11	93952225	93952425	chr11-397	1.68	+	-43666	PRDM16_50KB_MRNA_BAT
chr11	94629766	94660089	ENSMUSG00000020869_Lrrc59	+	chr11	94630830	94631030	chr11-601	1.4	+	0	PRDM16_50KB_MRNA_BAT
chr11	95384691	95391776	ENSMUSG00000020873_Slc35b1	+	chr11	95344698	95344898	chr11-236	2.13	+	-39794	PRDM16_50KB_MRNA_BAT
chr11	97029937	97033958	ENSMUSG00000020877_Scrn2	+	chr11	97025129	97025329	chr11-44	3.36	+	-4609	PRDM16_50KB_MRNA_BAT
chr11	98001507	98030492	ENSMUSG00000020882_Cacnb1	-	chr11	98033440	98033640	chr11-795	1.25	+	-2949	PRDM16_50KB_MRNA_BAT
chr11	69125895	69149115	ENSMUSG00000020892_Aloxe3	+	chr11	69148709	69148909	chr11-290	1.91	+	0	PRDM16_50KB_MRNA_BAT
chr11	69015910	69036473	ENSMUSG00000020898_Ctc1	+	chr11	68970394	68970594	chr11-208	2.06	+	-45317	PRDM16_50KB_MRNA_BAT
chr11	68691558	68816632	ENSMUSG00000020900_Myh10	+	chr11	68651653	68651853	chr11-753	1.2	+	-39706	PRDM16_50KB_MRNA_BAT
chr11	68209363	68400823	ENSMUSG00000020902_Ntn1	-	chr11	68287310	68287510	chr11-623	1.4	+	0	PRDM16_50KB_MRNA_BAT
chr11	98992942	99024189	ENSMUSG00000020914_Top2a	-	chr11	99043789	99043989	chr11-419	1.78	+	-19601	PRDM16_50KB_MRNA_BAT
chr11	100476352	100528000	ENSMUSG00000020917_Acly	-	chr11	100524077	100524277	chr11-1097	1.1	+	0	PRDM16_50KB_MRNA_BAT
chr11	100780730	100850724	ENSMUSG00000020919_Stat5b	-	chr11	100791499	100791699	chr11-23	3.94	+	0	PRDM16_50KB_MRNA_BAT
chr11	100780730	100850724	ENSMUSG00000020919_Stat5b	-	chr11	100790743	100790943	chr11-100	2.86	+	0	PRDM16_50KB_MRNA_BAT
chr11	100780730	100850724	ENSMUSG00000020919_Stat5b	-	chr11	100784372	100784572	chr11-1023	1.03	+	0	PRDM16_50KB_MRNA_BAT
chr11	100780730	100850724	ENSMUSG00000020919_Stat5b	-	chr11	100799438	100799638	chr11-887	1.18	+	0	PRDM16_50KB_MRNA_BAT
chr11	102684685	102697782	ENSMUSG00000020925_Ccdc43	-	chr11	102744741	102744941	chr11-178	2.21	+	-46960	PRDM16_50KB_MRNA_BAT
chr11	102761438	102780262	ENSMUSG00000020926_Adam11	+	chr11	102744741	102744941	chr11-178	2.21	+	-16498	PRDM16_50KB_MRNA_BAT
chr11	102838472	103101658	ENSMUSG00000020929_Eftud2	-	chr11	103042277	103042477	chr11-314	1.73	+	0	PRDM16_50KB_MRNA_BAT
chr11	102838472	103101658	ENSMUSG00000020929_Eftud2	-	chr11	103067749	103067949	chr11-104	3.06	+	0	PRDM16_50KB_MRNA_BAT
chr11	102838472	103101658	ENSMUSG00000020929_Eftud2	-	chr11	103059205	103059405	chr11-1159	1.05	+	0	PRDM16_50KB_MRNA_BAT
chr11	102838472	103101658	ENSMUSG00000020929_Eftud2	-	chr11	103073707	103073907	chr11-1235	1	+	0	PRDM16_50KB_MRNA_BAT
chr11	102838472	103101658	ENSMUSG00000020930_Ccdc103	+	chr11	103042277	103042477	chr11-314	1.73	+	0	PRDM16_50KB_MRNA_BAT
chr11	102838472	103101658	ENSMUSG00000020930_Ccdc103	+	chr11	103067749	103067949	chr11-104	3.06	+	0	PRDM16_50KB_MRNA_BAT
chr11	102838472	103101658	ENSMUSG00000020930_Ccdc103	+	chr11	103059205	103059405	chr11-1159	1.05	+	0	PRDM16_50KB_MRNA_BAT
chr11	102838472	103101658	ENSMUSG00000020930_Ccdc103	+	chr11	103073707	103073907	chr11-1235	1	+	0	PRDM16_50KB_MRNA_BAT
chr11	102838472	103101658	ENSMUSG00000020932_Gfap	-	chr11	103042277	103042477	chr11-314	1.73	+	0	PRDM16_50KB_MRNA_BAT
chr11	102838472	103101658	ENSMUSG00000020932_Gfap	-	chr11	103067749	103067949	chr11-104	3.06	+	0	PRDM16_50KB_MRNA_BAT
chr11	102838472	103101658	ENSMUSG00000020932_Gfap	-	chr11	103059205	103059405	chr11-1159	1.05	+	0	PRDM16_50KB_MRNA_BAT
chr11	102838472	103101658	ENSMUSG00000020932_Gfap	-	chr11	103073707	103073907	chr11-1235	1	+	0	PRDM16_50KB_MRNA_BAT
chr11	102838472	103101658	ENSMUSG00000020935_Dcakd	-	chr11	103042277	103042477	chr11-314	1.73	+	0	PRDM16_50KB_MRNA_BAT
chr11	102838472	103101658	ENSMUSG00000020935_Dcakd	-	chr11	103067749	103067949	chr11-104	3.06	+	0	PRDM16_50KB_MRNA_BAT
chr11	102838472	103101658	ENSMUSG00000020935_Dcakd	-	chr11	103059205	103059405	chr11-1159	1.05	+	0	PRDM16_50KB_MRNA_BAT
chr11	102838472	103101658	ENSMUSG00000020935_Dcakd	-	chr11	103073707	103073907	chr11-1235	1	+	0	PRDM16_50KB_MRNA_BAT
chr11	102838472	103101658	ENSMUSG00000020936_Nmt1	+	chr11	103042277	103042477	chr11-314	1.73	+	0	PRDM16_50KB_MRNA_BAT
chr11	102838472	103101658	ENSMUSG00000020936_Nmt1	+	chr11	103067749	103067949	chr11-104	3.06	+	0	PRDM16_50KB_MRNA_BAT
chr11	102838472	103101658	ENSMUSG00000020936_Nmt1	+	chr11	103059205	103059405	chr11-1159	1.05	+	0	PRDM16_50KB_MRNA_BAT
chr11	102838472	103101658	ENSMUSG00000020936_Nmt1	+	chr11	103073707	103073907	chr11-1235	1	+	0	PRDM16_50KB_MRNA_BAT
chr11	102838472	103101658	ENSMUSG00000020937_Plcd3	-	chr11	103042277	103042477	chr11-314	1.73	+	0	PRDM16_50KB_MRNA_BAT
chr11	102838472	103101658	ENSMUSG00000020937_Plcd3	-	chr11	103067749	103067949	chr11-104	3.06	+	0	PRDM16_50KB_MRNA_BAT
chr11	102838472	103101658	ENSMUSG00000020937_Plcd3	-	chr11	103059205	103059405	chr11-1159	1.05	+	0	PRDM16_50KB_MRNA_BAT
chr11	102838472	103101658	ENSMUSG00000020937_Plcd3	-	chr11	103073707	103073907	chr11-1235	1	+	0	PRDM16_50KB_MRNA_BAT
chr11	103198945	103218432	ENSMUSG00000020940_1700023F06Rik	-	chr11	103262036	103262236	chr11-380	1.58	+	-43605	PRDM16_50KB_MRNA_BAT
chr11	103219761	103267745	ENSMUSG00000020941_Map3k14	-	chr11	103262036	103262236	chr11-380	1.58	+	0	PRDM16_50KB_MRNA_BAT
chr12	51608540	51738939	ENSMUSG00000020954_Strn3	-	chr12	51696265	51696465	chr12-394	1.3	+	0	PRDM16_50KB_MRNA_BAT
chr12	51608540	51738939	ENSMUSG00000020954_Strn3	-	chr12	51692346	51692546	chr12-628	1.08	+	0	PRDM16_50KB_MRNA_BAT
chr12	51608540	51738939	ENSMUSG00000020955_Ap4s1	+	chr12	51696265	51696465	chr12-394	1.3	+	0	PRDM16_50KB_MRNA_BAT
chr12	51608540	51738939	ENSMUSG00000020955_Ap4s1	+	chr12	51692346	51692546	chr12-628	1.08	+	0	PRDM16_50KB_MRNA_BAT
chr12	69690435	69724874	ENSMUSG00000020988_L2hgdh	-	chr12	69757934	69758134	chr12-286	1.6	+	-33061	PRDM16_50KB_MRNA_BAT
chr12	69746847	69794511	ENSMUSG00000020990_Cdkl1	-	chr12	69757934	69758134	chr12-286	1.6	+	0	PRDM16_50KB_MRNA_BAT
chr12	69746847	69794511	ENSMUSG00000020992_4930512B01Rik	+	chr12	69757934	69758134	chr12-286	1.6	+	0	PRDM16_50KB_MRNA_BAT
chr12	59129719	59191583	ENSMUSG00000021000_Ctage5	+	chr12	59130281	59130481	chr12-78	2.46	+	0	PRDM16_50KB_MRNA_BAT
chr12	55280813	55382491	ENSMUSG00000021022_Ppp2r3c	-	chr12	55397595	55397795	chr12-570	1.18	+	-15105	PRDM16_50KB_MRNA_BAT
chr12	55384221	55418454	ENSMUSG00000021024_Psma6	+	chr12	55397595	55397795	chr12-570	1.18	+	0	PRDM16_50KB_MRNA_BAT
chr12	55489410	55492647	ENSMUSG00000021025_Nfkbia	-	chr12	55491813	55492013	chr12-207	1.75	+	0	PRDM16_50KB_MRNA_BAT
chr12	88360553	88461719	ENSMUSG00000021044_Adck1	+	chr12	88413450	88413650	chr12-724	1.03	+	0	PRDM16_50KB_MRNA_BAT
chr12	77238103	77476338	ENSMUSG00000021065_Fut8	+	chr12	77216469	77216669	chr12-241	1.73	+	-21435	PRDM16_50KB_MRNA_BAT
chr12	69803749	69987002	ENSMUSG00000021066_Atl1	+	chr12	69757934	69758134	chr12-286	1.6	+	-45616	PRDM16_50KB_MRNA_BAT
chr12	70190810	70234165	ENSMUSG00000021069_Pygl	-	chr12	70196490	70196690	chr12-152	2.11	+	0	PRDM16_50KB_MRNA_BAT
chr12	70190810	70234165	ENSMUSG00000021069_Pygl	-	chr12	70227650	70227850	chr12-535	1.13	+	0	PRDM16_50KB_MRNA_BAT
chr12	72441865	72514334	ENSMUSG00000021090_Lrrc9	+	chr12	72465635	72465835	chr12-146	2.06	+	0	PRDM16_50KB_MRNA_BAT
chr12	72441865	72514334	ENSMUSG00000021090_Lrrc9	+	chr12	72469133	72469333	chr12-536	1.1	+	0	PRDM16_50KB_MRNA_BAT
chr12	72441865	72514334	ENSMUSG00000021090_Lrrc9	+	chr12	72493116	72493316	chr12-397	1.35	+	0	PRDM16_50KB_MRNA_BAT
chr12	72761210	72794940	ENSMUSG00000021096_Ppm1a	+	chr12	72787187	72787387	chr12-348	1.43	+	0	PRDM16_50KB_MRNA_BAT
chr12	72881108	72965866	ENSMUSG00000021098_4930447C04Rik	-	chr12	72983603	72983803	chr12-427	1.28	+	-17738	PRDM16_50KB_MRNA_BAT
chr12	105032688	105040910	ENSMUSG00000021102_Glrx5	+	chr12	104992990	104993190	chr12-96	2.33	+	-39499	PRDM16_50KB_MRNA_BAT
chr12	73123716	73273988	ENSMUSG00000021103_Mnat1	+	chr12	73206321	73206521	chr12-147	2.06	+	0	PRDM16_50KB_MRNA_BAT
chr12	80945503	80950507	ENSMUSG00000021134_Srsf5	+	chr12	80929605	80929805	chr12-573	1.1	+	-15699	PRDM16_50KB_MRNA_BAT
chr12	81026807	81186414	ENSMUSG00000021136_Smoc1	+	chr12	81027674	81027874	chr12-328	1.53	+	0	PRDM16_50KB_MRNA_BAT
chr12	81026807	81186414	ENSMUSG00000021136_Smoc1	+	chr12	81105960	81106160	chr12-598	1.08	+	0	PRDM16_50KB_MRNA_BAT
chr12	81026807	81186414	ENSMUSG00000021136_Smoc1	+	chr12	81133300	81133500	chr12-102	2.38	+	0	PRDM16_50KB_MRNA_BAT
chr12	81860029	82000924	ENSMUSG00000021140_Pcnx	+	chr12	81950109	81950309	chr12-302	1.55	+	0	PRDM16_50KB_MRNA_BAT
chr12	116281221	116373096	ENSMUSG00000021171_Esyt2	+	chr12	116231576	116231776	chr12-36	3.01	+	-49446	PRDM16_50KB_MRNA_BAT
chr12	100110185	100123364	ENSMUSG00000021178_Psmc1	+	chr12	100116317	100116517	chr12-542	1.1	+	0	PRDM16_50KB_MRNA_BAT
chr12	100549777	100725028	ENSMUSG00000021180_Rps6ka5	-	chr12	100738675	100738875	chr12-292	1.6	+	-13648	PRDM16_50KB_MRNA_BAT
chr12	100779056	100908198	ENSMUSG00000021185_9030617O03Rik	+	chr12	100790366	100790566	chr12-330	1.4	+	0	PRDM16_50KB_MRNA_BAT
chr12	100779056	100908198	ENSMUSG00000021185_9030617O03Rik	+	chr12	100840142	100840342	chr12-15	3.86	+	0	PRDM16_50KB_MRNA_BAT
chr12	100779056	100908198	ENSMUSG00000021185_9030617O03Rik	+	chr12	100867303	100867503	chr12-584	1.08	+	0	PRDM16_50KB_MRNA_BAT
chr12	101746564	101819055	ENSMUSG00000021186_Fbln5	-	chr12	101767329	101767529	chr12-95	2.31	+	0	PRDM16_50KB_MRNA_BAT
chr12	101746564	101819055	ENSMUSG00000021186_Fbln5	-	chr12	101763306	101763506	chr12-203	1.75	+	0	PRDM16_50KB_MRNA_BAT
chr12	101746564	101819055	ENSMUSG00000021186_Fbln5	-	chr12	101804140	101804340	chr12-489	1.25	+	0	PRDM16_50KB_MRNA_BAT
chr12	101645442	101718523	ENSMUSG00000021187_Tc2n	-	chr12	101763306	101763506	chr12-203	1.75	+	-44784	PRDM16_50KB_MRNA_BAT
chr12	101834042	101915335	ENSMUSG00000021188_Trip11	-	chr12	101948928	101949128	chr12-193	1.83	+	-33594	PRDM16_50KB_MRNA_BAT
chr12	101918900	101958246	ENSMUSG00000021189_Atxn3	-	chr12	101948928	101949128	chr12-193	1.83	+	0	PRDM16_50KB_MRNA_BAT
chr12	102394083	102439813	ENSMUSG00000021190_Lgmn	-	chr12	102437236	102437436	chr12-490	1.25	+	0	PRDM16_50KB_MRNA_BAT
chr12	102469133	102497902	ENSMUSG00000021192_Golga5	+	chr12	102437236	102437436	chr12-490	1.25	+	-31698	PRDM16_50KB_MRNA_BAT
chr13	6548156	6648777	ENSMUSG00000021193_Pitrm1	+	chr13	6639377	6639577	chr13-95	2.48	+	0	PRDM16_50KB_MRNA_BAT
chr13	6548156	6648777	ENSMUSG00000021196_Pfkp	-	chr13	6639377	6639577	chr13-95	2.48	+	0	PRDM16_50KB_MRNA_BAT
chr12	103450897	103457223	ENSMUSG00000021208_Ifi27l2b	-	chr12	103477502	103477702	chr12-278	1.58	+	-20280	PRDM16_50KB_MRNA_BAT
chr12	103532564	103613832	ENSMUSG00000021209_Ppp4r4	+	chr12	103486768	103486968	chr12-83	2.46	+	-45597	PRDM16_50KB_MRNA_BAT
chr13	3882564	3918220	ENSMUSG00000021215_Net1	-	chr13	3895753	3895953	chr13-28	3.16	+	0	PRDM16_50KB_MRNA_BAT
chr13	3924694	3935276	ENSMUSG00000021216_Tubal3	+	chr13	3895753	3895953	chr13-28	3.16	+	-28742	PRDM16_50KB_MRNA_BAT
chr12	83213744	83487716	ENSMUSG00000021221_Dpf3	-	chr12	83466377	83466577	chr12-137	2.23	+	0	PRDM16_50KB_MRNA_BAT
chr12	83213744	83487716	ENSMUSG00000021221_Dpf3	-	chr12	83467141	83467341	chr12-168	1.88	+	0	PRDM16_50KB_MRNA_BAT
chr12	83520465	83541988	ENSMUSG00000021222_Dcaf4	+	chr12	83535790	83535990	chr12-79	2.76	+	0	PRDM16_50KB_MRNA_BAT
chr12	83520465	83541988	ENSMUSG00000021222_Dcaf4	+	chr12	83533068	83533268	chr12-635	1.03	+	0	PRDM16_50KB_MRNA_BAT
chr12	84038378	84059565	ENSMUSG00000021228_Acot3	+	chr12	84020805	84021005	chr12-303	1.5	+	-17374	PRDM16_50KB_MRNA_BAT
chr12	84345308	84373796	ENSMUSG00000021234_Fam161b	-	chr12	84362970	84363170	chr12-163	1.98	+	0	PRDM16_50KB_MRNA_BAT
chr12	84345308	84373796	ENSMUSG00000021235_Coq6	+	chr12	84362970	84363170	chr12-163	1.98	+	0	PRDM16_50KB_MRNA_BAT
chr12	84373856	84409029	ENSMUSG00000021236_Entpd5	-	chr12	84390819	84391019	chr12-161	2.01	+	0	PRDM16_50KB_MRNA_BAT
chr12	84373856	84409029	ENSMUSG00000021236_Entpd5	-	chr12	84384807	84385007	chr12-169	1.93	+	0	PRDM16_50KB_MRNA_BAT
chr12	84754559	84773112	ENSMUSG00000021242_Npc2	-	chr12	84790046	84790246	chr12-290	1.55	+	-16935	PRDM16_50KB_MRNA_BAT
chr12	84918147	84983303	ENSMUSG00000021243_Fcf1	+	chr12	84945125	84945325	chr12-11	3.89	+	0	PRDM16_50KB_MRNA_BAT
chr12	84918147	84983303	ENSMUSG00000021243_Fcf1	+	chr12	84979310	84979510	chr12-114	2.23	+	0	PRDM16_50KB_MRNA_BAT
chr12	84996320	85070515	ENSMUSG00000021244_Ylpm1	+	chr12	84979310	84979510	chr12-114	2.23	+	-16811	PRDM16_50KB_MRNA_BAT
chr12	85824658	86079041	ENSMUSG00000021253_Tgfb3	-	chr12	85890583	85890783	chr12-103	2.33	+	0	PRDM16_50KB_MRNA_BAT
chr12	86700501	86726460	ENSMUSG00000021257_Angel1	-	chr12	86770548	86770748	chr12-64	2.66	+	-44089	PRDM16_50KB_MRNA_BAT
chr14	63122461	63177793	ENSMUSG00000021273_Fdft1	-	chr14	63159770	63159970	chr14-222	1.48	+	0	PRDM16_50KB_MRNA_BAT
chr12	111538100	111546753	ENSMUSG00000021282_Eif5	+	chr12	111514406	111514606	chr12-293	1.55	+	-23495	PRDM16_50KB_MRNA_BAT
chr12	111814169	111828388	ENSMUSG00000021286_Zfyve21	+	chr12	111795227	111795427	chr12-322	1.48	+	-18743	PRDM16_50KB_MRNA_BAT
chr12	111758848	111813873	ENSMUSG00000021287_Xrcc3	-	chr12	111795227	111795427	chr12-322	1.48	+	0	PRDM16_50KB_MRNA_BAT
chr12	111758848	111813873	ENSMUSG00000021288_Klc1	+	chr12	111795227	111795427	chr12-322	1.48	+	0	PRDM16_50KB_MRNA_BAT
chr13	12186541	12258113	ENSMUSG00000021311_Mtr	-	chr13	12283859	12284059	chr13-351	1.35	+	-25747	PRDM16_50KB_MRNA_BAT
chr13	11553102	12106945	ENSMUSG00000021313_Ryr2	-	chr13	12072230	12072430	chr13-569	1	+	0	PRDM16_50KB_MRNA_BAT
chr13	30749225	30766927	ENSMUSG00000021356_Irf4	+	chr13	30729392	30729592	chr13-354	1.33	+	-19634	PRDM16_50KB_MRNA_BAT
chr13	30813918	30974047	ENSMUSG00000021357_Exoc2	-	chr13	30848101	30848301	chr13-17	3.58	+	0	PRDM16_50KB_MRNA_BAT
chr13	30813918	30974047	ENSMUSG00000021357_Exoc2	-	chr13	30902380	30902580	chr13-449	1.23	+	0	PRDM16_50KB_MRNA_BAT
chr13	40859767	41013019	ENSMUSG00000021360_Gcnt2	+	chr13	40890788	40890988	chr13-127	2.16	+	0	PRDM16_50KB_MRNA_BAT
chr13	40859767	41013019	ENSMUSG00000021360_Gcnt2	+	chr13	40901410	40901610	chr13-62	2.83	+	0	PRDM16_50KB_MRNA_BAT
chr13	40859767	41013019	ENSMUSG00000021360_Gcnt2	+	chr13	40907471	40907671	chr13-67	2.68	+	0	PRDM16_50KB_MRNA_BAT
chr13	40859767	41013019	ENSMUSG00000021360_Gcnt2	+	chr13	40911961	40912161	chr13-190	1.86	+	0	PRDM16_50KB_MRNA_BAT
chr13	40859767	41013019	ENSMUSG00000021360_Gcnt2	+	chr13	41006402	41006602	chr13-551	1.03	+	0	PRDM16_50KB_MRNA_BAT
chr13	41016249	41022575	ENSMUSG00000021361_Tmem14c	+	chr13	41006402	41006602	chr13-551	1.03	+	-9648	PRDM16_50KB_MRNA_BAT
chr13	41309915	41487320	ENSMUSG00000021365_Nedd9	-	chr13	41336319	41336519	chr13-269	1.6	+	0	PRDM16_50KB_MRNA_BAT
chr13	41309915	41487320	ENSMUSG00000021365_Nedd9	-	chr13	41341552	41341752	chr13-5	3.89	+	0	PRDM16_50KB_MRNA_BAT
chr13	43538411	43560191	ENSMUSG00000021371_Mcur1	-	chr13	43548708	43548908	chr13-31	3.31	+	0	PRDM16_50KB_MRNA_BAT
chr13	46679904	46727940	ENSMUSG00000021374_Nup153	-	chr13	46686632	46686832	chr13-432	1.18	+	0	PRDM16_50KB_MRNA_BAT
chr13	46749086	46929718	ENSMUSG00000021375_Kif13a	-	chr13	46926880	46927080	chr13-739	1	+	0	PRDM16_50KB_MRNA_BAT
chr13	49464026	49652746	ENSMUSG00000021388_Aspn	+	chr13	49546617	49546817	chr13-303	1.5	+	0	PRDM16_50KB_MRNA_BAT
chr13	49464026	49652746	ENSMUSG00000021390_Ogn	+	chr13	49546617	49546817	chr13-303	1.5	+	0	PRDM16_50KB_MRNA_BAT
chr13	49464026	49652746	ENSMUSG00000021391_Cenpp	-	chr13	49546617	49546817	chr13-303	1.5	+	0	PRDM16_50KB_MRNA_BAT
chr13	36117410	36537592	ENSMUSG00000021420_Fars2	+	chr13	36302870	36303070	chr13-165	1.98	+	0	PRDM16_50KB_MRNA_BAT
chr13	36117410	36537592	ENSMUSG00000021420_Fars2	+	chr13	36497419	36497619	chr13-52	2.71	+	0	PRDM16_50KB_MRNA_BAT
chr13	37345344	37419036	ENSMUSG00000021423_Ly86	+	chr13	37399629	37399829	chr13-9	3.86	+	0	PRDM16_50KB_MRNA_BAT
chr13	37345344	37419036	ENSMUSG00000021423_Ly86	+	chr13	37388957	37389157	chr13-72	2.56	+	0	PRDM16_50KB_MRNA_BAT
chr13	62836883	62858400	ENSMUSG00000021456_Fbp2	-	chr13	62858752	62858952	chr13-193	1.86	+	-353	PRDM16_50KB_MRNA_BAT
chr13	63014933	63497278	ENSMUSG00000021458_2010111I01Rik	+	chr13	63291113	63291313	chr13-493	1.03	+	0	PRDM16_50KB_MRNA_BAT
chr13	52835118	52929681	ENSMUSG00000021460_Auh	-	chr13	52892055	52892255	chr13-163	1.93	+	0	PRDM16_50KB_MRNA_BAT
chr13	63014933	63497278	ENSMUSG00000021461_Fancc	-	chr13	63291113	63291313	chr13-493	1.03	+	0	PRDM16_50KB_MRNA_BAT
chr13	53109311	53286124	ENSMUSG00000021464_Ror2	-	chr13	53142384	53142584	chr13-282	1.53	+	0	PRDM16_50KB_MRNA_BAT
chr13	55343832	55362783	ENSMUSG00000021484_Lman2	-	chr13	55361279	55361479	chr13-211	1.75	+	0	PRDM16_50KB_MRNA_BAT
chr13	55322054	55329758	ENSMUSG00000021485_Mxd3	-	chr13	55361279	55361479	chr13-211	1.75	+	-31522	PRDM16_50KB_MRNA_BAT
chr13	55399647	55414695	ENSMUSG00000021490_Slc34a1	+	chr13	55361279	55361479	chr13-211	1.75	+	-38169	PRDM16_50KB_MRNA_BAT
chr13	55495794	55513676	ENSMUSG00000021493_Pdlim7	-	chr13	55563352	55563552	chr13-340	1.45	+	-49677	PRDM16_50KB_MRNA_BAT
chr13	55530409	55536658	ENSMUSG00000021494_Ddx41	-	chr13	55563352	55563552	chr13-340	1.45	+	-26695	PRDM16_50KB_MRNA_BAT
chr13	55539318	55571120	ENSMUSG00000021495_Fam193b	-	chr13	55563352	55563552	chr13-340	1.45	+	0	PRDM16_50KB_MRNA_BAT
chr13	55599895	55610443	ENSMUSG00000021504_B4galt7	+	chr13	55563352	55563552	chr13-340	1.45	+	-36344	PRDM16_50KB_MRNA_BAT
chr13	56288646	56296551	ENSMUSG00000021508_Cxcl14	-	chr13	56340579	56340779	chr13-292	1.53	+	-44029	PRDM16_50KB_MRNA_BAT
chr13	81778772	81797143	ENSMUSG00000021537_Cetn3	+	chr13	81754854	81755054	chr13-536	1.1	+	-23719	PRDM16_50KB_MRNA_BAT
chr13	56542459	56548538	ENSMUSG00000021539_Lect2	-	chr13	56560740	56560940	chr13-556	1.1	+	-12203	PRDM16_50KB_MRNA_BAT
chr13	59449536	59585227	ENSMUSG00000021557_Agtpbp1	-	chr13	59467695	59467895	chr13-271	1.55	+	0	PRDM16_50KB_MRNA_BAT
chr13	60601946	60763185	ENSMUSG00000021559_Dapk1	+	chr13	60684846	60685046	chr13-12	3.64	+	0	PRDM16_50KB_MRNA_BAT
chr13	60601946	60763185	ENSMUSG00000021559_Dapk1	+	chr13	60701971	60702171	chr13-157	1.98	+	0	PRDM16_50KB_MRNA_BAT
chr13	60601946	60763185	ENSMUSG00000021559_Dapk1	+	chr13	60707649	60707849	chr13-83	2.38	+	0	PRDM16_50KB_MRNA_BAT
chr13	60601946	60763185	ENSMUSG00000021559_Dapk1	+	chr13	60738438	60738638	chr13-149	1.96	+	0	PRDM16_50KB_MRNA_BAT
chr13	73679744	73709850	ENSMUSG00000021565_Slc6a19	-	chr13	73684293	73684493	chr13-185	1.86	+	0	PRDM16_50KB_MRNA_BAT
chr13	73679744	73709850	ENSMUSG00000021566_5430425J12Rik	+	chr13	73684293	73684493	chr13-185	1.86	+	0	PRDM16_50KB_MRNA_BAT
chr13	73818533	73847631	ENSMUSG00000021567_Nkd2	-	chr13	73881469	73881669	chr13-186	1.83	+	-33839	PRDM16_50KB_MRNA_BAT
chr13	75839867	75850151	ENSMUSG00000021591_Glrx	+	chr13	75832119	75832319	chr13-167	1.88	+	-7549	PRDM16_50KB_MRNA_BAT
chr13	76384317	77031810	ENSMUSG00000021596_Mctp1	+	chr13	76410582	76410782	chr13-60	2.73	+	0	PRDM16_50KB_MRNA_BAT
chr13	73536746	73578672	ENSMUSG00000021609_Slc6a3	+	chr13	73575236	73575436	chr13-591	1.05	+	0	PRDM16_50KB_MRNA_BAT
chr13	73604001	73620639	ENSMUSG00000021610_Clptm1l	+	chr13	73575236	73575436	chr13-591	1.05	+	-28566	PRDM16_50KB_MRNA_BAT
chr13	73661749	73678023	ENSMUSG00000021612_Slc6a18	-	chr13	73684293	73684493	chr13-185	1.86	+	-6271	PRDM16_50KB_MRNA_BAT
chr13	91460282	91786148	ENSMUSG00000021620_Acot12	+	chr13	91741382	91741582	chr13-592	1.03	+	0	PRDM16_50KB_MRNA_BAT
chr13	91796532	91807705	ENSMUSG00000021621_Zcchc9	-	chr13	91826160	91826360	chr13-203	1.68	+	-18456	PRDM16_50KB_MRNA_BAT
chr13	102693557	103334497	ENSMUSG00000021624_Cd180	+	chr13	102710527	102710727	chr13-324	1.43	+	0	PRDM16_50KB_MRNA_BAT
chr13	102693557	103334497	ENSMUSG00000021624_Cd180	+	chr13	103036647	103036847	chr13-82	2.53	+	0	PRDM16_50KB_MRNA_BAT
chr13	102693557	103334497	ENSMUSG00000021624_Cd180	+	chr13	103022768	103022968	chr13-86	2.48	+	0	PRDM16_50KB_MRNA_BAT
chr13	100802648	100833427	ENSMUSG00000021629_Slc30a5	-	chr13	100832724	100832924	chr13-598	1.1	+	0	PRDM16_50KB_MRNA_BAT
chr13	97898594	98206165	ENSMUSG00000021662_Arhgef28	-	chr13	97930672	97930872	chr13-516	1.08	+	0	PRDM16_50KB_MRNA_BAT
chr13	95627176	95891922	ENSMUSG00000021675_F2rl2	+	chr13	95651283	95651483	chr13-130	2.01	+	0	PRDM16_50KB_MRNA_BAT
chr13	95627176	95891922	ENSMUSG00000021676_Iqgap2	-	chr13	95651283	95651483	chr13-130	2.01	+	0	PRDM16_50KB_MRNA_BAT
chr13	108449947	109953461	ENSMUSG00000021699_Pde4d	+	chr13	109278740	109278940	chr13-398	1.3	+	0	PRDM16_50KB_MRNA_BAT
chr13	108449947	109953461	ENSMUSG00000021699_Pde4d	+	chr13	109578041	109578241	chr13-231	1.7	+	0	PRDM16_50KB_MRNA_BAT
chr13	108449947	109953461	ENSMUSG00000021699_Pde4d	+	chr13	109910998	109911198	chr13-21	3.43	+	0	PRDM16_50KB_MRNA_BAT
chr13	104631139	104839274	ENSMUSG00000021715_Cwc27	-	chr13	104886343	104886543	chr13-713	1	+	-47070	PRDM16_50KB_MRNA_BAT
chr14	11553531	12242041	ENSMUSG00000021745_Ptprg	+	chr14	11743813	11744013	chr14-183	1.53	+	0	PRDM16_50KB_MRNA_BAT
chr14	8296273	8318023	ENSMUSG00000021750_Fam107a	-	chr14	8327564	8327764	chr14-17	3.61	+	-9542	PRDM16_50KB_MRNA_BAT
chr13	113035110	113091195	ENSMUSG00000021760_Gpx8	-	chr13	113055101	113055301	chr13-50	2.86	+	0	PRDM16_50KB_MRNA_BAT
chr13	113035110	113091195	ENSMUSG00000021760_Gpx8	-	chr13	113052688	113052888	chr13-140	1.96	+	0	PRDM16_50KB_MRNA_BAT
chr13	113035110	113091195	ENSMUSG00000021760_Gpx8	-	chr13	113049960	113050160	chr13-180	1.83	+	0	PRDM16_50KB_MRNA_BAT
chr13	113317083	113379711	ENSMUSG00000021763_BC067074	+	chr13	113355106	113355306	chr13-196	1.86	+	0	PRDM16_50KB_MRNA_BAT
chr13	114287794	114388094	ENSMUSG00000021764_Ndufs4	-	chr13	114412441	114412641	chr13-278	1.53	+	-24348	PRDM16_50KB_MRNA_BAT
chr14	21481433	21672478	ENSMUSG00000021767_Kat6b	+	chr14	21584989	21585189	chr14-56	2.33	+	0	PRDM16_50KB_MRNA_BAT
chr14	17660959	18038088	ENSMUSG00000021779_Thrb	+	chr14	17742370	17742570	chr14-486	1.05	+	0	PRDM16_50KB_MRNA_BAT
chr14	17660959	18038088	ENSMUSG00000021779_Thrb	+	chr14	17747964	17748164	chr14-66	2.36	+	0	PRDM16_50KB_MRNA_BAT
chr14	17660959	18038088	ENSMUSG00000021779_Thrb	+	chr14	17863752	17863952	chr14-112	2.03	+	0	PRDM16_50KB_MRNA_BAT
chr14	17660959	18038088	ENSMUSG00000021779_Thrb	+	chr14	17864372	17864572	chr14-295	1.38	+	0	PRDM16_50KB_MRNA_BAT
chr14	17660959	18038088	ENSMUSG00000021779_Thrb	+	chr14	17899867	17900067	chr14-14	3.89	+	0	PRDM16_50KB_MRNA_BAT
chr14	17660959	18038088	ENSMUSG00000021779_Thrb	+	chr14	17902400	17902600	chr14-19	3.53	+	0	PRDM16_50KB_MRNA_BAT
chr14	17660959	18038088	ENSMUSG00000021779_Thrb	+	chr14	17896496	17896696	chr14-93	2.06	+	0	PRDM16_50KB_MRNA_BAT
chr14	17660959	18038088	ENSMUSG00000021779_Thrb	+	chr14	17894828	17895028	chr14-464	1	+	0	PRDM16_50KB_MRNA_BAT
chr14	40993739	41013788	ENSMUSG00000021792_Fam213a	-	chr14	41004158	41004358	chr14-104	1.91	+	0	PRDM16_50KB_MRNA_BAT
[truncated: 108,629 more rows]
