# Supplementary material for: Dynamic transcriptome changes during adipose tissue energy expenditure reveal critical roles for long noncoding RNA regulators
Source: PLoS Biol. 2017 Aug 1;15(8):e2002176. doi: 10.1371/journal.pbio.2002176 (PMC5538645; doi:10.1371/journal.pbio.2002176)
Supplement: S7 Data — (XLSX) [file pbio.2002176.s014.xlsx]

## Sheet: cluster1_pathway
GO_BP	CUFF_221683	CUFF_68541	CUFF_9267
GO0006091_generation_of_precursor_metabolites_and_energy	4.75652	5.11631	4.75652
GO0022900_electron_transport_chain	5.68792	6.02744	5.63019
GO0055114_oxidation_reduction	3.23651	3.54903	3.18398
GO0006119_oxidative_phosphorylation	0	0	5.05972

## Sheet: cluster2_pathway
GO_BP	CUFF_100918	CUFF_111494	CUFF_125490	CUFF_152618	CUFF_158813	CUFF_171207	CUFF_176548	CUFF_192938	CUFF_203548	CUFF_213973	CUFF_268624	CUFF_269518	CUFF_273080	CUFF_283982	CUFF_285630	CUFF_312975	CUFF_313308	CUFF_333968	CUFF_37216	CUFF_60296	CUFF_74665	CUFF_98731
GO0006631_fatty_acid_metabolic_process	3.90049	3.35487	3.38787	3.61647	3.4686	0	0	3.81065	0	3.91325	3.89205	0	3.31488	3.2511	3.57778	0	0	3.38787	3.62775	3.71844	3.02619	3.69052
GO0016042_lipid_catabolic_process	3.84728	3.24035	3.511	0	3.89022	0	0	3.2251	0	0	0	0	0	0	3.8222	0	3.22257	0	0	3.39832	0	3.43472
GO0055114_oxidation_reduction	2.37758	2.59814	0	2.35405	0	0	0	2.33458	2.36394	0	2.26042	0	2.12765	0	2.12765	0	2.11232	2.74484	2.28939	2.89198	0	0
GO0006641_triglyceride_metabolic_process	4.88198	0	0	0	0	0	0	0	0	0	0	0	0	0	0	0	0	0	0	0	0	0
GO0006639_acylglycerol_metabolic_process	4.63512	0	0	0	0	0	0	0	0	0	0	0	0	0	0	0	0	0	0	0	0	0
GO0006638_neutral_lipid_metabolic_process	4.57223	0	0	0	0	0	0	0	0	0	0	0	0	0	0	0	0	0	0	0	0	0
GO0006662_glycerol_ether_metabolic_process	4.57223	0	0	0	0	0	0	0	0	0	0	0	0	0	0	0	0	0	0	0	0	0
GO0018904_organic_ether_metabolic_process	4.48316	0	0	0	0	0	0	0	0	0	0	0	0	0	0	0	0	0	0	0	0	0
GO0044242_cellular_lipid_catabolic_process	4.27148	3.85601	0	0	0	0	4.36973	3.93292	0	0	0	0	0	4.29755	4.24592	0	0	0	0	4.18013	0	4.05783
GO0006637_acyl-CoA_metabolic_process	5.30219	0	0	0	0	0	0	0	0	0	0	0	0	0	0	0	0	0	0	0	0	0
GO0040014_regulation_of_multicellular_organism_growth	3.87514	0	0	0	0	0	0	0	0	0	0	0	0	0	0	0	0	0	0	0	0	0
GO0009062_fatty_acid_catabolic_process	5.10604	5.07986	5.53745	0	5.36739	0	5.6118	5.15995	0	0	0	0	0	5.53745	5.48419	0	4.65985	0	0	5.15995	0	5.28965
GO0019395_fatty_acid_oxidation	5.04645	4.62002	0	0	0	0	5.55168	5.1003	0	0	0	0	0	5.4774	5.42419	0	0	0	0	5.1003	0	5.22985
GO0034440_lipid_oxidation	5.04645	4.62002	0	0	0	0	5.55168	5.1003	0	0	0	0	0	5.4774	5.42419	0	0	0	0	5.1003	0	5.22985
GO0008610_lipid_biosynthetic_process	2.67749	0	0	2.54807	0	3.00205	0	2.45609	0	0	2.99149	0	2.90717	0	0	2.94013	0	0	0	0	2.67421	2.48901
GO0051186_cofactor_metabolic_process	3.00779	0	0	0	0	3.29034	0	2.64848	0	0	0	0	0	3.03189	0	0	2.83519	0	0	2.83762	0	0
GO0006091_generation_of_precursor_metabolites_and_energy	0	3.04102	0	3.16053	0	0	0	2.40256	3.17144	0	3.27454	0	0	0	2.76226	0	0	3.54587	3.58652	3.43293	3.46941	0
GO0022900_electron_transport_chain	0	3.67752	0	3.49588	0	0	0	3.02442	0	0	3.4738	0	0	0	0	0	0	4.04911	3.66283	4.06181	0	0
GO0046395_carboxylic_acid_catabolic_process	0	3.66101	0	3.62913	0	0	0	3.68273	0	0	3.90491	0	0	3.79744	3.74697	0	3.34936	0	0	3.88898	0	3.5635
GO0016054_organic_acid_catabolic_process	0	3.66101	0	3.62913	0	0	0	3.68273	0	0	3.90491	0	0	3.79744	3.74697	0	3.34936	0	0	3.88898	0	3.5635
GO0045333_cellular_respiration	0	3.78604	0	0	0	0	0	0	0	0	0	0	0	0	0	0	0	0	0	3.56534	0	0
GO0009109_coenzyme_catabolic_process	0	4.35917	0	0	0	0	0	0	0	0	0	0	0	0	0	0	0	0	0	0	0	0
GO0015980_energy_derivation_by_oxidation_of_organic_compounds	0	0	0	3.67245	0	0	0	0	0	0	0	0	0	0	0	0	0	0	3.54419	3.43126	3.31402	0
GO0006073_cellular_glucan_metabolic_process	0	0	0	4.45528	0	0	0	0	0	0	0	0	0	0	0	0	0	0	0	0	4.78477	0
GO0044042_glucan_metabolic_process	0	0	0	4.45528	0	0	0	0	0	0	0	0	0	0	0	0	0	0	0	0	4.78477	0
GO0005977_glycogen_metabolic_process	0	0	0	4.45528	0	0	0	0	0	0	0	0	0	0	0	0	0	0	0	0	4.78477	0
GO0008016_regulation_of_heart_contraction	0	0	0	0	0	4.64263	0	0	0	0	0	0	0	0	0	0	4.29379	0	0	0	0	0
GO0019637_organophosphate_metabolic_process	0	0	0	0	0	3.33384	0	0	0	0	0	3.31865	3.19981	0	0	0	0	0	0	0	0	0
GO0055080_cation_homeostasis	0	0	0	0	0	3.2762	0	0	0	0	0	0	0	0	0	0	0	0	0	0	0	0
GO0030258_lipid_modification	0	0	0	0	0	0	4.61123	4.17043	0	0	0	0	0	4.53847	4.48641	0	0	0	0	4.17043	0	4.29661
GO0006006_glucose_metabolic_process	0	0	0	0	0	0	0	2.97289	3.45346	0	3.71503	0	0	0	3.55877	0	0	3.45346	3.60868	0	4.18744	3.14195
GO0019318_hexose_metabolic_process	0	0	0	0	0	0	0	2.73887	0	0	3.46601	0	0	0	3.31232	0	0	0	3.36137	0	3.93215	2.90382
GO0006635_fatty_acid_beta-oxidation	0	0	0	0	0	0	0	4.95296	0	0	0	0	0	0	0	0	0	0	0	4.95296	0	0
GO0005996_monosaccharide_metabolic_process	0	0	0	0	0	0	0	2.59018	0	0	3.30636	0	0	0	3.15455	0	0	0	3.20298	0	3.76785	0
GO0006605_protein_targeting	0	0	0	0	0	0	0	2.80936	0	0	0	0	0	0	0	0	0	0	0	0	0	0
GO0034284_response_to_monosaccharide_stimulus	0	0	0	0	0	0	0	0	0	0	5.30751	0	0	0	0	0	0	0	0	0	4.94886	0
GO0009749_response_to_glucose_stimulus	0	0	0	0	0	0	0	0	0	0	5.30751	0	0	0	0	0	0	0	0	0	4.94886	0
GO0009746_response_to_hexose_stimulus	0	0	0	0	0	0	0	0	0	0	5.30751	0	0	0	0	0	0	0	0	0	4.94886	0
GO0009743_response_to_carbohydrate_stimulus	0	0	0	0	0	0	0	0	0	0	5.07311	0	0	0	0	0	0	0	0	0	4.71632	0
GO0008654_phospholipid_biosynthetic_process	0	0	0	0	0	0	0	0	0	0	0	4.02049	3.44915	0	0	0	0	0	3.76481	0	0	0
GO0006936_muscle_contraction	0	0	0	0	0	0	0	0	0	0	0	0	3.88022	0	4.1518	0	0	0	0	0	4.26779	0
GO0003012_muscle_system_process	0	0	0	0	0	0	0	0	0	0	0	0	3.73241	0	4.30585	0	0	0	0	0	4.11731	0
GO0006090_pyruvate_metabolic_process	0	0	0	0	0	0	0	0	0	0	0	0	4.684	0	0	0	0	0	0	0	0	0
GO0006644_phospholipid_metabolic_process	0	0	0	0	0	0	0	0	0	0	0	0	2.87092	0	0	0	0	0	0	0	0	0
GO0044275_cellular_carbohydrate_catabolic_process	0	0	0	0	0	0	0	0	0	0	0	0	0	0	4.45741	0	0	0	4.20324	0	4.73166	0
GO0016052_carbohydrate_catabolic_process	0	0	0	0	0	0	0	0	0	0	0	0	0	0	4.04725	0	0	0	3.79744	0	4.31758	0
GO0045932_negative_regulation_of_muscle_contraction	0	0	0	0	0	0	0	0	0	0	0	0	0	0	6.40729	0	0	0	0	0	0	0
GO0006096_glycolysis	0	0	0	0	0	0	0	0	0	0	0	0	0	0	4.57745	0	0	0	4.62966	0	4.69514	0
GO0019320_hexose_catabolic_process	0	0	0	0	0	0	0	0	0	0	0	0	0	0	4.34739	0	0	0	4.39921	0	4.46422	0
GO0006007_glucose_catabolic_process	0	0	0	0	0	0	0	0	0	0	0	0	0	0	4.34739	0	0	0	4.39921	0	4.46422	0
GO0046365_monosaccharide_catabolic_process	0	0	0	0	0	0	0	0	0	0	0	0	0	0	4.29567	0	0	0	4.34739	0	4.41229	0
GO0046164_alcohol_catabolic_process	0	0	0	0	0	0	0	0	0	0	0	0	0	0	4.04307	0	0	0	4.09428	0	4.40805	0
GO0006940_regulation_of_smooth_muscle_contraction	0	0	0	0	0	0	0	0	0	0	0	0	0	0	4.96327	0	0	0	0	0	0	0
GO0000302_response_to_reactive_oxygen_species	0	0	0	0	0	0	0	0	0	0	0	0	0	0	4.45741	0	0	0	0	0	0	0
GO0045822_negative_regulation_of_heart_contraction	0	0	0	0	0	0	0	0	0	0	0	0	0	0	0	0	5.82886	0	0	0	0	0
GO0002026_regulation_of_the_force_of_heart_contraction	0	0	0	0	0	0	0	0	0	0	0	0	0	0	0	0	5.45795	0	0	0	0	0
GO0022904_respiratory_electron_transport_chain	0	0	0	0	0	0	0	0	0	0	0	0	0	0	0	0	0	0	4.85784	0	0	0
GO0006732_coenzyme_metabolic_process	0	0	0	0	0	0	0	0	0	0	0	0	0	0	0	0	0	0	0	2.94624	0	0
GO0006099_tricarboxylic_acid_cycle	0	0	0	0	0	0	0	0	0	0	0	0	0	0	0	0	0	0	0	4.44964	0	0
GO0046356_acetyl-CoA_catabolic_process	0	0	0	0	0	0	0	0	0	0	0	0	0	0	0	0	0	0	0	4.3911	0	0
GO0006112_energy_reserve_metabolic_process	0	0	0	0	0	0	0	0	0	0	0	0	0	0	0	0	0	0	0	0	4.62604	0
GO0044264_cellular_polysaccharide_metabolic_process	0	0	0	0	0	0	0	0	0	0	0	0	0	0	0	0	0	0	0	0	4.41867	0
GO0005976_polysaccharide_metabolic_process	0	0	0	0	0	0	0	0	0	0	0	0	0	0	0	0	0	0	0	0	3.39626	0

## Sheet: cluster3_pathway
GO_BP	CUFF_109363	CUFF_116151	CUFF_116442	CUFF_123021	CUFF_136207	CUFF_149824	CUFF_156433	CUFF_157804	CUFF_169825	CUFF_170564	CUFF_184849	CUFF_194982	CUFF_218460	CUFF_222437	CUFF_229493	CUFF_230032	CUFF_23047	CUFF_256159	CUFF_27573	CUFF_276467	CUFF_288764	CUFF_294716	CUFF_316786	CUFF_322824	CUFF_32321	CUFF_35979	CUFF_37740	CUFF_46149	CUFF_58153	CUFF_58808	CUFF_61768	CUFF_68662	CUFF_78334	CUFF_99824
GO0008064_regulation_of_actin_polymerization_or_depolymerization	4.684	0	0	0	0	0	0	0	3.86671	0	0	0	0	0	0	0	0	0	0	0	0	0	0	0	0	0	0	0	0	0	0	0	0	0
GO0030832_regulation_of_actin_filament_length	4.65656	0	0	0	0	0	0	0	3.84012	0	0	0	0	0	0	0	0	0	0	0	0	0	0	0	0	0	0	0	0	0	0	0	0	0
GO0032956_regulation_of_actin_cytoskeleton_organization	4.43215	0	0	0	0	0	0	0	3.62332	0	0	0	0	0	0	0	0	0	0	0	0	0	0	0	0	0	0	0	0	0	0	0	0	0
GO0032970_regulation_of_actin_filament-based_process	4.40942	0	0	0	0	0	0	0	3.60142	0	0	0	0	0	0	0	0	0	0	0	0	0	0	0	0	0	0	0	0	0	0	0	0	0
GO0043254_regulation_of_protein_complex_assembly	4.32223	0	0	0	0	0	0	0	3.81408	0	0	0	0	0	0	0	0	0	0	0	0	0	0	0	0	0	0	0	0	0	0	0	0	0
GO0044087_regulation_of_cellular_component_biogenesis	3.89525	0	0	0	0	0	0	0	3.3981	0	0	0	0	0	0	0	0	0	0	0	0	0	0	0	0	0	0	0	0	0	0	0	0	0
GO0051493_regulation_of_cytoskeleton_organization	3.75248	0	0	0	0	0	0	0	3.25977	0	0	0	0	0	0	0	0	0	0	0	0	0	0	0	0	0	0	0	0	0	0	0	0	0
GO0030833_regulation_of_actin_filament_polymerization	4.43215	0	0	0	0	0	0	0	4.00879	0	0	0	0	0	0	0	0	0	0	0	0	0	0	0	0	0	0	0	0	0	0	0	0	0
GO0006959_humoral_immune_response	0	7.39877	0	0	0	0	0	0	0	0	0	0	0	0	0	0	0	0	0	0	0	0	0	0	0	0	0	0	0	0	0	0	0	0
GO0006259_DNA_metabolic_process	0	0	2.87081	0	2.70773	0	0	0	0	0	0	0	0	0	2.5072	0	0	2.64013	3.11847	2.69904	0	2.70773	0	0	0	0	0	0	0	0	0	0	0	0
GO0006261_DNA-dependent_DNA_replication	0	0	4.7583	0	0	0	0	0	0	0	0	0	4.46166	0	4.74328	0	4.74328	0	0	4.72843	0	0	0	0	0	0	0	0	0	0	0	0	0	0
GO0006910_phagocytosis,_recognition	0	0	0	8.44878	0	0	0	0	0	0	0	0	0	0	0	0	0	0	0	0	0	0	0	0	0	0	0	0	0	0	0	0	0	0
GO0050766_positive_regulation_of_phagocytosis	0	0	0	7.62883	0	0	0	0	0	0	0	0	0	0	0	0	0	0	0	0	0	0	0	0	0	0	0	0	0	0	0	0	0	0
GO0050764_regulation_of_phagocytosis	0	0	0	7.50917	0	0	0	0	0	0	0	0	0	0	0	0	0	0	0	0	0	0	0	0	0	0	0	0	0	0	0	0	0	0
GO0000279_M_phase	0	0	0	0	3.20649	0	0	0	0	4.22415	0	0	0	0	2.68279	0	2.68279	0	3.87954	0	0	3.20649	3.21386	4.43145	0	0	3.30619	4.24833	3.59457	3.1108	0	0	3.40638	0
GO0007049_cell_cycle	0	0	0	0	2.60483	0	0	0	0	3.37348	0	0	0	0	2.19753	0	2.50157	0	3.24367	0	2.51896	2.60483	2.48573	3.77694	0	2.04522	2.57095	3.42352	2.80476	2.59796	0	0	2.71364	0
GO0022403_cell_cycle_phase	0	0	0	0	3.01823	0	0	0	0	4.02348	0	0	0	0	2.50519	0	2.50519	0	3.68215	0	0	3.01823	3.02548	4.22915	0	0	3.1163	4.04746	3.40054	2.92422	0	0	3.21496	0
GO0022402_cell_cycle_process	0	0	0	0	2.79226	0	0	0	0	3.78012	0	0	0	0	2.44924	0	2.58951	0	3.44342	0	0	2.98459	3.02741	4.19279	0	2.25751	3.11825	3.80381	3.16653	3.01296	0	0	2.98459	0
GO0000278_mitotic_cell_cycle	0	0	0	0	3.16277	0	0	0	0	3.96854	0	0	0	0	2.67564	0	2.86541	0	3.53697	0	0	0	3.40619	4.38465	0	0	3.49987	3.89938	3.79194	3.30152	0	0	3.22547	0
GO0051301_cell_division	0	0	0	0	2.98331	0	0	0	0	4.23384	0	0	2.79461	3.1794	2.85588	2.86934	3.00349	0	3.88908	0	0	3.21561	3.22299	4.65409	0	2.65281	3.7588	4.00999	3.60396	3.2916	3.71028	0	3.24219	0
GO0042981_regulation_of_apoptosis	0	0	0	0	0	2.77618	0	0	2.13046	0	3.20014	4.28011	2.28679	0	2.31125	2.24462	0	0	0	0	0	0	0	0	0	0	0	0	0	2.29546	0	0	0	0
GO0043067_regulation_of_programmed_cell_death	0	0	0	0	0	2.76069	0	0	2.21401	0	3.18398	4.2629	2.27238	0	2.29678	2.23032	0	0	0	0	0	0	0	0	0	0	0	0	0	2.28102	0	0	0	0
GO0010941_regulation_of_cell_death	0	0	0	0	0	2.75412	0	0	2.20797	0	3.17712	4.25559	2.26627	0	2.29064	0	0	0	0	0	0	0	0	0	0	0	0	0	0	2.27491	0	0	0	0
GO0006091_generation_of_precursor_metabolites_and_energy	0	0	0	0	0	0	2.55067	0	0	0	0	0	0	0	0	0	0	0	0	0	0	0	0	0	0	0	0	0	0	0	0	0	0	0
GO0007242_intracellular_signaling_cascade	0	0	0	0	0	0	1.83756	0	1.92007	0	0	0	0	0	0	0	0	0	0	0	0	0	0	0	0	0	0	0	0	0	0	0	0	0
GO0016052_carbohydrate_catabolic_process	0	0	0	0	0	0	3.31424	0	0	0	0	0	0	0	0	0	0	0	0	0	0	0	0	0	5.31151	0	0	0	0	0	0	0	0	0
GO0006633_fatty_acid_biosynthetic_process	0	0	0	0	0	0	3.31424	0	0	0	0	0	0	0	0	0	0	0	0	0	0	0	0	0	0	3.52162	0	0	0	0	0	0	0	0
GO0007263_nitric_oxide_mediated_signal_transduction	0	0	0	0	0	0	0	8.56394	0	0	0	0	7.90319	0	7.78242	0	0	0	0	0	0	0	0	0	0	7.73682	0	0	9.03236	0	0	8.73344	0	8.64619
GO0010273_detoxification_of_copper_ion	0	0	0	0	0	0	0	7.98088	0	0	0	0	0	0	0	0	0	0	0	0	0	0	0	0	0	0	0	0	8.44878	0	0	8.15017	0	8.06302
GO0032271_regulation_of_protein_polymerization	0	0	0	0	0	0	0	4.38305	3.99088	0	0	0	0	0	0	0	0	0	0	0	0	0	0	0	0	0	0	0	0	0	0	0	0	0
GO0030098_lymphocyte_differentiation	0	0	0	0	0	0	0	0	3.84892	0	0	0	0	0	0	0	0	0	0	0	0	0	0	0	0	0	0	0	0	0	0	0	0	0
GO0045321_leukocyte_activation	0	0	0	0	0	0	0	0	3.25267	0	0	0	0	0	0	0	0	0	0	0	0	0	0	0	0	0	0	0	0	0	0	0	0	0
GO0045061_thymic_T_cell_selection	0	0	0	0	0	0	0	0	5.84841	0	0	0	0	0	0	0	0	0	0	0	0	0	0	0	0	0	0	0	0	0	0	0	0	0
GO0001775_cell_activation	0	0	0	0	0	0	0	0	3.10348	0	0	0	0	0	0	0	0	0	0	0	0	0	0	0	0	0	0	0	0	0	0	0	0	0
GO0046649_lymphocyte_activation	0	0	0	0	0	0	0	0	3.30636	0	0	0	0	0	0	0	0	0	0	0	0	0	0	0	0	0	0	0	0	0	0	0	0	0
GO0002521_leukocyte_differentiation	0	0	0	0	0	0	0	0	3.55645	0	0	0	0	0	0	0	0	0	0	0	0	0	0	0	0	0	0	0	0	0	0	0	0	0
GO0045058_T_cell_selection	0	0	0	0	0	0	0	0	5.37297	0	0	0	0	0	0	0	0	0	0	0	0	0	0	0	0	0	0	0	0	0	0	0	0	0
GO0002684_positive_regulation_of_immune_system_process	0	0	0	0	0	0	0	0	3.07393	0	0	0	0	0	0	0	0	0	0	0	0	0	0	0	0	0	0	0	0	0	0	0	0	0
GO0033077_T_cell_differentiation_in_the_thymus	0	0	0	0	0	0	0	0	4.78341	0	0	0	0	0	0	0	0	0	0	0	0	0	0	0	0	0	0	0	0	0	0	0	0	0
GO0048534_hemopoietic_or_lymphoid_organ_development	0	0	0	0	0	0	0	0	2.81649	0	0	0	0	0	0	0	0	0	0	0	0	0	0	0	0	0	0	0	0	0	0	0	0	0
GO0002520_immune_system_development	0	0	0	0	0	0	0	0	2.75652	0	0	0	0	0	0	0	0	0	0	0	0	0	0	0	0	0	0	0	0	0	0	0	0	0
GO0030097_hemopoiesis	0	0	0	0	0	0	0	0	2.82583	0	0	0	0	0	0	0	0	0	0	0	0	0	0	0	0	0	0	0	0	0	0	0	0	0
GO0051249_regulation_of_lymphocyte_activation	0	0	0	0	0	0	0	0	3.21048	0	0	0	0	0	0	0	0	0	0	0	0	0	0	0	0	0	0	0	0	0	0	0	0	0
GO0051251_positive_regulation_of_lymphocyte_activation	0	0	0	0	0	0	0	0	3.56578	0	0	0	0	0	0	0	0	0	0	0	0	0	0	0	0	0	0	0	0	0	0	0	0	0
GO0002694_regulation_of_leukocyte_activation	0	0	0	0	0	0	0	0	3.1244	0	0	0	0	0	0	0	0	0	0	0	0	0	0	0	0	0	0	0	0	0	0	0	0	0
GO0002696_positive_regulation_of_leukocyte_activation	0	0	0	0	0	0	0	0	3.49748	0	0	0	0	0	0	0	0	0	0	0	0	0	0	0	0	0	0	0	0	0	0	0	0	0
GO0050865_regulation_of_cell_activation	0	0	0	0	0	0	0	0	3.10793	0	0	0	0	0	0	0	0	0	0	0	0	0	0	0	0	0	0	0	0	0	0	0	0	0
GO0050867_positive_regulation_of_cell_activation	0	0	0	0	0	0	0	0	3.4712	0	0	0	0	0	0	0	0	0	0	0	0	0	0	0	0	0	0	0	0	0	0	0	0	0
GO0007243_protein_kinase_cascade	0	0	0	0	0	0	0	0	2.75652	0	0	0	0	0	0	0	0	0	0	0	0	0	0	0	0	0	0	0	0	0	0	0	0	0
GO0016064_immunoglobulin_mediated_immune_response	0	0	0	0	0	0	0	0	3.85601	0	0	0	0	0	0	0	0	0	0	0	0	0	0	0	0	0	0	0	0	0	0	0	0	0
GO0042035_regulation_of_cytokine_biosynthetic_process	0	0	0	0	0	0	0	0	3.83487	0	0	0	0	0	0	0	0	0	0	0	0	0	0	0	0	0	0	0	0	0	0	0	0	0
GO0019724_B_cell_mediated_immunity	0	0	0	0	0	0	0	0	3.81408	0	0	0	0	0	0	0	0	0	0	0	0	0	0	0	0	0	0	0	0	0	0	0	0	0
GO0045059_positive_thymic_T_cell_selection	0	0	0	0	0	0	0	0	6.01555	0	0	0	0	0	0	0	0	0	0	0	0	0	0	0	0	0	0	0	0	0	0	0	0	0
GO0030217_T_cell_differentiation	0	0	0	0	0	0	0	0	3.60577	0	0	0	0	0	0	0	0	0	0	0	0	0	0	0	0	0	0	0	0	0	0	0	0	0
GO0002449_lymphocyte_mediated_immunity	0	0	0	0	0	0	0	0	3.60577	0	0	0	0	0	0	0	0	0	0	0	0	0	0	0	0	0	0	0	0	0	0	0	0	0
GO0045060_negative_thymic_T_cell_selection	0	0	0	0	0	0	0	0	5.84841	0	0	0	0	0	0	0	0	0	0	0	0	0	0	0	0	0	0	0	0	0	0	0	0	0
GO0050670_regulation_of_lymphocyte_proliferation	0	0	0	0	0	0	0	0	3.53799	0	0	0	0	0	0	0	0	0	0	0	0	0	0	0	0	0	0	0	0	0	0	0	0	0
GO0032944_regulation_of_mononuclear_cell_proliferation	0	0	0	0	0	0	0	0	3.53799	0	0	0	0	0	0	0	0	0	0	0	0	0	0	0	0	0	0	0	0	0	0	0	0	0
GO0050871_positive_regulation_of_B_cell_activation	0	0	0	0	0	0	0	0	4.27517	0	0	0	0	0	0	0	0	0	0	0	0	0	0	0	0	0	0	0	0	0	0	0	0	0
GO0070663_regulation_of_leukocyte_proliferation	0	0	0	0	0	0	0	0	3.50547	0	0	0	0	0	0	0	0	0	0	0	0	0	0	0	0	0	0	0	0	0	0	0	0	0
GO0002250_adaptive_immune_response	0	0	0	0	0	0	0	0	3.4738	0	0	0	0	0	0	0	0	0	0	0	0	0	0	0	0	0	0	0	0	0	0	0	0	0
GO0002460_adaptive_immune_response_based_on_somatic_recombination_of_immune_receptors_built_from_immunoglobulin_superfamily_domains	0	0	0	0	0	0	0	0	3.4738	0	0	0	0	0	0	0	0	0	0	0	0	0	0	0	0	0	0	0	0	0	0	0	0	0
GO0043368_positive_T_cell_selection	0	0	0	0	0	0	0	0	5.69919	0	0	0	0	0	0	0	0	0	0	0	0	0	0	0	0	0	0	0	0	0	0	0	0	0
GO0043383_negative_T_cell_selection	0	0	0	0	0	0	0	0	5.69919	0	0	0	0	0	0	0	0	0	0	0	0	0	0	0	0	0	0	0	0	0	0	0	0	0
GO0006955_immune_response	0	0	0	0	0	0	0	0	2.20356	0	0	0	0	0	0	0	0	0	0	0	0	0	0	0	0	0	0	0	0	0	0	0	0	0
GO0002443_leukocyte_mediated_immunity	0	0	0	0	0	0	0	0	3.3981	0	0	0	0	0	0	0	0	0	0	0	0	0	0	0	0	0	0	0	0	0	0	0	0	0
GO0033043_regulation_of_organelle_organization	0	0	0	0	0	0	0	0	2.92932	0	0	0	0	0	0	0	0	0	0	0	0	0	0	0	0	0	0	0	0	0	0	0	0	0
GO0045076_regulation_of_interleukin-2_biosynthetic_process	0	0	0	0	0	0	0	0	5.22483	0	0	0	0	0	0	0	0	0	0	0	0	0	0	0	0	0	0	0	0	0	0	0	0	0
GO0050863_regulation_of_T_cell_activation	0	0	0	0	0	0	0	0	3.14786	0	0	0	0	0	0	0	0	0	0	0	0	0	0	0	0	0	0	0	0	0	0	0	0	0
GO0050864_regulation_of_B_cell_activation	0	0	0	0	0	0	0	0	3.73906	0	0	0	0	0	0	0	0	0	0	0	0	0	0	0	0	0	0	0	0	0	0	0	0	0
GO0006952_defense_response	0	0	0	0	0	0	0	0	2.14149	0	0	0	0	0	0	0	0	0	0	0	0	0	0	0	0	0	0	0	0	0	0	0	2.47237	0
GO0048584_positive_regulation_of_response_to_stimulus	0	0	0	0	0	0	0	0	2.69578	0	0	0	0	0	0	0	0	0	0	0	0	0	0	0	0	0	0	0	0	0	0	0	0	0
GO0042110_T_cell_activation	0	0	0	0	0	0	0	0	3.05678	0	0	0	0	0	0	0	0	0	0	0	0	0	0	0	0	0	0	0	0	0	0	0	0	0
GO0045619_regulation_of_lymphocyte_differentiation	0	0	0	0	0	0	0	0	3.66832	0	0	0	0	0	0	0	0	0	0	0	0	0	0	0	0	0	0	0	0	0	0	0	0	0
GO0032663_regulation_of_interleukin-2_production	0	0	0	0	0	0	0	0	4.7267	0	0	0	0	0	0	0	0	0	0	0	0	0	0	0	0	0	0	0	0	0	0	0	0	0
GO0002252_immune_effector_process	0	0	0	0	0	0	0	0	2.95235	0	0	0	0	0	0	0	0	0	0	0	0	0	0	0	0	0	0	0	0	0	0	0	0	0
GO0050870_positive_regulation_of_T_cell_activation	0	0	0	0	0	0	0	0	3.49748	0	0	0	0	0	0	0	0	0	0	0	0	0	0	0	0	0	0	0	0	0	0	0	0	0
GO0050778_positive_regulation_of_immune_response	0	0	0	0	0	0	0	0	2.85688	0	0	0	0	0	0	0	0	0	0	0	0	0	0	0	0	0	0	0	0	0	0	0	0	0
GO0001817_regulation_of_cytokine_production	0	0	0	0	0	0	0	0	2.82979	0	0	0	0	0	0	0	0	0	0	0	0	0	0	0	0	0	0	0	0	0	0	0	0	0
GO0044093_positive_regulation_of_molecular_function	0	0	0	0	0	0	0	0	2.28849	0	0	0	0	0	0	0	0	0	0	0	0	0	0	0	0	0	0	0	0	0	0	0	0	0
GO0007067_mitosis	0	0	0	0	0	0	0	0	0	4.30888	0	0	0	3.39718	0	0	3.1818	0	3.87007	0	0	0	3.44152	4.73017	0	0	3.83225	4.23871	3.88294	3.42655	0	0	3.31317	0
GO0000280_nuclear_division	0	0	0	0	0	0	0	0	0	4.30888	0	0	0	3.39718	0	0	3.1818	0	3.87007	0	0	0	3.44152	4.73017	0	0	3.83225	4.23871	3.88294	3.42655	0	0	3.31317	0
GO0000087_M_phase_of_mitotic_cell_cycle	0	0	0	0	0	0	0	0	0	4.28036	0	0	0	3.37	0	0	3.15508	0	3.84209	0	0	0	3.41425	4.70126	0	0	3.80432	4.21026	3.85494	3.39932	0	0	3.28616	0
GO0048285_organelle_fission	0	0	0	0	0	0	0	0	0	4.25936	0	0	0	3.35002	0	0	3.13545	0	3.82151	0	0	0	3.3942	4.67998	0	0	3.78378	4.18932	3.83434	3.37929	0	0	3.26631	0
GO0043066_negative_regulation_of_apoptosis	0	0	0	0	0	0	0	0	0	0	3.86161	0	0	0	0	2.84393	0	0	0	0	0	0	0	0	0	0	0	0	0	0	0	0	0	0
GO0043069_negative_regulation_of_programmed_cell_death	0	0	0	0	0	0	0	0	0	0	3.83382	0	0	0	0	2.81826	0	0	0	0	0	0	0	0	0	0	0	0	0	0	0	0	0	0
GO0060548_negative_regulation_of_cell_death	0	0	0	0	0	0	0	0	0	0	3.82833	0	0	0	0	2.8132	0	0	0	0	0	0	0	0	0	0	0	0	0	0	0	0	0	0
GO0006915_apoptosis	0	0	0	0	0	0	0	0	0	0	3.22481	0	0	0	0	2.60455	0	0	0	0	0	0	0	0	0	0	2.90567	0	0	0	0	0	0	0
GO0012501_programmed_cell_death	0	0	0	0	0	0	0	0	0	0	3.20286	0	0	0	0	2.58401	0	0	0	0	0	0	0	0	0	0	2.88437	0	0	0	0	0	0	0
GO0008219_cell_death	0	0	0	0	0	0	0	0	0	0	3.11393	0	0	0	0	2.50106	0	0	0	0	0	0	0	0	0	0	2.7982	0	0	0	0	0	0	0
GO0016265_death	0	0	0	0	0	0	0	0	0	0	3.08412	0	0	0	0	2.47333	0	0	0	0	0	0	0	0	0	0	2.76935	0	0	0	0	0	0	0
GO0043065_positive_regulation_of_apoptosis	0	0	0	0	0	0	0	0	0	0	0	5.3955	0	0	0	0	0	0	0	0	0	0	0	0	0	0	0	0	0	0	0	0	0	0
GO0043068_positive_regulation_of_programmed_cell_death	0	0	0	0	0	0	0	0	0	0	0	5.38419	0	0	0	0	0	0	0	0	0	0	0	0	0	0	0	0	0	0	0	0	0	0
GO0010942_positive_regulation_of_cell_death	0	0	0	0	0	0	0	0	0	0	0	5.37297	0	0	0	0	0	0	0	0	0	0	0	0	0	0	0	0	0	0	0	0	0	0
GO0006270_DNA_replication_initiation	0	0	0	0	0	0	0	0	0	0	0	0	0	0	6.06066	0	6.06066	0	0	0	0	0	0	0	0	0	0	0	0	0	0	0	0	0
GO0006268_DNA_unwinding_during_replication	0	0	0	0	0	0	0	0	0	0	0	0	0	0	5.92532	0	0	0	0	0	0	0	0	0	0	0	0	0	0	0	0	0	0	0
GO0032508_DNA_duplex_unwinding	0	0	0	0	0	0	0	0	0	0	0	0	0	0	5.80194	0	0	0	0	0	0	0	0	0	0	0	0	0	0	0	0	0	0	0
GO0032392_DNA_geometric_change	0	0	0	0	0	0	0	0	0	0	0	0	0	0	5.68862	0	0	0	0	0	0	0	0	0	0	0	0	0	0	0	0	0	0	0
GO0006260_DNA_replication	0	0	0	0	0	0	0	0	0	0	0	0	0	0	3.03725	0	3.03725	0	0	0	0	0	0	0	0	0	0	0	0	0	0	0	0	0
GO0006631_fatty_acid_metabolic_process	0	0	0	0	0	0	0	0	0	0	0	0	0	0	0	0	2.79815	0	0	0	0	0	0	0	0	0	0	0	0	0	0	0	0	0
GO0052548_regulation_of_endopeptidase_activity	0	0	0	0	0	0	0	0	0	0	0	0	0	0	0	0	0	0	0	0	0	4.60251	0	0	0	0	0	0	0	0	0	0	0	0
GO0043281_regulation_of_caspase_activity	0	0	0	0	0	0	0	0	0	0	0	0	0	0	0	0	0	0	0	0	0	4.60251	0	0	0	0	0	0	0	0	0	0	0	0
GO0052547_regulation_of_peptidase_activity	0	0	0	0	0	0	0	0	0	0	0	0	0	0	0	0	0	0	0	0	0	4.57513	0	0	0	0	0	0	0	0	0	0	0	0
GO0006096_glycolysis	0	0	0	0	0	0	0	0	0	0	0	0	0	0	0	0	0	0	0	0	0	0	0	0	6.17524	0	0	0	0	0	0	0	0	0
GO0019320_hexose_catabolic_process	0	0	0	0	0	0	0	0	0	0	0	0	0	0	0	0	0	0	0	0	0	0	0	0	5.93786	0	0	0	0	0	0	0	0	0
GO0006007_glucose_catabolic_process	0	0	0	0	0	0	0	0	0	0	0	0	0	0	0	0	0	0	0	0	0	0	0	0	5.93786	0	0	0	0	0	0	0	0	0
GO0046365_monosaccharide_catabolic_process	0	0	0	0	0	0	0	0	0	0	0	0	0	0	0	0	0	0	0	0	0	0	0	0	5.88431	0	0	0	0	0	0	0	0	0
GO0044275_cellular_carbohydrate_catabolic_process	0	0	0	0	0	0	0	0	0	0	0	0	0	0	0	0	0	0	0	0	0	0	0	0	5.73502	0	0	0	0	0	0	0	0	0
GO0046164_alcohol_catabolic_process	0	0	0	0	0	0	0	0	0	0	0	0	0	0	0	0	0	0	0	0	0	0	0	0	5.6218	0	0	0	0	0	0	0	0	0
GO0006006_glucose_metabolic_process	0	0	0	0	0	0	0	0	0	0	0	0	0	0	0	0	0	0	0	0	0	0	0	0	4.5483	0	0	0	0	0	0	0	0	0
GO0019318_hexose_metabolic_process	0	0	0	0	0	0	0	0	0	0	0	0	0	0	0	0	0	0	0	0	0	0	0	0	4.28942	0	0	0	0	0	0	0	0	0
GO0008610_lipid_biosynthetic_process	0	0	0	0	0	0	0	0	0	0	0	0	0	0	0	0	0	0	0	0	0	0	0	0	0	2.63568	0	0	0	0	0	0	0	0
GO0007059_chromosome_segregation	0	0	0	0	0	0	0	0	0	0	0	0	0	0	0	0	0	0	0	0	0	0	0	0	0	0	4.62002	0	0	0	0	0	0	0
GO0006508_proteolysis	0	0	0	0	0	0	0	0	0	0	0	0	0	0	0	0	0	0	0	0	0	0	0	0	0	0	0	0	2.18206	0	0	0	0	0
GO0007610_behavior	0	0	0	0	0	0	0	0	0	0	0	0	0	0	0	0	0	0	0	0	0	0	0	0	0	0	0	0	0	0	3.23076	0	0	0
GO0006954_inflammatory_response	0	0	0	0	0	0	0	0	0	0	0	0	0	0	0	0	0	0	0	0	0	0	0	0	0	0	0	0	0	0	0	0	3.09574	0
