# Supplementary material for: Dynamic transcriptome changes during adipose tissue energy expenditure reveal critical roles for long noncoding RNA regulators
Source: PLoS Biol. 2017 Aug 1;15(8):e2002176. doi: 10.1371/journal.pbio.2002176 (PMC5538645; doi:10.1371/journal.pbio.2002176)
Supplement: S8 Data — Pathways analysis of knockdown and overexpression. (XLSX) [file pbio.2002176.s015.xlsx]

## Sheet: pathway_enrichment_Reactome
Top Reactome pathways identified by GSEA analysis of BAT_shLNC10, WAT_shLNC10 and BAT_LNC10OEx studies. Pathways with FDR (q-value)<0.05 are shown with the exception for upregulated pathways in BAT_LNC10OEx studies which are selected at FDR<0.25.
NAME	SIZE	ES	NES	NOM p-val	FDR q-val	comp
THE CITRIC ACID (TCA) CYCLE AND RESPIRATORY ELECTRON TRANSPORT%REACTOME%R-HSA-1428517.1	137	-0.449167	-5.87599	0	0	R_WAT_dnKD
RESPIRATORY ELECTRON TRANSPORT, ATP SYNTHESIS BY CHEMIOSMOTIC COUPLING, AND HEAT PRODUCTION BY UNCOUPLING PROTEINS.%REACTOME DATABASE ID RELEASE 57%163200	99	-0.484638	-5.59262	0	0	R_WAT_dnKD
RESPIRATORY ELECTRON TRANSPORT%REACTOME%R-HSA-611105.2	87	-0.481793	-5.18313	0	0	R_WAT_dnKD
COMPLEX I BIOGENESIS%REACTOME DATABASE ID RELEASE 57%6799198	53	-0.533546	-4.43561	0	0	R_WAT_dnKD
CITRIC ACID CYCLE (TCA CYCLE)%REACTOME%R-HSA-71403.1	18	-0.861638	-4.41061	0	0	R_WAT_dnKD
MITOCHONDRIAL TRANSLATION%REACTOME DATABASE ID RELEASE 57%5368287	85	-0.383374	-4.14887	0	0	R_WAT_dnKD
MITOCHONDRIAL TRANSLATION ELONGATION%REACTOME%R-HSA-5389840.1	80	-0.395016	-4.11118	0	0	R_WAT_dnKD
MITOCHONDRIAL TRANSLATION TERMINATION%REACTOME DATABASE ID RELEASE 57%5419276	79	-0.39241	-4.06019	0	0	R_WAT_dnKD
MITOCHONDRIAL TRANSLATION INITIATION%REACTOME%R-HSA-5368286.1	80	-0.369765	-3.81801	0	0	R_WAT_dnKD
MITOCHONDRIAL PROTEIN IMPORT%REACTOME DATABASE ID RELEASE 57%1268020	47	-0.475917	-3.81232	0	0	R_WAT_dnKD
MITOCHONDRIAL FATTY ACID BETA-OXIDATION%REACTOME%R-HSA-77289.2	18	-0.684468	-3.44516	0	0	R_WAT_dnKD
PYRUVATE METABOLISM AND CITRIC ACID (TCA) CYCLE%REACTOME DATABASE ID RELEASE 57%71406	42	-0.443095	-3.37772	0	0	R_WAT_dnKD
BRANCHED-CHAIN AMINO ACID CATABOLISM%REACTOME DATABASE ID RELEASE 57%70895	21	-0.525451	-2.91358	0	9.30233e-05	R_WAT_dnKD
GLYOXYLATE METABOLISM AND GLYCINE DEGRADATION%REACTOME%R-HSA-389661.4	16	-0.525156	-2.53399	0	0.00184249	R_WAT_dnKD
TP53 REGULATES METABOLIC GENES%REACTOME DATABASE ID RELEASE 57%5628897	59	-0.235044	-2.17798	0.00191939	0.0292274	R_WAT_dnKD
TRNA AMINOACYLATION%REACTOME DATABASE ID RELEASE 57%379724	37	-0.303042	-2.17653	0	0.0275503	R_WAT_dnKD
PRE-MRNA SPLICING%REACTOME%R-HSA-72163.1	155	-0.153344	-2.17316	0.00201207	0.0265648	R_WAT_dnKD
FORMATION OF ATP BY CHEMIOSMOTIC COUPLING%REACTOME%R-HSA-163210.1	10	-0.540893	-2.16847	0	0.0259435	R_WAT_dnKD
PEROXISOMAL LIPID METABOLISM%REACTOME%R-HSA-390918.4	21	-0.389691	-2.1178	0.00622407	0.0349114	R_WAT_dnKD
MITOCHONDRIAL TRNA AMINOACYLATION%REACTOME DATABASE ID RELEASE 57%379726	16	-0.426826	-2.08969	0.00214592	0.0383629	R_WAT_dnKD
MRNA SPLICING%REACTOME DATABASE ID RELEASE 57%72172	163	-0.140946	-2.0884	0.00202429	0.0367324	R_WAT_dnKD
AMINO ACID SYNTHESIS AND INTERCONVERSION (TRANSAMINATION)%REACTOME DATABASE ID RELEASE 57%70614	17	-0.40536	-2.05249	0.00389864	0.0443511	R_WAT_dnKD
TRANSFERRIN ENDOCYTOSIS AND RECYCLING%REACTOME DATABASE ID RELEASE 57%917977	20	-0.368873	-2.02829	0.00583658	0.0494639	R_WAT_dnKD
EUKARYOTIC TRANSLATION ELONGATION%REACTOME DATABASE ID RELEASE 57%156842	41	0.518374	3.96685	0	0	R_WAT_upKD
SELENOCYSTEINE SYNTHESIS%REACTOME%R-HSA-2408557.1	40	0.528725	3.90444	0	0	R_WAT_upKD
PEPTIDE CHAIN ELONGATION%REACTOME%R-HSA-156902.1	38	0.534947	3.88395	0	0	R_WAT_upKD
VIRAL MRNA TRANSLATION%REACTOME%R-HSA-192823.1	39	0.486194	3.60619	0	0	R_WAT_upKD
FORMATION OF A POOL OF FREE 40S SUBUNITS%REACTOME DATABASE ID RELEASE 57%72689	50	0.422437	3.56821	0	0	R_WAT_upKD
EUKARYOTIC TRANSLATION TERMINATION%REACTOME DATABASE ID RELEASE 57%72764	42	0.449703	3.44043	0	0	R_WAT_upKD
SELENOAMINO ACID METABOLISM%REACTOME%R-HSA-2408522.1	57	0.377179	3.31758	0	0	R_WAT_upKD
NONSENSE MEDIATED DECAY (NMD) INDEPENDENT OF THE EXON JUNCTION COMPLEX (EJC)%REACTOME%R-HSA-975956.1	44	0.412667	3.25572	0	0	R_WAT_upKD
L13A-MEDIATED TRANSLATIONAL SILENCING OF CERULOPLASMIN EXPRESSION%REACTOME%R-HSA-156827.1	60	0.340895	3.08507	0	0	R_WAT_upKD
3' -UTR-MEDIATED TRANSLATIONAL REGULATION%REACTOME DATABASE ID RELEASE 57%157279	60	0.340895	3.05048	0	0.000135841	R_WAT_upKD
GTP HYDROLYSIS AND JOINING OF THE 60S RIBOSOMAL SUBUNIT%REACTOME%R-HSA-72706.1	61	0.327447	3.01595	0	0.000123492	R_WAT_upKD
CAP-DEPENDENT TRANSLATION INITIATION%REACTOME DATABASE ID RELEASE 57%72737	68	0.288833	2.83161	0	0.000929414	R_WAT_upKD
NONSENSE-MEDIATED DECAY (NMD)%REACTOME%R-HSA-927802.2	60	0.309185	2.81754	0	0.00085792	R_WAT_upKD
INTERFERON SIGNALING%REACTOME DATABASE ID RELEASE 57%913531	91	0.250976	2.8093	0	0.00079664	R_WAT_upKD
EUKARYOTIC TRANSLATION INITIATION%REACTOME%R-HSA-72613.1	68	0.288833	2.80405	0	0.000743531	R_WAT_upKD
NONSENSE MEDIATED DECAY (NMD) ENHANCED BY THE EXON JUNCTION COMPLEX (EJC)%REACTOME DATABASE ID RELEASE 57%975957	60	0.309185	2.74214	0	0.00113323	R_WAT_upKD
INFLUENZA LIFE CYCLE%REACTOME DATABASE ID RELEASE 57%168255	79	0.250901	2.68787	0	0.00139388	R_WAT_upKD
INTERFERON GAMMA SIGNALING%REACTOME DATABASE ID RELEASE 57%877300	32	0.385602	2.62501	0	0.0025611	R_WAT_upKD
BMAL1:CLOCK,NPAS2 ACTIVATES CIRCADIAN GENE EXPRESSION%REACTOME DATABASE ID RELEASE 57%1368108	29	0.414173	2.60692	0	0.00256826	R_WAT_upKD
INFLUENZA INFECTION%REACTOME%R-HSA-168254.1	87	0.242181	2.6002	0	0.00257739	R_WAT_upKD
SRP-DEPENDENT COTRANSLATIONAL PROTEIN TARGETING TO MEMBRANE%REACTOME DATABASE ID RELEASE 57%1799339	61	0.280043	2.59149	0	0.00252234	R_WAT_upKD
INFLUENZA VIRAL RNA TRANSCRIPTION AND REPLICATION%REACTOME DATABASE ID RELEASE 57%168273	71	0.261621	2.57003	0	0.00266609	R_WAT_upKD
FORMATION OF THE TERNARY COMPLEX, AND SUBSEQUENTLY, THE 43S COMPLEX%REACTOME DATABASE ID RELEASE 57%72695	34	0.346678	2.47514	0	0.00522478	R_WAT_upKD
DEATH RECEPTOR SIGNALLING%REACTOME DATABASE ID RELEASE 57%73887	35	0.341531	2.40657	0	0.00859658	R_WAT_upKD
ACTIVATION OF THE MRNA UPON BINDING OF THE CAP-BINDING COMPLEX AND EIFS, AND SUBSEQUENT BINDING TO 43S%REACTOME DATABASE ID RELEASE 57%72662	42	0.309011	2.40126	0.002079	0.00859047	R_WAT_upKD
TNFR1-INDUCED NFKAPPAB SIGNALING PATHWAY%REACTOME DATABASE ID RELEASE 57%5357956	21	0.444056	2.39776	0	0.00842099	R_WAT_upKD
GPCR DOWNSTREAM SIGNALING%REACTOME DATABASE ID RELEASE 57%388396	110	0.197101	2.38283	0	0.00898724	R_WAT_upKD
TNF SIGNALING%REACTOME%R-HSA-75893.2	32	0.348574	2.34463	0	0.011269	R_WAT_upKD
CIRCADIAN CLOCK%REACTOME%R-HSA-400253.1	43	0.304443	2.3375	0	0.0117006	R_WAT_upKD
TRANSLATION%REACTOME DATABASE ID RELEASE 57%72766	101	0.195791	2.25839	0	0.0192396	R_WAT_upKD
TRANSLATION INITIATION COMPLEX FORMATION%REACTOME DATABASE ID RELEASE 57%72649	41	0.303719	2.2445	0.0021097	0.0203812	R_WAT_upKD
G ALPHA (12 13) SIGNALLING EVENTS%REACTOME%R-HSA-416482.2	35	0.316477	2.19881	0	0.027748	R_WAT_upKD
ACTIVATED NOTCH1 TRANSMITS SIGNAL TO THE NUCLEUS%REACTOME DATABASE ID RELEASE 57%2122948	16	0.442759	2.17015	0	0.0324546	R_WAT_upKD
RIBOSOMAL SCANNING AND START CODON RECOGNITION%REACTOME DATABASE ID RELEASE 57%72702	41	0.279203	2.11831	0.00197628	0.0439325	R_WAT_upKD
DEUBIQUITINATION%REACTOME%R-HSA-5688426.1	173	0.138641	2.11009	0.00588235	0.0454147	R_WAT_upKD
INTERFERON ALPHA BETA SIGNALING%REACTOME%R-HSA-909733.1	26	0.342894	2.09268	0.00394477	0.0497478	R_WAT_upKD
PROCESSING OF CAPPED INTRON-CONTAINING PRE-MRNA%REACTOME DATABASE ID RELEASE 57%72203	199	-0.19914	-3.24294	0	0	R_BAT_dnKD
RESPIRATORY ELECTRON TRANSPORT, ATP SYNTHESIS BY CHEMIOSMOTIC COUPLING, AND HEAT PRODUCTION BY UNCOUPLING PROTEINS.%REACTOME DATABASE ID RELEASE 57%163200	99	-0.274826	-3.19699	0	0	R_BAT_dnKD
THE CITRIC ACID (TCA) CYCLE AND RESPIRATORY ELECTRON TRANSPORT%REACTOME%R-HSA-1428517.1	136	-0.235845	-3.18902	0	0	R_BAT_dnKD
RESPIRATORY ELECTRON TRANSPORT%REACTOME%R-HSA-611105.2	87	-0.276171	-3.00694	0	0	R_BAT_dnKD
PRE-MRNA SPLICING%REACTOME%R-HSA-72163.1	156	-0.194733	-2.83788	0	0.000789142	R_BAT_dnKD
MRNA SPLICING%REACTOME DATABASE ID RELEASE 57%72172	164	-0.18743	-2.76513	0	0.00118251	R_BAT_dnKD
COMPLEX I BIOGENESIS%REACTOME DATABASE ID RELEASE 57%6799198	53	-0.306633	-2.63497	0	0.002917	R_BAT_dnKD
TRNA PROCESSING%REACTOME%R-HSA-72306.4	69	-0.254764	-2.47843	0	0.00832086	R_BAT_dnKD
RNA POLYMERASE II TRANSCRIPTION%REACTOME DATABASE ID RELEASE 57%73857	109	-0.198365	-2.39409	0	0.0147861	R_BAT_dnKD
MITOCHONDRIAL TRANSLATION%REACTOME DATABASE ID RELEASE 57%5368287	85	-0.220985	-2.3868	0	0.0137686	R_BAT_dnKD
GLYOXYLATE METABOLISM AND GLYCINE DEGRADATION%REACTOME%R-HSA-389661.4	17	-0.472278	-2.32499	0	0.0204324	R_BAT_dnKD
TRNA PROCESSING IN THE NUCLEUS%REACTOME DATABASE ID RELEASE 57%6784531	43	-0.299679	-2.31038	0.00199203	0.0208849	R_BAT_dnKD
MITOCHONDRIAL TRANSLATION ELONGATION%REACTOME%R-HSA-5389840.1	80	-0.222331	-2.30385	0.00193798	0.0204774	R_BAT_dnKD
MITOCHONDRIAL TRANSLATION TERMINATION%REACTOME DATABASE ID RELEASE 57%5419276	79	-0.220066	-2.28933	0	0.0207403	R_BAT_dnKD
CLEAVAGE OF GROWING TRANSCRIPT IN THE TERMINATION REGION%REACTOME DATABASE ID RELEASE 57%109688	49	-0.263371	-2.21695	0.00877193	0.0298929	R_BAT_dnKD
RNA POLYMERASE II TRANSCRIPTION TERMINATION%REACTOME%R-HSA-73856.1	49	-0.263371	-2.20392	0.00196464	0.0304312	R_BAT_dnKD
MITOCHONDRIAL TRANSLATION INITIATION%REACTOME%R-HSA-5368286.1	80	-0.209705	-2.18833	0	0.032361	R_BAT_dnKD
MRNA 3'-END PROCESSING%REACTOME%R-HSA-72187.2	45	-0.270992	-2.16987	0.00562852	0.0361683	R_BAT_dnKD
TRANSPORT OF MATURE TRANSCRIPT TO CYTOPLASM%REACTOME%R-HSA-72202.1	59	-0.240355	-2.16445	0.00194175	0.0353702	R_BAT_dnKD
POST-ELONGATION PROCESSING OF INTRON-CONTAINING PRE-MRNA%REACTOME DATABASE ID RELEASE 57%112296	45	-0.270992	-2.12028	0.00204499	0.0448076	R_BAT_dnKD
POST-ELONGATION PROCESSING OF THE TRANSCRIPT%REACTOME%R-HSA-76044.1	49	-0.263371	-2.11933	0.00392157	0.0430123	R_BAT_dnKD
ACTIVATION OF THE PRE-REPLICATIVE COMPLEX%REACTOME%R-HSA-68962.1	12	-0.514574	-2.11014	0.002	0.042992	R_BAT_dnKD
EXTRACELLULAR MATRIX ORGANIZATION%REACTOME%R-HSA-1474244.1	127	0.428999	5.79771	0	0	R_BAT_upKD
COLLAGEN FORMATION%REACTOME%R-HSA-1474290.1	42	0.521077	3.96314	0	0	R_BAT_upKD
INTERFERON ALPHA BETA SIGNALING%REACTOME%R-HSA-909733.1	26	0.616226	3.75973	0	0	R_BAT_upKD
COLLAGEN BIOSYNTHESIS AND MODIFYING ENZYMES%REACTOME DATABASE ID RELEASE 57%1650814	33	0.511473	3.45453	0	0	R_BAT_upKD
DISEASES OF GLYCOSYLATION%REACTOME%R-HSA-3781865.1	26	0.527034	3.23299	0	0	R_BAT_upKD
ELASTIC FIBRE FORMATION%REACTOME DATABASE ID RELEASE 57%1566948	22	0.573087	3.23238	0	0	R_BAT_upKD
ASSEMBLY OF COLLAGEN FIBRILS AND OTHER MULTIMERIC STRUCTURES%REACTOME%R-HSA-2022090.2	26	0.536571	3.20307	0	0	R_BAT_upKD
DEGRADATION OF THE EXTRACELLULAR MATRIX%REACTOME%R-HSA-1474228.3	41	0.408514	3.09514	0	0	R_BAT_upKD
SIGNALING BY VEGF%REACTOME DATABASE ID RELEASE 57%194138	184	0.192586	3.06702	0	0	R_BAT_upKD
ECM PROTEOGLYCANS%REACTOME%R-HSA-3000178.1	21	0.551219	3.06296	0	0	R_BAT_upKD
GLYCOSAMINOGLYCAN METABOLISM%REACTOME%R-HSA-1630316.2	61	0.328373	3.00153	0	0	R_BAT_upKD
VEGFA-VEGFR2 PATHWAY%REACTOME%R-HSA-4420097.2	178	0.191252	2.93744	0	9.65293e-05	R_BAT_upKD
SIGNALING BY INTERLEUKINS%REACTOME%R-HSA-449147.5	186	0.181662	2.88249	0	8.9104e-05	R_BAT_upKD
CELL-EXTRACELLULAR MATRIX INTERACTIONS%REACTOME%R-HSA-446353.1	12	0.665387	2.78792	0	0.000254884	R_BAT_upKD
INTEGRIN CELL SURFACE INTERACTIONS%REACTOME%R-HSA-216083.1	26	0.447091	2.73147	0	0.000477543	R_BAT_upKD
CELL JUNCTION ORGANIZATION%REACTOME DATABASE ID RELEASE 57%446728	27	0.432193	2.70191	0	0.000742378	R_BAT_upKD
CHONDROITIN SULFATE DERMATAN SULFATE METABOLISM%REACTOME DATABASE ID RELEASE 57%1793185	31	0.398342	2.61163	0	0.00134166	R_BAT_upKD
SIGNALING BY PDGF%REACTOME DATABASE ID RELEASE 57%186797	199	0.156968	2.59636	0	0.0014629	R_BAT_upKD
RETINOID METABOLISM AND TRANSPORT%REACTOME%R-HSA-975634.1	20	0.48037	2.58785	0	0.0015793	R_BAT_upKD
LAMININ INTERACTIONS%REACTOME DATABASE ID RELEASE 57%3000157	13	0.600461	2.58312	0	0.00150034	R_BAT_upKD
SIGNALING BY SCF-KIT%REACTOME%R-HSA-1433557.1	173	0.167704	2.5796	0	0.0014854	R_BAT_upKD
RET SIGNALING%REACTOME%R-HSA-8853659.1	136	0.187294	2.55667	0	0.00192229	R_BAT_upKD
MAPK FAMILY SIGNALING CASCADES%REACTOME DATABASE ID RELEASE 57%5683057	146	0.180206	2.54107	0	0.00204918	R_BAT_upKD
METABOLISM OF FAT-SOLUBLE VITAMINS%REACTOME DATABASE ID RELEASE 57%6806667	24	0.43046	2.50516	0	0.00262704	R_BAT_upKD
PLATELET DEGRANULATION%REACTOME%R-HSA-114608.2	68	0.258147	2.48116	0	0.00309909	R_BAT_upKD
DOWNSTREAM SIGNAL TRANSDUCTION%REACTOME%R-HSA-186763.1	189	0.154807	2.47701	0	0.00302636	R_BAT_upKD
SIGNALLING TO ERKS%REACTOME DATABASE ID RELEASE 57%187687	135	0.181338	2.47237	0	0.00300875	R_BAT_upKD
SIGNALLING TO RAS%REACTOME DATABASE ID RELEASE 57%167044	129	0.185052	2.47004	0.00196078	0.00299082	R_BAT_upKD
SIGNALING BY EGFR%REACTOME%R-HSA-177929.1	193	0.154634	2.46974	0	0.00288769	R_BAT_upKD
INTERLEUKIN-3, 5 AND GM-CSF SIGNALING%REACTOME DATABASE ID RELEASE 57%512988	139	0.181484	2.4557	0	0.00319572	R_BAT_upKD
FCERI MEDIATED MAPK ACTIVATION%REACTOME DATABASE ID RELEASE 57%2871796	135	0.18583	2.45508	0	0.00309263	R_BAT_upKD
SIGNALING BY LEPTIN%REACTOME DATABASE ID RELEASE 57%2586552	129	0.185052	2.4485	0	0.00299599	R_BAT_upKD
SIGNALING BY FGFR4%REACTOME%R-HSA-5654743.2	180	0.153818	2.43949	0.00200401	0.00319965	R_BAT_upKD
DAP12 SIGNALING%REACTOME DATABASE ID RELEASE 57%2424491	181	0.155188	2.42934	0	0.00325556	R_BAT_upKD
DISEASES ASSOCIATED WITH GLYCOSAMINOGLYCAN METABOLISM%REACTOME%R-HSA-3560782.2	16	0.492655	2.41435	0	0.00351011	R_BAT_upKD
INTERLEUKIN-2 SIGNALING%REACTOME DATABASE ID RELEASE 57%451927	133	0.185086	2.41185	0.00195695	0.00347977	R_BAT_upKD
PEPTIDE CHAIN ELONGATION%REACTOME%R-HSA-156902.1	38	0.329318	2.40931	0	0.00345155	R_BAT_upKD
SIGNALING BY FGFR1%REACTOME DATABASE ID RELEASE 57%5654736	181	0.155188	2.40355	0	0.00364987	R_BAT_upKD
SMOOTH MUSCLE CONTRACTION%REACTOME DATABASE ID RELEASE 57%445355	17	0.478906	2.39336	0	0.00379739	R_BAT_upKD
FRS-MEDIATED FGFR4 SIGNALING%REACTOME%R-HSA-5654712.1	126	0.179706	2.3878	0	0.00388771	R_BAT_upKD
INTERLEUKIN RECEPTOR SHC SIGNALING%REACTOME%R-HSA-912526.3	130	0.179196	2.38694	0	0.00385522	R_BAT_upKD
FRS2-MEDIATED ACTIVATION%REACTOME DATABASE ID RELEASE 57%170968	128	0.183059	2.38289	0	0.00396923	R_BAT_upKD
EUKARYOTIC TRANSLATION ELONGATION%REACTOME DATABASE ID RELEASE 57%156842	41	0.310733	2.38092	0	0.00390547	R_BAT_upKD
DAP12 INTERACTIONS%REACTOME%R-HSA-2172127.1	181	0.155188	2.37973	0	0.00381671	R_BAT_upKD
RESPONSE TO ELEVATED PLATELET CYTOSOLIC CA2+%REACTOME DATABASE ID RELEASE 57%76005	70	0.245496	2.37385	0	0.00389425	R_BAT_upKD
NCAM SIGNALING FOR NEURITE OUT-GROWTH%REACTOME DATABASE ID RELEASE 57%375165	134	0.179403	2.37034	0.00191939	0.00388959	R_BAT_upKD
DOWNSTREAM SIGNALING OF ACTIVATED FGFR2%REACTOME%R-HSA-5654696.1	178	0.151034	2.36569	0	0.00401444	R_BAT_upKD
FRS-MEDIATED FGFR2 SIGNALING%REACTOME DATABASE ID RELEASE 57%5654700	126	0.179706	2.35175	0	0.00431052	R_BAT_upKD
CELL-CELL COMMUNICATION%REACTOME DATABASE ID RELEASE 57%1500931	50	0.285852	2.35144	0	0.00427378	R_BAT_upKD
O-GLYCOSYLATION OF TSR DOMAIN-CONTAINING PROTEINS%REACTOME DATABASE ID RELEASE 57%5173214	10	0.614589	2.34486	0	0.00448432	R_BAT_upKD
GPCR DOWNSTREAM SIGNALING%REACTOME DATABASE ID RELEASE 57%388396	110	0.192058	2.34451	0	0.00439639	R_BAT_upKD
GASTRIN-CREB SIGNALLING PATHWAY VIA PKC AND MAPK%REACTOME%R-HSA-881907.1	169	0.158124	2.34022	0	0.00454736	R_BAT_upKD
SIGNALING BY FGFR3%REACTOME%R-HSA-5654741.2	180	0.153818	2.33653	0	0.00464575	R_BAT_upKD
FRS-MEDIATED FGFR3 SIGNALING%REACTOME%R-HSA-5654706.1	126	0.179706	2.32886	0	0.00499757	R_BAT_upKD
DISEASES ASSOCIATED WITH O-GLYCOSYLATION OF PROTEINS%REACTOME%R-HSA-3906995.1	10	0.593373	2.3284	0	0.00492892	R_BAT_upKD
DOWNSTREAM SIGNALING OF ACTIVATED FGFR1%REACTOME DATABASE ID RELEASE 57%5654687	178	0.151034	2.32522	0	0.00494842	R_BAT_upKD
VEGFR2 MEDIATED CELL PROLIFERATION%REACTOME DATABASE ID RELEASE 57%5218921	132	0.173607	2.32418	0	0.00488266	R_BAT_upKD
DOWNSTREAM SIGNALING OF ACTIVATED FGFR3%REACTOME DATABASE ID RELEASE 57%5654708	178	0.151034	2.31655	0	0.00500375	R_BAT_upKD
MOLECULES ASSOCIATED WITH ELASTIC FIBRES%REACTOME%R-HSA-2129379.1	14	0.512031	2.31477	0	0.00498032	R_BAT_upKD
ANTIGEN PROCESSING-CROSS PRESENTATION%REACTOME DATABASE ID RELEASE 57%1236975	73	0.23134	2.31198	0.00199203	0.00501875	R_BAT_upKD
DOWNSTREAM SIGNALING OF ACTIVATED FGFR4%REACTOME DATABASE ID RELEASE 57%5654716	178	0.151034	2.31077	0	0.00497525	R_BAT_upKD
PLATELET ACTIVATION, SIGNALING AND AGGREGATION%REACTOME DATABASE ID RELEASE 57%76002	130	0.173089	2.30807	0	0.00507021	R_BAT_upKD
RAF MAP KINASE CASCADE%REACTOME DATABASE ID RELEASE 57%5673001	125	0.17807	2.3046	0	0.00512558	R_BAT_upKD
SIGNALLING TO P38 VIA RIT AND RIN%REACTOME DATABASE ID RELEASE 57%187706	126	0.179706	2.30388	0	0.00510353	R_BAT_upKD
INTERFERON SIGNALING%REACTOME DATABASE ID RELEASE 57%913531	92	0.207212	2.29919	0	0.0053033	R_BAT_upKD
FRS-MEDIATED FGFR1 SIGNALING%REACTOME%R-HSA-5654693.1	126	0.179706	2.29465	0.00206612	0.00548217	R_BAT_upKD
HEPARAN SULFATE HEPARIN (HS-GAG) METABOLISM%REACTOME DATABASE ID RELEASE 57%1638091	30	0.355073	2.29362	0	0.00545463	R_BAT_upKD
GRB2 EVENTS IN EGFR SIGNALING%REACTOME DATABASE ID RELEASE 57%179812	125	0.17807	2.29182	0.00205339	0.00544569	R_BAT_upKD
SHC1 EVENTS IN ERBB4 SIGNALING%REACTOME%R-HSA-1250347.1	125	0.17807	2.28957	0	0.0054516	R_BAT_upKD
KERATAN SULFATE KERATIN METABOLISM%REACTOME DATABASE ID RELEASE 57%1638074	14	0.505405	2.28759	0	0.00540759	R_BAT_upKD
SOS-MEDIATED SIGNALLING%REACTOME%R-HSA-112412.1	125	0.17807	2.28533	0	0.00545212	R_BAT_upKD
DISEASES OF SIGNAL TRANSDUCTION%REACTOME%R-HSA-5663202.3	184	0.140032	2.28327	0	0.00547795	R_BAT_upKD
MAPK1 MAPK3 SIGNALING%REACTOME DATABASE ID RELEASE 57%5684996	128	0.17512	2.28011	0.00212314	0.00551828	R_BAT_upKD
NON-INTEGRIN MEMBRANE-ECM INTERACTIONS%REACTOME DATABASE ID RELEASE 57%3000171	26	0.369918	2.27658	0	0.00555881	R_BAT_upKD
SHC1 EVENTS IN EGFR SIGNALING%REACTOME%R-HSA-180336.1	125	0.17807	2.27241	0	0.00561496	R_BAT_upKD
SIGNALING BY ERBB4%REACTOME DATABASE ID RELEASE 57%1236394	180	0.148135	2.27109	0	0.00560627	R_BAT_upKD
PROLONGED ERK ACTIVATION EVENTS%REACTOME%R-HSA-169893.1	130	0.171377	2.22377	0.00194932	0.00795845	R_BAT_upKD
O-LINKED GLYCOSYLATION%REACTOME%R-HSA-5173105.2	24	0.386418	2.21815	0.0020284	0.00818503	R_BAT_upKD
PROGRAMMED CELL DEATH%REACTOME%R-HSA-5357801.1	112	0.181569	2.2178	0	0.00809767	R_BAT_upKD
GLYCOSPHINGOLIPID METABOLISM%REACTOME%R-HSA-1660662.3	24	0.369546	2.21376	0.00193798	0.00822541	R_BAT_upKD
GPCR LIGAND BINDING%REACTOME%R-HSA-500792.2	48	0.268294	2.20264	0	0.00867584	R_BAT_upKD
APOPTOSIS%REACTOME%R-HSA-109581.2	109	0.178511	2.199	0.00201613	0.00883663	R_BAT_upKD
SELENOCYSTEINE SYNTHESIS%REACTOME%R-HSA-2408557.1	41	0.286217	2.19616	0.00643777	0.00897992	R_BAT_upKD
ER-PHAGOSOME PATHWAY%REACTOME%R-HSA-1236974.2	67	0.220464	2.19298	0	0.00901886	R_BAT_upKD
ARMS-MEDIATED ACTIVATION%REACTOME%R-HSA-170984.1	127	0.165314	2.19203	0	0.00898398	R_BAT_upKD
MUSCLE CONTRACTION%REACTOME%R-HSA-397014.2	52	0.251011	2.14674	0	0.0120453	R_BAT_upKD
RHO GTPASES ACTIVATE WASPS AND WAVES%REACTOME DATABASE ID RELEASE 57%5663213	23	0.367647	2.14168	0	0.0123258	R_BAT_upKD
FC EPSILON RECEPTOR (FCERI) SIGNALING%REACTOME%R-HSA-2454202.1	196	0.130469	2.1283	0	0.0135324	R_BAT_upKD
CHONDROITIN SULFATE BIOSYNTHESIS%REACTOME%R-HSA-2022870.1	10	0.55556	2.12012	0	0.0142235	R_BAT_upKD
DEFECTIVE B3GALT6 CAUSES EDSP2 AND SEMDJL1%REACTOME%R-HSA-4420332.1	14	0.465699	2.11975	0.00185874	0.0141074	R_BAT_upKD
DEFECTIVE B3GAT3 CAUSES JDSSDHD%REACTOME DATABASE ID RELEASE 57%3560801	14	0.465699	2.10911	0	0.0148294	R_BAT_upKD
EPH-EPHRIN SIGNALING%REACTOME DATABASE ID RELEASE 57%2682334	51	0.251008	2.1048	0.00410678	0.0151858	R_BAT_upKD
NEURONAL SYSTEM%REACTOME DATABASE ID RELEASE 57%112316	75	0.211352	2.08939	0.00589391	0.0164873	R_BAT_upKD
DEFECTIVE B4GALT7 CAUSES EDS, PROGEROID TYPE%REACTOME DATABASE ID RELEASE 57%3560783	14	0.465699	2.07513	0.00595238	0.0180359	R_BAT_upKD
G ALPHA (S) SIGNALLING EVENTS%REACTOME%R-HSA-418555.3	35	0.295236	2.07204	0.00201613	0.0182676	R_BAT_upKD
VIRAL MRNA TRANSLATION%REACTOME%R-HSA-192823.1	39	0.279861	2.06058	0.00396825	0.0195465	R_BAT_upKD
DOWNSTREAM SIGNALING EVENTS OF B CELL RECEPTOR (BCR)%REACTOME DATABASE ID RELEASE 57%1168372	119	0.162279	2.06038	0.00192678	0.019345	R_BAT_upKD
B CELL ACTIVATION%REACTOME%R-HSA-983705.1	129	0.148846	2.00285	0.00195312	0.0270423	R_BAT_upKD
INTERFERON GAMMA SIGNALING%REACTOME DATABASE ID RELEASE 57%877300	31	0.29957	2.00206	0.00764818	0.026903	R_BAT_upKD
EUKARYOTIC TRANSLATION TERMINATION%REACTOME DATABASE ID RELEASE 57%72764	42	0.265237	1.9975	0.00197628	0.0273194	R_BAT_upKD
A TETRASACCHARIDE LINKER SEQUENCE IS REQUIRED FOR GAG SYNTHESIS%REACTOME DATABASE ID RELEASE 57%1971475	18	0.402297	1.9969	0.00193424	0.027131	R_BAT_upKD
IRS-RELATED EVENTS TRIGGERED BY IGF1R%REACTOME DATABASE ID RELEASE 57%2428928	166	0.13174	1.98678	0.0019802	0.0286505	R_BAT_upKD
IRS-MEDIATED SIGNALLING%REACTOME%R-HSA-112399.1	165	0.130269	1.98454	0.00806452	0.0287984	R_BAT_upKD
NONSENSE MEDIATED DECAY (NMD) INDEPENDENT OF THE EXON JUNCTION COMPLEX (EJC)%REACTOME%R-HSA-975956.1	44	0.24898	1.98219	0.00828157	0.0289319	R_BAT_upKD
HEDGEHOG LIGAND BIOGENESIS%REACTOME%R-HSA-5358346.1	52	0.229976	1.97715	0	0.0295475	R_BAT_upKD
IGF1R SIGNALING CASCADE%REACTOME%R-HSA-2428924.1	166	0.13174	1.97264	0.004158	0.0298759	R_BAT_upKD
BETA-CATENIN INDEPENDENT WNT SIGNALING%REACTOME%R-HSA-3858494.3	93	0.169867	1.96315	0.0114504	0.0311954	R_BAT_upKD
PCP CE PATHWAY%REACTOME DATABASE ID RELEASE 57%4086400	69	0.200949	1.96044	0.00410678	0.0314621	R_BAT_upKD
SYNDECAN INTERACTIONS%REACTOME DATABASE ID RELEASE 57%3000170	15	0.420788	1.95916	0.00401606	0.0313948	R_BAT_upKD
SIGNALING BY TYPE 1 INSULIN-LIKE GROWTH FACTOR 1 RECEPTOR (IGF1R)%REACTOME DATABASE ID RELEASE 57%2404192	166	0.13174	1.95845	0.00204918	0.0312085	R_BAT_upKD
NEUROTRANSMITTER RECEPTOR BINDING AND DOWNSTREAM TRANSMISSION IN THE POSTSYNAPTIC CELL%REACTOME DATABASE ID RELEASE 57%112314	37	0.282403	1.95509	0.00395257	0.0314504	R_BAT_upKD
DEGRADATION OF GLI1 BY THE PROTEASOME%REACTOME%R-HSA-5610780.1	52	0.229976	1.95432	0.0184049	0.031321	R_BAT_upKD
HS-GAG DEGRADATION%REACTOME DATABASE ID RELEASE 57%2024096	15	0.413278	1.95141	0.0103093	0.0315294	R_BAT_upKD
COLLAGEN DEGRADATION%REACTOME DATABASE ID RELEASE 57%1442490	16	0.41292	1.95096	0.00201207	0.0313823	R_BAT_upKD
CELL SURFACE INTERACTIONS AT THE VASCULAR WALL%REACTOME%R-HSA-202733.2	38	0.262235	1.95082	0.00209205	0.0311513	R_BAT_upKD
TNFR2 NON-CANONICAL NF-KB PATHWAY%REACTOME%R-HSA-5668541.1	58	0.218793	1.94838	0.00210084	0.0313424	R_BAT_upKD
ASYMMETRIC LOCALIZATION OF PCP PROTEINS%REACTOME%R-HSA-4608870.1	53	0.2311	1.94267	0.0116054	0.0323104	R_BAT_upKD
G ALPHA (12 13) SIGNALLING EVENTS%REACTOME%R-HSA-416482.2	34	0.278147	1.92872	0.015873	0.0349387	R_BAT_upKD
BINDING AND UPTAKE OF LIGANDS BY SCAVENGER RECEPTORS%REACTOME%R-HSA-2173782.1	20	0.354055	1.92578	0.00808081	0.0352023	R_BAT_upKD
TCR SIGNALING%REACTOME%R-HSA-202403.3	73	0.192034	1.92546	0.00572519	0.0349498	R_BAT_upKD
SEMAPHORIN INTERACTIONS%REACTOME DATABASE ID RELEASE 57%373755	35	0.276697	1.92081	0.00211864	0.0355891	R_BAT_upKD
TIE2 SIGNALING%REACTOME DATABASE ID RELEASE 57%210993	10	0.492575	1.9138	0.0119522	0.0370675	R_BAT_upKD
CD209 (DC-SIGN) SIGNALING%REACTOME DATABASE ID RELEASE 57%5621575	12	0.454479	1.90386	0.0087146	0.0390475	R_BAT_upKD
ASPARAGINE N-LINKED GLYCOSYLATION%REACTOME DATABASE ID RELEASE 57%446203	193	0.117994	1.89803	0.00788955	0.0400926	R_BAT_upKD
HH MUTANTS ABROGATE LIGAND SECRETION%REACTOME DATABASE ID RELEASE 57%5387390	50	0.227596	1.89509	0.00200803	0.0404515	R_BAT_upKD
ACTIVATION OF NF-KAPPAB IN B CELLS%REACTOME DATABASE ID RELEASE 57%1169091	56	0.216258	1.89462	0.0118577	0.0402165	R_BAT_upKD
HH MUTANTS THAT DON'T UNDERGO AUTOCATALYTIC PROCESSING ARE DEGRADED BY ERAD%REACTOME DATABASE ID RELEASE 57%5362768	50	0.227596	1.89333	0.00591716	0.0401813	R_BAT_upKD
DEGRADATION OF AXIN%REACTOME DATABASE ID RELEASE 57%4641257	49	0.226335	1.88793	0.0123711	0.0411584	R_BAT_upKD
UBIQUITIN-DEPENDENT DEGRADATION OF CYCLIN D%REACTOME%R-HSA-75815.1	46	0.232048	1.88719	0.00607287	0.0410278	R_BAT_upKD
KERATAN SULFATE BIOSYNTHESIS%REACTOME%R-HSA-2022854.1	10	0.483439	1.8869	0.00952381	0.0408058	R_BAT_upKD
CARBOHYDRATE METABOLISM%REACTOME%R-HSA-71387.5	166	0.126237	1.87559	0.00587084	0.0432343	R_BAT_upKD
NEPHRIN INTERACTIONS%REACTOME%R-HSA-373753.1	15	0.4004	1.86986	0.0116732	0.0444228	R_BAT_upKD
DEGRADATION OF BETA-CATENIN BY THE DESTRUCTION COMPLEX%REACTOME DATABASE ID RELEASE 57%195253	69	0.191897	1.86971	0.00591716	0.0441252	R_BAT_upKD
MAPK6 MAPK4 SIGNALING%REACTOME DATABASE ID RELEASE 57%5687128	63	0.203871	1.86804	0.0114068	0.044135	R_BAT_upKD
REGULATION OF ACTIN DYNAMICS FOR PHAGOCYTIC CUP FORMATION%REACTOME%R-HSA-2029482.1	35	0.268385	1.86478	0.0095057	0.0446808	R_BAT_upKD
INSULIN RECEPTOR SIGNALLING CASCADE%REACTOME DATABASE ID RELEASE 57%74751	167	0.127078	1.86054	0.0136452	0.0453192	R_BAT_upKD
SCAVENGING BY CLASS A RECEPTORS%REACTOME DATABASE ID RELEASE 57%3000480	12	0.437159	1.85338	0.0100402	0.0466264	R_BAT_upKD
UBIQUITIN-DEPENDENT DEGRADATION OF CYCLIN D1%REACTOME%R-HSA-69229.1	46	0.232048	1.84428	0.0207469	0.0486788	R_BAT_upKD
SIALIC ACID METABOLISM%REACTOME%R-HSA-4085001.1	12	0.44105	1.84316	0.00819672	0.0486661	R_BAT_upKD
G2 M CHECKPOINTS%REACTOME%R-HSA-69481.2	83	-0.311264	-3.27568	0	0	R_BAT_Dn_OEX
SWITCHING OF ORIGINS TO A POST-REPLICATIVE STATE%REACTOME%R-HSA-69052.1	54	-0.317403	-2.80831	0	0.00058734	R_BAT_Dn_OEX
HEDGEHOG LIGAND BIOGENESIS%REACTOME%R-HSA-5358346.1	51	-0.324014	-2.81772	0	0.000704808	R_BAT_Dn_OEX
DNA REPLICATION PRE-INITIATION%REACTOME DATABASE ID RELEASE 57%69002	56	-0.324811	-2.8367	0	0.000793285	R_BAT_Dn_OEX
CELL CYCLE CHECKPOINTS%REACTOME DATABASE ID RELEASE 57%69620	107	-0.236401	-2.8223	0	0.000881011	R_BAT_Dn_OEX
HH MUTANTS THAT DON'T UNDERGO AUTOCATALYTIC PROCESSING ARE DEGRADED BY ERAD%REACTOME DATABASE ID RELEASE 57%5362768	49	-0.317489	-2.63463	0	0.00114484	R_BAT_Dn_OEX
REMOVAL OF LICENSING FACTORS FROM ORIGINS%REACTOME DATABASE ID RELEASE 57%69300	55	-0.302864	-2.63566	0	0.00114489	R_BAT_Dn_OEX
M G1 TRANSITION%REACTOME DATABASE ID RELEASE 57%68874	56	-0.324811	-2.90912	0	0.00118993	R_BAT_Dn_OEX
REGULATION OF DNA REPLICATION%REACTOME DATABASE ID RELEASE 57%69304	56	-0.306827	-2.6386	0	0.00122666	R_BAT_Dn_OEX
ABC TRANSPORTER DISORDERS%REACTOME DATABASE ID RELEASE 57%5619084	53	-0.311061	-2.65033	0	0.00132102	R_BAT_Dn_OEX
ASSEMBLY OF THE PRE-REPLICATIVE COMPLEX%REACTOME%R-HSA-68867.1	51	-0.308076	-2.60016	0	0.00139031	R_BAT_Dn_OEX
HH MUTANTS ABROGATE LIGAND SECRETION%REACTOME DATABASE ID RELEASE 57%5387390	49	-0.317489	-2.6551	0	0.00143111	R_BAT_Dn_OEX
DEFECTIVE CFTR CAUSES CYSTIC FIBROSIS%REACTOME%R-HSA-5678895.2	53	-0.311061	-2.60624	0	0.00146755	R_BAT_Dn_OEX
CDT1 ASSOCIATION WITH THE CDC6:ORC:ORIGIN COMPLEX%REACTOME%R-HSA-68827.1	49	-0.318064	-2.60807	0	0.00148657	R_BAT_Dn_OEX
DISORDERS OF TRANSMEMBRANE TRANSPORTERS%REACTOME DATABASE ID RELEASE 57%5619115	53	-0.311061	-2.65822	0	0.00156121	R_BAT_Dn_OEX
ORC1 REMOVAL FROM CHROMATIN%REACTOME%R-HSA-68949.1	54	-0.317403	-2.74765	0	0.0016351	R_BAT_Dn_OEX
SYNTHESIS OF DNA%REACTOME%R-HSA-69239.1	67	-0.282528	-2.68416	0	0.00165559	R_BAT_Dn_OEX
S PHASE%REACTOME DATABASE ID RELEASE 57%69242	86	-0.242508	-2.66645	0	0.00171733	R_BAT_Dn_OEX
DNA REPLICATION%REACTOME%R-HSA-69306.1	69	-0.274962	-2.68544	0	0.00186254	R_BAT_Dn_OEX
VPU MEDIATED DEGRADATION OF CD4%REACTOME%R-HSA-180534.1	44	-0.321485	-2.5576	0	0.00206125	R_BAT_Dn_OEX
REGULATION OF ACTIVATED PAK-2P34 BY PROTEASOME MEDIATED DEGRADATION%REACTOME%R-HSA-211733.1	44	-0.321485	-2.54805	0	0.00207138	R_BAT_Dn_OEX
P53-INDEPENDENT DNA DAMAGE RESPONSE%REACTOME%R-HSA-69610.1	43	-0.317724	-2.53173	0	0.00228657	R_BAT_Dn_OEX
REGULATION OF ORNITHINE DECARBOXYLASE (ODC)%REACTOME DATABASE ID RELEASE 57%350562	46	-0.306658	-2.50982	0	0.00252186	R_BAT_Dn_OEX
CDK-MEDIATED PHOSPHORYLATION AND REMOVAL OF CDC6%REACTOME%R-HSA-69017.1	44	-0.321485	-2.51194	0	0.00257904	R_BAT_Dn_OEX
REGULATION OF APOPTOSIS%REACTOME%R-HSA-169911.1	44	-0.321485	-2.51339	0	0.00264507	R_BAT_Dn_OEX
UBIQUITIN MEDIATED DEGRADATION OF PHOSPHORYLATED CDC25A%REACTOME DATABASE ID RELEASE 57%69601	43	-0.317724	-2.49401	0	0.00295076	R_BAT_Dn_OEX
NIK-->NONCANONICAL NF-KB SIGNALING%REACTOME%R-HSA-5676590.1	51	-0.293825	-2.48026	0	0.00309239	R_BAT_Dn_OEX
CYCLIN E ASSOCIATED EVENTS DURING G1 S TRANSITION%REACTOME DATABASE ID RELEASE 57%69202	57	-0.27531	-2.46625	0	0.00343342	R_BAT_Dn_OEX
CROSS-PRESENTATION OF SOLUBLE EXOGENOUS ANTIGENS (ENDOSOMES)%REACTOME DATABASE ID RELEASE 57%1236978	43	-0.317724	-2.44873	0	0.00411248	R_BAT_Dn_OEX
AUTODEGRADATION OF THE E3 UBIQUITIN LIGASE COP1%REACTOME DATABASE ID RELEASE 57%349425	45	-0.302732	-2.41867	0	0.00438622	R_BAT_Dn_OEX
P53-INDEPENDENT G1 S DNA DAMAGE CHECKPOINT%REACTOME%R-HSA-69613.1	43	-0.317724	-2.43031	0	0.00440467	R_BAT_Dn_OEX
G1 S DNA DAMAGE CHECKPOINTS%REACTOME DATABASE ID RELEASE 57%69615	53	-0.279848	-2.42022	0	0.00444954	R_BAT_Dn_OEX
P53-DEPENDENT G1 S DNA DAMAGE CHECKPOINT%REACTOME DATABASE ID RELEASE 57%69580	53	-0.279848	-2.43256	0	0.0045137	R_BAT_Dn_OEX
SCF(SKP2)-MEDIATED DEGRADATION OF P27 P21%REACTOME DATABASE ID RELEASE 57%187577	51	-0.288341	-2.42025	0.00204082	0.00458859	R_BAT_Dn_OEX
VIF-MEDIATED DEGRADATION OF APOBEC3G%REACTOME DATABASE ID RELEASE 57%180585	46	-0.297612	-2.40093	0	0.0047772	R_BAT_Dn_OEX
P53-DEPENDENT G1 DNA DAMAGE RESPONSE%REACTOME%R-HSA-69563.2	53	-0.279848	-2.3867	0.00207039	0.00478563	R_BAT_Dn_OEX
DECTIN-1 MEDIATED NONCANONICAL NF-KB SIGNALING%REACTOME DATABASE ID RELEASE 57%5607761	52	-0.277921	-2.39202	0	0.00479093	R_BAT_Dn_OEX
THE ROLE OF GTSE1 IN G2 M PROGRESSION AFTER G2 CHECKPOINT%REACTOME%R-HSA-8852276.1	50	-0.287304	-2.39266	0.00197628	0.00486173	R_BAT_Dn_OEX
G1 S TRANSITION%REACTOME DATABASE ID RELEASE 57%69206	76	-0.235243	-2.40115	0	0.0049137	R_BAT_Dn_OEX
UBIQUITIN-DEPENDENT DEGRADATION OF CYCLIN D%REACTOME%R-HSA-75815.1	45	-0.302732	-2.37318	0.00212766	0.0052375	R_BAT_Dn_OEX
DEGRADATION OF AXIN%REACTOME DATABASE ID RELEASE 57%4641257	48	-0.293066	-2.36458	0.00194932	0.00525612	R_BAT_Dn_OEX
CYCLIN A:CDK2-ASSOCIATED EVENTS AT S PHASE ENTRY%REACTOME DATABASE ID RELEASE 57%69656	58	-0.262242	-2.36834	0	0.00527286	R_BAT_Dn_OEX
SCF-BETA-TRCP MEDIATED DEGRADATION OF EMI1%REACTOME DATABASE ID RELEASE 57%174113	46	-0.284791	-2.29815	0	0.00741152	R_BAT_Dn_OEX
DEGRADATION OF DVL%REACTOME%R-HSA-4641258.2	49	-0.276993	-2.29936	0	0.00755176	R_BAT_Dn_OEX
UBIQUITIN-DEPENDENT DEGRADATION OF CYCLIN D1%REACTOME%R-HSA-69229.1	45	-0.302732	-2.30232	0	0.00759245	R_BAT_Dn_OEX
ABC-FAMILY PROTEINS MEDIATED TRANSPORT%REACTOME DATABASE ID RELEASE 57%382556	72	-0.23089	-2.30584	0	0.0076125	R_BAT_Dn_OEX
DEGRADATION OF GLI2 BY THE PROTEASOME%REACTOME%R-HSA-5610783.1	51	-0.268605	-2.28678	0.00196464	0.00803078	R_BAT_Dn_OEX
MITOTIC G1-G1 S PHASES%REACTOME DATABASE ID RELEASE 57%453279	92	-0.201331	-2.28073	0	0.008195	R_BAT_Dn_OEX
AUF1 (HNRNP D0) BINDS AND DESTABILIZES MRNA%REACTOME DATABASE ID RELEASE 57%450408	47	-0.277547	-2.26916	0	0.00861717	R_BAT_Dn_OEX
TNFR2 NON-CANONICAL NF-KB PATHWAY%REACTOME%R-HSA-5668541.1	57	-0.260264	-2.26969	0.00194175	0.0087456	R_BAT_Dn_OEX
HEDGEHOG 'ON' STATE%REACTOME DATABASE ID RELEASE 57%5632684	60	-0.246192	-2.25478	0	0.00972723	R_BAT_Dn_OEX
ER-PHAGOSOME PATHWAY%REACTOME%R-HSA-1236974.2	65	-0.235131	-2.22601	0.0019084	0.0117785	R_BAT_Dn_OEX
NONHOMOLOGOUS END-JOINING (NHEJ)%REACTOME%R-HSA-5693571.1	21	-0.404417	-2.21645	0.00208333	0.0122825	R_BAT_Dn_OEX
APOPTOSIS%REACTOME%R-HSA-109581.2	104	-0.185659	-2.20905	0.00199601	0.012546	R_BAT_Dn_OEX
GLI3 IS PROCESSED TO GLI3R BY THE PROTEASOME%REACTOME DATABASE ID RELEASE 57%5610785	51	-0.268605	-2.20597	0	0.0125474	R_BAT_Dn_OEX
PCP CE PATHWAY%REACTOME DATABASE ID RELEASE 57%4086400	68	-0.224688	-2.19776	0	0.0130567	R_BAT_Dn_OEX
REGULATION OF RAS BY GAPS%REACTOME%R-HSA-5658442.1	54	-0.247869	-2.18	0.00192308	0.0141467	R_BAT_Dn_OEX
PROGRAMMED CELL DEATH%REACTOME%R-HSA-5357801.1	107	-0.180903	-2.18112	0.00194553	0.0143737	R_BAT_Dn_OEX
STABILIZATION OF P53%REACTOME%R-HSA-69541.3	47	-0.267611	-2.15383	0	0.0164682	R_BAT_Dn_OEX
APC C:CDC20 MEDIATED DEGRADATION OF SECURIN%REACTOME DATABASE ID RELEASE 57%174154	58	-0.237758	-2.12624	0	0.0196196	R_BAT_Dn_OEX
G2 M DNA DAMAGE CHECKPOINT%REACTOME DATABASE ID RELEASE 57%69473	33	-0.307817	-2.10912	0	0.0210914	R_BAT_Dn_OEX
UCH PROTEINASES%REACTOME DATABASE ID RELEASE 57%5689603	69	-0.217152	-2.11052	0.00201613	0.0212477	R_BAT_Dn_OEX
DEGRADATION OF GLI1 BY THE PROTEASOME%REACTOME%R-HSA-5610780.1	51	-0.24887	-2.10444	0.0020202	0.0214251	R_BAT_Dn_OEX
UB-SPECIFIC PROCESSING PROTEASES%REACTOME DATABASE ID RELEASE 57%5689880	123	-0.163168	-2.09882	0	0.0219232	R_BAT_Dn_OEX
APC C:CDH1 MEDIATED DEGRADATION OF CDC20 AND OTHER APC C:CDH1 TARGETED PROTEINS IN LATE MITOSIS EARLY G1%REACTOME%R-HSA-174178.1	59	-0.224834	-2.0789	0.00397614	0.0245169	R_BAT_Dn_OEX
ACTIVATION OF APC C AND APC C:CDC20 MEDIATED DEGRADATION OF MITOTIC PROTEINS%REACTOME%R-HSA-176814.1	61	-0.226214	-2.06641	0	0.0259305	R_BAT_Dn_OEX
APC C:CDC20 MEDIATED DEGRADATION OF MITOTIC PROTEINS%REACTOME DATABASE ID RELEASE 57%176409	61	-0.226214	-2.05877	0	0.0260224	R_BAT_Dn_OEX
TRANSLATION%REACTOME DATABASE ID RELEASE 57%72766	101	-0.176752	-2.05884	0.00420168	0.0263891	R_BAT_Dn_OEX
APC:CDC20 MEDIATED DEGRADATION OF CELL CYCLE PROTEINS PRIOR TO SATISFATION OF THE CELL CYCLE CHECKPOINT%REACTOME%R-HSA-179419.1	60	-0.223708	-2.05943	0.00589391	0.0266664	R_BAT_Dn_OEX
RRNA PROCESSING%REACTOME%R-HSA-72312.2	123	-0.156446	-2.03987	0.00578035	0.0282942	R_BAT_Dn_OEX
MAPK6 MAPK4 SIGNALING%REACTOME DATABASE ID RELEASE 57%5687128	62	-0.224038	-2.041	0.00201613	0.0285342	R_BAT_Dn_OEX
INTERFERON ALPHA BETA SIGNALING%REACTOME%R-HSA-909733.1	22	-0.351171	-2.03234	0.0056926	0.0291925	R_BAT_Dn_OEX
CDC20:PHOSPHO-APC C MEDIATED DEGRADATION OF CYCLIN A%REACTOME%R-HSA-174184.1	60	-0.223708	-2.01146	0.00578035	0.0326279	R_BAT_Dn_OEX
TCR SIGNALING%REACTOME%R-HSA-202403.3	70	-0.205669	-2.00021	0.0021322	0.0347845	R_BAT_Dn_OEX
SIGNALING BY HEDGEHOG%REACTOME DATABASE ID RELEASE 57%5358351	84	-0.185672	-1.99381	0.00607287	0.0356343	R_BAT_Dn_OEX
METABOLISM OF POLYAMINES%REACTOME%R-HSA-351202.2	60	-0.215327	-1.9898	0.00407332	0.035985	R_BAT_Dn_OEX
DEUBIQUITINATION%REACTOME%R-HSA-5688426.1	169	-0.132105	-1.98569	0.0040404	0.0362545	R_BAT_Dn_OEX
ANTIGEN PROCESSING-CROSS PRESENTATION%REACTOME DATABASE ID RELEASE 57%1236975	71	-0.198141	-1.98115	0.010101	0.0369352	R_BAT_Dn_OEX
DOWNSTREAM TCR SIGNALING%REACTOME DATABASE ID RELEASE 57%202424	65	-0.208861	-1.94993	0.00790514	0.0437077	R_BAT_Dn_OEX
RESPONSE TO ELEVATED PLATELET CYTOSOLIC CA2+%REACTOME DATABASE ID RELEASE 57%76005	70	-0.197243	-1.94462	0.00798403	0.0446633	R_BAT_Dn_OEX
ASYMMETRIC LOCALIZATION OF PCP PROTEINS%REACTOME%R-HSA-4608870.1	52	-0.229153	-1.941	0.00438597	0.0450127	R_BAT_Dn_OEX
APC C-MEDIATED DEGRADATION OF CELL CYCLE PROTEINS%REACTOME%R-HSA-174143.1	65	-0.20446	-1.93764	0.00806452	0.0453396	R_BAT_Dn_OEX
RRNA PROCESSING IN THE NUCLEUS AND CYTOSOL%REACTOME DATABASE ID RELEASE 57%8868773	113	-0.155442	-1.93563	0.00618557	0.0453799	R_BAT_Dn_OEX
AUTODEGRADATION OF CDH1 BY CDH1:APC C%REACTOME%R-HSA-174084.1	57	-0.216368	-1.92762	0.00598802	0.0468075	R_BAT_Dn_OEX
PI-3K CASCADE:FGFR2%REACTOME DATABASE ID RELEASE 57%5654695	57	0.223126	1.94899	0.00584795	0.192227	R_BAT_Up_OEX
ROLE OF LAT2 NTAL LAB ON CALCIUM MOBILIZATION%REACTOME%R-HSA-2730905.1	57	0.223126	1.96042	0.00408163	0.193851	R_BAT_Up_OEX
PIP3 ACTIVATES AKT SIGNALING%REACTOME%R-HSA-1257604.4	57	0.223126	1.97195	0.00417537	0.196741	R_BAT_Up_OEX
GAB1 SIGNALOSOME%REACTOME DATABASE ID RELEASE 57%180292	59	0.215693	1.97377	0.00396825	0.212303	R_BAT_Up_OEX
ACTIVATED NOTCH1 TRANSMITS SIGNAL TO THE NUCLEUS%REACTOME DATABASE ID RELEASE 57%2122948	15	0.410787	1.90624	0.015748	0.215092	R_BAT_Up_OEX
BRANCHED-CHAIN AMINO ACID CATABOLISM%REACTOME DATABASE ID RELEASE 57%70895	21	0.354095	1.91653	0.008	0.215819	R_BAT_Up_OEX
BIOTIN TRANSPORT AND METABOLISM%REACTOME%R-HSA-196780.1	10	0.598224	2.33428	0	0.216204	R_BAT_Up_OEX
PI3K EVENTS IN ERBB4 SIGNALING%REACTOME DATABASE ID RELEASE 57%1250342	57	0.223126	1.97502	0.0100402	0.231499	R_BAT_Up_OEX
PI-3K CASCADE:FGFR4%REACTOME%R-HSA-5654720.1	57	0.223126	1.99245	0.0019802	0.231873	R_BAT_Up_OEX

## Sheet: pathway_enrichment_KEGG
Top KEGG pathways identified by GSEA analysis of BAT_shLNC10, WAT_shLNC10 and BAT_LNC10OEx studies. Pathways with FDR (q-value)<0.25 are shown.
NAME	SIZE	ES	NES	NOM p-val	FDR q-val	comp
KEGG_OXIDATIVE_PHOSPHORYLATION	109	-0.247755	-3.05513	0	0	K_BAT_dnKD
KEGG_PARKINSONS_DISEASE	104	-0.203323	-2.36773	0	0.0143692	K_BAT_dnKD
KEGG_HUNTINGTONS_DISEASE	141	-0.16078	-2.19303	0.00215054	0.0200149	K_BAT_dnKD
KEGG_SPLICEOSOME	105	-0.190273	-2.23167	0	0.0229862	K_BAT_dnKD
KEGG_ALZHEIMERS_DISEASE	126	-0.151199	-2.03367	0.00397614	0.0322658	K_BAT_dnKD
KEGG_PANTOTHENATE_AND_COA_BIOSYNTHESIS	10	-0.529976	-2.04223	0.00195312	0.0369992	K_BAT_dnKD
KEGG_AMINOACYL_TRNA_BIOSYNTHESIS	40	-0.253802	-1.91798	0.00798403	0.0560702	K_BAT_dnKD
KEGG_CITRATE_CYCLE_TCA_CYCLE	28	-0.295158	-1.82564	0.00603622	0.0764215	K_BAT_dnKD
KEGG_RNA_DEGRADATION	45	-0.23423	-1.83596	0.0185874	0.0801653	K_BAT_dnKD
KEGG_CYSTEINE_AND_METHIONINE_METABOLISM	19	-0.317078	-1.70971	0.0290135	0.126089	K_BAT_dnKD
KEGG_UBIQUITIN_MEDIATED_PROTEOLYSIS	105	-0.140082	-1.65718	0.0334646	0.127232	K_BAT_dnKD
KEGG_SELENOAMINO_ACID_METABOLISM	19	-0.312206	-1.66418	0.031068	0.132974	K_BAT_dnKD
KEGG_DRUG_METABOLISM_CYTOCHROME_P450	24	-0.291187	-1.67908	0.0345572	0.133968	K_BAT_dnKD
KEGG_GLYOXYLATE_AND_DICARBOXYLATE_METABOLISM	10	-0.408923	-1.54096	0.0677291	0.20277	K_BAT_dnKD
KEGG_ALANINE_ASPARTATE_AND_GLUTAMATE_METABOLISM	21	-0.277669	-1.52283	0.0650888	0.204955	K_BAT_dnKD
KEGG_PROTEIN_EXPORT	21	-0.272765	-1.49503	0.0729783	0.218292	K_BAT_dnKD
KEGG_ECM_RECEPTOR_INTERACTION	38	0.466068	3.386	0	0	K_BAT_upKD
KEGG_FOCAL_ADHESION	109	0.273289	3.30208	0	0	K_BAT_upKD
KEGG_CYTOKINE_CYTOKINE_RECEPTOR_INTERACTION	43	0.428251	3.30038	0	0	K_BAT_upKD
KEGG_RIBOSOME	80	0.279795	2.93937	0	0.000415385	K_BAT_upKD
KEGG_CHEMOKINE_SIGNALING_PATHWAY	77	0.256033	2.6073	0	0.000484803	K_BAT_upKD
KEGG_NEUROACTIVE_LIGAND_RECEPTOR_INTERACTION	26	0.460543	2.81662	0	0.000507692	K_BAT_upKD
KEGG_HYPERTROPHIC_CARDIOMYOPATHY_HCM	33	0.388474	2.64696	0	0.000545403	K_BAT_upKD
KEGG_MAPK_SIGNALING_PATHWAY	129	0.189403	2.48838	0	0.000597517	K_BAT_upKD
KEGG_DILATED_CARDIOMYOPATHY	32	0.424564	2.8175	0	0.000609231	K_BAT_upKD
KEGG_REGULATION_OF_ACTIN_CYTOSKELETON	104	0.238501	2.75755	0	0.000623318	K_BAT_upKD
KEGG_PATHWAYS_IN_CANCER	174	0.158542	2.44572	0	0.00137561	K_BAT_upKD
KEGG_COMPLEMENT_AND_COAGULATION_CASCADES	12	0.572671	2.3942	0	0.00217224	K_BAT_upKD
KEGG_ARRHYTHMOGENIC_RIGHT_VENTRICULAR_CARDIOMYOPATHY_ARVC	29	0.370329	2.34882	0.00199601	0.00387784	K_BAT_upKD
KEGG_NEUROTROPHIN_SIGNALING_PATHWAY	83	0.209834	2.25787	0	0.00666104	K_BAT_upKD
KEGG_PATHOGENIC_ESCHERICHIA_COLI_INFECTION	36	0.317335	2.22047	0	0.00863039	K_BAT_upKD
KEGG_ERBB_SIGNALING_PATHWAY	48	0.269626	2.18347	0.00396825	0.0106981	K_BAT_upKD
KEGG_RENAL_CELL_CARCINOMA	50	0.253761	2.13102	0	0.0140592	K_BAT_upKD
KEGG_ENDOMETRIAL_CANCER	36	0.290149	2.07193	0.00197239	0.0165711	K_BAT_upKD
KEGG_GLYCOSAMINOGLYCAN_DEGRADATION	11	0.511812	2.07793	0.0020202	0.0168429	K_BAT_upKD
KEGG_GAP_JUNCTION	44	0.263892	2.10036	0.00202429	0.0170698	K_BAT_upKD
KEGG_ACUTE_MYELOID_LEUKEMIA	41	0.27603	2.0874	0.00790514	0.0171472	K_BAT_upKD
KEGG_COLORECTAL_CANCER	40	0.277374	2.05515	0.00613497	0.0176289	K_BAT_upKD
KEGG_T_CELL_RECEPTOR_SIGNALING_PATHWAY	48	0.248668	2.02714	0.00397614	0.0200924	K_BAT_upKD
KEGG_PANCREATIC_CANCER	48	0.248668	2.01968	0.011811	0.0201573	K_BAT_upKD
KEGG_LYSOSOME	93	0.173864	1.99117	0.00829876	0.0226899	K_BAT_upKD
KEGG_LEISHMANIA_INFECTION	28	0.303288	1.91028	0.0132075	0.0357408	K_BAT_upKD
KEGG_LEUKOCYTE_TRANSENDOTHELIAL_MIGRATION	43	0.24641	1.91405	0.0140562	0.0359872	K_BAT_upKD
KEGG_FC_GAMMA_R_MEDIATED_PHAGOCYTOSIS	53	0.220935	1.88854	0.00809717	0.0394485	K_BAT_upKD
KEGG_JAK_STAT_SIGNALING_PATHWAY	56	0.210014	1.82619	0.012931	0.0489734	K_BAT_upKD
KEGG_GLIOMA	39	0.246882	1.82832	0.0165289	0.0500335	K_BAT_upKD
KEGG_FC_EPSILON_RI_SIGNALING_PATHWAY	31	0.276474	1.81092	0.0263692	0.0512398	K_BAT_upKD
KEGG_TGF_BETA_SIGNALING_PATHWAY	49	0.217306	1.83673	0.0215264	0.0513601	K_BAT_upKD
KEGG_GNRH_SIGNALING_PATHWAY	48	0.225985	1.82897	0.0107066	0.0516551	K_BAT_upKD
KEGG_TOLL_LIKE_RECEPTOR_SIGNALING_PATHWAY	46	0.221275	1.73619	0.0251572	0.0725	K_BAT_upKD
KEGG_PRION_DISEASES	16	0.340913	1.6616	0.0324544	0.0865021	K_BAT_upKD
KEGG_PROGESTERONE_MEDIATED_OOCYTE_MATURATION	46	0.206482	1.66267	0.0453649	0.0881499	K_BAT_upKD
KEGG_DORSO_VENTRAL_AXIS_FORMATION	13	0.374493	1.6663	0.0373626	0.0891037	K_BAT_upKD
KEGG_EPITHELIAL_CELL_SIGNALING_IN_HELICOBACTER_PYLORI_INFECTION	42	0.212612	1.63288	0.0291829	0.089182	K_BAT_upKD
KEGG_OTHER_GLYCAN_DEGRADATION	12	0.399305	1.68274	0.0208768	0.0893957	K_BAT_upKD
KEGG_VASOPRESSIN_REGULATED_WATER_REABSORPTION	29	0.258082	1.63542	0.0342052	0.089583	K_BAT_upKD
KEGG_NATURAL_KILLER_CELL_MEDIATED_CYTOTOXICITY	39	0.233178	1.66977	0.0240481	0.0898063	K_BAT_upKD
KEGG_CHRONIC_MYELOID_LEUKEMIA	52	0.200402	1.63593	0.0310078	0.0912771	K_BAT_upKD
KEGG_B_CELL_RECEPTOR_SIGNALING_PATHWAY	35	0.23448	1.6835	0.0314342	0.0914036	K_BAT_upKD
KEGG_MELANOMA	37	0.231503	1.66985	0.0278884	0.0922335	K_BAT_upKD
KEGG_MELANOGENESIS	41	0.222186	1.63812	0.0421687	0.0925396	K_BAT_upKD
KEGG_VASCULAR_SMOOTH_MUSCLE_CONTRACTION	48	0.202268	1.64113	0.0340909	0.0931301	K_BAT_upKD
KEGG_THYROID_CANCER	21	0.290398	1.58063	0.0654762	0.0997336	K_BAT_upKD
KEGG_NOTCH_SIGNALING_PATHWAY	30	0.249589	1.60271	0.0465549	0.100882	K_BAT_upKD
KEGG_PROTEASOME	41	0.214101	1.59832	0.0411765	0.10097	K_BAT_upKD
KEGG_CIRCADIAN_RHYTHM_MAMMAL	10	0.408549	1.59415	0.0603622	0.101277	K_BAT_upKD
KEGG_BLADDER_CANCER	28	0.247262	1.58128	0.0383838	0.101441	K_BAT_upKD
KEGG_CELL_ADHESION_MOLECULES_CAMS	20	0.304092	1.58677	0.0632184	0.102884	K_BAT_upKD
KEGG_ADHERENS_JUNCTION	45	0.198992	1.58218	0.041502	0.103043	K_BAT_upKD
KEGG_PROSTATE_CANCER	57	0.174705	1.53239	0.0667976	0.121466	K_BAT_upKD
KEGG_ARACHIDONIC_ACID_METABOLISM	18	0.293504	1.51801	0.0639535	0.126728	K_BAT_upKD
KEGG_NON_SMALL_CELL_LUNG_CANCER	33	0.221576	1.50607	0.0732177	0.1268	K_BAT_upKD
KEGG_HEMATOPOIETIC_CELL_LINEAGE	16	0.312039	1.50895	0.0831683	0.127809	K_BAT_upKD
KEGG_GLYCOSAMINOGLYCAN_BIOSYNTHESIS_CHONDROITIN_SULFATE	13	0.347738	1.51067	0.0566406	0.128965	K_BAT_upKD
KEGG_AXON_GUIDANCE	52	0.177188	1.49898	0.0617761	0.128998	K_BAT_upKD
KEGG_SMALL_CELL_LUNG_CANCER	52	0.171147	1.46226	0.100775	0.137528	K_BAT_upKD
KEGG_ENDOCYTOSIS	100	0.125576	1.46567	0.0733945	0.137771	K_BAT_upKD
KEGG_AMINO_SUGAR_AND_NUCLEOTIDE_SUGAR_METABOLISM	35	0.209153	1.46574	0.0865191	0.139958	K_BAT_upKD
KEGG_TIGHT_JUNCTION	54	0.166583	1.46717	0.0761719	0.141288	K_BAT_upKD
KEGG_VEGF_SIGNALING_PATHWAY	36	0.20644	1.47399	0.0862423	0.14147	K_BAT_upKD
KEGG_GALACTOSE_METABOLISM	18	0.284891	1.4691	0.0813008	0.142449	K_BAT_upKD
KEGG_INSULIN_SIGNALING_PATHWAY	96	0.125732	1.43924	0.0917782	0.149597	K_BAT_upKD
KEGG_ALDOSTERONE_REGULATED_SODIUM_REABSORPTION	18	0.272163	1.409	0.0909091	0.167753	K_BAT_upKD
KEGG_PROTEASOME	40	-0.370815	-2.79252	0	0.000938272	K_BAT_dnOEX
KEGG_RIBOSOME	80	-0.21382	-2.26244	0	0.0336981	K_BAT_dnOEX
KEGG_REGULATION_OF_ACTIN_CYTOSKELETON	98	-0.165507	-1.94323	0.0105042	0.167234	K_BAT_dnOEX
KEGG_PATHOGENIC_ESCHERICHIA_COLI_INFECTION	33	-0.265527	-1.84145	0.00606061	0.191491	K_BAT_dnOEX
KEGG_LEUKOCYTE_TRANSENDOTHELIAL_MIGRATION	41	-0.251666	-1.87742	0.008	0.192847	K_BAT_dnOEX
KEGG_VALINE_LEUCINE_AND_ISOLEUCINE_DEGRADATION	39	0.309948	2.30941	0	0.0503995	K_BAT_upOEX
KEGG_MELANOGENESIS	41	0.240794	1.87	0.011811	0.150952	K_BAT_upOEX
KEGG_HOMOLOGOUS_RECOMBINATION	13	0.415728	1.83883	0.0177165	0.153184	K_BAT_upOEX
KEGG_BETA_ALANINE_METABOLISM	13	0.431704	1.88785	0.00808081	0.163971	K_BAT_upOEX
KEGG_CITRATE_CYCLE_TCA_CYCLE	28	0.305707	1.92188	0.012474	0.168116	K_BAT_upOEX
KEGG_GLYCEROLIPID_METABOLISM	22	0.313944	1.77407	0.016632	0.190925	K_BAT_upOEX
KEGG_LYSINE_DEGRADATION	32	0.301443	2.01422	0	0.193608	K_BAT_upOEX
KEGG_FATTY_ACID_METABOLISM	30	0.297097	1.94921	0.01	0.196864	K_BAT_upOEX
KEGG_ACUTE_MYELOID_LEUKEMIA	40	0.223154	1.68618	0.0295276	0.214729	K_BAT_upOEX
KEGG_ADIPOCYTOKINE_SIGNALING_PATHWAY	48	0.200613	1.64484	0.028866	0.223178	K_BAT_upOEX
KEGG_BUTANOATE_METABOLISM	20	0.306254	1.65295	0.0327198	0.23138	K_BAT_upOEX
KEGG_INSULIN_SIGNALING_PATHWAY	94	0.147837	1.71234	0.022869	0.232065	K_BAT_upOEX
KEGG_TRYPTOPHAN_METABOLISM	17	0.342465	1.68926	0.0328542	0.232748	K_BAT_upOEX
KEGG_OXIDATIVE_PHOSPHORYLATION	108	-0.641765	-2.6491	0	0	K_WAT_dnKD
KEGG_PARKINSONS_DISEASE	103	-0.599925	-2.45553	0	0	K_WAT_dnKD
KEGG_VALINE_LEUCINE_AND_ISOLEUCINE_DEGRADATION	39	-0.708605	-2.42996	0	0	K_WAT_dnKD
KEGG_FATTY_ACID_METABOLISM	31	-0.741052	-2.41328	0	0	K_WAT_dnKD
KEGG_CITRATE_CYCLE_TCA_CYCLE	28	-0.702684	-2.30685	0	0	K_WAT_dnKD
KEGG_HUNTINGTONS_DISEASE	137	-0.493433	-2.08516	0	0.000269038	K_WAT_dnKD
KEGG_ALZHEIMERS_DISEASE	121	-0.480014	-2.03123	0	0.000903993	K_WAT_dnKD
KEGG_PPAR_SIGNALING_PATHWAY	46	-0.559762	-1.96775	0	0.00124011	K_WAT_dnKD
KEGG_PEROXISOME	62	-0.527278	-1.97749	0	0.00128775	K_WAT_dnKD
KEGG_TRYPTOPHAN_METABOLISM	18	-0.680187	-1.95335	0	0.00157289	K_WAT_dnKD
KEGG_PROPANOATE_METABOLISM	26	-0.611642	-1.87447	0.00182482	0.00496034	K_WAT_dnKD
KEGG_AMINOACYL_TRNA_BIOSYNTHESIS	36	-0.551148	-1.86535	0	0.00525965	K_WAT_dnKD
KEGG_PYRUVATE_METABOLISM	30	-0.580214	-1.85746	0.00187266	0.00588941	K_WAT_dnKD
KEGG_GLYOXYLATE_AND_DICARBOXYLATE_METABOLISM	10	-0.721325	-1.75898	0.00564972	0.0174466	K_WAT_dnKD
KEGG_DRUG_METABOLISM_CYTOCHROME_P450	24	-0.561353	-1.71686	0.00191571	0.0247377	K_WAT_dnKD
KEGG_BUTANOATE_METABOLISM	21	-0.574312	-1.69414	0.00909091	0.0290213	K_WAT_dnKD
KEGG_TYROSINE_METABOLISM	20	-0.569113	-1.67851	0.00749064	0.0320997	K_WAT_dnKD
KEGG_GLYCOLYSIS_GLUCONEOGENESIS	32	-0.510051	-1.66581	0.00723327	0.0335004	K_WAT_dnKD
KEGG_METABOLISM_OF_XENOBIOTICS_BY_CYTOCHROME_P450	21	-0.548694	-1.60026	0.025641	0.0546007	K_WAT_dnKD
KEGG_VALINE_LEUCINE_AND_ISOLEUCINE_BIOSYNTHESIS	10	-0.659538	-1.60108	0.027881	0.0571776	K_WAT_dnKD
KEGG_BETA_ALANINE_METABOLISM	12	-0.625237	-1.57818	0.0316832	0.0574751	K_WAT_dnKD
KEGG_ONE_CARBON_POOL_BY_FOLATE	10	-0.645458	-1.58254	0.0417495	0.0576031	K_WAT_dnKD
KEGG_PORPHYRIN_AND_CHLOROPHYLL_METABOLISM	22	-0.520367	-1.56066	0.0364299	0.0577771	K_WAT_dnKD
KEGG_SYSTEMIC_LUPUS_ERYTHEMATOSUS	24	-0.521491	-1.58525	0.0291971	0.0590998	K_WAT_dnKD
KEGG_NITROGEN_METABOLISM	10	-0.643419	-1.56211	0.0357143	0.0595211	K_WAT_dnKD
KEGG_GLUTATHIONE_METABOLISM	36	-0.467809	-1.56521	0.0225564	0.0604103	K_WAT_dnKD
KEGG_CARDIAC_MUSCLE_CONTRACTION	39	-0.440589	-1.51118	0.0304659	0.0800414	K_WAT_dnKD
KEGG_RETINOL_METABOLISM	12	-0.599285	-1.49835	0.0501931	0.0849262	K_WAT_dnKD
KEGG_GLYCINE_SERINE_AND_THREONINE_METABOLISM	14	-0.569043	-1.4901	0.053407	0.0868727	K_WAT_dnKD
KEGG_SELENOAMINO_ACID_METABOLISM	19	-0.508267	-1.47144	0.0477941	0.0955826	K_WAT_dnKD
KEGG_HEMATOPOIETIC_CELL_LINEAGE	17	-0.493948	-1.35523	0.12766	0.19496	K_WAT_dnKD
KEGG_HISTIDINE_METABOLISM	16	-0.486686	-1.34781	0.134241	0.196642	K_WAT_dnKD
KEGG_TERPENOID_BACKBONE_BIOSYNTHESIS	13	-0.514213	-1.32984	0.13628	0.211405	K_WAT_dnKD
KEGG_CYSTEINE_AND_METHIONINE_METABOLISM	18	-0.454439	-1.29375	0.146296	0.249118	K_WAT_dnKD
KEGG_RIBOSOME	80	0.583094	2.31419	0	0.0048331	K_WAT_upKD
