# Supplementary material for: Dynamic transcriptome changes during adipose tissue energy expenditure reveal critical roles for long noncoding RNA regulators
Source: PLoS Biol. 2017 Aug 1;15(8):e2002176. doi: 10.1371/journal.pbio.2002176 (PMC5538645; doi:10.1371/journal.pbio.2002176)
Supplement: S9 Data — (XLSX) [file pbio.2002176.s016.xlsx]

## Sheet: lnc10
N	Unused	Total	% Cov	Accession #	Name	Species	Peptides(95%) lnc10	ctl(95%) control
1	103.87	103.87	47.5	sp|Q05920|PYC_MOUSE	Pyruvate carboxylase, mitochondrial OS=Mus musculus GN=Pc PE=1 SV=1	MOUSE	92	48
2	48.42	48.42	25.2	sp|Q7TSC1|PRC2A_MOUSE	Protein PRRC2A OS=Mus musculus GN=Prrc2a PE=1 SV=1	MOUSE	27	26
3	47.96	47.96	83.9	sp|P62960|YBOX1_MOUSE	Nuclease-sensitive element-binding protein 1 OS=Mus musculus GN=Ybx1 PE=1 SV=3	MOUSE	47	37
4	40.51	40.51	38.7	sp|Q5SF07|IF2B2_MOUSE	Insulin-like growth factor 2 mRNA-binding protein 2 OS=Mus musculus GN=Igf2bp2 PE=1 SV=1	MOUSE	28	30
5	40.15	40.15	41.1	sp|Q9JIK5|DDX21_MOUSE	Nucleolar RNA helicase 2 OS=Mus musculus GN=Ddx21 PE=1 SV=3	MOUSE	23	19
6	38.57	38.57	40.9	sp|Q8VEK3|HNRPU_MOUSE	Heterogeneous nuclear ribonucleoprotein U OS=Mus musculus GN=Hnrnpu PE=1 SV=1	MOUSE	45	29
7	35.77	37.77	14.8	sp|Q3TLH4|PRC2C_MOUSE	Protein PRRC2C OS=Mus musculus GN=Prrc2c PE=1 SV=3	MOUSE	19	22
8	35.48	35.48	18.3	sp|O70133|DHX9_MOUSE	ATP-dependent RNA helicase A OS=Mus musculus GN=Dhx9 PE=1 SV=2	MOUSE	26	25
9	35.11	35.11	26.4	sp|Q9Z1X4|ILF3_MOUSE	Interleukin enhancer-binding factor 3 OS=Mus musculus GN=Ilf3 PE=1 SV=2	MOUSE	27	28
10	34.08	35.86	43.5	sp|O88477|IF2B1_MOUSE	Insulin-like growth factor 2 mRNA-binding protein 1 OS=Mus musculus GN=Igf2bp1 PE=1 SV=1	MOUSE	27	32
11	34	34	24.4	sp|O88532|ZFR_MOUSE	Zinc finger RNA-binding protein OS=Mus musculus GN=Zfr PE=1 SV=2	MOUSE	27	22
12	30.95	30.95	61.4	sp|P70372|ELAV1_MOUSE	ELAV-like protein 1 OS=Mus musculus GN=Elavl1 PE=1 SV=2	MOUSE	32	1
13	29.4	35.7	43.7	sp|Q9CPN8|IF2B3_MOUSE	Insulin-like growth factor 2 mRNA-binding protein 3 OS=Mus musculus GN=Igf2bp3 PE=1 SV=1	MOUSE	24	28
14	26.75	26.75	16.9	sp|Q5SWU9|ACACA_MOUSE	Acetyl-CoA carboxylase 1 OS=Mus musculus GN=Acaca PE=1 SV=1	MOUSE	15	0
15	26.46	26.46	33.1	sp|Q9Z0H4|CELF2_MOUSE	CUGBP Elav-like family member 2 OS=Mus musculus GN=Celf2 PE=1 SV=1	MOUSE	28	0
16	26.01	36.14	65.7	sp|Q9JKB3|YBOX3_MOUSE	Y-box-binding protein 3 OS=Mus musculus GN=Ybx3 PE=1 SV=2	MOUSE	35	22
17	24.92	24.92	32.5	sp|P63017|HSP7C_MOUSE	Heat shock cognate 71 kDa protein OS=Mus musculus GN=Hspa8 PE=1 SV=1	MOUSE	15	17
18	24.27	24.27	23.7	sp|Q8BVY0|RL1D1_MOUSE	Ribosomal L1 domain-containing protein 1 OS=Mus musculus GN=Rsl1d1 PE=2 SV=1	MOUSE	13	17
19	21.23	21.23	32.3	sp|Q9CXY6|ILF2_MOUSE	Interleukin enhancer-binding factor 2 OS=Mus musculus GN=Ilf2 PE=1 SV=1	MOUSE	15	14
20	20.42	20.42	36.1	sp|Q99020|ROAA_MOUSE	Heterogeneous nuclear ribonucleoprotein A/B OS=Mus musculus GN=Hnrnpab PE=1 SV=1	MOUSE	16	9
21	19.61	19.61	23	sp|Q3UMU9|HDGR2_MOUSE	Hepatoma-derived growth factor-related protein 2 OS=Mus musculus GN=Hdgfrp2 PE=1 SV=1	MOUSE	10	6
22	19.24	19.24	29.7	sp|P15864|H12_MOUSE	Histone H1.2 OS=Mus musculus GN=Hist1h1c PE=1 SV=2	MOUSE	11	13
23	18.89	18.89	22.5	sp|Q8VDM6|HNRL1_MOUSE	Heterogeneous nuclear ribonucleoprotein U-like protein 1 OS=Mus musculus GN=Hnrnpul1 PE=1 SV=1	MOUSE	14	13
24	17.96	24	24.4	sp|Q91WM1|STRBP_MOUSE	Spermatid perinuclear RNA-binding protein OS=Mus musculus GN=Strbp PE=1 SV=1	MOUSE	13	15
25	17.96	17.96	25.3	sp|Q9Z108|STAU1_MOUSE	Double-stranded RNA-binding protein Staufen homolog 1 OS=Mus musculus GN=Stau1 PE=2 SV=1	MOUSE	10	8
26	17.74	17.74	40.5	sp|Q8VC70|RBMS2_MOUSE	RNA-binding motif, single-stranded-interacting protein 2 OS=Mus musculus GN=Rbms2 PE=2 SV=1	MOUSE	20	20
27	17.64	17.64	11.8	sp|Q99PU8|DHX30_MOUSE	Putative ATP-dependent RNA helicase DHX30 OS=Mus musculus GN=Dhx30 PE=2 SV=1	MOUSE	11	14
28	17.62	17.62	17	sp|Q91ZS8|RED1_MOUSE	Double-stranded RNA-specific editase 1 OS=Mus musculus GN=Adarb1 PE=1 SV=1	MOUSE	10	7
29	15.96	15.96	26.9	sp|Q8VD12|Z385A_MOUSE	Zinc finger protein 385A OS=Mus musculus GN=Znf385a PE=1 SV=2	MOUSE	8	9
30	15.78	15.78	36.7	sp|Q9WTX2|PRKRA_MOUSE	Interferon-inducible double-stranded RNA-dependent protein kinase activator A OS=Mus musculus GN=Prkra PE=1 SV=1	MOUSE	11	9
31	15.67	15.67	27	sp|Q03963|E2AK2_MOUSE	Interferon-induced, double-stranded RNA-activated protein kinase OS=Mus musculus GN=Eif2ak2 PE=1 SV=2	MOUSE	11	12
32	14.83	14.83	23.5	sp|Q04750|TOP1_MOUSE	DNA topoisomerase 1 OS=Mus musculus GN=Top1 PE=1 SV=2	MOUSE	10	6
33	14.5	14.5	21.5	sp|Q80T69|RSBN1_MOUSE	Round spermatid basic protein 1 OS=Mus musculus GN=Rsbn1 PE=1 SV=3	MOUSE	7	8
34	14.11	14.11	22.9	sp|Q08288|LYAR_MOUSE	Cell growth-regulating nucleolar protein OS=Mus musculus GN=Lyar PE=1 SV=2	MOUSE	8	10
35	13.58	13.58	26.3	sp|O54724|PTRF_MOUSE	Polymerase I and transcript release factor OS=Mus musculus GN=Ptrf PE=1 SV=1	MOUSE	8	7
36	13.24	13.24	65.5	sp|P61255|RL26_MOUSE	60S ribosomal protein L26 OS=Mus musculus GN=Rpl26 PE=1 SV=1	MOUSE	7	11
37	12.06	12.06	14.5	sp|Q9DBR1|XRN2_MOUSE	5'-3' exoribonuclease 2 OS=Mus musculus GN=Xrn2 PE=1 SV=1	MOUSE	6	4
38	11.96	11.96	26.5	sp|Q8R081|HNRPL_MOUSE	Heterogeneous nuclear ribonucleoprotein L OS=Mus musculus GN=Hnrnpl PE=1 SV=2	MOUSE	7	16
39	11.73	11.73	10.6	sp|B2RR83|YTDC2_MOUSE	Probable ATP-dependent RNA helicase YTHDC2 OS=Mus musculus GN=Ythdc2 PE=1 SV=1	MOUSE	6	8
40	11.19	11.19	14.8	sp|Q6A0A9|F120A_MOUSE	Constitutive coactivator of PPAR-gamma-like protein 1 OS=Mus musculus GN=FAM120A PE=1 SV=2	MOUSE	5	16
41	10.92	10.92	13.8	sp|Q7TMK9|HNRPQ_MOUSE	Heterogeneous nuclear ribonucleoprotein Q OS=Mus musculus GN=Syncrip PE=1 SV=2	MOUSE	12	13
42	10.83	10.83	17.4	sp|Q9WVR4|FXR2_MOUSE	Fragile X mental retardation syndrome-related protein 2 OS=Mus musculus GN=Fxr2 PE=1 SV=1	MOUSE	6	5
43	10.62	18.02	28.8	sp|P28659|CELF1_MOUSE	CUGBP Elav-like family member 1 OS=Mus musculus GN=Celf1 PE=1 SV=2	MOUSE	19	0
44	10.57	14	26.5	sp|P43276|H15_MOUSE	Histone H1.5 OS=Mus musculus GN=Hist1h1b PE=1 SV=2	MOUSE	7	9
45	10.56	10.56	8.4	sp|Q8R418|DICER_MOUSE	Endoribonuclease Dicer OS=Mus musculus GN=Dicer1 PE=1 SV=3	MOUSE	7	3
46	10.4	10.4	22.9	sp|Q8BI72|CARF_MOUSE	CDKN2A-interacting protein OS=Mus musculus GN=Cdkn2aip PE=2 SV=1	MOUSE	6	7
47	10.36	10.36	33.3	sp|O35295|PURB_MOUSE	Transcriptional activator protein Pur-beta OS=Mus musculus GN=Purb PE=1 SV=3	MOUSE	6	6
48	10.1	10.1	18.8	sp|P09405|NUCL_MOUSE	Nucleolin OS=Mus musculus GN=Ncl PE=1 SV=2	MOUSE	5	8
49	10	17.08	28.3	sp|P43274|H14_MOUSE	Histone H1.4 OS=Mus musculus GN=Hist1h1e PE=1 SV=2	MOUSE	11	12
50	9.12	9.12	26.3	sp|P97473|TRBP2_MOUSE	RISC-loading complex subunit TARBP2 OS=Mus musculus GN=Tarbp2 PE=1 SV=2	MOUSE	7	8
51	8.95	8.95	22.4	sp|O88569|ROA2_MOUSE	Heterogeneous nuclear ribonucleoproteins A2/B1 OS=Mus musculus GN=Hnrnpa2b1 PE=1 SV=2	MOUSE	6	6
52	8.8	8.8	29.9	sp|P29341|PABP1_MOUSE	Polyadenylate-binding protein 1 OS=Mus musculus GN=Pabpc1 PE=1 SV=2	MOUSE	5	25
53	8.74	8.74	18.6	sp|P20029|GRP78_MOUSE	78 kDa glucose-regulated protein OS=Mus musculus GN=Hspa5 PE=1 SV=3	MOUSE	6	7
54	8.66	8.66	26.5	sp|P32067|LA_MOUSE	Lupus La protein homolog OS=Mus musculus GN=Ssb PE=1 SV=1	MOUSE	6	8
55	8.65	8.66	17.5	sp|P02535|K1C10_MOUSE	Keratin, type I cytoskeletal 10 OS=Mus musculus GN=Krt10 PE=1 SV=3	MOUSE	5
56	8.11	8.11	33.7	sp|P97351|RS3A_MOUSE	40S ribosomal protein S3a OS=Mus musculus GN=Rps3a PE=1 SV=3	MOUSE	4	6
57	8	11	21.6	sp|P43275|H11_MOUSE	Histone H1.1 OS=Mus musculus GN=Hist1h1a PE=1 SV=2	MOUSE	6	5
58	8	8	21.1	sp|P67984|RL22_MOUSE	60S ribosomal protein L22 OS=Mus musculus GN=Rpl22 PE=1 SV=2	MOUSE	4	4
59	7.92	7.92	27.6	sp|P62751|RL23A_MOUSE	60S ribosomal protein L23a OS=Mus musculus GN=Rpl23a PE=1 SV=1	MOUSE	5	6
60	7.53	8.47	10.4	sp|Q921M3|SF3B3_MOUSE	Splicing factor 3B subunit 3 OS=Mus musculus GN=Sf3b3 PE=2 SV=1	MOUSE	5	2
61	7.39	7.39	10.9	sp|Q497V5|SRBD1_MOUSE	S1 RNA-binding domain-containing protein 1 OS=Mus musculus GN=Srbd1 PE=2 SV=2	MOUSE	5	6
62	7.17	7.17	9.8	sp|P53395|ODB2_MOUSE	Lipoamide acyltransferase component of branched-chain alpha-keto acid dehydrogenase complex, mitochondrial OS=Mus musculus GN=Dbt PE=1 SV=2	MOUSE	4	0
63	6.77	6.77	13.5	sp|Q05CL8|LARP7_MOUSE	La-related protein 7 OS=Mus musculus GN=Larp7 PE=1 SV=2	MOUSE	4	4
64	6.68	6.68	12.6	sp|O08784|TCOF_MOUSE	Treacle protein OS=Mus musculus GN=Tcof1 PE=1 SV=1	MOUSE	3	3
65	6.62	6.62	12.8	sp|Q01320|TOP2A_MOUSE	DNA topoisomerase 2-alpha OS=Mus musculus GN=Top2a PE=1 SV=2	MOUSE	4	5
66	6.52	6.52	12.9	sp|Q99KP6|PRP19_MOUSE	Pre-mRNA-processing factor 19 OS=Mus musculus GN=Prpf19 PE=1 SV=1	MOUSE	5	3
67	6.5	6.5	11.1	sp|Q80UU1|ANKZ1_MOUSE	Ankyrin repeat and zinc finger domain-containing protein 1 OS=Mus musculus GN=Ankzf1 PE=2 SV=2	MOUSE	4	4
68	6.19	6.19	16.2	sp|P04104|K2C1_MOUSE	Keratin, type II cytoskeletal 1 OS=Mus musculus GN=Krt1 PE=1 SV=4	MOUSE	4
69	6.19	6.19	8.5	sp|Q8VHK9|DHX36_MOUSE	ATP-dependent RNA helicase DHX36 OS=Mus musculus GN=Dhx36 PE=1 SV=2	MOUSE	4	1
70	6.05	6.05	15.3	sp|Q9QYS9|QKI_MOUSE	Protein quaking OS=Mus musculus GN=Qki PE=1 SV=1	MOUSE	4	1
71	6	6	10.4	sp|Q8BKF1|RPOM_MOUSE	DNA-directed RNA polymerase, mitochondrial OS=Mus musculus GN=Polrmt PE=2 SV=1	MOUSE	3	1
72	6	6	12.7	sp|Q8CB77|ELOA1_MOUSE	Transcription elongation factor B polypeptide 3 OS=Mus musculus GN=Tceb3 PE=1 SV=3	MOUSE	3	4
73	6	6	18.2	sp|Q9Z204|HNRPC_MOUSE	Heterogeneous nuclear ribonucleoproteins C1/C2 OS=Mus musculus GN=Hnrnpc PE=1 SV=1	MOUSE	3	0
74	5.62	5.62	19.6	sp|Q63918|SDPR_MOUSE	Serum deprivation-response protein OS=Mus musculus GN=Sdpr PE=1 SV=3	MOUSE	5	6
75	5.6	5.62	29.4	sp|P10854|H2B1M_MOUSE	Histone H2B type 1-M OS=Mus musculus GN=Hist1h2bm PE=1 SV=2	MOUSE	3	0
76	5.43	5.43	14.6	sp|Q91VN6|DDX41_MOUSE	Probable ATP-dependent RNA helicase DDX41 OS=Mus musculus GN=Ddx41 PE=1 SV=2	MOUSE	3	4
77	5.1	5.1	15.4	sp|A6PWY4|WDR76_MOUSE	WD repeat-containing protein 76 OS=Mus musculus GN=Wdr76 PE=2 SV=1	MOUSE	3
78	4.94	4.94	17.6	sp|Q921N6|DDX27_MOUSE	Probable ATP-dependent RNA helicase DDX27 OS=Mus musculus GN=Ddx27 PE=1 SV=3	MOUSE	3
79	4.57	4.57	13.5	sp|Q8BG05|ROA3_MOUSE	Heterogeneous nuclear ribonucleoprotein A3 OS=Mus musculus GN=Hnrnpa3 PE=1 SV=1	MOUSE	3
80	4.52	4.52	23.5	sp|Q8JZM0|TFB1M_MOUSE	Dimethyladenosine transferase 1, mitochondrial OS=Mus musculus GN=Tfb1m PE=1 SV=1	MOUSE	4
81	4.5	4.5	25.4	sp|P62245|RS15A_MOUSE	40S ribosomal protein S15a OS=Mus musculus GN=Rps15a PE=1 SV=2	MOUSE	3
82	4.47	4.47	19.1	sp|Q6ZWN5|RS9_MOUSE	40S ribosomal protein S9 OS=Mus musculus GN=Rps9 PE=1 SV=3	MOUSE	2
83	4.41	4.41	13.6	sp|O35286|DHX15_MOUSE	Putative pre-mRNA-splicing factor ATP-dependent RNA helicase DHX15 OS=Mus musculus GN=Dhx15 PE=1 SV=2	MOUSE	2
84	4.35	4.35	11	sp|O70551|SRPK1_MOUSE	SRSF protein kinase 1 OS=Mus musculus GN=Srpk1 PE=1 SV=2	MOUSE	2
85	4.18	4.18	18.9	sp|Q91W59|RBMS1_MOUSE	RNA-binding motif, single-stranded-interacting protein 1 OS=Mus musculus GN=Rbms1 PE=2 SV=1	MOUSE	4
86	4.16	4.16	17.2	sp|P49312|ROA1_MOUSE	Heterogeneous nuclear ribonucleoprotein A1 OS=Mus musculus GN=Hnrnpa1 PE=1 SV=2	MOUSE	3
87	4.16	4.16	5.2	sp|Q6A068|CDC5L_MOUSE	Cell division cycle 5-like protein OS=Mus musculus GN=Cdc5l PE=1 SV=2	MOUSE	3
88	4.06	4.06	8.8	sp|P97789|XRN1_MOUSE	5'-3' exoribonuclease 1 OS=Mus musculus GN=Xrn1 PE=1 SV=1	MOUSE	3
89	4.03	4.03	16	sp|Q64282|IFIT1_MOUSE	Interferon-induced protein with tetratricopeptide repeats 1 OS=Mus musculus GN=Ifit1 PE=1 SV=2	MOUSE	2
90	4.02	4.02	9.3	sp|Q6IFX2|K1C42_MOUSE	Keratin, type I cytoskeletal 42 OS=Mus musculus GN=Krt42 PE=1 SV=1	MOUSE	2
91	4.01	4.01	11.4	sp|Q61656|DDX5_MOUSE	Probable ATP-dependent RNA helicase DDX5 OS=Mus musculus GN=Ddx5 PE=1 SV=2	MOUSE	2
92	4	4	25.8	sp|Q91VM5|RMXL1_MOUSE	RNA binding motif protein, X-linked-like-1 OS=Mus musculus GN=Rbmxl1 PE=1 SV=1	MOUSE	2
93	4	4	11.8	sp|Q8K363|DDX18_MOUSE	ATP-dependent RNA helicase DDX18 OS=Mus musculus GN=Ddx18 PE=2 SV=1	MOUSE	2
94	4	4	6.9	sp|Q5U4C3|SFR19_MOUSE	Splicing factor, arginine/serine-rich 19 OS=Mus musculus GN=Scaf1 PE=1 SV=1	MOUSE	3
95	4	4	12.5	sp|Q9D0D4|DIM1_MOUSE	Probable dimethyladenosine transferase OS=Mus musculus GN=Dimt1 PE=2 SV=1	MOUSE	2
96	4	4	7.1	sp|P50446|K2C6A_MOUSE	Keratin, type II cytoskeletal 6A OS=Mus musculus GN=Krt6a PE=1 SV=3	MOUSE	2
97	4	4	15.7	sp|Q9R0B7|ZN346_MOUSE	Zinc finger protein 346 OS=Mus musculus GN=Znf346 PE=1 SV=1	MOUSE	2
98	3.88	3.88	6.9	sp|Q5RJ54|ZSC26_MOUSE	Zinc finger and SCAN domain-containing protein 26 OS=Mus musculus GN=Zscan26 PE=2 SV=1	MOUSE	2
99	3.56	3.56	4.9	sp|Q9D0E1|HNRPM_MOUSE	Heterogeneous nuclear ribonucleoprotein M OS=Mus musculus GN=Hnrnpm PE=1 SV=3	MOUSE	2
100	3.41	3.41	9.5	sp|Q6ZPZ3|ZC3H4_MOUSE	Zinc finger CCCH domain-containing protein 4 OS=Mus musculus GN=Zc3h4 PE=1 SV=2	MOUSE	2
101	3.22	3.22	20.5	sp|P83940|ELOC_MOUSE	Transcription elongation factor B polypeptide 1 OS=Mus musculus GN=Tceb1 PE=1 SV=1	MOUSE	2
102	3.02	3.02	8.7	sp|Q9Z0N2|IF2H_MOUSE	Eukaryotic translation initiation factor 2 subunit 3, Y-linked OS=Mus musculus GN=Eif2s3y PE=2 SV=2	MOUSE	2
103	2.96	2.96	24.8	sp|P62900|RL31_MOUSE	60S ribosomal protein L31 OS=Mus musculus GN=Rpl31 PE=1 SV=1	MOUSE	3
104	2.94	2.94	8.4	sp|P97868|RBBP6_MOUSE	E3 ubiquitin-protein ligase RBBP6 OS=Mus musculus GN=Rbbp6 PE=1 SV=5	MOUSE	2
105	2.9	2.9	9.2	sp|Q8VH51|RBM39_MOUSE	RNA-binding protein 39 OS=Mus musculus GN=Rbm39 PE=1 SV=2	MOUSE	3
106	2.72	2.72	15.9	sp|P84104|SRSF3_MOUSE	Serine/arginine-rich splicing factor 3 OS=Mus musculus GN=Srsf3 PE=1 SV=1	MOUSE	3
107	2.7	2.7	10.1	sp|Q9JLI8|SART3_MOUSE	Squamous cell carcinoma antigen recognized by T-cells 3 OS=Mus musculus GN=Sart3 PE=1 SV=1	MOUSE	2
108	2.62	4.78	21.7	sp|Q60668|HNRPD_MOUSE	Heterogeneous nuclear ribonucleoprotein D0 OS=Mus musculus GN=Hnrnpd PE=1 SV=2	MOUSE	5
109	2.6	2.6	25.2	sp|P62806|H4_MOUSE	Histone H4 OS=Mus musculus GN=Hist1h4a PE=1 SV=2	MOUSE	2
110	2.42	2.42	5.3	sp|Q5SFM8|RBM27_MOUSE	RNA-binding protein 27 OS=Mus musculus GN=Rbm27 PE=2 SV=3	MOUSE	1
111	2.31	2.31	13.2	sp|Q8BHD7|PTBP3_MOUSE	Polypyrimidine tract-binding protein 3 OS=Mus musculus GN=Ptbp3 PE=2 SV=1	MOUSE	3
112	2.27	2.27	4.3	sp|Q6ZPL9|DDX55_MOUSE	ATP-dependent RNA helicase DDX55 OS=Mus musculus GN=Ddx55 PE=1 SV=2	MOUSE	1
113	2.2	2.2	22.5	sp|Q9CXW4|RL11_MOUSE	60S ribosomal protein L11 OS=Mus musculus GN=Rpl11 PE=1 SV=4	MOUSE	2
114	2.08	2.08	11.6	sp|P70333|HNRH2_MOUSE	Heterogeneous nuclear ribonucleoprotein H2 OS=Mus musculus GN=Hnrnph2 PE=2 SV=1	MOUSE	1
115	2.06	2.06	10.5	sp|Q8K4Q6|NEIL1_MOUSE	Endonuclease 8-like 1 OS=Mus musculus GN=Neil1 PE=2 SV=3	MOUSE	1
116	2.03	2.03	6.4	sp|Q922V4|PLRG1_MOUSE	Pleiotropic regulator 1 OS=Mus musculus GN=Plrg1 PE=2 SV=1	MOUSE	1
117	2	13.03	25.8	sp|P43277|H13_MOUSE	Histone H1.3 OS=Mus musculus GN=Hist1h1d PE=1 SV=2	MOUSE	9	11
118	2	4	11.7	sp|Q6IFZ6|K2C1B_MOUSE	Keratin, type II cytoskeletal 1b OS=Mus musculus GN=Krt77 PE=1 SV=1	MOUSE	2
119	2	2.11	6.6	sp|Q64511|TOP2B_MOUSE	DNA topoisomerase 2-beta OS=Mus musculus GN=Top2b PE=1 SV=2	MOUSE	2
120	2	2	10.8	sp|Q99PL5|RRBP1_MOUSE	Ribosome-binding protein 1 OS=Mus musculus GN=Rrbp1 PE=1 SV=2	MOUSE	1
121	2	2	7.7	sp|Q7TT28|REXO1_MOUSE	RNA exonuclease 1 homolog OS=Mus musculus GN=Rexo1 PE=2 SV=1	MOUSE	1
122	2	2	23.6	sp|Q60899|ELAV2_MOUSE	ELAV-like protein 2 OS=Mus musculus GN=Elavl2 PE=2 SV=1	MOUSE	1
123	2	2	15.6	sp|Q8C854|MYEF2_MOUSE	Myelin expression factor 2 OS=Mus musculus GN=Myef2 PE=1 SV=1	MOUSE	1
124	2	2	11.9	sp|Q8VE97|SRSF4_MOUSE	Serine/arginine-rich splicing factor 4 OS=Mus musculus GN=Srsf4 PE=2 SV=1	MOUSE	1
125	2	2	3.5	sp|P35601|RFC1_MOUSE	Replication factor C subunit 1 OS=Mus musculus GN=Rfc1 PE=1 SV=2	MOUSE	1
126	2	2	10.6	sp|P25976|UBF1_MOUSE	Nucleolar transcription factor 1 OS=Mus musculus GN=Ubtf PE=1 SV=1	MOUSE	1
127	2	2	17.7	sp|Q99LX5|MMTA2_MOUSE	Multiple myeloma tumor-associated protein 2 homolog OS=Mus musculus GN=Mmtag2 PE=2 SV=1	MOUSE	1
128	2	2	8.5	sp|Q91VC3|IF4A3_MOUSE	Eukaryotic initiation factor 4A-III OS=Mus musculus GN=Eif4a3 PE=2 SV=3	MOUSE	1
129	2	2	4.9	sp|Q8VIJ6|SFPQ_MOUSE	Splicing factor, proline- and glutamine-rich OS=Mus musculus GN=Sfpq PE=1 SV=1	MOUSE	1
130	2	2	10.6	sp|Q8K1N4|SPAS2_MOUSE	Spermatogenesis-associated serine-rich protein 2 OS=Mus musculus GN=Spats2 PE=1 SV=1	MOUSE	1
131	2	2	4.3	sp|Q8CCP0|NEMF_MOUSE	Nuclear export mediator factor Nemf OS=Mus musculus GN=Nemf PE=1 SV=2	MOUSE	1
132	2	2	10.7	sp|Q7TMF2|ERI1_MOUSE	3'-5' exoribonuclease 1 OS=Mus musculus GN=Eri1 PE=1 SV=2	MOUSE	1
133	2	2	18.6	sp|Q64012|RALY_MOUSE	RNA-binding protein Raly OS=Mus musculus GN=Raly PE=1 SV=3	MOUSE	1
134	2	2	5.4	sp|Q62318|TIF1B_MOUSE	Transcription intermediary factor 1-beta OS=Mus musculus GN=Trim28 PE=1 SV=3	MOUSE	1
135	2	2	10.4	sp|Q5SUF2|LC7L3_MOUSE	Luc7-like protein 3 OS=Mus musculus GN=Luc7l3 PE=1 SV=1	MOUSE	1
136	2	2	4.8	sp|Q05512|MARK2_MOUSE	Serine/threonine-protein kinase MARK2 OS=Mus musculus GN=Mark2 PE=1 SV=3	MOUSE	1
137	2	2	8.7	sp|P62702|RS4X_MOUSE	40S ribosomal protein S4, X isoform OS=Mus musculus GN=Rps4x PE=2 SV=2	MOUSE	1
138	2	2	8.2	sp|P62631|EF1A2_MOUSE	Elongation factor 1-alpha 2 OS=Mus musculus GN=Eef1a2 PE=1 SV=1	MOUSE	1
139	2	2	10.7	sp|P60335|PCBP1_MOUSE	Poly(rC)-binding protein 1 OS=Mus musculus GN=Pcbp1 PE=1 SV=1	MOUSE	3
140	2	2	8.8	sp|P11679|K2C8_MOUSE	Keratin, type II cytoskeletal 8 OS=Mus musculus GN=Krt8 PE=1 SV=4	MOUSE	1
141	2	2	5.7	sp|O08792|COE2_MOUSE	Transcription factor COE2 OS=Mus musculus GN=Ebf2 PE=1 SV=4	MOUSE	1
142	2	2	5.4	sp|Q9Z2Q2|KNOP1_MOUSE	Lysine-rich nucleolar protein 1 OS=Mus musculus GN=Knop1 PE=1 SV=2	MOUSE	1
143	2	2	11.2	sp|Q9WTJ4|FIZ1_MOUSE	Flt3-interacting zinc finger protein 1 OS=Mus musculus GN=Fiz1 PE=1 SV=1	MOUSE	1
144	2	2	8.4	sp|Q9D0F4|NKAP_MOUSE	NF-kappa-B-activating protein OS=Mus musculus GN=Nkap PE=2 SV=1	MOUSE	1	0
145	2	2	12.1	sp|Q9CX11|UTP23_MOUSE	rRNA-processing protein UTP23 homolog OS=Mus musculus GN=Utp23 PE=2 SV=1	MOUSE	1
146	2	2	14	sp|Q8R1M2|H2AJ_MOUSE	Histone H2A.J OS=Mus musculus GN=H2afj PE=1 SV=1	MOUSE	1
147	2	2	2.4	sp|Q8K310|MATR3_MOUSE	Matrin-3 OS=Mus musculus GN=Matr3 PE=1 SV=1	MOUSE	1
148	2	2	4.8	sp|Q8K202|RPA49_MOUSE	DNA-directed RNA polymerase I subunit RPA49 OS=Mus musculus GN=Polr1e PE=1 SV=2	MOUSE	1
149	2	2	5.9	sp|Q7TNC4|LC7L2_MOUSE	Putative RNA-binding protein Luc7-like 2 OS=Mus musculus GN=Luc7l2 PE=1 SV=1	MOUSE	1
150	2	2	5.1	sp|Q6ZWX6|IF2A_MOUSE	Eukaryotic translation initiation factor 2 subunit 1 OS=Mus musculus GN=Eif2s1 PE=1 SV=3	MOUSE	1
151	2	2	4.5	sp|Q62511|ZFP91_MOUSE	E3 ubiquitin-protein ligase ZFP91 OS=Mus musculus GN=Zfp91 PE=1 SV=3	MOUSE	1
152	2	2	4	sp|P38647|GRP75_MOUSE	Stress-70 protein, mitochondrial OS=Mus musculus GN=Hspa9 PE=1 SV=3	MOUSE	1
153	2	2	9.4	sp|P12970|RL7A_MOUSE	60S ribosomal protein L7a OS=Mus musculus GN=Rpl7a PE=1 SV=2	MOUSE	1
154	2	2	4.6	sp|P07724|ALBU_MOUSE	Serum albumin OS=Mus musculus GN=Alb PE=1 SV=3	MOUSE	1
155	2	2	6.9	sp|Q9CZ96|ZCRB1_MOUSE	Zinc finger CCHC-type and RNA-binding motif-containing protein 1 OS=Mus musculus GN=Zcrb1 PE=2 SV=1	MOUSE	1
156	2	2	5.1	sp|Q8R1J3|ZCHC9_MOUSE	Zinc finger CCHC domain-containing protein 9 OS=Mus musculus GN=Zcchc9 PE=2 SV=1	MOUSE	1
157	2	2	3.8	sp|Q8BJ90|ZN771_MOUSE	Zinc finger protein 771 OS=Mus musculus GN=Znf771 PE=2 SV=1	MOUSE	1
158	2	2	17	sp|P62862|RS30_MOUSE	40S ribosomal protein S30 OS=Mus musculus GN=Fau PE=1 SV=1	MOUSE	1
159	2	2	2.2	sp|P27659|RL3_MOUSE	60S ribosomal protein L3 OS=Mus musculus GN=Rpl3 PE=1 SV=3	MOUSE	1
160	2	2	7.4	sp|P14115|RL27A_MOUSE	60S ribosomal protein L27a OS=Mus musculus GN=Rpl27a PE=2 SV=5	MOUSE	1
161	2	2	2.7	sp|O08582|GTPB1_MOUSE	GTP-binding protein 1 OS=Mus musculus GN=Gtpbp1 PE=1 SV=2	MOUSE	1
162	1.8	1.8	2	sp|Q810D6|GRWD1_MOUSE	Glutamate-rich WD repeat-containing protein 1 OS=Mus musculus GN=Grwd1 PE=2 SV=2	MOUSE	1
163	1.51	1.51	1.6	sp|Q9D2L9|F111A_MOUSE	Protein FAM111A OS=Mus musculus GN=Fam111a PE=2 SV=1	MOUSE	1
164	1.23	1.23	15.2	sp|P62852|RS25_MOUSE	40S ribosomal protein S25 OS=Mus musculus GN=Rps25 PE=1 SV=1	MOUSE	1
165	1.12	1.12	9.8	sp|Q03141|MARK3_MOUSE	MAP/microtubule affinity-regulating kinase 3 OS=Mus musculus GN=Mark3 PE=1 SV=2	MOUSE	1
166	1.12	1.12	7.6	sp|P26369|U2AF2_MOUSE	Splicing factor U2AF 65 kDa subunit OS=Mus musculus GN=U2af2 PE=1 SV=3	MOUSE	2
167	1.03	1.03	12.9	sp|P62754|RS6_MOUSE	40S ribosomal protein S6 OS=Mus musculus GN=Rps6 PE=1 SV=1	MOUSE	1
168	0.97	0.98	8.7	sp|P42669|PURA_MOUSE	Transcriptional activator protein Pur-alpha OS=Mus musculus GN=Pura PE=1 SV=1	MOUSE	2
169	0.91	4.45	10.8	sp|Q61584|FXR1_MOUSE	Fragile X mental retardation syndrome-related protein 1 OS=Mus musculus GN=Fxr1 PE=1 SV=2	MOUSE	3
170	0.88	0.88	5.5	sp|Q3UHX9|CI114_MOUSE	Putative methyltransferase C9orf114 homolog OS=Mus musculus GN=D2Wsu81e PE=2 SV=1	MOUSE	1
171	0.82	0.82	6.4	sp|Q99LL5|PWP1_MOUSE	Periodic tryptophan protein 1 homolog OS=Mus musculus GN=Pwp1 PE=1 SV=1	MOUSE	1
172	0.8	0.8	7.7	sp|P62267|RS23_MOUSE	40S ribosomal protein S23 OS=Mus musculus GN=Rps23 PE=1 SV=3	MOUSE	1
173	0.76	0.76	6.2	sp|O54836|ZMAT3_MOUSE	Zinc finger matrin-type protein 3 OS=Mus musculus GN=Zmat3 PE=2 SV=1	MOUSE	1
174	0.74	0.74	7.1	sp|B2RVL6|ZCH24_MOUSE	Zinc finger CCHC domain-containing protein 24 OS=Mus musculus GN=Zcchc24 PE=1 SV=1	MOUSE	1
175	0.7	0.7	12.1	sp|Q9JJ48|ZC3H8_MOUSE	Zinc finger CCCH domain-containing protein 8 OS=Mus musculus GN=Zc3h8 PE=1 SV=2	MOUSE	2
176	0.54	0.54	3.1	sp|Q00PI9|HNRL2_MOUSE	Heterogeneous nuclear ribonucleoprotein U-like protein 2 OS=Mus musculus GN=Hnrnpul2 PE=1 SV=2	MOUSE	1
177	0.52	0.52	9.4	sp|O08583|THOC4_MOUSE	THO complex subunit 4 OS=Mus musculus GN=Alyref PE=1 SV=3	MOUSE	2
178	0.46	0.46	9.8	sp|Q9D287|SPF27_MOUSE	Pre-mRNA-splicing factor SPF27 OS=Mus musculus GN=Bcas2 PE=2 SV=1	MOUSE	2
179	0.38	0.38	10.6	RRRRRsp|Q5U458|DJC11_MOUSE	REVERSED DnaJ homolog subfamily C member 11 OS=Mus musculus GN=Dnajc11 PE=2 SV=2	MOUSE	1
180	0.36	0.36	2.5	sp|Q9JK45|KCNQ5_MOUSE	Potassium voltage-gated channel subfamily KQT member 5 OS=Mus musculus GN=Kcnq5 PE=1 SV=2	MOUSE	1
181	0.35	0.35	2.8	sp|Q9Z0X1|AIFM1_MOUSE	Apoptosis-inducing factor 1, mitochondrial OS=Mus musculus GN=Aifm1 PE=1 SV=1	MOUSE	1
182	0.34	0.34	4.9	RRRRRsp|Q61087|LAMB3_MOUSE	REVERSED Laminin subunit beta-3 OS=Mus musculus GN=Lamb3 PE=2 SV=2	MOUSE	1
183	0.3	0.3	1.9	RRRRRsp|P98203|ARVC_MOUSE	REVERSED Armadillo repeat protein deleted in velo-cardio-facial syndrome homolog OS=Mus musculus GN=Arvcf PE=1 SV=2	MOUSE	1
184	0.28	0.28	6.2	sp|Q52KI8|SRRM1_MOUSE	Serine/arginine repetitive matrix protein 1 OS=Mus musculus GN=Srrm1 PE=1 SV=2	MOUSE	1
185	0.26	0.26	7.5	sp|Q9D0I8|MRT4_MOUSE	mRNA turnover protein 4 homolog OS=Mus musculus GN=Mrto4 PE=2 SV=1	MOUSE	1
186	0.22	0.22	2.1	sp|Q922U2|K2C5_MOUSE	Keratin, type II cytoskeletal 5 OS=Mus musculus GN=Krt5 PE=1 SV=1	MOUSE	1
187	0.19	0.19	1.4	sp|Q8C3P7|MTA70_MOUSE	N6-adenosine-methyltransferase subunit METTL3 OS=Mus musculus GN=Mettl3 PE=1 SV=2	MOUSE	0
188	0.15	0.15	2.1	sp|E9QAM5|HELZ2_MOUSE	Helicase with zinc finger domain 2 OS=Mus musculus GN=Helz2 PE=1 SV=1	MOUSE	0
189	0.14	0.14	5.8	sp|P84089|ERH_MOUSE	Enhancer of rudimentary homolog OS=Mus musculus GN=Erh PE=1 SV=1	MOUSE	0
190	0.11	0.11	6.5	sp|P68254|1433T_MOUSE	14-3-3 protein theta OS=Mus musculus GN=Ywhaq PE=1 SV=1	MOUSE	0
191	0.11	0.11	0.6	sp|Q69ZM6|STK36_MOUSE	Serine/threonine-protein kinase 36 OS=Mus musculus GN=Stk36 PE=1 SV=3	MOUSE	0
192	0.1	0.1	4.8	sp|Q9CY62|RN181_MOUSE	E3 ubiquitin-protein ligase RNF181 OS=Mus musculus GN=Rnf181 PE=2 SV=1	MOUSE	0
193	0.1	0.1	1.9	sp|P58545|BTBD3_MOUSE	BTB/POZ domain-containing protein 3 OS=Mus musculus GN=Btbd3 PE=2 SV=2	MOUSE	0
194	0.09	0.09	3.6	sp|Q9CQI7|RU2B_MOUSE	U2 small nuclear ribonucleoprotein B'' OS=Mus musculus GN=Snrpb2 PE=1 SV=1	MOUSE	0
195	0.08	2.19	10.5	sp|Q501J6|DDX17_MOUSE	Probable ATP-dependent RNA helicase DDX17 OS=Mus musculus GN=Ddx17 PE=1 SV=1	MOUSE	1
196	0.07	0.08	3.1	sp|O88874|CCNK_MOUSE	Cyclin-K OS=Mus musculus GN=Ccnk PE=1 SV=3	MOUSE	0
197	0.07	0.07	2.9	sp|Q9Z2X1|HNRPF_MOUSE	Heterogeneous nuclear ribonucleoprotein F OS=Mus musculus GN=Hnrnpf PE=1 SV=3	MOUSE	0
198	0.07	0.07	3.1	sp|Q9Z1R4|CF047_MOUSE	Uncharacterized protein C6orf47 homolog OS=Mus musculus GN=D17h6s53e PE=2 SV=1	MOUSE	0
199	0.06	0.06	1.6	sp|Q8K284|TF3C1_MOUSE	General transcription factor 3C polypeptide 1 OS=Mus musculus GN=Gtf3c1 PE=1 SV=2	MOUSE	0
200	0.05	2.76	8.6	sp|Q9Z130|HNRDL_MOUSE	Heterogeneous nuclear ribonucleoprotein D-like OS=Mus musculus GN=Hnrnpdl PE=1 SV=1	MOUSE	4
201	0.05	0.05	6.6	RRRRRsp|O88532|ZFR_MOUSE	REVERSED Zinc finger RNA-binding protein OS=Mus musculus GN=Zfr PE=1 SV=2	MOUSE	0
