# Supplementary material for: Dynamic transcriptome changes during adipose tissue energy expenditure reveal critical roles for long noncoding RNA regulators
Source: PLoS Biol. 2017 Aug 1;15(8):e2002176. doi: 10.1371/journal.pbio.2002176 (PMC5538645; doi:10.1371/journal.pbio.2002176)
Supplement: S10 Data — (XLS) [file pbio.2002176.s017.xls]

## Sheet: primers
PCR primers used to generate DNA templates for in vitro transcribed RNAs for RNA pulldown assay
sense-lncBATE-10-pulldown-T7-F	TAATACGACTCACTATAGGGGAAGCAGCAGAGCCAGAACTCAG
sense-lncBATE-10-pulldown-R	AGTTTTCATGGCATTTATTCACCT
antisense-lncBATE-10-pulldown-F	GAAGCAGCAGAGCCAGAACTCAG
antisense-lncBATE-10-pulldown-T7-R	TAATACGACTCACTATAGGGAGTTTTCATGGCATTTATTCACCT
fulllength lncBATE10 cloning
lncBATE-10-full-AgeI-F	ATAACCGGTGAAGCAGCAGAGCCAGAACTCAGCCTCAGGAATCAGATCACCGCCAGGAC
lncBATE-10-full-XhoI-R	CGTCTCGAGAGTTTTCATGGCATTTATTCACCTATGTACTTATTTACTGTGTGTA
lcBATE10 northern blot RNA probe template generation
northern-lnc-BATE10-F	AGGAATCAGATCACCGCCAGGACTC
northern-lnc-BATE10-T7-R	TAATACGACTCACTATAGGGACTGTGTGTACCTGTGTGTAGATCA
lcBATE10 promoter cloning and mutation
lncBATE-10 promoter-2601-F	CGAGGTACCAAAACCAGGTTATAGAATGGGCAGCAA
lncBATE-10 promoter-2064-F	TTAGGTACCCCCAGGACCCTGCACTGTGCTTCAA
lncBATE-10 promoter-1570-F	CGAGGTACCTCTCTATCCTCATGATAAGCGCAGT
lncBATE-10 promoter-1015-F	CGAGGTACCTTGTTTTCTGAACCAGAAGGCTGTC
lncBATE-10 promoter-516-F	CGAGGTACCCCCTGAAAGTAGGGACATTATCTCT
lncBATE-10 promoter-237-F	ATAGGTACCAGCCCTGGCTTCCCTACGGCTT
lncBATE-10 promoter-84-F	ACAGGTACCGATGCTCTGGATGCTGCTGTCA
lncBATE-10 promoter-R	CATAAGCTTAGCCTCTCTGCCACCTTGGTGTGCTA
lnc10P237-CREB_muta-F	CAAACTCATTTATGCTGTTTCTCTCCAATGATGCTCTGGATGCT
lnc10P237-CREB_muta-R	AGCATCCAGAGCATCATTGGAGAGAAACAGCATAAATGAGTTTG
Pgc1a UTR (901bp) F	ggtaacgtgttcccaggct
Pgc1a UTR (901bp) R	tgtcaggacaaaggacaaactaca
Pgc1a MUT R	tacatatgtactttccaccaagagcctccagggaaa
Pgc1a MUT F	tggaggctcttggtggaaagtacatatgtacacatgtgaggac
lcBATE10 5'race and 3'race
lncBATE-10-3'RACE-GS-Inner-F	TTAGCCACTGAGCCATCTGTCCA
lncBATE-10-3'RACE-GS-Outer-F	CTGTATGTGTGCCCCATGTCCGTA
lncBATE-10-5'RACE-GS-Inner-F	AAAGACATACAGACAAACACCCCAA
lncBATE-10-3'RACE-GS-Outer-F	TCTCATCTTTCAAAGGGGGAGATAG
shRNAs for NC and lnc10
psuper-shNC-F	GATCCCCCAACAAGATGAAGAGCACCAACGAATTGGTGCTCTTCATCTTGTTGTTTTTA
psuper-shNC-R	AGCTTAAAAACAACAAGATGAAGAGCACCAATTCGTTGGTGCTCTTCATCTTGTTGGGG
psuper-lncBATE-10-sh1-F	GATCCCCGATCCTAGCAGCATTCTTTCTCGAAAGAAAGAATGCTGCTAGGATCTTTTTA
psuper-lncBATE-10-sh1-R	AGCTTAAAAAGATCCTAGCAGCATTCTTTCTTTCGAGAAAGAATGCTGCTAGGATCGGG
psuper-lncBATE-10-sh2-F	GATCCCCGCTTCTCCTGAACCAACAAGACGAATCTTGTTGGTTCAGGAGAAGCTTTTTA
psuper-lncBATE-10-sh2-R	AGCTTAAAAAGCTTCTCCTGAACCAACAAGATTCGTCTTGTTGGTTCAGGAGAAGCGGG
shRNAs for mouse Celf1 and human CELF1 (it works for both)
psuper-mCELF1-sh3-F	GATCCCCGCAGCTCAGAACACACCAAGTCGAAACTTGGTGTGTTCTGAGCTGCTTTTTA
psuper-mCELF1-sh3-R	AGCTTAAAAAGCAGCTCAGAACACACCAAGTTTCGACTTGGTGTGTTCTGAGCTGCGGG
Synthesized oligos with CBS bingding sequences and T7 promoter sequence for rna transcription
t7-pgc1a-celf1	TCTAATACGACTCACTATAGGGTTGGTGACAGTGTGTGTGCGTGTGTGTGTGTGGGTGTGCGTGTGTGTATGTGTGTGTGTGTACTTGTTTGGAAAGTAGCTTATGACCGTGGCAGTCT
t7-lnc10-celf1	TCTAATACGACTCACTATAGGGAGACTTGGGGTGTTTGTCTGTATGTCTTTGTGTCTGTCTGTCTGTCTGTCTGTCTGTCTGTCTGTCAGTCTCTCAGCTTATGACCGTGGCAGTCT
t7-lnc10-no celf1	TCTAATACGACTCACTATAGGGAGACTCACACATTAGAAAGAGAAGACTTACTCTTGATCTACACACAGGTACACACAGTAAATAAGTACATGCTTATGACCGTGGCAGTCT
T7-oligo PCR-F and R(to ampliy above oliogs)	CTAATACGACTCACTATAG	AGACTGCCACGGTCATAAGC
celf1 cloning primers
FLAG-Long-mCELF1_F	CTGCTCGAGATGGACTACAAAGACGATGACGACAAGGCTGCGTTTAAGTTGGATTTCCTT
mCELF1-EcoRI-R	CTCGAATTCTCAGTAGGGCTTACTATCATTCTTC
cloning primer for CBS sequence(for reporters)
lnc10-celf1 site_XhoI_F	TTTCTCGAGCCTCTTTTGAGCCTTGGCTTCCTC
lnc10-celf1 site_NotI_R	TTTGCGGCCGCATCATCCTCACCCATCAGTGCCTG
lnc10-no site_XhoI_F	TCTCTCGAGGCAATGCACAAGCATTTCGCTGAG
lnc10-no site_NotI_R	TTTGCGGCCGCTTCTGTTGACTTGGGAGGTTTGAG
pgc1a-celf1 site_XhoI_F	TCTCTCGAGCACACGTTTATTCACGGGTGTCAG
pgc1a-celf1 site_NotI_R	TTTGCGGCCGCTCTGTTCAGGTGCCCCCAAGTCCT
siRNA for lnc10 and celf1 kd in mature adipocytes
siRNA	sense	antisense
siRNA ctl	UAAGGCUAUGAAGAGAUAC	GUAUCUCUUCAUAGCCUUA
si-mCELF1-1	UUUGGCUGCACUAGCUGCU	AGCAGCUAGUGCAGCCAAA
si-mCELF1-2	GCUCAGAAUGCUCUCCAUA	UAUGGAGAGCAUUCUGAGC
si-mCELF1-3	GCAAUGCACCAAGCACAAA	UUUGUGCUUGGUGCAUUGC
ChIP-PCR primers
CHIP CREB primer F1	CCCTGGCTTCCCTACGGCTT
CHIP CREB primer R1	CGCGTGACAGCAGCATCCA
CHIP CREB primer F2	GCTTCACAAGCCCTGGCTTC
CHIP CREB primer R2	CCACGTCCTTCTTCCGGA
CHIP Ctl_primer F1	GAAGGACACTGGCAACCTTC
CHIP Ctl_primer R1	GGCCTCATCCACAGTCCTG
qpcr primers
mCELF1_qPCR	TCCTCTGGGAACCTCAACAC
mCELF1_qPCR	AGGGCTCCAAGTGAGGCTAT
lncBATE-10 qPCR	TGG TTG TGC TGA CTT TGA GG
lncBATE-10 qPCR	TGT GAT GAA AGC TGG AGC AC
CebpB F	cgttcatgcaccgcctgctg
CebpB R	aggggctgaagtcgatggcg
Cidea F	GCCGTGTTAAGGAATCTGCTG
Cidea R	TGCTCTTCTGTATCGCCCAGT
Cox4i1 F	ACCAAGCGAATGCTGGACAT
Cox4i1 R	GGCGGAGAAGCCCTGAA
Cox8b F	GAACCATGAAGCCAACGACT
Cox8b R	GCGAAGTTCACAGTGGTTCC
Dio2 F	CAGTGTGGTGCACGTCTCCAATC
Dio2 R	TGAACCAAAGTTGACCACCAG
Elovl3 F	TCCGCGTTCTCATGTAGGTCT
Elovl3 R	GGACCTGATGCAACCCTATGA
Cox7a1 F	CAGCGTCATGGTCAGTCTGT
Cox7a1 R	AGAAAACCGTGTGGCAGAGA
PGC-1a F	AGCCGTGACCACTGACAACGAG
PGC-1a R	GCTGCATGGTTCTGAGTGCTAAG
Ppara F	AGAGCCCCATCTGTCCTCTC
Ppara R	ACTGGTAGTCTGCAAAACCAAA
Prdm16 F	CAGCACGGTGAAGCCATTC
Prdm16 R	GCGTGCATCCGCTTGTG
Ucp1 F	ACTGCCACACCTCCAGTCATT
Ucp1 R	CTTTGCCTCACTCAGGATTGG
Lep F	GAGACCCCTGTGTCGGTTC
Lep R	CTGCGTGTGTGAAATGTCATTG
retn-like-α F	TCCACTCTGGATCTCCCAAGA
retn-like-α R	TCCCTCCACTGTAACGAAGACTC
Retn-F	CTG TCC AGT CTA TCC TTG CAC AC
Retn-R	CAG AAG GCA CAG CAG TCT TGA
Agt-F	AAGACCCTGCATGATCAGCTC
Agt-R	CTTCCTGCCTCATTCAGCATC
Gpr64-F	CCACACCAGCCCCATCTGTCC
Gpr64-R	TCCATCTGGGATACTTGGGCTTCC
Nnmt-F	GGAGCCTTTGACTGGTCCCCA
Nnmt-R	CCTGCTTGATTGCACGCCTCA
Trim14-F	TTGGAAGACGCCGGGGAAAGG
Trim14-R	GGCCAGTACTTCCTCTTCATCCAGG
lncBATE3-F	ACCCGGTGTTTAGTTCCTGC	CUFF. 32321
lncBATE3-R	TATTGTGGTCACAGCCGCTT
lncBATE31-F	CATGCTCCAGTGGATAGCCC	CUFF. 268624
lncBATE31-R	ACTCCCTGTCTTCTGTGGGT
lncBATE22-F	CCACAAGGGTTGTTTGTCCT	CUFF. 125490
lncBATE22-R	CCCCAGCATCACATTTTCTT
lncBATE2-F	AGCCCTCAAACATGCTACCC	CUFF. 16813
lncBATE2-R	GCTTCAACATGGCTTCAGGC
lncBATE25-F	GATGCCTCATGCTGTTGATG	CUFF. 321650
lncBATE25-R	GGATACTGGCCCATCTTCCT
lncBATE18-F	GCATTTCCACGAGTTTGGGG	CUFF. 326509
lncBATE18-R	CAGCTTCCTGGAGATTGCGT
lncBATE7-F	AAAGGCTGGCCAATTAGGAT	CUFF.90843
lncBATE7-R	CCTGGAAAGCTGGACTACCA
lncBATE9-F	GGCCTCTCTTCTCTCCCTTC	CUFF. 98731
lncBATE9-R	TGCAGGAGTCTTTGGAAACC
lncBATE21-F	GCAGGGGGAGAACTGTATGA	CUFF. 316786
lncBATE21-R	CAACCCGGCTAGAGGTAGTG
lncBATE36-F	ATACTCGGGAGGGTCTCTGC	CUFF. 288056
lncBATE36-R	CTTTCCCTCTCGATGTCTGC
lncBATE23-F	CAGTGTGGCTCAGAGAGTGG	CUFF. 192938
lncBATE23-R	AGCAGGCCTCCTTGAGACTA
lncBATE21-F	TCTCCCGTGTTCAAATCGCA	CUFF. 316786
lncBATE21-R	AGCAATAGTCCTTTGGGGGC
Gm11827-F	TGTCTCTCCCAGGCTCATCA
Gm11827-R	CGTAGACAGGGGAAGCTTGG
Gm30173-F	CCATCACATGGGACCACACT
Gm30173-R	GCAAAAAGGGGGACCAGAGA
CUFF.108371.1_F	ACCCATGGCACTGGCCACAT	down regulated lncRNAs
CUFF.108371.1_R	TGCCCCCTCCTCTAGCCTCT	down regulated lncRNAs
CUFF.116151_F	GAGACAGCACCACCACTTGCC	down regulated lncRNAs
CUFF.116151_R	TCTGGCTGCCCCTCAACTGT	down regulated lncRNAs
CUFF.126775_F	CCACCCCACAACTCCCCCTT	down regulated lncRNAs
CUFF.126775_R	GTGGACCCCTGCCTTCCCAA	down regulated lncRNAs
CUFF.10555_F	CAGGGGTGGAGGAGTGGAGG	down regulated lncRNAs
CUFF.10555_R	GCCACGGGTTCTCCCGAGTT	down regulated lncRNAs
CUFF.55988_F	GGCAGAACCCCGACTGTCCT	down regulated lncRNAs
CUFF.55988_R	TGCAACTCACGGACCAAGAGGG	down regulated lncRNAs
CUFF.259087_F	CAGGGGAGGTGCCTTGCTCT	down regulated lncRNAs
CUFF.259087_R	GAATGGGTGGGGGTGGCTCT	down regulated lncRNAs

## Sheet: antibodies
	Name	Company	Catalog
	celf1 antibody(3B1)	abcam	ab9549	mouse monoclonal IgG
	celf2 antibody(EPR13374-2)	abcam	ab186430	rabbit monoclonal IgG
	HuR(3A2)	Santa Cruz	sc-5261	mouse monoclonal IgG
	normal rabbit IgG	Santa Cruz	sc-2027
	ucp1	abcam
	pgc1a(H-300)	Santa Cruz	sc-13067	rabbit polyclonal IgG
	pparg(H-100)	Santa Cruz	sc-7196	rabbit polyclonal IgG
	a-tubulin(TU-02)	Santa Cruz	sc-8035	mouse monoclonal IgG
	CREB	Merck	17-600
