# Supplementary material for: Dynamic transcriptome changes during adipose tissue energy expenditure reveal critical roles for long noncoding RNA regulators
Source: PLoS Biol. 2017 Aug 1;15(8):e2002176. doi: 10.1371/journal.pbio.2002176 (PMC5538645; doi:10.1371/journal.pbio.2002176)
Supplement: S13 Data — (XLSX) [file pbio.2002176.s020.xlsx]

## Sheet: Main figure
Figure 3B	BAT	Ing	Epi	Brain	Colon	Eye	Heart	Intestine	Kidney	Liver	Lung	Muscle	spleen	Stomach	Thymus
	1	0.00235509	0.0426592	0.00737061	0.000189831	0.00959169	0.00378629	0.000995011	0.00134237	0.00219738	0.00174567	0.0133409	4.67071e-05	0.00434629	0.00288343
Figure 3C		iWAT			BAT
	Day 0	1	0.999145	0.861816	1.2112	1.63921	1.09069
	Day 2	7.73076	6.93277	8.35574	11.0485	10.2385	9.72983
	Day 4	15.5898	13.3742	26.2717	139.548	185.656	101.592
	Day 6	10.3644	9.13636	7.68961	118.13	92.1039	68.343
Figure 3D		RT					Cold
	lncBATE10	1.70449	0.57893	0.794354	0.922225		10.0022	6.40071	7.4201	5.04412
	Ucp1	1.40805	0.691684	1.18728	0.712983		4.61885	5.00987	6.25877	5.18627
Figure 3E		RT					30C
	lncBATE10	0.913006	0.811857	1.56297	0.856083		0.57831	0.165946	0.162305	0.652274
	Ucp1	0.773665	0.94041	1.53041	0.877756		0.312093	0.11133	0.166866	0.276282
Figure 3F	RT	RT	RT	RT	RT	RT		Cold	Cold	Cold	Cold	Cold	Cold
	1.87384	2.5562	3.00424	0.370874	0.255607	0.733058		82.4244	25.5279	301.2881*	32.1556	52.6733	49.3507
	Control	Control	Control	Control	Control	Control	Control	Exercise	Exercise	Exercise	Exercise	Exercise	Exercise
	1.50316	0.32466	0.517633	2.09943	0.0140333	0.564091	0.184667	3.605	4.66863	3.39185	18.3029	2.14503	3.4822
	PBS	PBS	PBS	PBS	PBS	PBS	PBS	CL	CL	CL	CL	CL	CL	CL	CL	CL
	1.45448	1.85639	0.344005	1.2079	0.492604	0.504351	1.04138	26.1275	1.40007	13.1546	4.2149	10.0805	6.47778	6.51832	2.14503	3.4822
Figure 3H		control				sh1				sh2
	lnc10	0.991349	0.814107	1.16708	1.02747	0.230456	0.229325	0.272539	0.254337	0.128178	0.24093	0.148068	0.266375
Figure 3I		shNC				sh1				sh2
	AdipoQ	1.00817	0.901994	0.905299	1.08653	0.962337	1.09776	0.941344	1.08854	1.20867	0.894198	0.842626	1.08726
	CEBPa	1.09168	0.989082	0.902468	0.908319	0.645075	0.681702	0.543632	0.649818	0.888749	0.880704	0.827066	0.738211
	Pparg	1.01843	0.932548	0.970364	0.98157	0.810806	0.854419	0.678465	0.807488	0.733983	0.732796	0.706451	0.804568
	Fabp4	0.967463	1.03182	1.00538	1.19534	0.914646	0.759933	0.772363	0.886621	1.08383	0.863233	1.15226	0.794239
Figure 3J		shNC				sh1				sh2
	Ucp1	1.09628	0.925693	1.09995	0.878075	0.611299	0.498316	0.516118	0.683875	0.405251	0.57275	0.497398	0.548261
	Prdm16	1.03926	1.07817	1.04104	0.982565	0.559466	0.738277	0.640803	0.661793	0.726073	0.515263	0.542716	0.659641
	Pgc1a	1.15851	0.977771	1.02741	0.841492	0.637525	0.646507	0.511988	0.662505	0.474527	0.297289	0.287889	0.401766
	Cidea	0.942497	1.13135	0.939212	1.08694	0.889311	0.859184	0.573935	0.937343	0.391773	0.296061	0.416073	0.387354
	Dio2	1.00734	0.968421	0.970397	0.992665	0.501045	0.531167	0.463147	0.608236	0.749186	0.4383	0.503087	0.695486
	Elovol3	0.997998	0.946122	0.883422	1.31858	0.767764	0.671079	0.493574	0.851611	0.429685	0.400523	0.475136	0.525156
	Cebpb	1.19116	0.822563	1.07211	0.778843	0.657356	0.833044	0.695129	0.912577	0.774652	0.585538	0.59034	0.581877
	Ppara	1.04422	0.98481	0.778623	1.17716	0.63843	0.608691	0.410192	0.661875	0.656112	0.501019	0.593497	0.66629
	Cox4i	0.937238	1.27686	0.930821	0.855082	0.849663	0.915967	0.840869	0.925667	0.958291	0.789966	0.993362	0.864936
	Cox7a	1.03848	0.92502	1.00074	1.03575	0.937081	1.05071	0.8132	0.997388	0.898967	0.752792	0.868492	0.809857
	Cox8b	1.00817	0.822973	1.01686	0.938533	0.921965	0.871414	0.700772	0.920447	0.577541	0.570025	0.651948	0.498752
Figure3M		bat_shNC-1				bat_sh1-1				bat_sh2-1
	lnc10	0.849545	1.07212	1.07418	1.00416	0.451401	0.250324	0.302764	0.361179	0.333684	0.286152	0.289797	0.304687
	ucp1	0.946851	0.977396	1.07575	0.916302	0.81142	0.827528	0.87096	0.883445	0.543161	0.585883	0.547251	0.550275
	pgc1a	1.11086	0.941412	0.973063	0.916076	0.899827	0.81886	0.765027	0.757316	0.430815	0.394454	0.395222	0.377357
Figure4B		shNC			sh1			sh2
	lncBATE10	0.938388	1.06161	0.992486	0.322251	0.344663	0.305079	0.37197	0.204796	0.220868
Figure4C		shNC			sh1			sh2
	adipoQ	1.03941	1.01731	0.943282	1.08204	0.791555	0.95182	0.84134	0.883169	1.10478
	pparg	1.06686	1.05509	0.878047	1.05071	0.854037	0.830108	0.824945	0.804615	1.0449
	FABP4	1	0.944847	0.923302	0.883242	0.778292	0.956078	0.984901	0.844301	0.517334
Figure4D		shNC			sh1			sh2
	ucp1	1.1375	0.837329	1.02517	0.335845	0.246364	0.284769	0.368789	0.299134	0.353031
	prdm16	0.977823	1.02218	0.8542	0.82682	0.783848	0.627917	0.520744	0.504052	0.749315
	pgc1a	0.98995	1.01005	0.983222	0.822124	0.795772	0.691321	0.394317	0.465363	0.419408
	cidea	1.00671	1.04221	0.951084	0.626612	0.450514	0.559281	0.277901	0.211341	0.408001
	dio2	1.10908	0.9452	0.890919	1.15058	1.08354	1.04707	1.12847	0.637442	0.883385
	elovl3	1.07713	0.806751	0.922868	0.622953	0.389095	0.511284	0.490456	0.342267	0.60466
	cebpb	0.97332	1.02668	0.943808	0.831038	0.751574	0.810661	0.694471	0.631558	0.56526
Figure4E		shNC			sh1			sh2
	ucp1	1.1375	0.837329	1.02517	0.335845	0.246364	0.284769	0.368789	0.299134	0.353031
	prdm16	0.977823	1.02218	0.8542	0.82682	0.783848	0.627917	0.520744	0.504052	0.749315
	pgc1a	0.98995	1.01005	0.983222	0.822124	0.795772	0.691321	0.394317	0.465363	0.419408
	cidea	1.00671	1.04221	0.951084	0.626612	0.450514	0.559281	0.277901	0.211341	0.408001
	dio2	1.10908	0.9452	0.890919	1.15058	1.08354	1.04707	1.12847	0.637442	0.883385
	elovl3	1.07713	0.806751	0.922868	0.622953	0.389095	0.511284	0.490456	0.342267	0.60466
	cebpb	0.97332	1.02668	0.943808	0.831038	0.751574	0.810661	0.694471	0.631558	0.56526
Figure4H		NE_shNC				NE_sh1				NE+Rosi_shNC				NE+Rosi_sh1
	Day 2	1.16048	0.831107	1.00764	1.00078	1.18569	1.01863	1.124	0.814922	1.16048	0.831107	1.00764	1.00078	1.18569	1.01863	1.124	0.814922
	Day 4	124.019	147.696	158.377	139.619	108.041	123.957	106.799	82.0367	228.193	247.174	176.983	177.721	114.615	125.406	117.506
	Day 6	312.956	240.596	356.543	343.043	301.146	295.322	284.462	275.488	803.88	736.753	828.875	846.759	180.174	205.627	179.157	181.451
Figure4I		NE_shNC				NE+Rosi_shNC				NE_sh1				NE+Rosi_sh1
	Day 2	0.856313	1.0202	1.12349	1.11083	0.856313	1.0202	1.12349	1.11083	1.00164	1.2711	1.54503	1.28945	1.00164	1.2711	1.54503	1.28945
	Day 4	20.4139	19.9519	18.2146	18.7266	42.0014	27.5661	25.8139	28.3585	7.75206	8.16776	6.30393	6.46029	11.6517	11.7812	10.8184	14.5783
	Day 6	9.36419	4.42376	7.20772	7.6071	28.6524	27.7913	29.7037	17.5082	0.180875	0.136376	0.165889	0.212755	3.23456	2.13087	2.37856	2.3985
Figure4J		Cold Left ING												Cold Right ING
	lncBate10	0.285044	0.72892	0.477144	0.859662	1.95013	1.10885	1.12011	1.47014					0.128542	0.176826	0.122846	0.123364	0.372551	0.25307	0.503163	0.609828
	PGC1a	0.364501	0.941476	0.677716	1.20066	1.27311	0.963659	1.07163	1.50726					0.133305	0.261725	0.160169	0.172584	0.485188	0.356971	0.811021	1.0757
	PPARa	0.294392	0.869677	0.728218	0.978201	1.93561	1.1939							0.107579	0.330296	0.16643	0.183033	0.563002	0.451913
	PRDM16	0.868103	0.9123	1.08242	1.01987	1.15664	0.960667							0.449479	0.522863	0.439472	0.41779	0.749687	0.622099
	UCP1	0.357258	0.864568	0.835142	0.987982	1.51671	1.04564	0.99239	1.40031					0.122635	0.2441	0.156282	0.0976691	0.434764	0.378749	0.604685	0.788471
	Cidea	0.263077	0.754073	0.671836	0.772056	1.73485	1.02463	1.01543	1.76405					0.0931478	0.225292	0.139014	0.118102	0.414316	0.351779	0.546258	1.11878
	Dio2	0.351412	0.816622	0.946558	1.24323	1.32006	0.988562	1.03637	1.29719					0.140266	0.247705	0.229701	0.152614	0.442532	0.455737	0.653831	0.898651
	Elovl3	0.128955	0.614665	0.348167	0.522972	1.8336	0.72144	1.64904	2.18115					0.0511965	0.122782	0.0976707	0.0571935	0.218593	0.231334	0.361523	0.93983
	PPARg	0.878867	0.775716	0.876554	0.889043	0.973229	0.874704	1.42746	1.30442					0.518069	0.477363	0.454235	0.62492	0.581902	0.571726	1.31552	1.21931
Figure5A	Con	1mM dbcAMP (4hrs)	1uM NE (4hrs)
	0.75419	4.83327	3.96962
	0.938221	3.13399	3.65279
	1.41323	3.27161	2.90392
Figure5C		2601			2064			1570			1015			516			237			84			pgl-basic
	control vehicle	3.07608	3.20447	3.23884	1.96031	1.82774	1.76331	1.70654	1.53378	1.62303	1.63109	1.68397	1.84493	2.22425	2.40813	2.66608	4.09602	3.93976	4.07571	2.97766	2.72824	2.90642	1.07168	1.05631	0.872007
	5uM forskolin	19.0493	20.735	21.7206	9.54455	10.1079	11.4482	8.32427	8.4637	9.6025	8.89416	8.7908	9.77093	12.2909	12.7554	12.6225	10.8189	11.0396	11.4873	2.76703	2.64908	2.75455	0.901106	0.799273	1.05002
Figure5E		lnc10p237muta			lnc10p237
	0	1.02564	1.08167	0.892688	3.29155	3.2773	4.11681
	0.5	1.17759	1.32858	1.69895	16.0161	19.1558	20.076
	1	1.44824	0.941121	1.11396	19.9876	18.3067	20.0389
	2	1.11301	1.50617	1.43115	20.0427	20.4758	22.3466
Figure6B		shNC			sh-lncBATE10
	lnc10	1	1.0368	0.897102	0.193445	0.19006	0.222965
	pgc1a	1	0.881129	1.15765	0.751357	0.674605	0.774092
	sh-Ctl							sh-lncBATE10 (sh1)
Figure6C		IgG			CELF1 Ab			IgG			CELF1 Ab
	18s	0.510285	1.48971	0.970531	0.320272	0.402237	0.377341	1.24935	0.750653	1.01083	0.636571	0.385474	0.928775
	lncBATE10	1.18042	1.03822	0.819582	28.516	21.4495	27.855	1.24577	0.754227	1.14773	4.14272	6.10472	5.59143
	PGC1a	1.04632	0.953678	1.12756	3.05697	2.1001	2.16456	1.34384	0.656158	0.933225	3.20403	1.10057	4.0501
Figure6F		ctl RNA-IgG			ctl RNA-celf1 Ab
	18s	1	0.68898	1.36627	0.600683	0.638758	1.04084	Control probe
	lncBATE10	1	0.436436	2.05409	104.778	89.7706	120.633	Control probe
	PGC1a	1	0.926832	1.04605	1.83682	1.97667	2.26395	Control probe
	18s	1	0.793799	0.924628	0.756279	0.520633	0.55088	Pgc1a probe
	lncBATE10	1	0.789494	0.684385	8.70415	8.65459	6.52529	Pgc1a probe
	PGC1a	1	0.968656	0.838802	0.906351	0.792344	0.847385	Pgc1a probe
Figure6H		IgG			Celf1Ab
	18s	1.23031	0.686453	1.08324	0.32568	0.202587	0.149706	pgc1a w/o CBS
	lncBATE10	1.32643	0.764889	0.908685	58.6993	37.0613	26.2833	pgc1a w/o CBS
	Pgc1a	1.14451	0.991691	0.863802	8.43588	7.80164	4.8136	pgc1a w/o CBS
	18s	1.60772	1.24447	2.01127	1.40641	1.05238	1.31093	pgc1a w CBS
	lncBATE10	1.84412	0.922697	2.28707	17.1376	13.5389	24.6214	pgc1a w CBS
	Pgc1a	1.65583	1.81123	1.51181	3.9291	3.96311	3.78733	pgc1a w CBS
Figure6I		Vector	Vector	Vector	CELF1	CELF1	CELF1
	CELF1	1.09127	0.928854	0.979878	14.4704	9.57154	12.6053
		Vector	Vector	Vector	CELF1	CELF1	CELF1
	Pgc1a	1.13899	0.915474	0.945535	0.068512	0.047236	0.080641
Figure6L		Control	Control	Control	lncBATE10-CBS	lncBATE10-CBS	lncBATE10-CBS	Pgc1a-CBS	Pgc1a-CBS	Pgc1a-CBS
	hLuc activities	0.980814	0.973406	1.04578	0.056432	0.05821	0.059614	0.0372781	0.037997	0.036377
Figure6N		shNC	shNC	shNC	sh-Celf1	sh-Celf1	sh-Celf1
	Control	1	0.992447	1.06624	1.10411	0.936859	1.03124
	lncBATE10-CBS	1	1.03151	1.05639	1.40931	1.42019	1.52002
	Pgc1a-CBS	1	1.01929	0.975832	1.47416	1.70548	1.3905

## Sheet: Supplemental Figure
S1 Fig A	Control	Exercise	4oC	CL316243	(g)
	26	26	22	25
	28	27	25	24
	27	23	25	24
	27	24	27	29
	29	24	24	28
	28	25	22	27
	26	26	23	24
		26	24
		22
		25
S1 Fig B	Control	Exercise	4oC	CL316243
	4.5	5.7	6.5	4
	3.5	4.37	6.25	5
	3.5	5	5	3.7
	4	4	5.95	4.7
	4.5	5	5.8	4.66
	3.75	4.4	6.3	4.6
	3.5	5.25		4.75
	4	4.75		5.25
	4	4.75		5.75
	4.25	4.5		5.25
	5	5		5
	3.5	4.25		5.25
		5.8
		5
		5.9
		5.6
		5.4
		5.3
S1 Fig C	eWAT					iWAT					BAT
	Control	Exercise	4oC	CL316243		Control	Exercise	4oC	CL316243		Control	Exercise	4oC	CL316243
	0.3297	0.2821	0.2516	0.1392		0.2485	0.2703	0.1764	0.1432		0.0959	0.3062	0.1205	0.1173
	0.516	0.2284	0.2796	0.1763		0.2792	0.2829	0.1944	0.1907		0.1377	0.2728	0.1237	0.1226
	0.3335	0.2093	0.1918	0.216		0.171	0.2245	0.1419	0.18645		0.1004	0.2526	0.0812	0.1145
	0.4425	0.1772	0.2006	0.2061		0.2035	0.2001	0.155	0.2103		0.1135	0.2958	0.1249	0.1078
	0.3734	0.3017	0.1414	0.1454		0.209	0.2492	0.1057	0.1672		0.1218	0.2697	0.077	0.1142
	0.2957	0.306	0.1515	0.1995		0.235	0.2345	0.118	0.187		0.1033	0.2819	0.0759	0.1305
	0.3871	0.2941	0.2222	0.1835		0.2067	0.2556	0.1932	0.1918		0.1023	0.3094	0.1047	0.1103
		0.252	0.15			0.2472	0.2262	0.1078				0.3148	0.066
		0.2055					0.1949					0.254
		0.2128					0.1666					0.2938
S1 Fig G		Control	Control	Control	Control	Control		4oC	4oC	4oC	4oC	4oC	4oC
	lncBATE3	1	0.915776	0.907594	1.07046	1.01		2.06506	1.68762	1.96082	2.54801	2.13384	2.53511
	lncBATE31	1	1.25964	3.44258	1.73957	4.26004		30.0968	21.2794	30.572	52.6011	21.8421	30.1957
	lncBATE22	1	0.633468	1.19447	0.830007	0.966146		1.62979	1.36239	1.71049	1.98453	1.13908	1.10193
	lncBATE2	1	0.903306	1.55601	1.44015	1.34485		2.38463	2.0685	2.65612	2.7267	1.56977	2.28665
	lncBATE25	1	1.33022	1.23142	1.11026	0.587143		2.09118	1.53794	1.96109	2.43523	1.23859	1.64492
	lncBATE18	1	2.14129	2.8608	3.42746	2.20262		8.85632	7.35251	9.04419	11.3683	5.29469	6.59907
	lncBATE7	1	1.36938	1.25431	0.921794	0.848882		3.48521	2.68411	2.29718	2.54746	3.29162	2.94425
	lncBATE9	1	1.24079	1.91458	1.45064	1.92531		2.84302	2.43179	3.10784	3.66513	6.0233	4.59701
	lncBATE21	1	0.840829	1.22275	1.3744	1.02663		1.6878	1.47203	1.81902	1.18822	2.35496	2.15283
	lncBATE36	1	0.55722	1.06278	0.792124	0.810328		2.2084	1.74361	2.32103	3.40248	2.66341	2.93693
	lncBATE23	1	0.454322	0.674492	0.738052	0.779376		1.81627	1.58811	1.73944	1.80881	1.36623	1.69197
	lncBATE21	1	0.553977	0.759331	1.03662	0.742541		1.31564	1.17867	1.14389	1.02257	1.76092	1.58546
	Gm11827	1	0.949619	0.710007	0.89476	0.62593		2.97318	1.87675	1.71304	1.88605	2.34462	2.65077
	Gm30173	1	0.922242	2.08153	3.41713	1.39899		6.94733	6.78445	5.43767	5.78124	4.33673	6.44386
S1 Fig H		PBS	PBS	PBS	PBS	PBS		Drug	Drug	Drug	Drug	Drug	Drug
	lncBATE3	1	0.601992	1.19183	0.866325	0.691062		2.83777	2.4089	3.63677	2.71907	4.3352	4.97056
	lncBATE31	1	0.411693	1.20509	0.85127	0.69921		6.51254	4.61598	7.3459	4.95263	9.09452	17.0922
	lncBATE22	1	0.951978	0.725427	0.813539	0.549253		1.86038	1.22894	1.25156	1.06475	1.13624	2.88278
	lncBATE2	1	0.498109	1.09141	0.572874	0.708389		2.98758	2.49811	3.6327	2.60239	3.56956	8.7355
	lncBATE25	1	0.827744	1.27205	1.08901	0.872222		5.06863	2.84596	4.13188	2.77354	5.70511	11.8843
	lncBATE18	1	0.27099	1.24685	0.806956	0.611269		2.36782	0.978991	2.60527	2.47625	3.75555	4.02548
	lncBATE7	1	0.999539	1.13694	1.49312	1.05088		6.49962	3.25596	5.38726	6.64918	5.3773	12.8488
	lncBATE9	1	1.35983	0.990633	1.16794	0.742305		3.24368	2.11502	5.27187	3.59165	3.26865	5.19635
	lncBATE21	1	2.14855	0.952936	1.29716	0.845344		4.61878	2.54119	3.24697	2.32733	1.51074	3.07809
	lncBATE36	1	0.311691	1.04975	0.845604	0.892866		1.47343	1.69758	1.67307	1.42446	1.95878	2.59057
	lncBATE23	1	0.563231	0.951342	0.728351	0.718978		1.64753	0.805942	1.67688	1.67424	1.95097	4.15068
	lncBATE21	1	1.37136	0.538992	0.689172	0.457226		3.54469	2.1947	3.71298	1.887	1.513	3.04661
	Gm11827	1	0.490664	1.06397	0.969649	0.845162		1.6493	1.5992	2.28894	3.92724	3.61373	6.24314
	Gm30173	1	0.718434	0.573868	0.685924	0.397279		1.06004	1.85741	2.59456	1.2228	1.67596	1.43216
S1 Fig I		6Days cold control 9wks old						6Days cold 9wks old
	cuff10555	0.97229	1.33982	1.14244	0.545455	0.976414		0.497812	0.359747	0.606709	0.563928	0.241128
	cuff108371	0.822876	1.09278	1.00473	1.07961	1.20786		0.698622	0.969348	0.70109	0.903518	0.762806
	cuff116151	0.907441	1.15154	0.836661	1.10436	1.09222		0.619782	0.790381	0.720508	0.806715	0.578947
	cuff126775	0.915751	0.943223	1.12363	1.0174	1.08853		0.828755	0.697802	0.837912	0.826007	0.528388
	cuff259087	0.898876	1.10022	0.995056	1.00584	1.10954		0.697528	0.822472	0.746966	0.631011	0.667865
	cuff55988	1.12867	1.26975	0.936795	0.664786	0.861064		0.593679	0.711061	0.643341	0.793454	0.568849
S1 Fig J		PBS 12weeks						DRUG 12weeks
	cuff10555	0.759417	0.702461	1.42011	1.10799	1.01002		0.537667	0.539945	0.509569	0.795869	0.792072
	cuff108371	0.670781	0.722431	1.40327	1.2557	0.947813		0.65334	0.501744	0.559431	0.623155	0.855246
	cuff116151	0.932488	0.848564	1.05278	1.08635	1.07982		0.781425	0.799142	0.651809	1.08355	0.874674
	cuff126775	0.699888	0.714586	1.2766	1.30179	1.00714		0.647396	0.663494	0.488522	0.902156	0.692189
	cuff259087	0.762428	0.916438	1.26182	1.08341	0.975907		0.765477	0.679323	0.754041	0.767765	0.756328
	cuff55988	0.876885	0.926868	1.16275	0.99088	1.04262		0.787443	0.821642	0.740091	0.947913	1.15047
S5 Fig C		cytosolic				Nuclear
	47s-premRNA	0.0269607	0.00404961	0.010687	0.019357	0.741747	0.934327	1.00347	1.43794
	lncBATE10	0.885461	1.15468	0.79471	1.56537	0.385152	1.11767	1.23072	1.88753
	Gapdh	2.04202	2.54383	1.91057	2.09653	0.96393	0.975355	1.14235	0.931095
S5 Fig D	lncBATE10	1800nt	MW=	581489
	lncBATE1	812nt	MW=	260929
	cell number/ well (24 well plate)	100000
	Take 5ul out of (100ul)=1/20 volume (cells)	20	fold
	Cell number for RT reaction	5000
	Differentiated cells (Consdier the undifferentied cells~40%)	3000
	Mol	6.02214078×10^23
	lnc10 transcribed template	Lnc10(ng/ul)	take 1 ul
	(ng)	308	30.8	3.8	0.38	0.038	0.0038	0.00038	3.8e-05	3.8e-06	3.8e-07
	mol	5.29675e-13	5.29675e-14	6.53495e-15	6.53495e-16	6.53495e-17	6.53495e-18	6.53495e-19	6.53495e-20	6.53495e-21	6.53495e-22
	Molecule	3.1897e+11	3.1897e+10	3.93535e+09	3.93535e+08	3.93535e+07	3.93535e+06	393535	39353.5	3935.35	393.535
	log2(Molecules)	38.2146	34.8927	31.8738	28.5519	25.23	21.9081	18.5861	15.2642	11.9423	8.62035
	CT for standard 1	4.18807	6.84325	11.4738	16.1082	20.2303	24.0618	28.1244	31.6368	33.5923	36.0805
	CT=-1.131*X+47.83		(X=log2(molecules))						Average
	CT Brown adipocyte sample	30.3195	30.7393	30.192	30.2472	30.3748	30.0277		30.3167
	log2(Molecule)	15.4823	15.1112	15.5951	15.5463	15.4334	15.7403
	Molecule number	45775.2	35393.2	49497.7	47851.5	44251.2	54739.4
	Molecule/Cell	15.2584	11.7977	16.4992	15.9505	14.7504	18.2465		15.4171
	Molecule per cell in Tissue	~231.256962536047	(around 15 higher in adipose tissue based on Q-PCR)
S5 Fig E		sh-NC				sh-lncBATE10
	Ckm	0.52734	1.45064	0.597444	1.42457	1.30665	0.485441	1.75894	0.631139
	Myf6	0.911786	0.466663	0.990134	1.63142	0.589515	0.609365	1.52428	0.793719
	Myod1	1.01837	1.10747	0.892531	N.A	0.436485	1.08326	3.48927	1.58228
	Myom1	1.12921	1.115	0.805148	0.950645	0.977949	0.716771	1.35687	0.791204
S5 Fig F		sh-NC				sh-lncBATE10
	Adipsin	0.976619	0.998237	1.01092	1.01422	1.3076	1.41061	1.51312	1.15529
	Hoxc9	0.830498	0.97844	0.710076	1.48099	0.907751	0.697742	0.917621	0.848504
	Leptin	0.81608	1.2539	0.859948	1.07007	0.600194	0.892314	0.882372	N.A
	Retn	0.993918	0.913119	0.640971	N.A	1.04397	N.A	0.607515	0.480005
S5 Fig G		NE-	NE-	NE-	NE-	NE+	NE+	NE+	NE+
	Ucp1	1.09628	0.925693	1.09995	0.878075	8.26304	8.5296	9.38794	5.37838
	Pgc1a	1.06944	0.81611	1.11051	1.00394	9.48035	7.18081	8.30435	7.81801
S5 Fig I		lnc-GFP			lncBATE10
	lnc10	1.57005	0.969165	1.03083	85.7351	75.208	70.5617
		lnc-GFP			lncBATE10
	ucp1	1.93242	1.06541	0.934591	1.63287	0.933944	0.994062
	pgc1a	1.37939	1.205	0.795002	1.0028	0.675033	0.719482
	cebpb	1.08758	0.908857	1.00356	0.769571	0.662561	0.852167
	cebpa	1.03196	1.03411	0.933931	0.938473	0.868374	0.851093
	cidea	1.13839	0.938869	0.92274	1.20163	0.927228	1.00695
	cox4i1	1.04727	1.0812	0.871535	1.08195	1.117	1.14681
	cox7a1	0.941008	1.04484	1.01415	1.14653	1.09072	1.19357
	cox8b	1.03347	0.923702	1.04283	1.35707	1.14433	1.17487
	Dio2	1.46451	1.05367	0.946333	0.802971	0.966329	0.91163
	Elvol3	2.02476	1.13741	0.862592	1.74321	0.98743	0.845426
	PGC-1 beta	1.2217	1.01248	0.987524	0.772115	0.949004	0.982725
	PPARg	1.19316	1.07162	0.928382	0.981317	0.794319	0.724366
	prdm16	1.10136	1.01698	0.98302	0.790749	0.754343	0.822616
	adipoQ	1.05874	1.07352	0.867746	0.922963	0.960159	0.835867
S5 Fig K		lnc_GFP			lncBATE10
	lnc10	1.19618	0.761771	1.04205	58.5838	53.2028	60.8603
		lnc_GFP			lncBATE10
	Ucp1	0.855459	0.616755	1.14454	0.977907	0.770448	1.0679
	Pgc1α	0.855798	0.58737	1.1442	0.940397	0.931315	1.0885
	Cebpβ	0.957969	0.895678	1.14635	0.527065	0.713038	1.10577
	Cidea	0.858327	1.08568	1.05599	1.1193	0.851808	1.01931
	cox4i1	0.946854	1.0884	0.964742	1.10743	1.01904	1.05571
	cox7a1	0.950557	1.08361	0.965833	0.946612	0.925205	0.863846
	cox8b	0.92833	1.16935	0.902319	0.909225	0.868567	0.802019
	Dio2	1.03395	0.692156	0.966049	0.888805	0.877232	0.726367
	Elvol3	0.989915	0.907127	1.10296	0.707782	0.698522	0.878051
	Prdm16	0.888247	0.897531	1.21422	1.01188	1.05485	1.28346
	adipoQ	0.95048	1.04952	1.47399	0.890526	0.891761	1.26464
	Pparγ	0.954029	0.917707	0.69501	1.12826	0.677412	0.785185
	Pgc1β	0.960869	0.852878	0.651308	1.18625	0.629122	0.744535
S6 Fig A		shNC			sh1			sh2
	adipoQ	0.979555	1.02045	1.02812	0.848037	1.04044	0.907195	0.95674	1.27218	0.99188
	pparg	0.945934	1.11792	0.93615	0.82577	0.911814	1.01383	0.826342	1.02869	0.975362
	FABP4	0.912197	1.0878	1.0208	0.621324	0.726189	0.591533	0.491212	0.614045	0.532383
S6 Fig B		shNC			sh1			sh2
	cox4i1	0.912197	1.0878	0.941899	1.17155	1.24523	1.12383	0.919179	0.989943	1.24093
	cox7a1	0.974359	1.02564	0.952992	1.07068	0.842954	0.983131	1.00175	1.05521	0.955074
	cox8b	0.952661	1.10332	1.04734	0.546642	0.57381	0.555773	0.561804	0.585815	0.517386
S6 Fig C		shNC			sh1			sh2
	ucp1	0.980558	1.08273	0.936711	0.720557	0.718806	0.693359	0.573424	0.533543	0.389225
	prdm16	1.02252	0.977477	0.947244	0.780318	0.609452	0.497281	0.50321	0.651634	0.445388
	pgc1a	1.10188	0.898116	0.980092	1.00206	0.646164	0.858313	0.981441	0.521585	0.834291
	cidea	1.07359	1.06101	0.865401	0.917284	0.80577	0.871358	0.527938	0.544665	0.50187
	dio2	1.06704	0.932963	0.906298	0.556551	0.587887	0.413114	0.84593	0.435459	0.844173
	elovl3	1.01975	0.980248	0.967603	1.11205	0.810126	0.910189	0.853355	0.706724	0.815121
	cebpb	1.01594	0.984059	0.989735	0.628696	0.652395	0.528808	0.681987	0.579073	0.58555
S6 Fig E		normal-D6-lnc-GFP			normal-D6-lnc10-1
	lnc10	0.959473	1.04053	0.315413	37.617	38.5141	39.3105
		normal-D6-lnc-GFP			normal-D6-lnc10-1
	ucp1	0.838873	1.01923	1.16113	0.99693	1.03924	1.01714
	PGC1-a	1.09708	0.90292	0.950441	0.79118	0.880057	0.687137
	cebp b	1.02425	0.975745	0.940601	0.801945	1.08943	0.943588
	cidea	0.917014	1.37365	1.08299	0.861555	0.776477	0.997933
	cox4i1	0.983366	1.01663	1.07059	1.00961	0.925818	0.946199
	cox7a1	0.971197	0.94595	1.08285	0.851357	0.889358	1.01034
	cox8b	1.01456	0.985445	1.0212	1.00198	0.946613	1.14699
	dio2	0.863272	1.13673	0.91211	0.959702	0.888157	0.921118
	elovl3	0.944605	1.0554	0.98323	0.974929	0.993726	0.997157
	prdm16	0.974013	1.02599	0.975938	0.869352	0.969298	0.801632
	adipoQ	1.02224	1.018	0.959756	0.94917	1.00747	0.907984
	pparg	1.06368	0.936317	1.02963	0.963308	0.875433	0.955866
	pgc1-beta	0.963972	1.03603	0.996135	0.840933	0.914505	0.901371
S6 Fig F		WAT-ctl1	WAT-ctl2	WAT-ctl3	WAT-ctl4	WAT-lnc10-1	WAT-lnc10-2	WAT-lnc10-3	WAT-lnc10-4
	agt	1.06916	0.91579	0.95849	1.05656	1.07059	0.952863	1.00439	0.939918
	gpr64	1.1681	0.846143	0.851028	1.13473	1.10401	0.898196	0.957119	1.04609
	leptin	0.915346	1.05304	0.877505	1.15411	1.41505	0.761824	1.10916	0.863545
	retn	1.02036	1.06859	0.988905	0.922144	1.30344	1.0226	1.08531	1.00287
	retn-like	0.686858	1.11362	0.886375	1.08203	1.15127	0.922998	1.11509	0.953508
	trim14	0.924736	1.46344	0.667037	0.94479	0.968269	1.04771	1.32901	1.27486
	Nnmt	1.03055	1.02825	0.920641	1.02056	1.2069	1.0019	1.08466	1.0214
S6 Fig G		NE-D6-lnc-GFP			NE-D6-lnc10-1
	lnc10	1.10634	0.893659	0.626244	47.3994	42.867	41.5378
		NE-D6-lnc-1			NE-D6-lnc10-1
	ucp1	0.944536	0.856591	1.19887	1.03217	1.04585	0.753499
	PGC1-a	1.07472	0.92528	0.670803	1.16309	0.995823	0.695422
	cebp b	0.94046	1.05954	0.97333	1.43096	1.50258	1.25914
	cidea	1.03178	0.892629	1.07559	1.05054	1.09288	1.08683
	cox4i1	0.906838	0.819558	1.2736	0.892496	0.997865	1.38215
	cox7a1	0.911007	0.985915	1.10308	1.08638	1.00524	1.15551
	cox8b	0.893518	0.972365	1.13412	1.03711	0.960731	0.974098
	dio2	1.04087	0.959127	0.934359	1.42681	0.877696	1.2063
	elovl3	1.00035	0.999653	0.700521	1.30631	1.16191	0.549999
	prdm16	0.876657	1.08154	1.04181	0.957991	1.06149	0.838617
	adipoQ	0.960203	1.04711	0.992688	1.15542	1.1285	0.89404
	pparg	0.889891	1.11011	1.01486	1.00884	0.98398	1.02387
	pgc1-beta	0.90086	1.09914	1.02005	1.14027	0.953546	0.980849
S6 Fig H		lnc-GFP			lncBATE10
	lnc10	1.04355	1.2812	0.675251	20.3012	20.4992	24.9246
	ucp1	1.16485	1.01547	0.819685	1.11585	0.642221	0.779093*
	pgc1a	0.989495	1.214	0.79651	0.813246	1.09411	0.844848
	cebpb	0.986946	1.08451	0.928544	1.02957	1.04684	1.02957
	cidea	1.10639	0.993688	0.899918	0.907434	0.791612	0.95321
	cox4i1	1.01982	0.940377	1.0398	1.12999	0.890885	1.11444
	cox7a1	1.09926	0.944441	0.956299	0.921805	0.91989	0.998291
	cox8b	0.992738	1.05957	0.947688	0.991362	0.88791	1.07139
	dio2	1.07722	1.13312	0.789661	0.790757	0.805137	1.16256
	elovl3	1.20117	0.974981	0.823845	1.03057	0.830151	1.24958
	prdm16	1.07701	1.02671	0.896284	1.55189	1.3426	1.07328
	pparg	1.01499	1.04714	0.93787	0.945704	1.01077	0.95625
	adipoQ	1.08999	0.89089	1.01912	1.00718	0.962808	0.941034
	pgc1-b	0.991133	1.10815	0.90072	0.965367	0.860442	1.02608
S7 Fig E		Ctl	Ctl	Ctl	Ctl	siRNA	siRNA	siRNA	siRNA
	CELF1	1	0.974	0.877	0.787	0.242	0.234	0.223	0.238
	LncBAT10	1	1.103	1.076	0.98	N.A	1.461	1.281	1.224
	PGC1a	1	1.142	1.016	1.111	1.327	1.361	1.404	1.415
S7 Fig F	Ctl	Ctl	Ctl	lncBATE10-CBS	lncBATE10-CBS	lncBATE10-CBS	Pgc1a-CBS	Pgc1a-CBS	Pgc1a-CBS
	0.87401	1.12599	0.989672	0.291801	0.180734	0.139962	0.234343	0.16346	0.188763
S7 Fig H		shNC	shNC	shNC	shCelf1	shCelf1	shCelf1
	Vector	0.80401	1.17599	0.989672	0.863867	0.939058	0.888026
	lncBATE10-CBS	0.957944	1.01869	0.981308	1.60748	1.38318	1.49065
	Pgc1a-CBS	1.03065	0.928162	1.07184	1.42861	1.5708	1.48324
